# Supplementary material for: Early-stage lung cancer is driven by a transitional cell state dependent on a KRAS-ITGA3-SRC axis
Source: EMBO J. 2024 May 16;43(14):3. doi: 10.1038/s44318-024-00113-5 (PMC11251082; doi:10.1038/s44318-024-00113-5)
Supplement: Supplementary file 1 — Dataset EV1 [file 44318_2024_113_MOESM1_ESM.zip › EMBOJ-2024-117107R1-Dataset_EV1-ds.xlsx]

## Sheet: DE_timepoint_genotype
	KPY 0 dy_n	KPY 0 dy_p	KPY 0 dy_l	KPY 4 dy_n	KPY 4 dy_p	KPY 4 dy_l	KPY 7 dy_n	KPY 7 dy_p	KPY 7 dy_l	KPY 10 dy_n	KPY 10 dy_p	KPY 10 dy_l	KPY 14 dy_n	KPY 14 dy_p	KPY 14 dy_l	Y 0 dy_n	Y 0 dy_p	Y 0 dy_l	Y 4 dy_n	Y 4 dy_p	Y 4 dy_l	Y 7 dy_n	Y 7 dy_p	Y 7 dy_l	Y 10 dy_n	Y 10 dy_p	Y 10 dy_l	Y 14 dy_n	Y 14 dy_p	Y 14 dy_l
0	Sftpa1	0	5.13336	Ybx1	0	1.91907	Rpl23a	0	1.55934	Ppia	0	1.02367	Rpl38	0	1.05466	Sftpa1	0	5.50251	Rps2	0	1.51087	Ndufa4	0	0.955045	Ager	5.62306e-232	2.05436	Gm10076	0	2.37046
1	mt-Nd3	0	2.03419	Pfn1	0	1.55749	Rpl27	0	1.35292	Clu	0	3.37682	Bsg	0	1.87923	mt-Nd3	0	2.22057	Ftl1	0	1.41754	Tmsb4x	0	1.11856	Uba52	1.06233e-227	1.63349	Scd2	0	2.15665
2	Cbr2	0	3.85784	Ppp1r14b	0	2.20382	Rpl13a	0	1.07839	Rpl19	0	0.74222	Fau	0	0.902208	Ank3	0	2.91059	Gpx2	0	2.34253	Arf5	0	1.09891	Cyp2f2	3.27313e-227	2.78416	Rps29	0	1.14233
3	H2-Aa	0	3.47887	Plaur	0	3.14135	S100a6	0	3.79191	Rps5	0	0.903146	Rpl37	0	0.801956	Irx1	0	3.2687	Rps27l	0	1.29153	Rps2	1.10394e-271	1.07865	Ubc	1.07084e-210	1.1297	mt-Nd4l	0	1.81211
4	Ank3	0	2.62509	Rplp2	0	1.00347	Rps15	0	1.17017	Chchd2	0	0.768271	Rpl36	0	0.793581	Cbr2	0	4.24793	Esd	0	1.72111	Cstb	4.61207e-269	1.25816	Hp	2.52528e-194	2.45349	Ndufa3	0	1.71041
5	Npw	0	3.1607	Rplp1	0	0.992691	Rpl26	0	0.933811	Rpl10a	0	0.889323	Rpl39	0	0.807761	Lyz2	0	5.99295	Gclm	0	2.20107	Rps27l	1.53407e-228	0.972326	Clic3	1.01242e-177	1.8656	Scd1	0	3.2857
6	H2-Ab1	0	3.11226	Ran	0	1.90486	Rplp0	0	1.12103	Rpl18a	0	0.688801	Rpl24	0	0.726	mt-Nd4	0	1.44035	Ndufa4	0	0.969017	Gpx2	4.38506e-225	1.78462	Wdr83os	2.86215e-166	1.4692	Uba52	0	2.30416
7	mt-Nd2	0	1.44829	S100a6	0	3.66849	Krt18	0	2.08742	Rpsa	0	1.02997	Rpl35a	0	0.594333	Sftpc	0	5.78603	Txnrd1	0	1.76439	Shfm1	3.31808e-222	0.756122	Sparc	3.07564e-160	1.43951	Rps27	0	0.98993
8	Slc34a2	0	3.51387	Rpl5	0	1.15115	Rpl12	0	1.40366	Krt18	0	1.76379	Rps27	0	0.850678	Slc34a2	0	3.79329	Pgd	0	1.49151	Bax	6.89885e-199	1.25092	Dcxr	2.10188e-159	1.59075	Atox1	0	1.25286
9	Lyz2	0	5.38632	Ybx3	0	1.90957	Rps17	0	1.17584	Gapdh	0	1.34268	Rps28	0	0.771537	Chil1	0	3.85265	Ptges3	0	1.32696	Ffar4	1.68691e-192	2.08272	Ubb	3.04201e-156	0.70597	Mgst1	0	1.69387
10	Ppp1r14c	0	2.50659	Hnrnpab	0	1.62262	Rps8	0	0.800809	Rpl11	0	0.677081	Rpl28	0	0.796015	Hc	0	3.69334	Akr1b8	0	1.85716	Actg1	1.14566e-188	0.892741	Lamb3	8.04453e-149	1.31	Sftpc	0	4.79744
11	mt-Nd4	0	1.34467	Eif4a1	0	1.28097	Rps6	0	1.15566	Cdkn2a	0	2.66765	Ly6e	0	1.18703	Fosb	0	4.37767	Ywhaz	0	1.23774	Trp53	6.22976e-182	1.85928	Hopx	1.16911e-146	2.31325	Rpl37a	0	0.706147
12	Cd74	0	2.97451	Hspd1	0	1.87058	Rps18	0	1.01781	Rpl29	0	0.822179	Rps21	0	0.619685	mt-Nd2	0	1.44804	Shfm1	0	0.840974	Ubc	2.75842e-180	1.01065	Vamp8	1.0935e-143	0.819626	Scp2	0	1.61286
13	Sftpc	0	5.50361	Emp1	0	2.45493	Rpl41	0	0.776014	Gm8730	0	0.81491	Mif	0	1.40902	Atp8a1	0	2.0626	Ccng1	0	2.2391	Kcnk2	5.87383e-178	2.97458	Wbp5	4.13995e-142	0.840042	Rpl38	0	0.824594
14	Sfta2	0	2.48546	Hdgf	0	1.39353	Rps25	0	1.11315	Rps4x	0	0.710594	Ero1l	0	2.40118	Sftpd	0	2.35561	Lsm6	0	1.46338	Hp	9.07136e-174	2.3344	Alas1	2.77129e-141	1.49738	Cox6c	0	0.818386
15	Fosb	0	4.19113	Rpl14	0	1.0188	Procr	0	3.44833	Rps3	0	0.733957	Rps29	0	0.693189	Lamp3	0	2.8547	Cbr3	0	2.33854	Mgst3	1.33373e-170	1.24113	Bend7	6.68457e-138	1.30124	Atp5e	0	0.87976
16	Enpep	0	3.27088	Rps12	0	0.878782	Rps23	0	0.873365	Rpl13	0	0.637087	Gpi1	0	1.44883	Rgcc	0	2.92308	Srxn1	0	2.67989	Calm1	1.55558e-165	0.953661	Fam174b	1.19822e-134	1.62047	Atp5k	0	1.26538
17	H2-Eb1	0	2.91852	Set	0	1.59179	Ybx1	0	1.5269	Krt7	0	2.30146	Rpl37a	0	0.563839	Enpep	0	3.38203	Mgst3	0	1.50359	Wdr83os	5.0581e-162	1.51241	Mpst	1.04158e-132	1.51376	Lyz2	0	4.1629
18	Lamp3	0	2.59526	Anxa2	0	1.66648	Rplp1	0	0.894787	Rpl3	0	0.718728	Rpl35	0	0.774098	Cd36	0	2.60346	Pcbp1	0	1.01231	H3f3a	6.83441e-160	0.605473	Gde1	1.83188e-125	1.16375	Rps28	0	0.851266
19	Rnase4	0	2.77864	Npm1	0	1.6475	Rpl17	0	0.990103	Rps11	0	0.721585	Bst2	0	1.94994	Fos	0	3.56594	Slc6a14	0	2.32396	Itgb6	7.65423e-154	2.28578	Sorcs2	2.8375e-122	1.7142	Ubc	0	1.19945
20	Sftpd	0	2.12666	Rps14	0	0.759066	Rpl32	0	0.87538	Mif	0	1.49321	Rpl36a	0	0.634847	H2-Aa	0	3.21817	Bax	0	1.32563	Anxa1	1.28912e-152	1.48209	Sepw1	3.17748e-120	0.73349	Tmem243	0	1.98744
21	Abca3	0	2.09689	Actb	0	1.31452	Rpl31	0	1.04101	Rpl8	0	0.687431	Aldoa	0	1.12271	Ces1d	0	2.87315	Gclc	0	1.87754	Lurap1l	2.15482e-150	1.50215	Tmbim6	1.31319e-119	0.596962	Lamp1	0	1.02316
22	Scgb1a1	0	2.33761	Pcbp1	0	1.33447	Rpl28	0	0.932272	Rps16	0	0.787942	Bnip3	0	1.62406	Ppp1r14c	0	2.5105	Calm1	0	1.08161	Cd9	1.7106e-148	0.836891	Gsta3	8.25852e-118	1.58826	Fasn	0	2.08854
23	Car8	0	2.34754	Ywhaz	0	1.40528	Msln	0	2.6202	Rpl18	0	0.623852	Ndufa7	0	0.655622	Sfta2	0	2.54851	Cmpk1	0	1.1954	Taldo1	1.80583e-148	0.927381	Crlf1	2.91303e-117	1.37184	Ndufa1	0	1.3321
24	Fos	0	3.32192	Ranbp1	0	1.92169	S100a14	0	2.38418	Spp1	0	3.21905	Rpl18a	0	0.513097	Oat	0	2.02946	Gsr	0	1.34743	Ctsc	8.3291e-148	1.11997	Mtfr1l	4.33275e-116	1.04386	Lcn2	0	2.87325
25	S100g	0	2.72923	Rps15a	0	0.782044	Krt7	0	2.54664	Basp1	0	2.4522	Isg15	0	3.7989	Mme	0	3.2568	Lgals3	0	1.60617	Ptgr1	3.16788e-146	1.39395	Pdgfa	1.38752e-114	1.42636	Cd74	0	2.47638
26	Irx1	0	2.40686	Mal	0	2.03139	Eef1g	0	1.2123	Rps27a	0	0.661038	Cdkn2a	0	1.90174	Kcnj15	0	3.07007	Taldo1	0	1.34257	Foxq1	5.57343e-145	2.15302	Psmb8	2.0059e-113	1.31747	Mpc1	0	1.35892
27	Lgi3	0	2.31296	Ccnd1	0	1.81449	Phgdh	0	2.57577	Fkbp1a	0	1.04711	Psap	0	1.16315	Mlc1	0	3.0924	Psca	0	2.13905	Oaz1	4.61305e-143	0.461648	Scarb2	8.80512e-113	1.07696	Gsta3	0	2.5685
28	Mlc1	0	2.81003	Ptma	0	1.08352	Rpl15	0	1.1796	Hint1	0	0.865154	Ndufa6	0	0.820117	S100g	0	3.05905	Fth1	0	1.02775	Anxa8	4.98269e-138	3.38741	H3f3a	5.49529e-110	0.520892	Mt1	0	1.93016
29	Etv5	0	2.23188	Ncl	0	1.65548	Rpsa	0	1.06435	Pgam1	0	1.30695	Ctsd	0	1.02997	Cpm	0	2.68274	Rplp2	0	0.686787	Cbr3	1.34632e-137	1.73137	Mgst1	1.71569e-109	1.07126	Scarb2	0	1.63215
30	Matn4	0	2.45981	Rps6	0	1.02412	Krt19	0	2.17933	Rps3a1	0	0.526914	Lgals3bp	0	2.23914	Rnase4	0	2.79232	Trp53	0	1.84853	Btf3	3.57284e-135	0.609857	Myh14	4.19739e-108	1.19087	Lgi3	0	2.17458
31	Sftpb	0	2.00414	Tubb5	0	1.82571	Krt8	0	1.64123	Pkm	0	1.21684	Tpi1	0	1.04524	Etv5	0	2.44401	Ppp1r14b	0	1.37706	Thbs1	2.59562e-134	1.78799	mt-Cytb	7.59782e-105	0.55046	Atp6v1g1	0	0.831652
32	Nrp1	0	2.19101	Akr1b8	0	2.12263	Ly6a	0	2.73966	Arpc1b	0	0.970251	Gapdh	0	1.13578	Foxp1	0	1.85315	Ptma	0	0.916373	Tmem176a	8.76748e-133	1.07217	Ckmt1	1.67867e-104	1.30071	Sepp1	0	2.01822
33	Mettl7a1	0	2.34407	Procr	0	3.3049	Rps3	0	0.806526	Tpi1	0	1.2151	Epb41l4aos	0	1.90998	Mettl7a1	0	2.64272	Dnaja2	2.29228e-306	1.07486	Psma2	1.15794e-132	0.829627	Lrpap1	2.50902e-104	1.24361	Chil1	0	2.8195
34	Iqgap1	0	1.0797	Ldha	0	1.52174	Ly6c1	0	1.97156	Erh	0	1.1712	Hcfc1r1	0	1.10389	Sepp1	0	2.47703	Odc1	3.92207e-297	1.62352	Pomp	1.55536e-129	0.759943	Gm42418	3.19642e-103	1.02178	Ces1d	0	2.06605
35	Hc	0	2.71549	Rpl13a	0	0.892835	Eef1b2	0	0.971404	Epcam	0	1.11861	1810037I17Rik	0	0.793464	Egr1	0	3.43995	Acp1	6.89965e-297	1.20929	AY036118	3.30541e-129	1.53099	Kcnk2	1.42405e-102	2.47281	Lrg1	0	2.8365
36	Egr1	0	3.06076	Nap1l1	0	1.5076	Eif2s2	0	1.17962	Eif5a	0	0.884519	Egln3	0	2.5692	Ahcyl2	0	2.43318	Mrps14	3.35285e-286	1.04743	Hmgb1	8.0135e-129	0.835147	Foxp2	3.00617e-102	1.29024	H2afj	0	0.941192
37	Oat	0	1.73455	Ndrg1	0	2.55821	Gnb2l1	0	0.884937	Prdx2	0	0.947769	Atpif1	0	0.631342	Scgb1a1	0	2.59221	Polr2k	3.44611e-283	1.23038	Stmn1	1.85867e-127	1.31576	Magi3	3.88911e-102	1.39037	Lpcat1	0	1.85698
38	mt-Nd1	0	1.01979	Hsp90aa1	0	1.31551	Rpl5	0	0.943497	Prdx1	0	0.75245	Rpl34	0	0.394791	Mid1ip1	0	2.34401	Gm10116	2.99451e-273	1.99161	Psmb2	2.59524e-127	0.816718	Aes	2.36819e-101	0.611157	Muc1	0	1.50081
39	Gm42418	0	1.48665	Itga6	0	1.94126	Rpl29	0	0.857634	Rps10	0	0.592916	Rtp4	0	3.81364	Alcam	0	1.6359	Hnrnpab	5.30913e-267	1.0723	Sin3b	1.32742e-126	1.05647	Tmem176b	2.23426e-99	0.959074	Gstt1	0	2.02484
40	Egfl6	0	2.1825	Hsp90ab1	0	0.971122	Pdap1	0	1.31957	Prss22	0	2.15696	Rpl22	0	0.505469	Tmem243	0	2.21244	Hmgb1	8.09854e-267	0.98759	Rbx1	1.97853e-123	0.65567	Ldhb	8.50276e-99	1.1822	Cxcl15	0	2.35881
41	Mid1ip1	0	2.05266	Snrpf	0	1.33934	Rps20	0	0.719283	Edf1	0	0.792148	mt-Co1	0	0.42615	Acot1	0	3.06812	Mal2	3.91065e-265	1.12906	Myl6	7.14989e-120	0.549044	Phyh	1.32609e-97	1.72164	Elovl1	0	2.0761
42	Atp8a1	0	1.49321	Rpl12	0	1.19531	Rps12	0	0.773073	Fam213a	0	1.71128	Fn1	0	1.93429	mt-Nd5	0	1.47011	Snrpf	1.01931e-256	0.996934	Anxa5	1.57166e-119	0.978365	Csrp1	4.04957e-97	0.953429	Npc2	0	1.09262
43	Jund	0	1.28225	S100a10	0	1.61677	Rpl8	0	0.726504	Aldoa	0	1.08577	Aldoc	0	2.07784	Errfi1	0	1.91365	Rplp1	2.15273e-255	0.61165	Cox5a	5.84625e-119	0.66544	Gpx4	4.37645e-97	0.547688	Wbp5	0	0.998948
44	Hexim1	0	2.51091	Ddx39	0	2.01462	Serbp1	0	1.10043	Igfbp7	0	1.99113	Rpl23	0	0.476467	Ccdc141	0	2.33002	Etfa	6.29715e-253	1.21367	Ptma	2.97559e-117	0.645561	AU021092	2.6338e-96	1.31271	Pdzk1ip1	0	2.45747
45	Cpm	0	2.21196	Arpc2	0	1.15771	Rps10	0	0.707799	Pfdn1	0	1.00828	Cox7c	0	0.503324	Lgi3	0	2.46425	Cyb5a	1.21621e-252	1.16289	Msn	1.02881e-115	0.950837	Ngfrap1	7.6175e-96	0.782703	Lbp	0	1.72695
46	Mme	0	2.66703	Alyref	0	1.74441	Rps13	0	0.765962	Ldha	0	1.10977	Ifitm3	0	2.55115	Car8	0	2.32742	Tpm4	1.96642e-250	0.956361	Serpinb9	2.99876e-115	1.61295	Per3	2.31744e-95	1.60048	Gde1	0	1.4865
47	Lpcat1	0	1.89888	S100a14	0	2.28839	Rpl14	0	0.857936	Ly6a	0	2.06783	Rps16	0	0.56538	H2-Eb1	0	2.66446	Tshz1	2.02922e-250	2.07005	Erh	4.02533e-115	0.929919	Hs2st1	9.53699e-94	1.14433	Fth1	0	0.705825
48	Dram1	0	1.64569	Eif5a	0	1.12077	Hsp90ab1	0	0.898996	Cox5a	0	0.752808	PISD	0	1.3086	Zfp36	0	2.58252	Morf4l2	3.51827e-249	1.02978	Fxyd3	4.11543e-112	1.53194	Gstp1	3.50606e-93	1.4751	Romo1	0	0.981368
49	Ddx5	0	0.832031	Mgst3	0	1.61401	2200002D01Rik	0	1.60438	Hn1	0	1.34104	Nsa2	0	0.74127	Gas6	0	2.69834	Gsn	8.49888e-249	1.53761	S100a11	4.32456e-112	0.915891	Shh	3.71111e-93	2.24539	Lrp2	0	2.12434
50	Chka	0	1.4853	Eif4g2	0	1.14121	Rplp2	0	0.723826	Tmsb4x	0	0.649643	Vegfa	0	1.2549	Bex4	0	2.44624	Btf3	3.66719e-247	0.671207	Tmem176b	6.09411e-112	0.899649	Lamp1	5.98426e-93	0.61298	Atp6v0d1	0	1.45271
51	Cd36	0	1.88703	Ppa1	0	1.72249	Npm1	0	1.34064	H2afz	0	1.00041	Serpine1	0	3.18496	Egfl6	0	2.37303	Txn1	7.56948e-247	0.671913	Dnaja2	2.64639e-111	0.806882	Carkd	3.28882e-91	0.866401	Rnase4	0	2.04189
52	Malat1	0	1.46209	Rps15	0	0.921645	Rpl27a	0	0.693177	Npm1	0	1.07076	Rpl32	5.89346e-302	0.517081	Lpin2	0	1.85514	Hdgf	2.55127e-246	0.890422	Ftl1	2.81925e-108	0.638484	Nckap5	6.20231e-91	1.091	Slc39a8	0	1.77841
53	Atp11a	0	1.58712	Lmna	0	1.53931	Arpc1b	0	1.08406	Pfn1	0	0.801575	Rpl6	2.23003e-294	0.372117	Glul	0	2.76293	Hnrnpf	1.1925e-244	0.909106	Gnb2	3.8783e-108	0.546555	Liph	1.62105e-90	1.34838	Acsl5	0	1.25221
54	Jun	0	1.8118	Tspan8	0	1.6803	S100a11	0	1.29524	Pebp1	0	0.790298	Basp1	4.26599e-291	1.47724	Nrp1	0	2.23622	Cstb	1.72154e-244	0.958962	Hopx	5.72378e-107	1.39307	Ifitm2	1.66997e-90	0.99376	Creg1	0	1.45304
55	Prnp	0	1.41787	Serbp1	0	1.13311	Rps24	0	0.592918	Park7	0	0.840016	Pglyrp1	8.85739e-278	1.46054	Abca3	0	1.97073	Slc7a11	4.38127e-244	2.06934	Acadl	2.96029e-106	0.841246	mt-Nd2	2.97598e-90	0.473239	Tmprss4	0	2.28849
56	Brd2	0	1.59364	Tuba4a	0	1.66467	Rpl4	0	0.801567	Tmsb10	0	1.25265	Smim22	1.21944e-274	0.929468	Lrrk2	0	2.32345	Ran	1.91029e-239	1.2017	Akap5	4.36863e-103	1.53716	Cbr1	2.20602e-88	0.974323	Hc	0	2.23448
57	mt-Nd5	0	1.21533	Cltb	0	1.43759	Ncl	0	1.32875	Naca	0	0.531156	Rps26	7.95374e-273	0.449627	Iqgap1	0	1.11961	Ywhah	3.42248e-239	1.06873	Eny2	2.28898e-102	0.79259	Muc1	5.74957e-88	0.96919	Napsa	0	2.00307
58	Eif4a2	0	1.22045	Slc7a11	0	2.92103	Rpl23	0	0.609755	Tspo	0	0.745753	Adssl1	3.54172e-271	1.23678	H2-Ab1	0	2.44039	Actg1	4.38444e-238	0.850235	Ube2n	4.18868e-102	0.801771	Bcam	2.82542e-87	0.819686	Rpl35	0	0.789503
59	Nkd1	0	2.11811	Rps25	0	0.942821	Hint1	0	0.932075	Fn1	0	2.3474	Gm10076	1.17115e-269	0.911196	Gm42418	0	1.48506	Eny2	7.9634e-238	0.969623	Ubb	1.1798e-101	0.547733	Cyb5r3	2.82393e-86	0.660185	Ndufv3	0	1.0548
60	Ces1d	0	1.94273	Gls	0	1.64944	Rps16	0	0.769878	Ier3	0	1.42801	Rpl26	1.38476e-265	0.418916	Iah1	0	1.98046	Tmsb4x	8.92207e-238	0.698377	Snrpf	1.29981e-99	0.751713	Spag9	6.79009e-86	0.940094	Tmem30a	0	1.18257
61	Pdlim1	0	1.64654	Cap1	0	1.78001	Rps26	0	0.765244	Fam162a	0	1.11828	Lgals9	1.3527e-264	1.54691	Npc1	0	2.09225	Cox5a	1.39763e-236	0.725657	Cox7c	7.32126e-99	0.490194	Cryab	1.72638e-85	1.29759	Atp11a	0	1.4765
62	Errfi1	2.13069e-307	1.4385	Pabpc1	0	1.06581	Ppp1r14b	0	1.3972	Rpl9	0	0.46029	Bnip3l	1.64399e-264	0.701718	Cd74	0	2.63597	Tubb5	1.55763e-236	1.26673	Arpc3	1.83452e-98	0.66153	Oxct1	2.40223e-85	0.959084	S100g	0	2.17328
63	Sepp1	3.5947e-306	1.78141	Rps26	0	0.790586	Nme1	0	1.41995	Sumo2	0	0.764654	Rps15	3.72433e-262	0.489689	mt-Co1	0	0.843861	Psmd11	3.78935e-235	0.956873	Serpinb6b	3.80176e-98	1.19576	Acaa2	1.22749e-84	0.90297	Alcam	0	1.15062
64	Ahcyl2	2.8955e-305	1.77401	Gnb1	0	1.01789	Actb	0	0.996335	Clic1	0	0.878385	Ifi27	2.73804e-259	1.33311	mt-Cytb	0	1.002	Rheb	3.46319e-234	0.944645	Pfn1	5.40688e-98	0.68174	Qk	1.12655e-83	1.00807	Soat1	0	1.51331
65	mt-Co3	1.06179e-298	0.827529	Eef1g	0	1.04847	Gm8797	0	1.71001	Cks1b	0	1.50834	Ptges	1.07546e-254	1.1649	Matn4	0	2.24258	Sumo2	6.08621e-233	0.803643	Sat1	7.55177e-98	0.934465	Gstt1	1.17242e-83	1.11413	Mien1	0	1.09188
66	Atf3	1.17454e-294	2.47669	Dynll1	0	1.0226	Ccnd1	0	1.44016	Ran	0	1.12065	Pold4	7.66618e-251	1.21127	Apoe	0	4.45956	Creg1	4.69564e-230	1.48945	Acp1	2.28088e-97	0.852381	Tst	1.5363e-83	1.05088	Cyp2f2	0	2.42655
67	Marveld1	1.62162e-292	2.00231	Epha2	0	1.61313	Rps27a	0	0.654911	Rps9	0	0.425311	Bhlhe40	4.1404e-248	1.13823	Dram1	0	1.8148	Cfl2	6.11328e-230	1.25335	Sf3b5	3.33547e-97	0.751044	Scnn1a	1.85856e-83	1.29022	Aldh2	0	1.06385
68	Junb	4.10114e-291	1.57395	Gnb2l1	0	0.808205	Rpl3	0	0.664394	2700094K13Rik	0	1.03013	Txnip	6.39277e-243	1.205	Herpud1	0	1.86129	Tma7	1.9709e-229	0.805554	Wbp5	4.00337e-97	0.734482	Mxd4	1.85856e-83	1.02278	Chchd10	0	1.14928
69	Npc1	6.6948e-291	1.77998	Nme1	0	1.49489	Emp1	0	1.71836	Psmb5	0	0.819283	Hspa1a	8.75108e-242	2.08828	Bambi	0	2.76147	Hspd1	2.39019e-229	1.16998	Cbr1	8.1002e-97	1.08043	Timp3	2.45688e-83	1.11006	Mt2	0	1.76325
70	Nckap5	8.5805e-286	1.78662	Lsm6	0	1.47488	Ctsl	0	1.62628	Ctsl	0	1.27088	Igf1r	1.54776e-241	1.41175	Jun	0	1.87544	Msn	2.7227e-227	1.08358	Pdia6	7.58312e-96	0.754356	Trim3	5.2939e-83	1.52165	Rps21	0	0.524289
71	Irx5	1.07853e-285	1.57823	Tomm20	0	1.14161	Anxa10	0	2.33355	Nedd8	0	0.69244	Rps8	3.35573e-240	0.342537	Atp6v1c2	0	2.20052	Cd9	2.33026e-225	0.819177	Tnip3	1.96605e-95	1.82461	Grcc10	3.21808e-82	1.33818	Abcd3	0	1.25682
72	Fam46a	2.02875e-283	3.25471	Odc1	0	1.86001	Clic1	0	1.0322	Psmb6	0	0.822446	Ddah2	3.99633e-240	1.1955	Socs2	0	1.66014	Prkar2a	3.70244e-224	1.28146	Lsm6	2.19953e-95	0.889042	Gstm2	4.61113e-82	1.69332	Bex2	0	2.96949
73	H2-K1	8.50861e-281	0.874086	Slc35d1	0	2.24102	S100a16	0	1.43855	Hspa8	0	0.566483	Selenbp1	1.88868e-237	1.11566	Dusp1	0	2.16443	Selt	1.27518e-223	1.02472	Abracl	3.83454e-95	0.798048	AY036118	7.52382e-82	1.18832	Ptprf	0	1.0907
74	Alcam	2.16427e-280	1.10839	Psat1	0	2.16571	Eif3c	0	1.00725	Prelid1	0	0.8996	Rras	6.61685e-236	0.891628	Nfkbiz	0	2.83997	Map2k3	9.63786e-220	1.17348	Polr2k	4.02837e-95	0.869615	Slc25a23	8.76149e-82	1.05452	Lamp3	0	1.86953
75	Taok3	4.55113e-280	1.22795	Anp32b	0	1.3501	Tma7	0	0.938136	Anxa2	0	0.95158	Shisa5	2.5622e-234	0.969474	Atp1b1	0	1.38797	Gm10073	3.67295e-214	1.1478	Clu	4.81574e-95	1.72453	Arf5	2.206e-81	0.572247	Sfta2	0	1.73235
76	Rbpjl	1.59766e-279	2.12451	Ptges3	0	1.24214	Tnfrsf12a	0	1.43775	Atp5g2	0	0.604395	Rpl27a	4.87927e-234	0.420436	Lpcat1	0	2.00964	Gspt1	4.91649e-214	1.14016	Tgfb2	1.25393e-92	2.34014	Trp53	3.40686e-81	1.12996	Ldhb	0	1.60108
77	Irx2	2.71922e-279	1.60431	S100a11	0	1.30462	Rpl18	0	0.583813	Rpl14	0	0.603353	Ankrd37	1.58865e-232	1.77993	Snx25	0	2.02758	Arf5	2.92447e-211	0.729944	Gsto1	1.26144e-92	1.172	Ucp2	2.92981e-80	0.760713	Spg21	0	1.22629
78	Nfkbiz	3.57798e-279	2.45518	Rps23	0	0.708109	Anxa3	0	1.04227	Rps18	0	0.611166	Sdc1	2.47355e-232	0.565847	Sec14l4	0	2.82049	Pcbp2	1.65999e-207	0.736311	Spint2	1.45418e-92	0.487348	Smpd1	5.16519e-80	1.02829	Uqcr11	0	0.659828
79	Grb14	7.90223e-279	1.58825	Mboat1	0	1.94539	Rpl7	0	0.679149	Swi5	0	0.688479	Irf7	1.41922e-229	3.60355	Arhgef38	0	2.39606	Rac1	9.79636e-207	0.802679	Cox14	6.95207e-92	0.718299	Col4a5	5.16519e-80	1.34706	Mtch1	0	0.943886
80	Kcnc3	2.56914e-277	1.91026	Actn1	0	1.46683	Nhp2	0	1.40777	Hsp90ab1	0	0.672567	Ctsb	3.06844e-229	0.649756	Adgrf5	0	1.69799	Dars	1.79373e-206	1.35518	Esd	9.21639e-92	0.865829	Acaa1a	5.99762e-80	0.859265	Col6a1	0	2.74274
81	Bex4	5.7162e-275	1.73907	Homer2	0	1.77528	Psca	0	2.01721	Atp5d	0	0.566115	Xaf1	2.16154e-228	3.09243	mt-Co3	0	0.78547	Hnrnpa2b1	3.00384e-205	0.740766	Psmb3	1.25313e-91	0.676225	Mpc2	8.20739e-80	0.701004	Tmem256	0	0.881706
82	Klf4	3.51722e-274	2.36781	Srsf2	0	1.22797	Clu	0	2.58407	Taf10	0	0.788588	Rpl13	2.81404e-224	0.364012	Gem	0	4.12212	Srp14	5.60788e-205	0.735508	Phlda3	1.53662e-89	1.92496	Chpt1	6.29511e-79	0.94723	2010107E04Rik	0	0.802908
83	Thbs3	4.02539e-273	3.43386	Erh	0	1.28357	Cct2	0	1.09949	Vdac2	0	0.762487	Eno1	8.28605e-224	0.963538	Rpl10	0	0.734275	Cltb	9.02257e-205	0.982232	Srp14	3.66911e-89	0.596351	Lbp	2.27893e-78	1.02482	Vamp8	0	0.8539
84	Fgfr2	4.69678e-271	1.62315	Banf1	0	1.33551	Ppa1	0	1.43198	Snrpd1	0	1.10668	P4ha1	1.7269e-219	1.00529	Nkd1	0	2.29916	Rbx1	1.21453e-204	0.649279	Celf4	1.88949e-88	1.2801	Pnisr	2.67705e-77	0.882019	Slc34a2	0	2.31487
85	Acot1	1.1788e-269	2.19104	Phc2	0	1.43282	Cycs	0	1.175	Dynll1	0	0.705779	Rps14	1.05525e-217	0.345425	Fgfr2	0	1.90789	Gm8730	3.01031e-204	0.594769	Etfa	2.82361e-87	0.87965	Scand1	2.9292e-77	0.630078	Tmbim6	0	0.722387
86	Inpp4b	2.0497e-269	2.52807	Rac1	0	1.06532	Rps11	0	0.658467	Ybx1	0	0.952416	Usmg5	1.67998e-212	0.563031	Dhrs3	0	2.22313	Areg	1.54263e-203	1.4188	Mrps14	1.31684e-85	0.715951	Tcea3	9.49709e-77	0.982608	Emb	0	1.26019
87	Foxp1	7.71039e-267	1.20602	Txn1	0	0.813744	Sdcbp2	0	1.96007	Gzme	0	3.12112	Grina	7.21807e-212	1.00247	Epas1	0	1.89208	Mpc1	7.2882e-203	1.11939	Qsox1	2.03577e-85	1.0444	Atxn7l3b	9.99025e-77	0.744542	Renbp	0	1.93627
88	Ptms	4.75895e-266	0.898463	Tinagl1	0	1.5675	Gapdh	0	1.12075	Pgls	0	0.852956	Rps15a	6.85685e-207	0.347461	Irx2	0	1.80567	Clptm1l	3.40221e-202	1.03417	Serpinh1	2.40465e-85	0.89093	Fam53b	1.96993e-76	1.33998	Brd7	0	1.12962
89	Arhgef38	4.79459e-266	2.02242	Plpp2	0	1.44437	Set	0	1.09448	Ly6c1	0	1.37573	Psme1	2.81633e-205	0.713466	Cat	0	1.79834	Rpl5	3.06511e-201	0.662601	Ddost	7.95715e-85	0.716811	Gnas	2.6657e-76	0.404797	Nrp1	0	1.54603
90	Sec14l4	1.50015e-265	2.43826	Eif5	0	1.03943	Cdc42ep5	0	1.66837	Tnfrsf12a	0	1.17993	Fam162a	4.31617e-204	0.84658	Swt1	0	1.5658	Nqo1	3.1098e-201	3.21774	Hnrnpk	1.73182e-83	0.549084	Nfix	4.63171e-76	0.885272	Trf	0	1.88571
91	Lrrk2	3.17442e-263	1.74248	Rab21	0	1.57578	Tuba1c	0	1.63632	Bsg	0	0.655818	Rpl13a	1.23487e-203	0.414164	Slc15a2	0	2.36665	Rexo2	4.37358e-201	0.972154	Zfp36l1	3.00843e-82	0.892766	Gm10076	5.25533e-76	0.840097	Zbtb20	0	1.24547
92	Dock9	4.51395e-262	1.89189	Hnrnpa1	0	1.19844	Bok	0	1.73083	Krt8	0	1.06941	Tomm7	1.24204e-203	0.504705	Sgms1	0	1.92143	Psmd5	1.19142e-199	1.2937	Tmed9	7.27322e-82	0.641624	Col4a4	1.59964e-75	1.54073	Nkx2-1	0	1.13759
93	Zdhhc3	8.64682e-253	1.27315	Uchl3	0	1.57289	Serpinb6a	0	1.16858	H3f3b	0	0.478043	Snhg6	1.84623e-203	1.07927	Sftpb	0	1.95468	Psma2	3.71549e-198	0.807459	Snrpd1	1.25103e-81	0.872578	Gpx8	1.80341e-75	0.992181	Mettl7a1	0	1.51845
94	Nav2	1.32376e-250	2.11232	Id1	0	1.8684	Eif5a	0	0.90524	Rpl12	0	0.801739	Rps5	1.34858e-202	0.408986	Prrg3	0	2.40164	Tpm1	6.89631e-198	0.762644	Cxcl17	3.22343e-81	1.70298	Lars2	2.0018e-75	1.07045	Secisbp2l	0	1.37615
95	Slc1a3	1.70421e-250	2.78286	Vasp	0	1.22005	Anxa1	0	1.33679	Rpl7	0	0.514854	Eif3h	2.9662e-202	0.459055	Cox6a2	0	3.14038	Eif4g2	2.34718e-197	0.772038	Fam3c	5.83012e-81	0.793622	Epb41l5	3.89488e-75	0.900179	Rbms3	0	1.83178
96	Acoxl	2.49417e-250	2.04491	Ptgs2	0	2.31935	Bzw1	0	1.16497	Dad1	0	0.633525	Pfkl	2.08379e-201	0.932088	Hexim1	0	2.27164	Hmgn2	6.47084e-197	1.44962	Sfn	2.02607e-80	1.22582	Mmp23	8.27453e-75	2.96089	Tgoln1	0	1.12941
97	Rpl10	7.388e-250	0.536423	Dtymk	0	1.50976	Tuba1b	0	1.4631	Ssr4	0	0.714278	Cmc1	5.70077e-201	0.97372	Dapk1	0	1.92045	C1d	8.14874e-197	1.13056	Gsn	2.60291e-80	0.924631	Ndst1	9.36384e-75	1.10226	Lamp2	0	0.973446
98	Zfp36	9.46901e-250	1.92822	Hnrnpf	0	1.0231	Eif6	0	1.28889	Cfl1	0	0.665358	Pgk1	1.00965e-196	1.64987	Nkx2-1	0	1.3922	Anxa1	2.13567e-196	1.23518	Commd3	1.30762e-79	0.820616	Zfp91	4.88348e-74	0.686989	Mpc2	0	0.922795
99	Ptprf	3.22806e-249	1.04239	Prdx1	0	0.850834	Gnai2	0	0.906754	Pafah1b3	0	1.00471	P4ha2	7.82556e-196	1.22977	Chia1	0	4.21584	Qk	3.15598e-196	1.12989	Dnaja1	2.99225e-78	0.587027	Samd9l	5.48304e-74	1.44835	mt-Atp8	0	1.12449
100	Gclc	4.35867e-249	1.27306	Btf3	0	0.757701	Plpp2	0	1.25443	Psma7	0	0.744406	2010107E04Rik	1.10059e-194	0.514539	Acoxl	0	2.32907	Tomm20	5.61808e-196	0.832105	Clta	3.44734e-78	0.519991	Slc44a3	6.93892e-74	1.0108	Tcn2	0	1.64815
101	Hspb1	3.5755e-246	2.32411	Serpinb6a	0	1.25542	Mtap	0	1.52678	Msln	0	1.63077	Ndufa2	2.28174e-194	0.426847	mt-Nd4l	0	1.35726	Naa50	5.11565e-195	1.11134	Sri	2.84274e-77	0.745754	Gramd2	9.69102e-74	1.36546	Trp53inp2	0	1.35483
102	Dusp1	6.98109e-245	1.84332	Hspe1	0	1.07775	S100a10	0	1.21691	Ctse	0	2.35206	Pgam1	2.00765e-191	0.785028	Cd200	0	1.85847	Actn4	3.48254e-194	0.797563	Serf2	4.77038e-77	0.380006	Ces1d	1.68266e-73	1.08899	Dram1	0	1.35351
103	Tra2a	4.88465e-241	1.27343	Cks1b	0	1.66631	Tpm3	0	0.948564	Slc25a4	0	0.775946	Cda	3.60604e-188	1.27055	Eif4a2	0	1.26308	Eif1b	1.46238e-192	1.10877	Ccng1	4.87523e-77	1.21121	Icam1	6.13079e-73	0.874121	Chpt1	0	1.41885
104	Spry1	3.34202e-238	1.61047	Fam107b	0	1.74981	Hspd1	0	1.21195	Eif3k	0	0.650195	Trf	4.83869e-187	1.63478	Spry1	0	1.85545	Gsta1	2.1237e-192	3.51852	Areg	3.84598e-76	1.13863	Arid5b	2.18914e-72	0.988094	Dcxr	0	1.38372
105	Tob1	6.52955e-238	1.76408	Lrrc59	0	1.43466	Rps14	0	0.537443	Nhp2	0	1.14505	Slc16a3	1.42292e-184	1.5688	Tsc22d3	0	2.32931	Ndnf	4.39424e-192	1.55043	Hsp90ab1	5.17188e-76	0.535968	Aldh1a7	4.63879e-72	1.03914	Atp5l	0	0.533597
106	Gem	5.0137e-237	3.1332	Cct2	0	1.14578	Rpl19	0	0.533759	Eef1b2	0	0.602123	Ifi27l2a	1.09308e-182	5.50445	Ldhb	0	1.84947	Alyref	1.10706e-191	1.13677	Hnrnpa0	5.39276e-76	0.714288	Mpp7	6.97394e-72	1.13463	Abca3	0	1.34688
107	Napsa	7.27438e-237	1.92444	Eif4e	0	1.38202	Cct5	0	1.02033	S100a14	0	1.47578	Cd164	5.95267e-182	0.92002	Ramp1	0	1.76964	Slc25a24	1.60991e-191	1.36551	Tbca	7.15013e-76	0.589817	Chchd10	7.83016e-72	0.78157	Ang	0	1.82988
108	Rab27b	1.23057e-236	1.64431	Snrpe	0	1.03998	Hsp90aa1	0	1.01301	Psmb2	0	0.752056	Eef2	4.96412e-180	0.317995	Acly	0	1.48312	Tmem43	6.57763e-191	1.45376	2200002D01Rik	1.38274e-75	0.886872	Emb	9.7941e-72	0.88267	Tmem50b	0	1.32351
109	Snx25	1.6714e-236	1.65456	Rps17	0	0.826356	Myl7	0	2.46371	Rpl24	0	0.442756	Cd81	5.65578e-178	0.630472	Ang	0	2.03782	Anxa7	2.72183e-190	1.04521	Jund	1.61454e-75	0.682808	Pbxip1	1.026e-71	0.938894	Ager	0	1.77074
110	Prrg3	2.31833e-234	2.0451	Psca	0	2.0597	Sfn	0	1.63296	Cdk4	0	0.872566	Uqcr10	6.51953e-177	0.44989	Irs2	0	2.35992	Igf2r	1.58282e-188	1.24288	Sec61g	1.74152e-75	0.543007	mt-Nd4	1.17615e-71	0.398766	Rabgap1l	0	1.41277
111	Azin2	3.55885e-233	2.76644	Areg	0	1.73251	Rps5	0	0.649942	Rps7	0	0.449455	Phf11d	2.08203e-176	2.31436	Prnp	0	1.38393	Rwdd1	1.06313e-186	0.975305	Pcbp1	2.72854e-75	0.582731	Cux1	1.37932e-71	0.784241	Tspan12	0	1.93272
112	Itga9	1.40866e-232	1.7852	C1qbp	0	1.34515	Ralgps2	0	1.74359	Polr1d	0	0.645611	Lcn2	6.84948e-174	1.37763	Gde1	0	1.45355	Tmed2	9.24805e-186	0.648813	Snrpe	1.91658e-74	0.644713	Tgfb2	4.32849e-71	2.20728	Acoxl	0	2.07424
113	Pvrl1	1.68239e-231	2.09494	Actg1	0	0.900465	Slc25a4	0	0.971517	Procr	0	1.64365	Lama5	5.84381e-173	0.941942	Antxr1	0	2.8617	mt-Nd1	1.21959e-185	0.50524	Plb1	2.25905e-74	2.70331	Itga9	7.99154e-71	0.968491	Slco4c1	0	1.66465
114	Ppp1r9a	6.86739e-231	1.61034	Cct8	0	1.24053	Timm13	0	0.845963	Hmgn1	0	0.5888	Mxi1	5.11615e-171	1.34396	Atp7b	0	2.52281	Wdr89	1.40809e-185	1.13959	Ssbp3	3.30098e-74	1.23293	Arhgef12	8.19573e-71	0.95876	Lrrk2	0	1.48186
115	Kcnj15	1.57265e-229	1.85773	Hspa9	0	1.1462	Rpl36	0	0.552663	Pglyrp1	0	1.48319	Rps24	1.99529e-170	0.295805	Ubr1	0	2.14174	Ube2d3	5.57708e-185	0.622692	Dnajb11	7.06125e-74	0.786341	Xdh	2.04654e-70	1.62637	Cadm1	0	1.11803
116	PISD	1.837e-228	1.55509	Eno1	0	1.41319	Snhg6	0	1.42895	Cldn7	0	0.726228	H2-D1	3.99105e-169	0.519592	Emb	0	1.51562	Mrpl20	1.2497e-184	0.831445	Ndufa8	8.92432e-74	0.628684	Fuca1	4.26453e-70	0.795994	H2-Aa	0	1.71873
117	Ier2	2.6088e-225	1.38786	Rpl17	0	0.7533	Ran	0	1.22434	Chic2	0	0.974658	Pfdn5	6.05306e-169	0.363551	Fam46a	0	3.37902	Rpl27-ps3	1.37726e-184	1.25106	Tomm7	1.07011e-73	0.539992	Slc6a14	8.17678e-70	1.13181	Cd302	0	2.0707
118	Atp6v1c2	2.041e-224	1.6635	Ggct	0	2.09178	Rps15a	0	0.555752	Rplp0	0	0.554539	Rpl30	7.63802e-168	0.291404	Tra2a	0	1.43548	Set	1.8042e-184	0.922069	Cldn4	2.64821e-73	1.17982	Amer1	2.72054e-69	1.31794	Dpp4	0	1.59276
119	Gas6	1.14263e-223	1.79859	H2afz	0	1.15051	Ddx39	0	1.43902	Gng5	0	0.520387	Eif3f	3.05798e-165	0.433472	Tns1	0	1.7968	Plaur	2.39728e-182	1.38587	Sparc	3.24196e-73	0.912222	Samhd1	2.93176e-69	1.19131	Ptgs1	0	1.45396
120	App	2.30811e-221	0.894792	Ier5	0	1.56756	Timp2	0	1.14251	Cox4i1	0	0.402515	Rpl11	2.34681e-163	0.311043	Atp11a	0	1.53894	Nap1l1	1.09266e-181	0.961217	Sec61b	5.06888e-73	0.56272	Akap5	4.14652e-69	1.81355	Aldh1a7	0	1.50184
121	Chchd10	1.20911e-220	1.03707	Pdcd6	0	1.21103	Rps7	0	0.568445	Fau	0	0.357594	Cd14	3.24019e-163	1.36008	Limch1	0	2.71928	Nab1	2.94215e-181	1.11946	Tmem258	6.03297e-73	0.612823	Crip2	6.32308e-69	0.749493	Tc2n	0	1.43606
122	Stat3	1.18152e-219	1.25477	Nhp2	0	1.40733	Rpl36a	0	0.625521	Igfbp4	0	2.12587	Rbm39	1.44376e-162	0.465008	Azin1	0	1.59495	Slc48a1	3.26459e-181	1.14867	Hnrnpf	6.87926e-73	0.621099	Renbp	7.16905e-69	1.09025	Grina	0	1.20104
123	Pcnt	8.08966e-219	1.72145	Cfl1	0	0.873723	Ddx21	0	1.5888	Ctsh	0	0.801905	Glg1	1.53285e-160	0.801343	Kcne2	0	3.27856	Pgrmc1	9.39119e-180	1.16626	Sf3b6	7.60585e-73	0.695945	Mpc1	8.92595e-69	0.726703	Fgfr2	0	1.3116
124	Aplp2	4.28997e-217	0.954507	Ereg	0	2.50647	Ybx3	0	1.18968	Nme1	0	0.976384	Itm2b	1.17566e-159	0.514786	Secisbp2l	0	1.62054	Rock2	1.12073e-179	0.969618	Cct8	2.35679e-72	0.716237	Psme1	3.77133e-68	0.677246	Dhrs7	0	1.38986
125	Slco2a1	1.59441e-215	1.50205	Snrpd1	0	1.34312	Nap1l1	0	1.05907	Ndufab1	0	0.688723	Atp5e	4.22407e-159	0.356371	Atf3	0	2.26148	Rnf11	8.76188e-179	0.919376	Ebp	4.0087e-72	1.00357	Limch1	3.85935e-67	1.22898	Tomm7	0	0.689761
126	Crip1	1.73698e-215	1.41815	Kpnb1	0	1.44995	Plaur	0	1.58865	Eif1	0	0.411279	Rpl31	2.75836e-158	0.378312	Stat3	0	1.4488	Cab39	9.02171e-179	0.985654	Eif4a1	5.49127e-72	0.564334	Pigt	8.00389e-67	1.18466	Itm2b	0	0.746611
127	Fasn	3.28583e-215	1.35093	Cmpk1	0	1.17823	Pkm	0	1.13707	Eno1	0	1.01246	Prdx5	4.56548e-158	0.539339	Brd2	0	1.43245	Sf3b5	4.60952e-178	0.825214	Ssu72	7.55641e-72	0.661623	Chd3	9.22547e-67	0.862062	Cox8a	0	0.476378
128	Gm3336	5.06975e-215	3.73643	Bzw1	0	1.21659	Snrpg	0	1.06807	Rpl27a	0	0.452226	Uqcrh	3.14721e-156	0.300947	Man1a	0	2.09549	Eif4e	3.15475e-177	1.00287	Tceb2	1.19903e-71	0.496833	Syne4	1.02678e-66	1.69702	Malat1	0	0.954446
129	Clk1	5.31851e-213	1.28505	Cycs	0	1.186	Hn1	0	1.22885	Ppdpf	0	0.89145	Cox7a2	3.23556e-156	0.351892	Taok3	0	1.26873	Dnajb11	3.60715e-177	0.958906	Pgd	1.21803e-71	0.7587	Rpl15	1.83432e-66	0.592576	Uqcr10	0	0.670329
130	Fam126a	2.91939e-211	2.8875	Cmas	0	1.5859	Rpl10a	0	0.668012	Actb	0	0.692217	Tpm2	7.54453e-155	1.0838	Tob2	0	2.06942	Lsm5	1.30328e-176	1.18733	Psma3	1.40637e-71	0.570185	Hadha	2.34106e-66	0.808273	Ift20	0	0.875104
131	Sdc4	1.46812e-210	0.682207	Tomm5	0	1.34721	Txn1	0	0.716765	Krt19	0	1.25214	Hspa1b	4.32444e-154	1.77987	Jund	0	1.08786	Bcas2	1.06907e-175	0.857058	Mfge8	1.99136e-71	0.962778	Arhgap44	2.38117e-66	0.981949	Cst3	0	0.725037
132	Bambi	2.62598e-210	2.01856	Ak2	0	1.40159	Cdk2ap1	0	1.38843	Rpl28	0	0.517473	Ubl5	1.75537e-152	0.352323	Scd1	0	2.45505	Rps17	2.0387e-175	0.621038	Ifitm2	2.29362e-71	0.90366	Fbln5	5.26571e-66	2.03849	Aox3	0	1.67832
133	Ccdc141	1.0189e-209	1.49645	Rps27l	0	0.870851	Polr2f	0	1.00115	Aprt	0	0.937569	Egln1	4.48816e-149	0.810066	Slc39a8	0	1.63736	Abce1	2.88825e-175	1.09409	Cd47	1.60745e-70	0.695852	Slc44a2	5.39301e-66	0.903707	Tspan11	0	1.86133
134	Irs2	2.95957e-209	2.02721	S100a16	0	1.37967	Rbm3	0	1.00087	Rps13	0	0.47473	Irf9	8.67539e-148	1.73927	Tmem164	0	1.74583	Snrpe	2.46776e-174	0.791546	Rbm3	1.87511e-70	0.686694	Braf	5.89435e-66	1.00549	Cat	0	1.2567
135	Dhrs3	4.73108e-209	1.73767	Lmo7	0	1.29402	Rtn4	0	1.15197	Pomp	0	0.63505	Npepps	5.07801e-147	0.807797	Slc1a3	0	2.91492	Srp9	6.2898e-174	0.698996	Txnl1	2.17502e-70	0.691246	Tef	7.68379e-66	1.49147	Lcp1	0	1.33599
136	Socs2	4.63885e-207	1.17878	Adss	0	1.27794	Tomm5	0	1.19339	Stub1	0	0.766052	Rpl17	7.05278e-146	0.368852	Chka	0	1.31511	Hmox1	1.10244e-172	1.30486	Pdia3	5.48145e-70	0.623412	Spint1	8.32788e-66	0.79069	Adgrf5	0	1.11949
137	Tns1	6.16813e-207	1.51483	Rsl1d1	0	1.38021	Sfr1	0	1.0386	Rpl32	0	0.50235	Rps13	1.47263e-143	0.333692	Exosc7	0	1.27112	Cnih1	3.03242e-172	0.949779	H3f3b	6.42983e-70	0.413244	Tpgs1	1.31496e-65	0.980887	Prnp	0	0.987923
138	Hdc	1.22459e-206	1.75042	Chic2	0	1.24895	Lrrc59	0	1.20921	Gsto1	0	1.19945	Epcam	3.78907e-143	0.582794	App	0	1.05477	2610001J05Rik	6.63109e-172	1.09577	Sdf2l1	2.48922e-69	1.02953	Brd7	3.27154e-65	0.738487	Rbpjl	0	1.52913
139	Antxr1	1.60299e-206	2.36999	Rbm3	1.27485e-307	1.07263	Eif5	0	0.86559	S100a6	0	2.21198	Pfkfb3	6.83907e-142	1.93165	Aplp2	0	1.1193	Tomm22	1.8504e-171	0.883856	Ost4	1.0478e-68	0.556809	Cdkn1c	3.40058e-65	1.42069	Csrp1	0	0.994791
140	Sgms1	2.71254e-206	1.51514	Nolc1	1.65905e-307	1.84301	Pfdn1	0	0.945146	Btf3	0	0.499983	Rpl5	1.6942e-141	0.377181	Anpep	0	3.55188	Wbp11	7.70831e-171	1.08632	Psmd11	1.21834e-68	0.657465	Limd2	6.58301e-65	0.725519	Ucp2	0	0.879582
141	Cox6a2	4.53704e-206	2.50122	Esd	5.03505e-304	1.19467	Fam107b	0	1.40431	Pmepa1	0	1.14015	Pfkp	4.68109e-141	1.22363	Clk1	0	1.46382	Vma21	9.41697e-171	1.06979	Atp10b	2.51923e-68	3.17797	Serpinb9	9.0515e-65	1.28067	Epas1	0	1.33147
142	Hnrnph1	1.06314e-205	1.00956	Lasp1	1.72373e-302	1.20926	Anp32b	0	1.06902	Gnas	0	0.409987	Ypel3	5.72799e-141	0.740509	Ddx5	0	0.76044	Ptgr1	3.20098e-170	1.25996	Gtf2h5	1.33642e-67	0.621814	Rchy1	9.59915e-65	0.900087	Itm2a	0	2.91735
143	Myo5c	1.13293e-205	1.35763	F3	1.61362e-301	1.84879	Nop56	0	1.50318	mt-Co2	0	0.335266	Ifit1	5.16219e-140	4.54696	Ppp1r10	0	1.48134	Cfap36	9.36181e-170	1.17432	Vmp1	1.79032e-67	0.609799	Ptprf	1.07225e-64	0.708237	Tst	0	1.22178
144	Slco4c1	1.59105e-204	1.6904	Birc5	2.82449e-301	2.16172	Aprt	0	1.12589	Psma2	0	0.66347	Mpzl1	9.41672e-140	0.986721	Lmo4	0	1.42243	Ryk	1.64472e-169	0.987973	Metap2	2.75417e-67	0.596953	Prss8	1.73371e-64	0.829048	Oxct1	0	1.0877
145	Adgrf5	6.64139e-204	1.22879	Krt8	8.12068e-300	1.26039	Cldn4	0	1.44309	Sat1	0	0.789752	Rps25	2.54361e-139	0.381428	Rasl11a	0	2.02063	Manf	2.11733e-169	0.985785	Gch1	4.37615e-67	1.04351	Aldh2	2.55666e-64	0.673883	Rsrp1	0	0.776237
146	Ppp1r10	2.18692e-203	1.31244	Tagln2	6.3897e-299	0.797399	Arpc4	0	1.27387	Eif3h	0	0.54372	Gm2a	3.04844e-138	1.4673	Adam19	0	1.83786	Anxa5	2.26131e-169	0.942313	H2afv	9.78498e-67	0.667072	Scgb1a1	3.11309e-64	1.76763	Gabarap	0	0.588961
147	Kmt2e	2.64576e-203	1.11925	Ndufa4	1.72289e-297	0.734064	Gcnt3	0	2.03698	Tomm20	0	0.666367	Eif4a2	4.07278e-138	0.582541	Chchd10	0	1.19695	Kdelr2	4.16839e-169	0.947861	Bpgm	3.03546e-66	1.05005	Rac3	3.33831e-64	1.06952	Itpr2	0	1.59889
148	Rsrp1	1.51385e-202	0.858748	Emg1	8.69964e-296	1.27655	Tomm20	0	0.899937	Timm13	0	0.599745	Ly6d	1.34446e-136	1.45033	Itpr2	0	1.9829	Dtymk	7.21921e-169	1.05587	Actb	3.87003e-66	0.565764	Atp6v0d1	5.46903e-64	0.774394	Sort1	0	1.46193
149	Tppp3	9.08132e-201	2.77711	Naa50	1.10467e-295	1.38357	Pgam1	0	1.16089	Phgdh	0	1.25183	Serf2	1.44794e-136	0.231469	Cebpa	0	1.50105	Lrrc58	1.44074e-168	1.01361	mt-Nd3	5.60322e-66	0.668404	Mthfd1	9.13643e-64	0.940004	Atp6v1a	0	0.907251
150	Cxcl15	2.59337e-199	2.13008	Mapk6	4.88789e-295	1.74756	Igfbp4	0	2.26977	Rbm3	0	0.724136	Naca	4.03421e-136	0.304841	Ppp1r9a	0	1.64716	Rnf7	1.76593e-168	0.7729	Jup	7.81389e-66	0.726322	Cnn2	1.41348e-63	0.686682	Psme1	0	0.839002
151	Scd1	2.92558e-199	1.92527	Rpl41	1.18705e-292	0.542771	Ldha	0	1.06427	Eif4ebp1	3.68593e-308	1.15818	Trappc6a	4.76574e-135	0.656699	Nckap5	0	1.66098	Prdx6	2.81718e-168	0.892044	Btg2	1.53845e-65	0.798564	Prkcz	1.86344e-63	1.00936	Egfl6	0	1.35953
152	Myh14	9.21574e-199	1.24492	Mcpt8	4.66571e-291	2.31047	Golm1	0	1.2521	Rras	4.55018e-304	1.01631	Ldha	7.59989e-135	0.571952	Pi4k2b	0	1.19489	Cycs	4.18708e-168	0.888454	St3gal5	1.92384e-65	1.49125	Pabpn1	2.74695e-63	0.948901	Usmg5	0	0.709401
153	Adam19	3.61736e-198	1.62366	Rpl27a	1.00038e-290	0.595343	Ywhaz	0	0.903001	Mrpl28	9.77963e-304	0.832704	Appl2	9.17559e-135	1.10772	Pla2g1b	0	1.71962	Arl2bp	1.15176e-167	1.10472	Tspo	7.52944e-65	0.517601	Tmem176a	7.38788e-63	0.894121	Ptms	0	0.722612
154	Rasl11a	1.58845e-194	1.71575	Gsn	1.21597e-289	1.37895	Rpl35a	0	0.430791	Prdx5	4.29347e-302	0.668455	B2m	1.58867e-133	0.663815	Tfcp2l1	0	2.01749	Caprin1	2.26551e-167	0.909631	Ifitm3	1.63388e-64	1.13671	Socs2	1.44791e-62	0.789546	1110008P14Rik	0	0.879094
155	Azin1	5.2116e-192	1.254	Krt19	1.05518e-288	1.65712	Eif2s1	0	1.13921	Anxa3	9.57531e-302	0.691626	Hspa2	2.86229e-133	1.68581	Irf2bp2	0	1.25031	Vapa	4.67943e-167	0.660702	Psmd8	6.54037e-64	0.659207	Sorl1	2.2575e-62	0.775408	Rpl37	0	0.426126
156	Gsap	2.1128e-191	1.58462	Dut	4.53853e-288	1.61146	Eif1ax	0	1.0543	Ranbp1	1.24359e-300	0.957262	Gm9843	4.85562e-132	0.767898	Pcnt	0	1.75848	Snrpd1	7.53123e-167	1.01656	H2afz	2.31368e-63	0.656733	Rnaset2b	2.98883e-62	1.25714	Fads1	0	1.48411
157	Slc39a8	4.40564e-191	1.37444	Phlda2	4.56522e-288	2.06036	Ube2l3	0	0.898665	Psma3	5.12866e-298	0.568832	St8sia6	5.72158e-132	0.977391	Fasn	0	1.53664	Nucks1	1.25085e-166	0.939782	Tubb5	5.18218e-63	0.818731	St3gal5	2.99156e-62	1.23144	Gas6	0	1.54237
158	Srebf1	4.42344e-189	1.27515	Srsf3	5.25482e-288	0.985959	Cfl1	0	0.777074	Ppp1r14b	4.68911e-297	0.859099	Ddx24	6.54748e-132	0.687571	Pvrl1	0	2.12435	Anxa3	2.63207e-166	0.835698	Hdgf	7.65177e-63	0.555348	Akap8l	3.13707e-62	1.1503	Ppp1r14c	0	1.31042
159	mt-Nd4l	1.64605e-188	1.0306	Lsm3	1.23911e-287	1.66672	Fxyd3	0	1.41002	Oaz1	8.60105e-297	0.343062	Rpl41	1.88859e-131	0.293781	Sgpp2	0	2.61116	Snx15	2.64109e-166	1.225	Colgalt1	1.25064e-62	0.832465	Mmp14	6.40542e-62	1.52396	Arf5	0	0.637721
160	Emb	1.64188e-187	1.16361	Psma2	1.54681e-287	0.933926	Cd2ap	0	1.08285	Snrpb	1.24439e-291	0.614388	Tpd52l1	1.52859e-130	1.21319	Junb	0	1.47096	Sdf2l1	2.93045e-166	1.24427	Lpcat4	1.41665e-62	1.64779	Trp53inp2	6.40542e-62	0.847887	Gpx4	0	0.530971
161	Dpp9	4.55677e-186	1.40018	Ube2s	1.69875e-287	1.1583	Tceb2	0	0.673998	Cldn4	2.1921e-290	1.22765	Dbp	6.04187e-129	1.50717	Malat1	0	1.20237	Skp1a	6.06564e-166	0.813566	Tmem167	2.74196e-62	0.638929	Ten1	9.232e-62	0.81322	Gstt3	0	1.39565
162	Nfkbia	2.83064e-183	1.51707	Fosl1	8.27102e-287	3.12341	Gipc2	0	1.41308	Cct7	2.19964e-290	0.685315	Inhbb	2.65017e-128	2.12393	Cxcl15	0	2.50101	Gnb1	6.82672e-166	0.664592	2610001J05Rik	3.88129e-62	0.833985	Dctn2	2.49139e-61	0.665142	Map1lc3a	0	0.894462
163	Kcne2	1.15518e-182	2.66346	Ddx21	6.08227e-286	1.65686	Hnrnpab	0	0.923155	Bok	2.79613e-290	1.5536	Pabpc1	5.46502e-128	0.453837	Slco4c1	0	1.82398	Ddx39	6.85655e-165	1.20236	Dnajb6	3.92056e-62	0.638711	Cox4i1	2.9838e-61	0.296471	H2-Ab1	0	1.43026
164	Epas1	5.19155e-182	1.34529	Eif4g1	3.5092e-281	1.11382	Psma7	0	0.832662	Rps24	2.96561e-290	0.364708	Ifi44	1.65087e-127	5.23741	Zbtb16	0	5.96259	Ctnna1	1.73604e-164	0.724265	Chchd2	3.98908e-62	0.331322	Ubxn4	3.03579e-61	0.656102	Id2	0	1.09818
165	Npr1	4.13034e-181	2.80514	Dcun1d5	2.44472e-280	1.23412	Prelid1	0	0.914835	Psca	3.39343e-288	1.31678	Ctsz	1.6656e-127	0.643531	Grb14	0	1.47204	Nebl	1.19143e-163	1.49864	Snx15	7.35986e-62	1.04615	Kcnq1ot1	4.43039e-61	0.937923	Lmo4	0	0.956421
166	Mmp15	5.03943e-179	1.70235	Cnih1	7.71848e-278	1.26017	Arpp19	0	0.807125	Rnaseh2c	4.57291e-286	0.925232	Eif3k	2.63292e-127	0.388036	Scp2	0	1.20941	Pafah1b2	1.5251e-163	0.9889	Cotl1	1.55054e-61	0.937785	Creg1	5.32537e-61	0.769695	Anapc13	0	0.944145
167	Csrp1	3.98667e-178	1.03364	Rpl23a	2.86782e-276	0.832995	Uchl3	0	1.25507	Tpm2	4.86094e-285	1.43525	Eef1a1	1.06363e-124	0.238085	Npr1	0	3.18818	Pdcd6ip	2.17956e-163	0.851376	Chmp2b	1.56739e-61	0.689786	Rabgap1l	7.27982e-61	0.824628	Nckap5	0	1.25813
168	Fus	4.51938e-178	1.05589	Psmd7	1.1614e-274	1.05464	Ranbp1	0	1.1983	Eef1d	2.13342e-284	0.59688	Rpl19	1.14766e-124	0.260784	BC005537	0	1.37724	Srsf9	8.62923e-163	0.826327	Lamtor1	5.42721e-61	0.6399	Apbb1	7.81731e-61	1.18482	H2-Eb1	0	1.37994
169	Ubr1	1.3197e-177	1.67927	Nasp	1.63627e-274	1.57304	Rpl34	0	0.411342	Cdc42ep5	4.70889e-281	1.4338	Col18a1	7.79605e-124	1.45406	Smim6	0	1.51756	Pno1	2.1611e-162	1.23063	Sec11a	5.86319e-61	0.618817	Cd55	8.19578e-61	0.942421	Me1	0	0.835168
170	Clip4	2.00657e-177	1.51346	Tuba1b	7.99665e-274	1.3456	Arpc2	0	0.811779	Sh3bgrl3	4.6601e-277	0.741913	Itm2c	4.40792e-123	0.582811	Nfkbia	0	1.6518	Sorl1	2.70684e-162	1.17091	Specc1	7.91674e-61	0.893188	Nebl	1.11917e-60	1.18867	Pet100	0	1.09991
171	mt-Cytb	1.58942e-176	0.760103	Sfpq	2.27767e-273	1.05999	Snrpe	0	0.860807	Rpl26	5.17091e-277	0.394574	Tc2n	4.76049e-122	0.916672	Slco2a1	0	1.56462	Zfp706	1.43977e-161	0.731542	Rnf10	1.21908e-60	0.64117	Dapk2	1.36361e-60	1.52503	Acsl4	0	0.909347
172	Lrp2	2.35473e-176	1.47148	Srsf7	3.42605e-273	1.21783	Morc4	0	1.73404	Aqp5	8.29574e-276	0.782261	Cox6b1	5.44934e-122	0.311647	Npw	0	1.60049	Ssu72	1.74283e-161	0.787234	Wfdc2	1.59173e-60	0.362829	Yipf1	1.89987e-60	0.806966	Tapbp	0	1.06425
173	Soat1	5.65248e-175	1.16536	Ube2m	1.32996e-272	1.08509	Tcp1	0	0.914832	Spcs1	4.36257e-274	0.566039	Nupr1	8.09374e-122	0.816008	Lrp2	0	1.68047	Hspa9	2.25408e-161	0.809702	Srsf9	1.63923e-60	0.629509	Yipf6	6.21114e-60	0.843681	Rpl39	0	0.476109
174	Irx3	1.26936e-174	1.2293	Ly6a	3.26471e-272	2.12233	Gsto1	0	1.3847	Mrpl34	9.10466e-274	0.765021	H2-T23	1.3849e-121	1.22571	Nav2	0	1.96488	Atp5g3	2.67294e-161	0.643328	Kcnk1	2.33619e-60	0.748745	Bmp5	1.32219e-59	1.15895	Acly	0	1.00265
175	Fam101b	2.15799e-174	2.17169	Arpc5	4.65646e-272	0.971652	Ier3ip1	0	0.983047	Mrpl12	2.36108e-271	0.789309	Spp1	2.89289e-121	1.01188	Sowahc	1.19069e-307	2.32463	Mboat1	4.73625e-161	1.24139	Gclm	3.63596e-60	0.934038	Rnh1	1.42515e-59	0.658178	Scamp1	0	1.35483
176	Cat	1.6181e-173	1.2362	Gipc2	6.22966e-272	1.51056	Eef1d	0	0.794219	Snrpd3	2.90038e-268	0.894874	Plod2	5.92984e-121	2.15349	Rora	6.88414e-305	1.92264	Slc25a5	7.82257e-161	0.675052	Minos1	3.94593e-60	0.496861	Rasgef1a	1.79511e-59	1.30197	Hp	0	1.34349
177	Gde1	9.14503e-173	1.03644	Cd63	2.32219e-271	0.7603	Cdc37	0	0.941906	Lgals1	5.26087e-267	2.11565	Tmsb10	1.50994e-120	0.734693	Entpd1	2.24045e-304	2.13213	Bccip	1.80096e-160	1.06276	Mmp14	4.18546e-60	1.40454	Atox1	2.35128e-59	0.541103	Stbd1	0	1.62197
178	Acly	1.01226e-172	1.05221	Rpl4	1.87764e-270	0.657554	F2r	0	1.47495	mt-Atp6	1.5445e-265	0.329274	Cox8a	1.6654e-120	0.268522	Myo5c	1.0312e-303	1.42565	Cebpzos	2.36531e-160	1.06832	Bcas2	4.18546e-60	0.616736	Rsrp1	2.65019e-59	0.634374	Bcl2a1b	0	1.99
179	Adk	5.2274e-172	1.04476	Rrad	2.10688e-270	3.87038	Itga6	0	1.18023	Sumo1	6.07579e-265	0.646916	Psmb8	2.50766e-120	1.10897	Zdhhc3	5.58332e-303	1.26006	Tbca	3.49052e-160	0.654412	Adgrg6	2.4701e-59	1.67341	Wwp1	2.96196e-59	0.855337	Suclg1	0	0.770386
180	Slc15a2	4.64243e-171	1.72138	Hnrnpu	5.55765e-270	1.17762	Tff1	0	3.61942	Eif6	6.07383e-264	0.868679	Ube2b	5.16035e-118	0.437847	Tinag	1.85894e-300	2.48992	Cav2	4.77525e-160	1.08198	Pir	1.1111e-58	1.12543	Saraf	8.47875e-59	0.768811	Unc119	0	1.17145
181	Ramp1	2.94219e-170	1.30837	Cldn4	5.13267e-269	1.51247	Gm42835	0	2.44476	Aurkaip1	4.13029e-263	0.691889	F3	1.26476e-117	1.07988	Klf9	6.41862e-300	1.29007	Mgat2	1.86892e-159	1.08152	Atp5j2	1.46889e-58	0.43198	Lpcat1	9.75427e-59	0.98311	Ndufc1	0	0.67165
182	mt-Co1	3.66219e-170	0.56793	Eif3a	1.78579e-268	0.918152	Prss22	0	1.34714	Lsm4	5.01644e-263	0.820135	Dpm3	1.51446e-117	0.671114	Prps2	4.5902e-297	1.80616	Ppa1	6.81553e-158	1.0418	Ssx2ip	4.11498e-58	0.852212	Ergic3	1.53698e-58	0.665067	Wwp1	0	1.22239
183	Muc1	1.56355e-169	1.01144	Usp16	4.85555e-268	1.447	Ube2s	0	1.03323	2700060E02Rik	1.5686e-261	0.603025	Ndufc1	6.68085e-117	0.430901	Adcy7	2.7389e-296	2.40693	Sqrdl	1.04311e-157	1.32131	Tma7	4.16508e-58	0.516061	Pdlim2	2.24373e-58	0.886427	Atp5j2	0	0.508463
184	Exosc7	2.81261e-169	0.988277	Rps8	5.27059e-267	0.512129	Cdv3	0	1.01601	Atp5c1	1.4209e-260	0.5035	Ier3	1.8959e-116	0.834808	Cst8	4.23539e-295	3.12806	S100a11	3.72811e-157	0.878647	Nudt21	4.41077e-58	0.712294	Nedd4l	2.7179e-58	0.893037	Atp6v1e1	0	0.813095
185	C6	3.3998e-169	2.61159	Rnf11	1.19859e-266	1.15756	Lgals1	0	2.38656	Tspan8	7.08093e-260	0.861495	Fndc3a	3.27828e-116	0.997194	Id2	1.26549e-293	1.33593	Psma3	1.6058e-156	0.630635	Cebpzos	4.54222e-58	0.796262	Rb1cc1	2.8278e-58	0.817925	Smim1	0	1.46009
186	Snhg11	1.6935e-167	1.9826	Gsr	1.27459e-266	1.18478	F3	0	1.52432	Anxa5	3.87699e-258	0.763265	Gstm5	3.10789e-115	1.52298	Pdlim1	2.26909e-293	1.37555	Commd3	3.31169e-156	0.933369	Timm10b	5.34902e-58	0.665422	Sel1l	3.48097e-58	0.728484	Sftpa1	0	2.13399
187	Tsc22d3	7.95738e-166	1.73815	Hnrnpa2b1	2.66008e-266	0.812827	Knop1	0	1.19794	Rps20	3.89037e-258	0.377042	Qsox1	5.48571e-114	0.906713	Cdc42ep3	6.77686e-292	1.51712	Stmn1	6.75016e-156	1.17109	Tbcb	5.6147e-58	0.667806	Purb	3.61145e-58	0.596298	Mid1ip1	0	1.09824
188	Tob2	3.76145e-165	1.64439	Pthlh	1.43696e-265	2.02452	Tpr	0	0.929773	Txnl1	6.87974e-256	0.695238	Fstl3	7.49752e-114	1.96125	Ier2	1.5013e-291	1.35366	Rbm3	1.97493e-155	0.81787	Timp2	6.24528e-58	0.700165	Grn	1.02949e-57	0.739488	Azin1	0	1.04729
189	Ccnl1	6.13522e-164	1.30612	Pgam1	1.71704e-265	1.18076	Mif	0	1.162	Slc25a3	6.33086e-255	0.432146	Tcn2	1.92475e-113	0.895893	Klf4	1.97373e-291	2.04529	Hspe1	2.16013e-155	0.77357	Psma5	9.61845e-58	0.613032	Tnrc6c	1.32351e-57	0.8887	Myeov2	0	0.705362
190	Swt1	2.58401e-163	1.06078	Gpx2	7.18479e-264	1.50695	Eif4e2	0	0.993132	Rpl7a	3.20805e-254	0.403805	Me1	2.60163e-113	0.546946	Aox3	1.08779e-289	1.70675	Denr	5.75113e-155	0.880703	Mtfr1l	3.06523e-57	0.682817	Fth1	1.34252e-57	0.407966	Mtch2	0	0.791532
191	Anpep	2.35582e-162	2.75889	Tbca	7.18479e-264	0.818456	Mpp6	0	1.30359	Emp1	5.20473e-253	1.10063	Ctsl	3.5244e-113	0.644514	Azin2	7.61842e-286	2.62388	Mrpl18	6.08282e-155	0.870333	Atp5g3	3.23288e-57	0.497192	Ttc36	2.3181e-57	1.42794	Ifi30	0	0.996813
192	Elovl1	5.97395e-162	1.19488	Ehd4	1.18303e-263	1.53768	Calm1	0	0.695472	Fam107b	1.1189e-252	1.14408	Map2k1	2.38605e-112	0.731036	Soat1	9.48064e-286	1.3131	Atg3	6.46789e-155	1.02365	Gsta3	3.24883e-57	1.10792	Fuca2	5.26031e-57	0.811253	Snx25	0	1.11066
193	Mat2a	1.5366e-161	1.03586	Myl7	6.6906e-263	2.3053	Tnfaip8	0	1.33888	Phgr1	1.14464e-252	1.68926	Clu	3.52268e-112	0.963411	Deptor	2.77674e-284	1.89279	Entpd5	1.17173e-154	1.85635	Snrpd3	3.27912e-57	0.692448	Atp6v1a	7.57463e-57	0.670418	Usp50	0	1.57893
194	Cebpa	7.16648e-160	1.18357	Psmd2	2.62398e-262	1.09328	Wfdc2	0	0.607702	H2afv	4.25385e-250	0.717457	Ddit4	1.62425e-111	0.972768	Degs1	2.37324e-283	1.2785	Lsm8	1.83372e-154	1.10762	Ckap4	5.00569e-57	0.765861	Pygb	1.16194e-56	0.982944	Hdc	0	1.50116
195	Dapk1	2.37044e-159	1.36574	Cct3	6.32223e-262	1.0702	Rpl7a	0	0.553506	Rpl23	4.80875e-250	0.377968	Eif2ak2	3.47126e-111	1.07527	Snhg11	1.45898e-281	2.12333	Bloc1s2	3.94774e-154	1.07687	Ostc	6.07603e-57	0.636879	Ctsd	1.50829e-56	0.606429	Wls	0	0.798242
196	C2cd4b	1.33505e-158	2.17374	Ube2i	3.04167e-261	0.779866	Rpl36al	0	0.551738	Psmb1	8.19532e-250	0.476796	Ech1	3.53766e-111	0.727536	Nfix	6.0291e-280	1.32839	Mrpl32	7.22125e-154	0.88479	Cmpk1	9.51607e-57	0.597736	Clip4	3.15214e-56	0.859259	Lztr1	0	1.39231
197	Man1a	8.48944e-158	1.62016	Ywhah	3.18451e-261	1.11111	Hspa4	0	0.98587	Pdlim7	1.6267e-249	1.72804	Ptprs	6.52758e-111	0.947058	mt-Nd1	4.04171e-279	0.695936	Actb	2.80211e-153	0.755657	Maged1	9.78397e-57	0.705449	Cadm1	4.56058e-56	0.703168	Pcx	0	1.81685
198	Apoe	3.05723e-157	2.684	Nop58	7.59718e-261	1.47436	Homer2	0	1.26575	Gpx4	3.35261e-247	0.4261	Slc25a1	6.9936e-111	0.723921	C2cd4b	2.45999e-273	2.34651	Serp1	6.75576e-153	0.772158	Bphl	1.65061e-56	0.923914	Pde7a	7.28705e-56	0.844656	Elf5	1.85462e-307	1.82816
199	Iah1	4.61732e-157	1.20147	Rpl22	1.31779e-260	0.53184	Ppp1r11	0	1.07952	Sf3b5	7.39298e-245	0.637146	Cox7a2l	2.6472e-110	0.384235	Apoc1	6.78973e-273	2.4466	Homer2	9.76621e-153	1.15416	Shh	2.20694e-56	1.89185	Nrbp2	1.32284e-55	1.27035	Atp1b1	6.10429e-307	0.792537
200	Gprin3	7.91594e-156	2.19162	Nsun2	1.71613e-260	1.55149	Tpi1	0	1.01404	Ube2l3	4.48124e-243	0.618361	H2-K1	4.19971e-108	0.36338	Uhrf1bp1l	1.04814e-272	1.31538	Prkci	7.99764e-152	1.12319	Wtip	2.85771e-56	0.814707	Cuedc2	1.50436e-55	0.787092	Slc15a2	1.08981e-304	1.37611
201	2610028H24Rik	2.22291e-153	3.18914	Manf	5.82617e-260	1.13998	Llph	0	1.00448	Cd81	5.30977e-243	0.650275	Gnb2l1	7.18856e-108	0.302718	Rab27b	1.82786e-268	1.48545	Wdr83os	9.40134e-152	1.10024	Saraf	2.90178e-56	0.783105	Ypel3	1.73711e-55	0.81804	Smpd1	1.46676e-304	1.39996
202	Klf2	2.44278e-153	2.7893	Rps18	1.09687e-259	0.665484	Erh	0	0.987794	Plpp2	1.31776e-241	0.862964	Junb	1.24235e-107	0.628045	Ptprf	2.37982e-266	0.9906	Eif2s3x	9.79581e-152	1.04597	Arl4c	3.83131e-56	0.863521	Reep6	1.88445e-55	0.992154	Ckmt1	2.09049e-304	1.26825
203	Adrbk2	8.57872e-153	1.59222	Tomm22	2.60501e-259	1.07848	Dstn	0	0.626733	Pfdn2	1.47219e-241	0.544224	Rpl9	3.02569e-107	0.243229	Lpl	2.75553e-265	3.20856	Sfn	2.77376e-151	1.15708	Idh2	5.13193e-56	0.628751	Egfl6	2.12089e-55	0.96727	Cyb5a	1.36464e-299	0.697031
204	Akap13	2.51926e-152	0.984972	Mpp6	1.97156e-258	1.51852	Tomm40	0	1.09922	Eif3i	6.82351e-240	0.563127	Rnf181	2.94578e-106	0.571601	Mgll	7.48247e-263	4.20262	Hsp90aa1	1.38972e-150	0.782405	Nedd8	7.60343e-56	0.470077	Atp1b1	2.49966e-55	0.684005	App	1.34875e-296	0.756759
205	Smim6	1.45141e-151	1.23947	Prelid1	1.51164e-257	0.957998	Chic2	0	0.989136	Dctn3	7.78602e-240	0.625761	Stat2	4.22434e-106	1.85335	Gsap	4.77555e-262	1.56237	Tmed7	1.61566e-150	0.872238	Sdhd	1.85176e-55	0.639652	Flot1	2.54145e-55	0.934093	Dpm3	2.38634e-294	0.90368
206	Vimp	1.83337e-149	0.791995	Morf4l2	3.81482e-257	1.03146	Rpl30	0	0.453372	Psmd8	1.40041e-239	0.657765	Usp18	1.45495e-105	3.14376	Itih4	1.13797e-261	4.08414	Prdx3	1.72042e-150	0.909404	Mtus1	3.07606e-55	1.44805	Akap13	2.64055e-55	0.725937	Pon3	1.34299e-289	1.13447
207	Irf1	3.92556e-149	1.81688	Tma7	4.75824e-257	0.834775	Anxa2	0	0.922041	Cct2	2.06154e-239	0.651878	Sox9	9.17343e-105	1.70536	Marveld1	1.79527e-261	1.61157	Ppp1cb	8.33674e-150	0.858242	Sprr2a3	3.48667e-55	3.2277	Cpq	3.94894e-55	1.07576	Gja1	2.66944e-288	1.05084
208	BC005537	1.33544e-148	1.09853	Lsm5	1.13657e-256	1.4169	Dph3	0	1.09322	Gnai2	2.32691e-237	0.548116	Mitd1	1.72295e-104	1.09646	Kmt2e	6.49075e-261	1.10323	Cct8	9.88283e-150	0.862304	Ndufa5	3.49351e-55	0.620434	Fam13a	4.67164e-55	1.12017	Atp1a1	3.00221e-286	0.681167
209	Nfix	1.94452e-148	1.12087	Eef1a1	4.04257e-256	0.422946	Mrpl12	0	0.953071	Litaf	3.31144e-237	1.04895	Gm6483	5.15012e-104	1.12833	Kcnj13	9.36691e-260	2.822	Scoc	2.45564e-148	1.3808	Alas1	3.50512e-55	0.856173	Ptms	4.78102e-55	0.557431	Sod2	3.5291e-285	0.790313
210	Slc9a3r2	2.31115e-148	1.05562	Ube2c	3.46958e-255	1.8763	Pitpna	0	0.947419	Eif4a1	5.10585e-237	0.499638	Higd2a	1.07252e-103	0.483932	Tob1	2.41081e-259	1.54171	S100a6	4.11863e-148	2.30695	Psmc4	3.65107e-55	0.661094	Pigp	5.42869e-55	0.769964	Zdhhc3	5.98751e-283	0.870499
211	Xbp1	2.71749e-148	1.13087	U2af1	1.30033e-254	1.05314	Taf10	0	0.777456	S100a16	2.70108e-235	0.871333	Uqcr11	3.08312e-103	0.27254	Hnrnph1	8.99104e-259	1.01084	Cct2	3.42857e-147	0.782948	Mmp23	3.65107e-55	2.49405	Plb1	6.27619e-55	2.55332	Sh3bgrl	6.42361e-283	0.972204
212	Casz1	4.79346e-147	1.66363	Lgals3	1.32443e-251	1.2027	Usp16	0	1.20631	Pfkl	5.68323e-234	0.953777	Pdk1	2.8304e-102	1.12418	Rsrp1	1.95064e-257	0.888197	Ndufab1	5.84726e-147	0.679715	Glrx	7.12383e-55	0.700213	Limk2	7.82497e-55	0.901611	Srebf1	6.48897e-283	0.990195
213	Acot7	6.22382e-147	1.10208	Rps11	2.31363e-251	0.591341	Tes	0	1.1387	Ubxn1	7.49208e-234	0.553846	Pgm2	4.39234e-102	0.712298	Myh14	7.58595e-255	1.2002	Cetn3	7.63899e-147	0.858598	Ywhah	7.59759e-55	0.647434	Pla2g16	7.99484e-55	0.773782	Slc25a5	1.24647e-280	0.573472
214	Oaz2	3.91808e-146	1.0181	Atp1b3	5.1744e-251	1.19858	Aldoa	0	0.921328	Rab11a	1.45887e-233	0.645729	Eif4b	4.98686e-102	0.532845	Mmp15	6.04138e-252	1.71127	Nudt5	1.10379e-146	0.999943	2310007B03Rik	1.08769e-54	1.23343	Apoa1bp	9.54978e-55	0.603196	Fam126b	5.79274e-279	1.32615
215	Tmem164	4.44749e-144	1.3511	Gm42835	5.53283e-251	2.75411	Csnk2a1	0	1.13151	Eif1ax	2.99176e-233	0.743449	Malat1	1.02076e-101	0.455702	Gprin3	1.58362e-251	2.30467	Ybx1	3.5884e-146	0.855596	Il18r1	1.09889e-54	0.943415	Fdx1	1.15767e-54	0.6941	Cox7c	6.37169e-279	0.457193
216	Usp8	5.1074e-144	1.15213	2200002D01Rik	4.77803e-250	1.2708	Fkbp1a	0	0.788238	Timm17a	4.21525e-233	0.759074	Igfbp7	9.52121e-101	0.987571	Prmt8	3.17322e-251	5.59937	Efhd2	9.63371e-146	0.925593	Med30	2.28535e-54	0.687601	Atraid	1.92595e-54	0.745097	Gnptab	1.01823e-278	1.37649
217	Bmp1	5.84388e-144	1.41993	Car2	7.98312e-250	1.58576	Lad1	0	1.57173	Tpd52	4.40563e-232	0.619014	Slc50a1	3.0733e-100	0.711038	Hspb1	5.39591e-251	1.84166	Fdx1	2.18573e-145	0.914852	Pafah1b2	3.3389e-54	0.708433	Leng8	1.94108e-54	0.980414	Itga9	6.20155e-278	1.18227
218	Maml3	1.26218e-143	1.68784	Hnrnpk	9.03557e-250	0.70989	Cmas	0	1.16633	Arpc5l	9.69475e-232	0.669006	Ifi35	3.70739e-100	1.20146	Kcnc3	5.83477e-247	1.57008	G3bp1	3.14853e-145	0.818135	Slc4a4	4.30152e-54	0.846398	Clic5	3.25305e-54	1.40451	Mthfd1	2.45449e-276	1.15305
219	Lmo4	1.02552e-142	1.03126	Rps13	9.26681e-249	0.597112	Itga3	0	1.24163	Pdcd5	2.01144e-231	0.619182	Rps27rt	5.26572e-100	0.727272	Cited2	5.61438e-245	1.12332	Cryab	3.41424e-145	1.53902	St13	5.15859e-54	0.575065	Matn4	3.6552e-54	0.793574	Reep6	4.43918e-274	1.58232
220	Tgoln1	3.90127e-142	0.889769	Lyar	1.82282e-248	1.56623	Actn1	0	1.05275	Arpc2	7.20669e-231	0.55244	Higd1a	1.75915e-98	0.418446	Pip5k1b	1.53161e-242	1.55365	Dnajc10	4.54009e-145	0.990482	Aqp5	6.43735e-54	0.645946	Ahnak2	4.94972e-54	1.73028	Fdps	2.63942e-273	0.919592
221	Entpd1	3.99078e-142	1.72432	Tpm3	3.12068e-248	0.873972	Tpm1	0	0.741907	Hspe1	9.89516e-231	0.556602	Hilpda	2.97026e-98	1.45068	Itga9	3.98824e-241	1.52711	Oaz1	1.12277e-144	0.378673	Cct3	1.12017e-53	0.606086	Os9	6.88255e-54	0.772039	H2-DMb1	1.93029e-272	1.3157
222	Pla2g1b	1.08607e-141	1.29866	Pabpc4	7.20482e-247	1.71455	Snrpd1	0	1.04951	Ndufb9	1.31063e-230	0.466532	Ctse	4.68423e-97	1.39603	Irf1	1.19038e-240	1.98517	Ppm1g	1.17767e-144	0.917198	Skp1a	2.7926e-53	0.574072	Acadvl	8.57874e-54	0.821666	Hacd3	1.38704e-271	1.25234
223	Adcy7	2.01564e-141	1.9971	Mbnl1	7.34543e-247	1.10554	Dnajc2	0	1.21243	H3f3a	3.84573e-228	0.316825	Lif	5.29444e-96	1.71711	Acaca	5.92647e-238	1.48187	Capza1	1.3571e-144	0.943776	Cfdp1	1.2037e-52	0.645851	Sh2d4a	8.93393e-54	0.816814	Dbi	1.26546e-270	0.534385
224	Slc26a9	5.16873e-140	1.43222	Capzb	9.48045e-245	0.87521	Eif4a1	0	0.697037	Gnb2l1	6.86152e-228	0.432589	Rpl18	7.66329e-96	0.242656	Rbpjl	3.90174e-237	1.62433	Ppp4c	1.49442e-144	0.88966	Aifm1	1.24443e-52	0.89057	Tmem37	1.69036e-53	1.07204	Mcfd2	2.0093e-270	0.922016
225	Tgfbi	1.23868e-138	2.63337	Mcm3	1.02414e-244	1.94321	Rps12-ps3	0	0.877098	Chchd1	1.09194e-226	0.647594	Ifit3	8.65322e-96	3.16898	Rbm47	1.39253e-232	1.13552	Eif3a	3.7606e-144	0.700258	Mrpl32	2.41273e-52	0.613967	Sftpc	1.7746e-53	1.96495	Pi4k2b	3.71514e-270	0.779561
226	Txnip	2.26989e-137	0.96586	Mybbp1a	5.15516e-244	1.64699	Psmd12	4.79326e-308	1.00205	Fam3c	1.27947e-224	0.790403	Pnisr	1.149e-95	0.576697	Abhd2	1.56742e-232	1.12189	Hnrnpk	5.8619e-144	0.552156	Sap30	2.41273e-52	0.952735	Qpct	3.04417e-53	1.57045	Cpm	6.19435e-269	1.06716
227	Son	2.38249e-137	0.735787	Cdk1	5.21816e-244	1.88073	Wdr89	6.37299e-308	1.19002	Dctpp1	3.99331e-224	1.07311	St3gal4	1.1799e-95	0.80998	Txnip	1.05417e-231	1.09771	Ttc9	1.12151e-143	1.07473	Cd24a	3.22344e-52	0.822402	Stbd1	7.03845e-53	0.963144	Bri3	7.31299e-269	0.447301
228	Dlc1	5.16754e-137	1.77176	Ezr	8.3249e-244	0.902886	Thoc7	2.1127e-306	0.901762	Prdx4	4.24432e-222	0.919219	Rps20	1.20508e-95	0.259481	Napsa	2.60034e-230	1.90445	Eif1ax	1.13759e-143	0.853107	Prdx2	6.63672e-52	0.526364	Osbpl6	8.50983e-53	1.4534	Etv5	2.29064e-267	1.00177
229	Tfcp2l1	5.51788e-137	1.54226	Anxa4	1.95538e-243	0.865267	Pdcd6	2.4416e-306	0.90016	Rtn4	2.04603e-220	0.748337	Gng5	2.6666e-95	0.280139	Nedd4l	6.25624e-230	1.61531	Gk	1.2617e-143	1.22791	Pmepa1	1.56352e-51	0.735496	Map1lc3a	1.06917e-52	0.657149	Cd200	1.18375e-266	1.04937
230	Sgpp2	6.09976e-134	1.96532	Dph3	1.00179e-242	1.24811	Hnrnpa1	3.61158e-306	0.880212	Rab2a	7.55466e-220	0.543544	Rps27a	1.08374e-94	0.262608	Prr15l	3.80445e-229	1.09999	Galnt3	1.8709e-143	1.1134	Clic1	1.78792e-51	0.566831	Nkx2-1	1.23442e-52	0.697976	Foxp2	2.8118e-263	1.21363
231	Cd200	1.08922e-133	1.16567	Tpm1	2.26532e-242	0.782851	Setd8	2.33897e-305	0.93438	Psmb3	1.86315e-219	0.533152	Hk2	1.35469e-93	0.810844	H2-K1	8.24859e-229	0.726682	Cpsf2	4.56142e-143	1.03469	Homer2	1.90237e-51	0.831833	Dtx3	1.32923e-52	1.11766	Ndufb2	7.63704e-262	0.67787
232	Npc2	1.80343e-133	0.767581	Tcp1	8.96084e-242	0.962408	Carhsp1	1.73935e-303	1.22634	Arl4c	1.40209e-218	1.08529	Ndrg1	5.24411e-92	1.22462	Rmdn2	5.38705e-228	2.05725	Dcun1d5	1.82046e-142	0.849777	Psma4	2.12033e-51	0.579978	Ccng1	1.50456e-52	0.93597	Rasl11a	2.40734e-261	1.11397
233	Chil1	2.90324e-133	1.43623	H2afx	2.55953e-241	1.82405	Ptprn	3.83522e-303	1.71085	S100a11	1.78964e-216	0.676766	Ctsa	6.49132e-92	0.738379	Acot7	6.54412e-224	1.18816	Ptgs2	2.82649e-142	1.41081	Lamtor2	2.21596e-51	0.528755	Ankrd12	2.0466e-52	0.826459	Ank3	8.68916e-261	0.795113
234	Hes1	2.99058e-133	1.13041	G3bp1	3.66466e-240	1.00871	Flnb	5.90158e-303	1.28847	Phb2	3.56807e-216	0.605512	Msmo1	8.64549e-92	0.664438	Rab27a	1.18039e-223	1.52674	Med30	4.12682e-142	0.903908	Gng5	2.55492e-51	0.408023	Etfb	2.9217e-52	0.617919	Saraf	2.49348e-260	0.999218
235	H2-DMa	3.25588e-133	1.75479	Slc25a24	2.28621e-239	1.70118	Rps9	1.79904e-301	0.414739	Sfr1	1.30025e-212	0.673945	Morf4l1	1.57598e-90	0.313314	Tspan11	3.03594e-221	1.66133	Cdc42	5.21418e-142	0.578136	Atp5k	2.63167e-51	0.535656	Ncoa1	6.33992e-52	0.894293	Oaz2	3.73564e-260	0.853556
236	Abhd2	4.95051e-133	0.98645	Gspt1	1.88596e-238	1.24212	Rpl18a	3.70155e-301	0.42691	Atp5g1	4.32694e-212	0.48355	Rhoc	1.74782e-90	0.910755	Cdc42bpa	1.61527e-220	1.37701	Gm2000	8.17537e-142	1.10814	Ppic	3.06046e-51	0.588695	Ctsa	7.86887e-52	0.727659	Car8	1.99931e-259	1.01973
237	Tsc22d1	5.31687e-133	0.750532	Ppm1g	6.41624e-238	1.22822	Timm17a	2.47648e-299	0.929781	Sdc1	5.26669e-212	0.447712	Gnas	9.17498e-90	0.19992	Chsy1	4.39578e-219	1.64658	C1qbp	8.72271e-142	0.86038	S100a6	6.82443e-51	1.53368	Tmc4	1.6147e-51	0.714213	Snhg18	4.42493e-257	2.05367
238	Ppp1r15a	5.45551e-133	1.44905	Npnt	1.57304e-237	1.4941	Pdlim7	3.66657e-299	1.47524	Cystm1	6.00164e-210	0.465337	Sars	6.1712e-89	0.564763	Akap13	3.23271e-218	1.01842	Mmadhc	1.46426e-141	1.06885	Hadha	9.74047e-51	0.718412	Ptov1	2.22462e-51	0.60594	Tmem56	1.96339e-256	1.77724
239	Eps8	8.31114e-133	1.48775	Snhg6	7.75788e-237	1.40467	Rpl22	1.46161e-298	0.470527	Ywhaq	2.10446e-209	0.526599	Smox	3.88304e-88	1.44801	Ctsc	4.92537e-218	0.98798	Ttll7	1.60147e-141	0.920144	Asah1	1.07313e-50	0.648658	Sesn3	2.23015e-51	0.818165	Cd55	2.05797e-256	1.22848
240	Socs3	1.04822e-132	1.47495	Fbl	9.1822e-236	1.33969	Ywhaq	1.70247e-298	0.744806	Cda	7.73877e-208	1.37541	Slc4a7	4.20971e-88	0.807889	Pbx1	1.09049e-216	1.00673	Sdhd	1.68246e-141	0.83527	Kdelr1	1.51821e-50	0.55973	Eci1	2.89726e-51	0.703195	Matn4	2.38925e-256	1.00777
241	Btg2	6.32249e-132	0.9332	Anxa10	2.60276e-235	2.28418	Cnih4	1.41624e-297	0.966536	Cd2ap	1.07383e-207	0.748222	Gadd45g	4.88872e-88	0.872539	Mob3b	4.46539e-216	1.66512	Hprt	2.11531e-141	0.849243	Vasp	1.8267e-50	0.586744	Sh3bgrl	4.22028e-51	0.697594	Nfia	8.97678e-252	0.925902
242	Itih4	7.78967e-132	3.31563	Denr	3.51823e-235	1.10606	Mal	4.66776e-297	1.12612	Stard10	1.31993e-206	0.553666	Ndufa3	5.06001e-88	0.457666	Muc1	7.09085e-216	1.04775	Sf3b6	4.51097e-141	0.758173	Pgrmc1	5.93626e-50	0.822956	Mgst2	4.9451e-51	1.13305	Toporsos	9.17282e-251	1.66057
243	Nr4a1	1.64621e-130	2.07257	Ptp4a2	1.3488e-234	0.84517	Cct3	5.89223e-296	0.89417	Cd24a	5.68083e-206	0.921043	Rbp4	8.94747e-88	0.970674	Fhdc1	6.86683e-215	2.07045	Asf1a	5.30448e-141	0.997479	Nudcd2	6.68215e-50	0.701516	Osbpl9	4.95909e-51	0.694658	C3	7.4004e-250	1.33523
244	Ddx26b	3.23308e-130	2.00424	Eef1b2	8.12523e-234	0.67731	Flna	6.09456e-296	1.15053	Cdc42	6.01708e-206	0.437657	Ccnl2	1.52531e-87	0.59099	Mllt6	1.33002e-214	1.73363	Pabpc4	7.08675e-141	1.11313	Ak2	9.45372e-50	0.692824	Zfp704	4.98259e-51	0.923542	Gsap	1.47097e-249	1.06378
245	Sowahc	5.32821e-130	1.77193	Yrdc	1.70439e-232	1.32959	Eif4ebp1	7.56621e-293	1.0782	Mrpl30	1.87837e-204	0.607987	Prelid2	2.00238e-87	1.46925	Gclc	2.51949e-214	1.02767	Commd2	2.24776e-140	0.85257	Qk	9.69456e-50	0.664397	1500015A07Rik	5.01942e-51	1.21956	Acaca	1.59754e-249	1.10478
246	Itpr2	1.59346e-128	1.48179	Atp2a2	5.27976e-232	1.00418	Pthlh	7.58311e-291	1.46801	Mcpt8	2.04507e-203	2.22676	Rps3a1	6.65527e-87	0.213338	Socs3	3.44352e-214	1.61322	Cebpb	8.72325e-140	0.919345	Coa3	1.26676e-49	0.529358	Ralbp1	5.72635e-51	0.623022	Hexa	3.19181e-249	0.928951
247	Rgcc	2.26123e-128	1.20899	Hnrnpa0	1.14377e-231	0.974626	Sssca1	2.56787e-289	1.20142	Golm1	1.17589e-202	0.87154	Parp14	2.89338e-86	1.55626	Ccnl1	3.10746e-213	1.30649	Minos1	9.65006e-140	0.58033	Atp5l	1.32473e-49	0.355293	Ccdc25	5.79515e-51	0.793469	Swt1	2.63571e-248	0.798203
248	H2-DMb1	3.52854e-128	1.35483	Tubb4b	3.41721e-231	1.15045	Abcf1	7.14121e-289	1.01696	Snrpe	9.91169e-200	0.532071	Romo1	9.11602e-86	0.365598	Ddx26b	1.01962e-212	2.118	Strap	1.34294e-139	0.849504	mt-Nd1	1.36407e-49	0.361887	Sep15	6.73589e-51	0.478322	Mbip	2.7492e-245	0.817517
249	Mllt6	8.68787e-128	1.58823	Hnrnpm	6.66329e-231	1.0454	Rsl1d1	1.15925e-288	1.02513	Txndc17	4.25731e-199	0.545668	P3h4	3.16407e-84	1.05489	Dpp9	1.95572e-212	1.27089	Tm2d1	1.89636e-139	0.850413	Ddx47	2.67694e-49	0.938752	Tmem213	9.1339e-51	1.09052	Grn	2.32467e-243	0.923113
250	Secisbp2l	1.13793e-127	1.07453	Pdap1	1.1855e-230	0.962164	Ezh2	5.98647e-288	1.32565	Rpl17	1.51615e-197	0.417639	Rps3	1.22752e-83	0.244573	Cyp4v3	2.74585e-212	2.18053	Arf1	1.9792e-139	0.478773	Myh9	1.38166e-48	0.617181	Lrp4	1.00854e-50	2.68856	Dpp9	6.22175e-241	0.99015
251	Ager	2.13477e-126	0.947347	Rpl7	7.85221e-230	0.559385	Psmb5	1.26739e-286	0.739432	Arpc3	1.2106e-196	0.463446	Atp5k	4.96547e-82	0.393804	Tgoln1	5.83274e-212	1.00303	Eif4a1	7.01094e-139	0.621097	Med21	1.78661e-48	0.666646	Gabarap	1.07054e-50	0.430284	Acat1	8.36494e-241	0.981089
252	Ldhb	1.18933e-125	1.14623	Slc2a1	1.0805e-229	1.40465	Psmd8	1.01215e-285	0.813878	Ly6d	4.70626e-196	1.71877	Lbp	2.57091e-81	0.847742	Adk	1.7393e-209	0.997002	Pfn1	1.29477e-138	0.635165	Pepd	1.81324e-48	0.913846	Acin1	1.42749e-50	0.657758	Limd1	1.30004e-238	1.13435
253	Mgll	2.06589e-124	3.28238	Prmt1	2.09914e-229	1.19079	Rps2	2.47329e-285	0.606842	Gtf3a	2.05782e-195	1.06641	Fbxl5	1.09417e-80	0.746737	Txlng	2.3669e-209	1.62187	Tmem167	2.5147e-138	0.785471	Bcap31	3.8573e-48	0.521523	Ssbp3	1.83979e-50	0.940762	Ctsc	4.59628e-237	0.729534
254	H2-D1	2.91313e-124	0.535045	Cks2	3.01984e-229	1.35272	Psmc2	4.96849e-285	0.986263	Cks2	7.95239e-194	0.968007	Tmem258	1.22293e-80	0.376841	Tmem50b	6.15741e-208	1.17049	Mtx2	3.97458e-138	0.871941	Mrpl20	3.99119e-48	0.547972	Smap1	2.55271e-50	0.638628	Xdh	5.37401e-237	2.07157
255	Mxd4	4.10894e-124	1.09463	Gkn2	3.0922e-229	3.66263	Vdac2	3.90131e-284	0.729169	Thoc7	2.05046e-193	0.657559	Bhlhe41	1.8657e-80	2.20618	Baz2b	9.7676e-208	1.2556	Kif5b	4.91237e-138	0.671882	Slc6a14	4.35702e-48	1.00776	Gsta4	3.19147e-50	0.700731	Prr15l	1.67886e-236	0.806039
256	Sertad1	4.86316e-122	1.45625	Prkar2a	7.31506e-227	1.27342	Fhl2	5.36484e-284	1.47756	Mrpl17	7.246e-193	0.777357	1500011K16Rik	4.05168e-80	0.60158	Traf1	2.08374e-207	2.26486	Golim4	8.36292e-138	1.1335	Naa20	1.31456e-47	0.689477	Trappc6a	3.27714e-50	0.675255	Ubl5	3.69519e-235	0.470412
257	Nkx2-1	1.52341e-121	0.821242	Prc1	1.22743e-226	1.83763	Psmc4	1.51993e-282	0.944179	Uchl3	3.53062e-191	0.877145	Clybl	6.04932e-80	1.63115	Sdc4	4.60475e-206	0.649967	Exoc4	1.59784e-137	1.3451	Lsm5	1.79197e-47	0.731561	Dag1	3.92454e-50	0.742728	Prrg3	7.37964e-235	1.26553
258	Mob3b	2.47988e-121	1.47483	Pa2g4	2.15479e-226	1.20894	S100a13	1.74224e-282	0.932001	Mdh2	3.13036e-190	0.499021	Stat1	7.58404e-80	1.5308	Nr4a1	3.97775e-205	2.03387	Dnmt1	2.38282e-137	1.23312	Prss23	2.94729e-47	1.96623	Ppic	3.96358e-50	0.635708	Uqcrq	3.26674e-232	0.487056
259	Pip5k1b	6.72748e-120	1.30768	Rbm8a	3.6585e-226	1.01966	Igfbp3	2.22284e-282	1.80222	Ube2s	8.18789e-190	0.6756	Arpc1b	1.83105e-78	0.343699	5330417C22Rik	2.06104e-203	2.13891	Acer3	3.87659e-137	0.98934	Ppm1g	3.14589e-47	0.653223	Rab1b	5.40226e-50	0.698419	Tex15	8.33966e-232	1.76715
260	Rnf186	1.26193e-119	1.62161	Rpl7a	3.41031e-225	0.542248	Mapk13	8.11198e-282	1.03143	Lsm2	1.34324e-188	0.968644	Sec62	4.15971e-78	0.378091	Ppp1r15a	2.13416e-203	1.50687	Coq10b	6.13811e-137	0.98816	Txn1	3.74818e-47	0.409111	Ppp1r37	6.84914e-50	0.83472	Tmem116	1.35952e-231	1.70458
261	Cdc42ep3	1.92779e-119	1.17166	Tubb6	1.06604e-224	1.81732	Snrpa1	7.23771e-280	1.04461	Ap2s1	2.4832e-188	0.697949	Ogt	1.43166e-77	0.59407	Mxd4	9.43326e-203	1.18379	Ppil1	1.01928e-136	1.11382	Psmd2	4.88684e-47	0.565517	Nedd9	6.92982e-50	0.843828	D230025D16Rik	1.59008e-229	0.953291
262	Baiap2	2.34983e-118	1.0029	Gm8730	1.25454e-224	0.599619	2210011C24Rik	1.20061e-278	1.81142	Cuta	2.53055e-188	0.616422	Slc2a1	2.58824e-77	0.887463	Spry2	1.59373e-202	1.29131	Hypk	1.64505e-136	0.923604	Utp11l	5.49028e-47	0.755873	Gstk1	8.825e-50	0.870133	Gstp1	2.31214e-229	1.60692
263	Arl4d	2.85651e-118	2.42203	Eif1ax	1.7147e-223	1.03463	Rwdd1	4.85323e-278	0.925977	Tubb5	1.68702e-186	0.720384	Tpd52	3.56376e-77	0.40234	Dlc1	3.38752e-202	1.8551	Liph	1.75789e-136	1.32226	Magoh	7.70015e-47	0.620365	Dhrs4	1.21139e-49	0.855323	Ctsb	1.30351e-228	0.568073
264	Pbxip1	4.49092e-117	1.26675	Sumo2	1.71513e-223	0.769183	Tmsb10	3.20006e-277	1.00513	Tomm5	6.25504e-186	0.745619	Phgr1	4.30064e-77	0.964513	Ano6	9.13892e-202	1.33667	Bpnt1	3.02277e-136	1.15847	Emp2	8.51567e-47	0.565164	Crebrf	1.52829e-49	0.865696	Prss8	2.05845e-228	0.928986
265	Pi4k2b	7.86456e-117	0.775715	Ptbp1	8.30824e-223	1.1165	Ak6	1.57062e-276	1.07598	Pin1	2.02451e-185	0.728664	Emc9	8.59018e-77	1.22858	Abcd3	5.50877e-198	0.959849	Tmem33	5.13297e-136	0.902623	Rab9	1.08009e-46	0.646082	Selenbp1	1.73687e-49	0.887495	Acox1	7.46297e-228	0.962902
266	Ptgs1	1.39769e-116	1.26376	Phf5a	1.36154e-222	1.02238	Afp	2.72767e-275	1.82893	H2afy	5.65183e-185	0.49233	Pkm	1.01766e-76	0.503856	Mat2a	1.33718e-197	1.02153	Ssr3	5.68667e-136	0.776591	Bcl10	1.22562e-46	0.78868	Nfia	2.27684e-49	0.69818	Cmtm8	4.32977e-227	0.712297
267	Cldn3	1.23514e-115	0.548055	Il33	3.03464e-222	1.46916	Spp1	2.74724e-275	1.70527	C1qbp	2.14606e-184	0.696489	Map1lc3a	2.36902e-76	0.544597	Plekhb1	6.97796e-197	1.75228	Ranbp1	9.05193e-136	0.971527	Tpm4	1.27342e-46	0.518149	Sftpd	2.52044e-49	0.890526	Prps2	2.72065e-224	1.20186
268	Pde4d	1.9179e-115	1.60923	Hsph1	1.05154e-221	1.94349	Mboat1	6.03039e-275	1.20145	St8sia6	2.39241e-184	1.17966	Vegfb	3.29299e-76	0.659404	Fam126b	1.84177e-196	1.70077	Nme1	2.47003e-135	0.897633	Manf	1.55973e-46	0.63239	Dnase2a	2.92666e-49	0.727733	Smpdl3a	1.54133e-223	1.38972
269	Chia1	2.64696e-114	2.40209	Mrto4	1.87449e-221	1.56233	Psmc5	1.15811e-273	0.992474	Cnn3	7.30715e-184	1.47512	Sil1	7.38262e-76	1.02743	Ralgapa2	3.66876e-196	1.24047	Ptp4a1	6.06199e-135	0.773973	Sorcs2	1.63616e-46	1.13352	DHRSX	3.92891e-49	0.896462	Gm10073	1.24829e-221	0.8302
270	Ece1	5.31592e-114	1.11109	Hnrnpc	4.72717e-221	0.961134	Lmna	3.16633e-272	0.931205	Sra1	1.38142e-183	0.669562	Zfp292	1.01437e-75	0.552847	Pim3	5.74099e-196	1.33368	Cisd2	1.04318e-134	0.812625	Rbmxl1	1.65846e-46	0.686186	Hpn	4.9723e-49	0.841005	Btg3	2.14682e-219	1.09257
271	Fbxl18	7.06288e-113	2.32912	Akt1	8.31927e-221	1.0225	Hspe1	6.21622e-271	0.767365	Ssr2	1.94814e-182	0.518962	Rrbp1	1.35721e-75	0.382546	Foxo3	1.13018e-193	1.7255	Rpl9-ps6	1.25427e-134	1.0794	Lars	1.71556e-46	0.7411	Tjp3	5.41976e-49	0.985701	Bmp5	2.16423e-219	1.67509
272	Tinag	1.01051e-110	1.85446	Rpl9	1.76139e-220	0.429919	Odc1	8.32266e-271	1.17518	Gpi1	4.0864e-182	0.565535	Rpl7	1.58456e-75	0.245853	Sult1a1	7.04387e-192	3.70524	Rer1	1.58876e-134	0.690897	Rexo2	1.96079e-46	0.58299	Bphl	6.10819e-49	0.782305	Pnpla2	2.73276e-219	0.825787
273	Sec14l3	3.81168e-110	1.57031	Tnfrsf12a	7.54807e-220	1.18518	Rab2a	1.09509e-270	0.713343	Sec11a	6.05005e-181	0.591296	Ly6a	2.79266e-75	0.733242	Zbtb4	1.49836e-191	1.45298	Phlda3	3.58008e-134	1.58194	Lmnb1	2.4156e-46	0.934903	Mapre3	8.55724e-49	1.31913	H2-DMa	7.18067e-218	1.49219
274	Lars2	6.60941e-109	1.36767	Ppp1ca	4.44755e-219	0.738094	Areg	1.18924e-270	1.25232	Snrpd2	3.31742e-179	0.473702	Tmem213	3.02314e-75	1.02708	Etnk1	2.30676e-191	1.21507	Ost4	4.03702e-134	0.635183	Cyp2f2	2.89757e-46	1.24806	Inpp5b	9.83383e-49	0.872267	Ggcx	7.2775e-218	1.26746
275	Kcnj13	1.01888e-107	2.21274	Tuba1c	4.54048e-219	1.30298	Ggct	2.59094e-270	1.59578	Galk1	6.7104e-179	0.896668	Plekha2	8.71945e-75	1.0466	Fus	2.59461e-191	0.96467	Tsfm	8.11069e-134	1.01436	Cnpy2	3.53232e-46	0.555327	Ctdspl	1.02352e-48	0.690674	Ngfrap1	1.02369e-217	0.604601
276	Rhob	1.22762e-107	1.48249	Capza1	1.05666e-217	1.24881	Prdx2	6.11677e-269	0.695355	Tnfaip8	7.09818e-179	1.09847	Qpct	3.38207e-74	1.62651	Usp8	3.66246e-191	1.10842	Wdr75	1.61823e-133	1.22565	Tsfm	5.17504e-46	0.769316	Tonsl	1.03709e-48	0.625784	Etnk1	2.52713e-217	0.933774
277	Rabac1	1.36405e-107	0.528363	Fgfbp1	7.32411e-217	1.4179	Smarcc1	7.46112e-269	1.11535	Snx3	2.63108e-176	0.499342	Plin2	5.38814e-74	0.452173	Atp6v1b2	8.2812e-191	1.18464	Elavl1	4.17533e-133	0.834989	Maoa	6.22048e-46	1.26664	Lamc1	1.16293e-48	0.768067	Rab7	2.808e-217	0.641718
278	Zbtb4	7.86805e-107	1.27245	Ube2n	4.01903e-216	0.943969	Cks1b	8.94759e-269	1.12611	Trappc6a	3.90797e-176	0.750373	Sat1	6.36933e-74	0.385257	Arhgap31	9.27757e-191	1.82433	Bod1	5.69773e-133	0.918498	Tmem2	1.09975e-45	0.978411	Tcn2	1.3457e-48	0.713739	Rab27a	2.17327e-216	1.11941
279	Arhgap31	5.14867e-106	1.70658	Agpat2	8.38584e-216	1.31694	Tceb1	1.38843e-268	0.767953	Akr1a1	6.93099e-176	0.355004	Uba52	7.31889e-74	0.511696	Tspan12	2.52456e-190	1.60856	Mbnl1	1.55632e-132	0.806086	Cox6c	1.25921e-45	0.349504	Ski	1.49837e-48	0.801349	Crlf1	4.62877e-216	1.026
280	Irf2bp2	7.76794e-105	0.775191	Pfdn4	6.54022e-215	1.2551	Esd	2.55069e-268	0.891816	Ptma	3.9865e-175	0.353463	Ndrg2	1.52945e-73	1.43448	Oaz2	2.5772e-189	0.993426	Cdc34	1.75922e-132	0.895943	Ndufb8	2.27498e-45	0.494748	Aldh1a1	1.54844e-48	1.33367	Mxd4	4.75813e-216	0.923266
281	Gstt1	1.01759e-102	1.05797	Krt7	5.70775e-214	1.80636	Psmd4	3.80283e-268	0.790389	S100a10	7.54687e-175	0.612338	Lipa	1.67113e-73	1.94207	Dpp4	2.6225e-189	1.34287	Sri	8.01854e-131	0.761813	Dtymk	4.01377e-45	0.669095	Chd6	1.75562e-48	0.732209	Atp6v0a1	1.82125e-215	0.946045
282	Id2	1.58817e-102	0.883549	F2r	5.98482e-214	1.54816	Hdgf	3.95153e-268	0.712093	Abracl	3.31149e-174	0.596845	Ccni	1.2098e-72	0.635074	Bmp1	3.10188e-189	1.34914	Tm9sf3	1.95337e-130	0.693672	Sec13	4.24329e-45	0.659146	Rbm4b	2.14991e-48	0.99659	Sepw1	2.52309e-214	0.519539
283	5430416O09Rik	3.88226e-102	2.38831	Eef1e1	2.0145e-213	1.39412	Itga2	9.27507e-268	1.60612	Cdc37	2.09603e-173	0.612295	Creld1	1.72088e-72	0.777673	Vimp	4.04078e-189	0.819342	Gnb2	4.76304e-130	0.4662	Fam177a	4.50331e-45	0.573875	Npc2	2.48724e-48	0.608822	Snx4	3.08318e-213	0.788156
284	Baz2b	1.70775e-101	1.07191	Ssrp1	8.70571e-213	1.16304	Ndufb8	9.36033e-268	0.720646	Atpif1	2.053e-172	0.376132	Cd2ap	6.65895e-72	0.514748	Ccz1	1.38475e-188	1.03743	Cdkn1a	6.72587e-130	1.27505	Eva1a	6.06482e-45	0.857718	Slc26a2	2.76965e-48	0.798393	Gpc3	1.66356e-212	2.86063
285	Plekhb1	2.00762e-101	1.54936	Rpsa	2.273e-212	0.721249	Rpl24	3.80156e-267	0.455243	Carhsp1	7.61384e-172	1.02988	Fam63b	3.50366e-71	0.647928	Ddhd1	1.36755e-187	1.75659	Crls1	6.86975e-130	1.05735	Smarcb1	6.07261e-45	0.686792	Abcc5	3.36842e-48	0.847622	Sord	5.21702e-212	1.83255
286	Srcin1	2.07947e-101	2.26114	Rtn4	2.81316e-212	1.03302	Eif3a	1.65809e-266	0.731825	Ube2b	1.13792e-171	0.487522	Lrg1	4.38759e-71	1.00141	Serinc3	3.79556e-187	1.04989	Arpc2	7.20144e-130	0.643683	Ccdc25	7.00909e-45	0.813934	Serpinb6b	3.44542e-48	0.882657	Slc25a39	1.21922e-211	0.660151
287	Scarf2	1.40201e-100	2.56472	Bok	4.50444e-212	1.52156	Uqcc2	1.93003e-266	0.780865	Cdkn2b	3.69223e-171	1.00086	Ktn1	5.28441e-71	0.541256	Maml3	4.7751e-185	1.62786	Ptp4a3	8.53629e-130	1.72733	D030056L22Rik	7.02004e-45	0.840036	Idh2	4.36582e-48	0.644641	Herpud1	2.57199e-211	0.830796
288	Uhrf1bp1l	1.69371e-100	0.935881	Cdv3	1.67926e-211	1.00768	Tspan8	1.39835e-265	1.03964	Phlda1	2.24339e-170	0.612921	Ergic3	8.4474e-71	0.462885	Mtch1	5.3054e-185	0.743176	Dpy30	8.54591e-130	0.833553	Rnh1	7.98585e-45	0.536324	Pitpnm2	4.37062e-48	1.14465	Atp6v1b2	3.01333e-211	0.890592
289	Scp2	2.79635e-100	0.711075	Strap	4.76021e-211	1.08704	Gtpbp4	5.52492e-265	1.0654	Nhp2l1	3.34701e-170	0.556809	Igf2bp2	8.75701e-71	1.18253	Fam101b	6.63105e-185	1.97267	Eid1	9.10841e-130	1.06205	Pla2g16	8.14322e-45	0.726857	Alad	4.60346e-48	0.666174	Tmem164	2.58932e-210	1.06084
290	Ano6	3.51356e-100	1.15896	Clptm1l	6.56932e-211	1.12739	Nsun2	1.6226e-264	1.16129	Atp5o	3.5262e-170	0.445995	Cnn3	9.23421e-71	0.697822	Npc2	9.41065e-185	0.860702	Timm17a	1.25704e-129	0.790685	Vps36	8.77305e-45	0.573082	Ankrd11	4.725e-48	0.637966	Spry1	2.75999e-210	0.837098
291	Pfkfb4	5.88359e-100	1.65975	Rpl31	2.04324e-210	0.639732	Mak16	1.22359e-263	1.267	Atp5h	1.59147e-169	0.311644	Gm8730	1.6298e-70	0.206636	Elovl1	1.19727e-184	1.1089	Gar1	2.80596e-129	1.15757	Hmgn2	1.40012e-44	0.925964	Maz	4.95657e-48	0.753633	Timp3	3.41173e-210	1.28871
292	Pbx1	2.3723e-99	0.77827	Elavl1	6.1333e-210	1.1003	Cct8	1.21513e-262	0.859481	D8Ertd738e	2.10979e-169	0.390351	Igsf8	1.7139e-70	0.81924	Pon1	3.09678e-184	4.48208	Sec13	3.78384e-129	0.876471	Zmat2	2.38466e-44	0.651237	Exoc4	5.90572e-48	0.995852	Pdhb	1.57401e-209	1.05025
293	Acaca	2.53828e-99	1.15106	Rnf126	9.61088e-210	1.19672	Nucks1	1.3387e-262	0.897958	Myl12a	4.97248e-169	0.402568	Cox7b	1.00884e-69	0.251961	Gpt	4.57164e-184	2.40853	Cct4	6.33508e-129	0.714488	Vcp	2.39539e-44	0.487864	Myo5c	6.57951e-48	0.696622	Idh1	2.46273e-209	0.883204
294	Tle2	6.98568e-99	1.99528	Rps4x	1.43066e-209	0.500113	Tuba1a	1.70226e-262	1.81756	Rab25	5.77362e-169	0.544779	Rps10	1.18971e-69	0.236494	Rprm	1.62e-183	3.04737	Rnf10	6.50004e-129	0.759931	Hnrnpab	2.55214e-44	0.516466	Stxbp2	7.83834e-48	0.694673	Tmem205	4.78258e-209	0.802217
295	Notch1	4.89603e-97	1.75927	Lamc2	2.71758e-208	1.09409	Gjb4	5.9546e-262	1.73991	Cct5	4.23934e-168	0.551928	Iqcc	2.38934e-69	0.982594	Diaph1	2.35598e-183	0.981118	Psmb2	1.13938e-128	0.659957	Adgrl2	4.54472e-44	1.03555	Stk38	9.36882e-48	0.738495	Tmem42	2.45122e-208	1.0966
296	Diaph1	1.35172e-96	0.842676	Ptrf	4.85556e-208	1.28052	Rab25	3.60852e-261	0.78773	Ube2e3	2.84817e-167	0.686568	Prss22	3.20666e-69	0.923137	Hp	3.50047e-183	0.969108	Slc35b1	1.52734e-128	0.902368	Nucks1	7.60673e-44	0.611478	Ubn1	1.18176e-47	0.739642	Nr3c1	8.9603e-208	0.849479
297	Mtch1	4.34078e-96	0.551923	Fbp2	5.41181e-207	1.75471	Lgals3	6.37008e-261	1.04754	Srp9	1.3433e-166	0.430225	Spint2	6.20167e-69	0.169685	D230025D16Rik	6.41652e-183	1.18881	Snrnp40	1.74173e-128	0.976371	Leprotl1	1.2169e-43	0.711294	Mettl7a1	1.30705e-47	0.701115	Lpcat3	1.68867e-207	0.837797
298	Rora	5.11805e-96	1.28396	Tmpo	8.52871e-207	1.22712	Snrpd2	1.15668e-260	0.709827	Prmt1	4.12996e-166	0.766008	Sdc4	6.43172e-69	0.271133	Tcp11l2	1.83614e-182	1.79318	Cse1l	1.81194e-128	1.21704	March5	1.57854e-43	0.603184	Cd74	1.43552e-47	1.04111	Tcea3	2.51625e-207	1.01257
299	Atp6v1b2	1.65547e-95	0.997883	Sfn	1.08648e-206	1.2764	Zcrb1	2.03487e-260	0.80542	Actg1	3.50968e-165	0.450039	Rps23	7.62043e-69	0.225849	Scgb1c1	1.87418e-182	2.77867	Bzw1	2.39888e-128	0.779993	Rbm28	1.58375e-43	0.83264	Gstm1	1.76076e-47	1.00119	Myo5c	3.3132e-206	0.853352
300	Rai14	2.2503e-95	0.768961	Slc25a4	2.51775e-206	0.846435	Slk	5.63559e-260	0.990326	Eif4e2	3.53004e-165	0.671947	Zfp787	8.89451e-69	0.797128	Pik3ca	2.71426e-182	1.09053	Hist1h2bc	2.97953e-128	1.13907	Arpp19	1.90451e-43	0.4581	Maob	1.77428e-47	0.903916	Iah1	1.50128e-205	0.833324
301	Dpp4	6.15447e-95	1.12697	Kif23	3.64634e-206	1.84762	Sub1	3.13139e-259	0.616644	Psmb4	6.37629e-165	0.470874	Mrpl30	1.47983e-68	0.394148	Lars2	1.2438e-181	1.3117	Rbm28	3.48147e-128	1.01724	Gna11	2.21411e-43	0.601016	Stard3	1.79141e-47	0.748243	Ndufa13	3.41787e-205	0.429449
302	Hist1h2bc	1.65798e-94	1.04097	Cdca8	1.50991e-204	1.80542	Dync1i2	4.3905e-259	0.896847	Sox4	1.04367e-164	0.659697	Psmb1	7.23259e-68	0.257041	Cmtm8	6.15141e-181	0.857916	Pls1	5.07107e-128	1.16107	Nsmce1	3.14202e-43	0.615954	Pmp22	1.8957e-47	1.78976	Susd6	8.98572e-205	1.08189
303	Rbm47	1.80785e-94	0.848561	Il24	2.48691e-204	2.88164	Rnaseh2c	1.05435e-258	0.903903	2310036O22Rik	3.40275e-164	0.481916	Gzme	1.0764e-67	1.35298	Gstt1	2.52883e-180	1.20045	Hectd1	6.6037e-128	0.798229	Ywhaz	3.45882e-43	0.489008	Zkscan1	2.84406e-47	0.94903	Tsc22d3	1.03733e-204	1.06822
304	Sema4f	6.60399e-94	2.29955	Afp	2.58065e-204	2.15084	Park7	6.49171e-258	0.671274	Atp6v1f	5.52635e-164	0.435493	Slc35f5	2.40112e-67	0.734928	Adrbk2	6.67719e-180	1.44449	Fam120a	9.22919e-128	0.884104	Rab14	5.72992e-43	0.446366	Cfap36	3.10277e-47	0.747385	Hibadh	9.7676e-204	0.71797
305	Ehf	1.51032e-93	1.0653	Anp32e	2.92336e-203	1.16855	Marcks	7.36114e-258	1.18934	Mrps33	7.96146e-163	0.583374	Oasl2	4.27334e-67	4.63383	Pon3	1.01684e-178	1.16849	Gsta3	1.36658e-127	1.41402	Socs2	6.28457e-43	0.630749	Tmprss4	4.77156e-47	0.953188	Snx7	5.77103e-203	0.795327
306	Tesc	8.62151e-93	2.52465	Srsf6	3.7998e-203	0.983491	Sh3glb1	9.11824e-258	0.790623	Ap1s1	1.10285e-162	0.666166	Blvrb	5.36695e-67	0.532775	Sort1	8.54856e-178	1.33337	Ccnd1	1.53095e-127	0.948704	Psmd13	7.21895e-43	0.567556	Fyco1	4.77194e-47	0.95252	Piwil4	1.06854e-202	1.80618
307	Fam84b	1.21762e-92	1.19864	Lsm2	5.14073e-203	1.2416	Prmt1	1.0216e-257	0.958265	Anp32b	3.20078e-161	0.560097	Hexa	1.18221e-66	0.534934	AA986860	1.70583e-177	1.43291	Abcc3	2.72316e-127	1.43068	Arl2bp	1.76441e-42	0.689695	Akap11	4.79587e-47	0.838599	Bend7	1.44083e-202	0.922025
308	St6galnac2	1.52836e-92	1.78854	Anln	7.12976e-203	2.14147	Txndc17	9.09812e-257	0.72557	Grpel1	6.83203e-161	0.597416	Isg20	1.47888e-66	0.756764	2610028H24Rik	1.95016e-177	3.19221	B230118H07Rik	3.65574e-127	1.3011	Pygb	1.80872e-42	0.991363	Sdha	5.66819e-47	0.633647	Ndufa7	3.12612e-201	0.431073
309	Degs1	1.58539e-90	0.883301	Eif2s1	1.09715e-202	1.06531	Arl4c	9.21145e-257	1.09641	Tmed9	7.52337e-161	0.462451	Rpl4	1.4797e-66	0.227879	Hes1	1.96888e-177	1.13082	Lage3	3.90293e-127	0.888352	Bloc1s2	1.94532e-42	0.721604	Otud7b	6.64754e-47	0.847934	Zfp467	5.79337e-201	1.18216
310	Gfpt1	4.12834e-90	0.932273	Syncrip	1.717e-202	1.11537	Tnip3	1.18397e-256	1.39152	0610012G03Rik	2.09919e-160	0.65377	Mxra8	2.52521e-66	1.53201	Dock9	1.10572e-176	1.34858	Mal	4.79604e-127	0.960321	Tspan8	2.04044e-42	0.63673	Rasl11a	1.05038e-46	0.662027	Tmem213	5.88032e-201	1.05783
311	Trib1	9.48691e-90	1.38965	Nars	1.99614e-201	1.10373	Psmc3	2.89656e-256	0.904397	Cyba	1.84934e-159	0.736023	Tmem60	2.18467e-65	0.657649	Ggcx	1.81305e-176	1.54255	Nol11	6.83644e-127	1.19058	Ubl5	2.31948e-42	0.394625	Dcaf11	1.0969e-46	0.68274	Cbr2	1.75028e-200	0.83238
312	Atp7b	1.42614e-89	1.48409	Sf3b4	4.52879e-201	1.37196	Nt5c	2.91553e-255	0.973971	Slc16a3	2.21917e-159	1.56019	Chchd5	2.37742e-65	0.748648	Fads1	1.87431e-176	1.41188	Tgfbr2	6.84996e-127	0.927424	Cdkn1c	3.32421e-42	1.08945	Pcx	1.50281e-46	0.990355	Slc44a3	8.16048e-200	1.14364
313	Sipa1l3	1.21121e-88	1.1539	Ppard	1.64422e-200	1.9856	Pdcd5	3.23161e-255	0.750399	Lamb1	2.2821e-159	1.68593	Tapbp	3.95045e-65	0.535858	Eps8	1.92651e-176	1.47864	Spred1	8.89233e-127	0.936698	Srsf6	3.93116e-42	0.549175	Cd47	1.85339e-46	0.612125	Gstz1	1.58284e-199	1.25307
314	Chd3	2.07313e-87	0.964252	Rrm2	4.17026e-200	2.20313	Aes	6.22826e-254	0.618566	Ptges	2.59936e-159	0.806852	Parm1	4.63433e-65	2.39801	Thbs3	6.91937e-176	2.50984	Rps15a	9.05162e-127	0.400912	Csrp2	5.53122e-42	1.12765	Swt1	1.86322e-46	0.638382	Cox5b	5.33734e-199	0.471927
315	Tspan11	4.59626e-87	1.2366	Rps10	7.01235e-200	0.505906	Smarce1	1.71159e-252	1.00264	Serpinb6a	1.92249e-158	0.591452	Thap3	3.86022e-64	0.857075	C6	1.0303e-174	2.50322	Srp54b	3.6992e-126	0.74562	Mrpl22	6.6279e-42	0.787753	Fkbp8	2.59735e-46	0.545334	Atp6v1c2	7.11889e-198	0.967773
316	Rab27a	8.14087e-87	1.09919	Psmb3	1.69732e-199	0.773816	Capg	1.80072e-252	1.2843	Myl12b	3.32108e-158	0.386324	Mettl9	4.542e-64	0.618339	Acsl4	8.40738e-174	0.858481	Ptgs2os2	3.72835e-126	1.35901	Samd9l	6.93116e-42	1.1382	Il17rc	2.89374e-46	0.987057	Mtfr1l	1.37181e-197	0.749699
317	Ctsc	1.57657e-86	0.654349	Mgat4b	2.10534e-199	1.09713	Hbegf	8.67474e-252	1.05693	Stmn1	9.16751e-157	0.818243	Fam213a	1.78594e-63	0.638056	Ddx3x	1.53292e-171	0.835832	Hras	5.96003e-126	0.72337	Atp6v0e	7.1304e-42	0.443122	Asah1	3.2692e-46	0.68851	Slc25a23	2.92966e-197	1.1068
318	Cobl	2.72978e-86	1.31158	Dnajc2	3.12155e-199	1.24912	Nop58	9.01331e-252	1.11039	Psmd4	1.52397e-156	0.541317	Rps7	2.68475e-63	0.175533	Trpm6	6.38019e-171	2.05993	Vcl	6.62891e-126	0.931345	Vill	8.35208e-42	1.05588	Pex6	4.89613e-46	0.845121	Samd9l	1.89406e-196	1.48793
319	Apoc1	3.39383e-86	1.56439	Gipc1	1.20288e-198	1.09083	Arpc5l	9.31947e-252	0.778796	Fis1	2.19221e-156	0.474129	Rnf128	2.84469e-63	1.32299	Pbxip1	5.94003e-170	1.28162	Lsm7	6.82437e-126	1.20084	Ppp1r14b	8.67538e-42	0.614437	Calcoco1	5.01216e-46	1.4727	Tmem59	2.13419e-196	0.570142
320	Pkdcc	1.07708e-85	2.97302	Calr	1.68728e-198	0.884687	Ehd4	2.74278e-251	1.08898	Atp5b	2.20739e-156	0.338787	Las1l	2.9687e-63	0.651475	Sorl1	2.93584e-169	1.00793	Ugdh	7.79437e-126	1.03647	Slc26a2	9.86545e-42	0.853185	Smdt1	7.77831e-46	0.444572	Akr1c19	2.58506e-196	1.70355
321	Ogdh	1.47027e-85	0.881995	Ftl1	1.69182e-198	0.644335	Rps27l	5.90691e-251	0.636154	Capns1	1.27979e-155	0.5209	Hscb	3.47393e-63	0.889475	Sertad1	8.80728e-169	1.45019	Sept2	8.05996e-126	0.791838	Sorl1	1.04343e-41	0.646671	Atp11a	9.21747e-46	0.726864	Cd164l2	4.71858e-196	1.98898
322	Nrbp2	3.72048e-85	1.63691	Smc2	7.20154e-198	1.69278	Pa2g4	1.46728e-250	0.978338	Phf5a	3.26922e-154	0.624887	Rps19	8.61884e-63	0.13072	Rbms3	1.45968e-166	1.43592	Gnai3	8.65745e-126	0.838708	Mtx2	1.62995e-41	0.595275	Ephx1	1.08457e-45	1.57552	Ndufb11	1.49057e-195	0.459085
323	Lpin2	4.56053e-85	0.760162	Snrpd3	2.89985e-197	1.04844	Tspan1	3.81335e-249	1.13804	Agrn	3.86309e-154	0.982429	Ak4	1.76538e-62	1.25639	Ncoa7	3.25968e-166	1.81465	Ier5	2.14049e-125	0.943845	Rap1a	1.74782e-41	0.516623	Gstz1	1.10464e-45	0.835186	Cndp2	5.73818e-195	0.867146
324	Cmtm8	5.51969e-85	0.644234	Cdipt	1.74355e-196	1.18259	Abhd17a	5.01834e-249	0.899572	Capzb	6.05306e-154	0.483418	Wdfy1	2.37837e-62	0.5985	Fam84b	1.02832e-165	1.33363	Ndufaf4	3.23107e-125	1.14844	Pmpcb	1.77259e-41	0.69996	Coq7	1.20579e-45	0.688982	Arg2	2.65076e-194	1.08663
325	Tmem243	1.07676e-84	0.839331	Gcnt3	1.77304e-196	1.99708	Hmga2	5.16877e-249	2.16771	U2af1	1.64514e-153	0.559293	Ghitm	3.03666e-62	0.419243	mt-Atp8	3.36101e-165	0.963653	Mgat4b	3.45001e-125	0.822223	Ube2m	2.01483e-41	0.535819	Ube2h	1.21479e-45	0.691582	Cox7a2	1.55919e-192	0.383507
326	Ang	1.31101e-84	0.992323	Far1	2.41529e-196	1.1861	Bzw2	7.25276e-249	1.13627	Ubald2	3.1878e-153	0.771829	Whamm	6.12998e-62	1.07051	Sipa1l3	7.34188e-165	1.26398	Mrpl42	5.17231e-125	0.808203	Tspan31	2.42708e-41	0.582336	Dbnl	1.32076e-45	0.678752	Fam195b	1.06096e-191	0.838485
327	Kdm6b	1.53404e-84	1.01836	Itga3	2.57901e-196	1.2925	Ube2c	6.02771e-248	1.40389	Sec61b	5.72365e-153	0.381319	Pafah1b3	6.34985e-62	0.407988	Ccp110	6.31361e-161	1.91554	Hist1h1c	7.52057e-125	1.22757	Prmt1	2.58473e-41	0.58519	Hadh	1.3266e-45	0.699538	Wdr83os	1.28157e-187	0.966773
328	Tagln2	3.84665e-84	0.398608	Gnb2	2.64193e-196	0.574537	Tubb5	2.95614e-247	0.971386	Emc6	9.5794e-153	0.40828	Eif4h	6.59457e-62	0.341239	Irx5	1.34621e-160	1.02921	Hnrnpa3	8.22829e-125	0.684017	Arpc5	2.72281e-41	0.511857	Rock1	1.3304e-45	0.581323	Ndufb5	3.86754e-187	0.45474
329	Ablim1	4.90519e-84	1.62867	Flna	9.58827e-196	1.18444	Aars	2.91489e-246	0.958772	Med21	6.26605e-152	0.718289	Tpt1	2.38755e-61	0.16846	Clstn1	2.37801e-160	1.21815	Rpl23a-ps3	2.4941e-124	0.988293	Ddx39	3.0147e-41	0.698671	Pink1	1.34238e-45	0.984301	Limch1	5.22541e-186	1.90012
330	Ubb	6.11947e-84	0.337433	Phgdh	1.5697e-195	1.55436	Rps28	4.19888e-245	0.528723	Rhoc	1.15693e-151	1.30739	Rnf186	4.97476e-61	1.03578	Bex2	2.58448e-160	1.59871	Smim11	4.44917e-124	0.829991	Shtn1	3.31245e-41	0.716156	Cog4	1.89674e-45	0.954756	Dag1	1.88124e-185	0.875738
331	Nufip2	1.25162e-83	0.920448	Eif2s3x	3.11629e-195	1.29974	Metap2	5.41294e-245	0.719439	Ppib	2.6531e-151	0.307414	Cdkn2b	6.57481e-61	0.620868	Tra2b	9.53011e-160	0.835876	Hsph1	8.76216e-124	1.21612	Nop10	3.44259e-41	0.459741	Lamb2	1.94116e-45	0.824077	mt-Nd3	2.53834e-184	0.614951
332	Atp1b1	1.88464e-83	0.615707	Slc6a6	5.83083e-195	1.15342	Tln1	1.34145e-244	0.937037	Csrp2	3.92323e-150	1.58605	Neat1	1.26992e-60	0.439674	2810474O19Rik	1.5775e-158	1.22301	Zfand5	9.90464e-124	0.735462	0610007P14Rik	3.84804e-41	0.593602	Comt	1.94659e-45	0.629723	Chp1	1.69743e-183	0.775297
333	Timp3	2.03422e-83	0.904177	Rpl36a	7.63473e-195	0.51935	Gatad1	1.70114e-242	0.893499	Glrx3	7.54249e-148	0.628606	Enpp5	1.27876e-60	0.786311	Clic4	3.39116e-158	1.06232	Gng5	1.30322e-123	0.498479	Fam92a	4.91577e-41	0.748358	Phc3	2.70451e-45	0.834231	Atp6v0b	2.40421e-183	0.441628
334	Slc43a2	7.64577e-83	1.29814	Pcbp2	1.63157e-194	0.692478	Rpl37	3.80981e-242	0.418334	Vcam1	2.60237e-146	2.4005	Slc25a37	1.7481e-60	0.648185	Srebf1	3.6887e-158	0.999649	Psmd2	1.44047e-123	0.735913	Bub3	5.23519e-41	0.6312	Sdhd	2.94695e-45	0.600895	Fuca2	1.09561e-181	0.971535
335	Sort1	1.60868e-82	1.10716	Ccna2	2.08248e-193	2.06869	Atp5j	1.93856e-241	0.535342	Sssca1	5.86007e-146	0.977665	Clmn	2.42524e-60	0.790034	Hk2	7.50696e-158	1.15921	Ube2j2	1.85457e-123	0.844259	Ormdl2	6.84629e-41	0.565113	Lcp1	3.02468e-45	0.701581	Wnk4	1.47991e-181	2.0734
336	Ddx17	3.19296e-82	0.768678	Rwdd1	2.18135e-193	0.97318	Gipc1	5.51043e-241	0.899937	Ccnd1	1.00626e-145	0.672171	Pet100	5.34494e-60	0.506973	Arf6	1.71267e-156	0.742469	Eef1e1	2.04198e-123	0.953932	Tsen34	9.41051e-41	0.585863	Col4a3	4.26348e-45	1.51679	Prrc2b	2.38045e-180	0.763388
337	Ntn1	5.61025e-82	3.16642	Cers2	3.32372e-193	0.815367	Rangap1	1.62887e-240	1.07813	Trmt112	1.72248e-145	0.529514	Vldlr	5.52429e-60	0.838761	Kcnj2	2.92663e-156	3.08208	Bola3	3.63794e-123	0.850327	Ctnnbip1	9.79069e-41	0.961462	Por	5.17044e-45	0.839066	Atraid	2.38045e-180	0.851218
338	Myh7	2.46674e-81	1.47682	Hnrnpa3	6.18308e-193	0.780406	Lsm4	2.77376e-240	0.831954	Tpm3	1.42381e-144	0.430304	Nktr	8.51383e-60	0.454852	Csrp1	9.05514e-156	0.827646	Pacsin2	4.96811e-123	0.885285	Dnpep	1.51399e-40	0.732089	Pbx2	5.1815e-45	0.810016	Cd36	3.07454e-180	0.839423
339	Pon3	3.41407e-81	0.913098	Arf1	1.46769e-191	0.562727	Cct7	2.21803e-238	0.725652	Apex1	8.43954e-143	1.04576	Adm	8.5359e-60	3.02747	Nufip2	8.04338e-155	1.04597	Pcnp	5.02713e-123	0.752004	Col4a5	1.85737e-40	0.984761	Phlda3	5.96311e-45	1.52213	Ddx5	3.1181e-180	0.404683
340	Cbx4	6.52747e-81	1.15989	Rps2	1.62367e-191	0.598447	Ddx46	3.27124e-238	0.985757	1110008F13Rik	1.44447e-140	0.428084	Pygl	1.00116e-59	1.7012	Tmem42	1.00892e-154	1.33994	Fam92a	5.35253e-123	0.980563	Fam104a	2.09627e-40	0.527469	Vill	8.10104e-45	1.18861	Msrb1	1.36658e-179	0.815027
341	Glul	8.22386e-81	1.15992	Adipor1	2.23213e-191	0.889432	Grpel1	5.42329e-237	0.791427	Zfp706	3.05115e-140	0.443698	Dhx58	1.78436e-59	3.0968	Slc38a2	1.20805e-154	0.836781	Eprs	5.88135e-123	0.763878	Sumo2	3.70705e-40	0.447341	Pvrl4	1.02763e-44	1.12469	Grcc10	2.33385e-179	1.51528
342	Mepce	8.94012e-81	1.6177	Tk1	2.47223e-191	1.77794	Basp1	6.07532e-237	1.47293	Ube2c	9.25315e-140	1.31914	Crlf1	2.3805e-59	0.540179	Maob	1.36201e-154	1.47643	Serpinb9	8.02028e-123	1.46475	Prdx1	3.75171e-40	0.446093	Stap2	1.53502e-44	0.840882	Yipf6	3.51249e-179	0.915616
343	Itpr1	1.09732e-80	1.19462	Fkbp1a	3.8149e-191	0.777717	Pebp1	7.3202e-237	0.637011	Mtap	5.51445e-139	0.908255	Tapt1	4.82317e-59	1.23992	Camk2n1	6.04161e-154	1.24182	Krt8	3.2212e-122	0.865572	Ssb	4.92762e-40	0.517094	Decr1	1.55214e-44	0.735673	Mysm1	7.45493e-179	0.939093
344	Ddx6	2.1529e-80	0.67474	mt-Nd1	4.18037e-190	0.515434	Lasp1	2.09291e-236	0.832844	Srp14	1.18464e-138	0.340824	Tspan13	5.30545e-59	0.863532	Tppp3	1.06477e-153	2.20658	Ddx47	4.88144e-122	1.04359	Snrnp40	5.82102e-40	0.676342	Pcca	1.56067e-44	0.926279	Degs1	2.34914e-178	0.773367
345	Abcd3	3.07197e-80	0.690289	Actn4	7.08774e-190	0.765581	Cacybp	4.60038e-236	0.875008	Gipc1	2.88622e-138	0.685404	Helz2	6.07498e-59	1.22206	Hdc	2.99191e-153	1.21003	Ssx2ip	5.14008e-122	0.93924	Rab38	5.8737e-40	1.07185	Sf3b2	1.64586e-44	0.536333	Maob	1.24518e-177	1.17334
346	Ift20	4.1481e-80	0.568236	Iffo2	3.92831e-189	2.09552	Ssb	6.89134e-236	0.762038	Eef1g	3.7964e-138	0.3884	Tceb2	1.01577e-58	0.23109	Gfpt1	4.85955e-153	1.00955	Ndufa8	5.17176e-122	0.649752	Cdc42	6.50834e-40	0.419089	Slc15a2	2.33922e-44	0.806509	Ogfrl1	2.81638e-177	1.42419
347	Sptbn1	5.73734e-80	0.52813	Perp	8.76802e-188	1.39191	Lyar	1.47968e-235	1.17277	Rps2	5.25722e-138	0.332432	Golm1	1.39431e-58	0.514056	Slc22a23	8.19926e-153	1.30325	Arhgdig	1.24493e-121	1.25625	Samhd1	6.863e-40	0.813935	Atad2b	2.61435e-44	1.13841	Sec61g	3.88403e-177	0.433105
348	Cyp4v3	6.14856e-80	1.62443	Ddx3x	1.08434e-187	0.896367	Nhp2l1	5.29573e-235	0.746833	Fhl2	1.84651e-137	1.358	Agrn	2.69644e-58	0.536811	Ptgs1	2.99499e-152	1.18058	Psmb3	1.26258e-121	0.614156	Commd2	7.21593e-40	0.56536	Prep	2.6704e-44	0.965864	Abhd14b	3.32782e-175	1.25219
349	Cds1	1.65164e-79	1.46742	Abce1	2.73167e-187	1.22126	Vdac3	2.71512e-233	0.897799	Wfdc2	2.01484e-137	0.299886	Tmem256	4.1263e-58	0.304338	Acss1	3.0015e-152	1.99691	Cct3	5.23264e-121	0.738642	Rgs4	7.72853e-40	2.23338	Qsox1	3.26471e-44	0.77615	Nrep	1.94785e-174	1.7432
350	Cftr	1.86922e-79	1.78799	Nop16	2.43916e-186	1.54803	Gtf3a	2.73877e-233	1.03147	Pdcd6	4.79121e-137	0.526743	Fgfbp1	6.64832e-58	0.744148	Met	3.16613e-152	1.07172	Hmga1	6.25671e-121	2.63361	Gspt1	9.41281e-40	0.61012	Rab11fip2	3.34387e-44	0.874716	Insig1	2.313e-173	0.772447
351	Rmdn2	3.51357e-79	1.52721	Anxa3	3.35004e-186	0.791825	Id1	3.76113e-233	1.12551	Fkbp3	4.90184e-137	0.65175	Pfdn2	6.72358e-58	0.294559	Scarf2	1.39719e-151	2.67517	Epha2	7.67399e-121	0.841615	Calr	9.9282e-40	0.502562	Bloc1s1	3.61533e-44	1.61164	Scand1	6.47288e-173	0.508745
352	Adamts1	5.81e-79	1.51023	Rap2b	3.67794e-186	1.7056	Dctpp1	2.30406e-232	1.02267	Myl6	1.10342e-136	0.272864	Aldh9a1	6.93984e-58	0.75202	Stard3nl	4.11987e-150	0.891868	Leprotl1	1.46405e-120	0.915726	Prep	1.01637e-39	0.891596	Wnk4	4.9685e-44	1.39835	Cebpa	3.55457e-172	0.798319
353	Gm26532	5.85785e-79	1.77442	Anxa7	4.13516e-186	1.09909	Mrpl18	3.06721e-232	0.833391	Ube2m	8.61889e-136	0.532411	Kdelr3	7.98683e-58	0.955635	Rps27	3.98851e-149	0.460248	Ufm1	1.52647e-120	0.834809	Pdap1	1.21266e-39	0.49466	Rbpjl	5.1756e-44	0.84732	Trappc2l	1.20442e-171	0.639498
354	Slc1a5	9.74806e-79	0.952536	Tomm70a	8.92477e-186	1.34033	Chchd2	8.1059e-232	0.413279	Tcp1	5.05714e-135	0.489197	Zmynd8	1.07809e-57	0.724999	Tspan2	1.53764e-148	1.25782	Aen	1.96364e-120	1.18255	Psca	1.54623e-39	0.859945	Lrrcc1	5.7096e-44	1.22079	Ndufa5	2.33851e-170	0.603021
355	Mtcl1	1.25372e-78	0.945499	Tpt1	6.82895e-185	0.363577	H2afz	1.75963e-231	0.762194	Anxa1	3.61595e-134	0.614904	Nsrp1	1.16819e-57	0.663942	Rabac1	2.06117e-148	0.602944	Capza2	2.25022e-120	0.639481	Cep290	2.45486e-39	0.946595	Pgrmc1	6.04591e-44	0.897228	Dcaf11	1.2001e-169	0.868586
356	Ezr	3.91866e-78	0.438949	Rbms1	7.70093e-185	0.817328	Mrpl34	1.94997e-231	0.765372	Tmem14c	2.20223e-133	0.438991	Tspan7	1.69401e-57	1.18369	5430416O09Rik	1.32573e-145	2.46924	Slc6a6	3.75729e-120	0.863199	Tcea3	2.81906e-39	0.727399	Ctsc	6.15161e-44	0.637709	Per3	1.29528e-169	1.54551
357	Tmem50b	2.41666e-77	0.837654	Pacrg	1.44826e-184	2.58613	Snrpb	4.45943e-231	0.672041	Snrpa1	4.90625e-133	0.713044	Ccnd2	3.28777e-57	0.877621	Slc43a2	1.11203e-143	1.47419	Cpox	4.12989e-120	1.08299	Fam25c	3.85602e-39	2.52178	Lrp10	6.52832e-44	0.613644	Ctsd	7.63266e-169	0.518463
358	Cited2	2.94077e-76	0.670185	Sema3c	1.44826e-184	1.48153	Il24	8.07605e-231	2.40624	Homer2	5.12835e-133	0.795513	Rab11a	1.2598e-56	0.331181	Pard3	1.64155e-143	1.14277	H2afx	7.00026e-120	1.35889	Flna	5.15739e-39	0.709756	Chmp4b	6.76783e-44	0.571042	Adamts1	8.10202e-169	1.4316
359	Traf1	8.8206e-76	1.65732	Nop56	1.5599e-184	1.27607	Gm10036	1.23954e-230	1.45965	Tceb2	4.14278e-132	0.326187	Trim12c	1.56931e-56	1.17249	Col6a1	4.26348e-143	1.41101	Tubb4b	8.81412e-120	0.854344	Bnip2	5.58516e-39	0.629491	Wdr45	8.97056e-44	0.905957	Limd2	2.49511e-168	0.649426
360	Phkb	1.1441e-75	1.33037	Stip1	2.77855e-184	1.14877	Ddx27	1.46272e-230	1.17733	Hbegf	4.20235e-132	0.786306	Usp3	2.06554e-56	0.595919	Kdm6b	5.44619e-143	1.11151	Nol7	1.75621e-119	0.731225	Tacstd2	7.11981e-39	0.616232	Gprc5a	1.05456e-43	0.729492	Cryab	2.12065e-167	1.29675
361	Tmem110	1.46906e-75	1.01737	Rrs1	3.63545e-184	1.81451	Adss	8.75302e-230	0.842225	Uqcrfs1	1.44607e-131	0.441495	Plekhb2	4.12663e-56	0.526977	Bicc1	5.84451e-143	1.7391	Naa20	2.45339e-119	0.907694	Sdf2	8.61787e-39	0.572221	Drap1	1.08089e-43	0.506566	Cpq	4.23246e-166	1.41797
362	Bicc1	2.13457e-75	1.52219	Hnrnpd	8.92965e-184	0.992987	Ssr4	1.35415e-229	0.659896	Cct8	2.08064e-131	0.536487	Aff4	7.51652e-56	0.510809	Fam189a2	9.46417e-143	1.42147	Hnrnpu	2.74195e-119	0.772666	Marc2	9.32672e-39	0.558903	Pccb	1.19428e-43	0.851457	Cst8	5.6178e-166	1.92441
363	Acsl4	3.31512e-75	0.606611	Slk	1.09185e-183	1.08754	Rps19	1.83589e-229	0.275942	Tusc3	3.50503e-131	0.640316	Ccdc88b	3.14876e-55	1.11738	Fbxl18	2.79901e-142	2.22764	Pnp	2.9675e-119	0.823256	Gfer	9.99803e-39	0.680501	1810010H24Rik	1.25703e-43	1.45899	Alas1	4.26144e-165	0.899127
364	Syt7	3.75381e-75	1.88479	Bzw2	2.50913e-183	1.30949	Ccdc124	4.3604e-229	0.882815	Set	6.07803e-131	0.442309	Fam60a	5.65409e-55	0.529664	Rhob	2.84288e-142	1.4007	Hint1	3.75387e-119	0.569787	Prdx6	1.09494e-38	0.496519	Arfgef2	1.51328e-43	0.859223	Gm10116	1.03343e-164	1.46728
365	Paqr8	5.67351e-75	1.00551	Hspa4	5.94834e-183	0.930866	Txnl1	8.2936e-229	0.751599	Ybx3	1.66217e-130	0.553406	Acsl4	8.07723e-55	0.422357	St3gal1	3.35731e-142	1.20706	Lsm3	9.85143e-119	1.00126	Mgst2	1.22689e-38	1.15757	H2afj	1.81297e-43	0.480914	Bbc3	1.53446e-164	1.0561
366	Fam117a	1.73421e-73	1.29492	Hnrnph1	6.49063e-183	0.890256	Slc25a3	4.00846e-227	0.522683	Sdcbp2	2.0389e-130	1.1219	Ugcg	8.31343e-55	0.76651	Fut8	6.45567e-142	1.42388	Dph3	2.42745e-118	0.835915	Gpx8	1.278e-38	0.686032	Lamp2	2.09819e-43	0.576185	Acadsb	2.7002e-164	1.13581
367	Plekhd1	5.87584e-73	1.89318	Galnt3	2.29992e-182	1.34084	Rap2b	2.35054e-226	1.37163	Tns4	3.10414e-130	1.78821	Capn5	9.5132e-55	0.867377	Adamtsl1	1.60092e-141	3.60556	Specc1	2.66025e-118	0.930531	Pdhb	1.41972e-38	0.751322	Itpr1	2.24689e-43	0.785752	Fnip1	2.48403e-163	0.937555
368	Gas2l1	6.27471e-73	1.39404	Nt5e	1.01195e-181	1.35266	Tubb6	8.19066e-226	1.41719	Ddah1	4.76039e-130	1.77336	Por	1.05209e-54	0.484141	Gsk3b	4.43973e-141	0.693135	Prkrir	3.39341e-118	1.03074	Cldn3	1.96224e-38	0.50436	Suclg1	3.30402e-43	0.521351	Tfrc	2.73053e-163	0.706961
369	Tanc2	4.65836e-72	0.907269	Srm	2.86249e-181	1.47749	Anxa5	5.15376e-225	0.821934	Marcks	7.79504e-130	0.994773	Dguok	1.28243e-54	0.585418	Amotl2	7.7805e-141	1.19453	H3f3b	3.75853e-118	0.432926	Cttn	1.97008e-38	0.557831	Aco1	5.43846e-43	0.639643	BC004004	6.51783e-163	0.922388
370	D230025D16Rik	4.8023e-72	0.894914	Polr2h	3.11927e-181	1.43604	Polr1d	5.84291e-225	0.610561	Glrx2	2.86079e-129	0.715055	Tspan14	1.37891e-54	0.68382	Tsc22d1	9.03851e-141	0.69887	Rap1a	4.41242e-118	0.711683	Ddr1	2.54568e-38	0.931541	Zbtb20	5.79433e-43	0.670333	Dlc1	7.47907e-163	1.27614
371	Usp33	5.34657e-72	0.964875	Eif6	3.16488e-181	0.989102	Naa50	5.96483e-225	0.906107	Higd2a	6.08437e-129	0.5044	Ctsh	1.41928e-54	0.315692	Ehf	1.31519e-139	1.09445	Ccnc	5.3905e-118	1.22699	Kif21a	3.03395e-38	0.912911	Acat1	7.15705e-43	0.685421	Fgf1	1.12409e-161	1.36999
372	Slc22a23	2.8269e-71	1.06349	Mki67	4.87881e-181	1.76034	Timm8b	3.11942e-224	0.671563	Vmp1	8.9439e-129	0.420103	Acadm	2.05292e-54	0.597868	Pfkfb4	5.52152e-139	1.61811	H2afz	1.79275e-117	0.749745	Psmd14	3.23611e-38	0.577694	Syap1	8.17006e-43	0.851092	Galc	1.21394e-161	1.38737
373	Thra	1.01644e-69	1.26507	Snrpa1	8.57317e-181	1.08292	Srpk1	3.31652e-224	0.97332	F2r	3.55525e-128	1.03838	Bst1	4.80685e-54	2.36407	Pde4d	5.74987e-139	1.50579	Tmem2	3.83962e-117	1.09284	Gsr	3.59057e-38	0.548544	Necap2	9.45308e-43	0.620575	Usp33	1.99687e-161	0.814623
374	Slc38a2	1.07528e-69	0.651202	Surf4	2.97011e-180	0.952926	Nars	3.45521e-224	0.878797	Hsp90aa1	4.57329e-128	0.456478	Irgm1	1.14589e-53	1.33109	Slc1a5	6.44798e-139	1.01985	Taf11	3.87207e-117	0.93884	Liph	4.17211e-38	0.94664	Scp2	9.61918e-43	0.634077	Slc1a5	2.99706e-161	0.749871
375	Tra2b	1.81246e-69	0.594893	Sprr1a	4.21421e-180	2.07532	Tm2d2	7.65577e-224	0.817559	Srsf3	2.84097e-127	0.414176	Pdcd4	4.33901e-53	1.2284	Ece1	2.6095e-138	1.05003	Thyn1	3.87207e-117	1.01663	Hmgn3	4.26057e-38	0.915174	Add3	9.82392e-43	0.948966	Serinc3	1.02009e-160	0.683685
376	Polr2a	2.00602e-69	0.81174	Ebna1bp2	5.64526e-180	1.19765	Fam213a	8.99575e-224	0.927799	Tceb1	3.2152e-127	0.440163	Surf1	5.19848e-53	0.67111	Tnrc6b	3.41641e-138	1.02184	Klhl9	3.91843e-117	0.993501	Anp32a	4.45412e-38	0.476115	Hipk3	9.9025e-43	0.779962	Slc12a2	1.20314e-160	0.549581
377	Zfp36l2	4.59649e-69	0.999372	Tspan15	5.95184e-180	1.32151	Tpm2	9.44869e-224	1.17058	Manf	3.96394e-127	0.536576	Smagp	1.06476e-52	0.491091	Adora2b	1.88381e-137	2.09088	M6pr	4.34713e-117	0.827827	Ptges3	5.73311e-38	0.474406	Casp8ap2	1.35016e-42	0.820526	Megf9	1.77106e-160	1.33435
378	Kcnj2	5.40752e-69	2.37809	Aprt	3.6532e-179	0.940173	Nedd8	2.00693e-222	0.576576	Zcrb1	1.26665e-126	0.499333	1810022K09Rik	1.59062e-52	0.438879	C3	1.80347e-136	1.19444	Siva1	6.40785e-117	0.817837	Lactb	7.35794e-38	1.01906	Pycard	1.52729e-42	1.5113	Abhd17b	1.86683e-160	0.848809
379	Klf9	7.72529e-69	0.711682	Fam49b	1.59781e-178	1.14666	Emp3	2.23005e-222	1.62004	Rps6	1.90771e-126	0.348616	Bmp4	2.18379e-52	0.659805	Gm3336	1.96979e-136	2.74485	Suclg2	7.94256e-117	0.955526	Rwdd1	8.03167e-38	0.524897	Cgn	2.38917e-42	0.716746	Psmb8	1.43349e-159	0.924149
380	Pard3	8.41311e-69	0.985768	Dazap1	2.18559e-178	0.962153	Mrpl54	1.02804e-221	0.765485	Mrps14	9.06023e-126	0.473621	Adipor2	3.17523e-52	0.529169	Baiap2	5.66495e-134	0.896164	Nipa2	9.49328e-117	0.897691	Ilkap	1.0187e-37	0.656025	Pxk	2.71117e-42	0.925792	Cyb5r3	9.99822e-159	0.483404
381	Rtkn	3.37726e-68	1.17958	Gnai2	6.52926e-178	0.707036	Glrx3	1.38449e-221	0.79893	Psma5	1.37127e-125	0.492424	Ifitm2	3.64963e-52	0.691615	Casz1	1.51534e-133	1.4169	Arf4	1.92697e-116	0.611486	1110004F10Rik	1.04998e-37	0.508509	Oaz2	3.61662e-42	0.618097	Abhd5	1.19192e-158	0.864493
382	Trpm6	4.22002e-68	1.5735	Rexo2	7.26501e-177	0.929256	Nudc	1.65665e-221	0.87637	F3	2.88402e-125	0.793949	Trim27	1.26326e-51	0.51941	Slc31a1	2.39173e-133	0.886984	Diaph3	2.13644e-116	1.44276	Actn4	1.11402e-37	0.457781	Tapbp	3.9209e-42	0.606825	Rnf13	2.66931e-156	0.844664
383	Acss1	5.70331e-68	1.7056	Rps16	1.27475e-176	0.572174	Ebna1bp2	5.90621e-221	0.99123	Tmem167	3.40744e-125	0.507234	Acvr1b	1.40319e-51	0.789231	Chd3	4.19949e-133	0.946423	Cast	2.25511e-116	0.987273	Hectd1	1.17109e-37	0.541312	2010111I01Rik	4.02403e-42	0.953461	Rnf181	8.99308e-156	0.624509
384	H2afj	2.88709e-67	0.480805	Vdac1	1.33636e-176	0.821385	Ccdc34	6.06732e-221	1.27106	Tmed2	4.49514e-125	0.330972	Espn	1.481e-51	2.25791	RP24-330M21.1	2.13012e-132	1.76386	Cd200	2.56877e-116	1.07428	Cox5b	1.44781e-37	0.405922	Rab11fip1	5.62506e-42	0.946739	Pccb	1.16732e-155	1.33292
385	Tcp11l2	2.88709e-67	1.29537	Sdcbp2	1.33653e-176	1.5074	Atpif1	6.0854e-221	0.565515	Nans	5.92999e-125	0.903268	Gatsl3	1.77198e-51	1.10006	Gm26532	5.7006e-132	1.92861	Chchd4	3.29833e-116	0.979928	Denr	1.73878e-37	0.535358	Fam195b	8.19006e-42	0.624922	Poldip2	2.31159e-155	0.786486
386	Ppp1r16a	5.50913e-67	1.16328	2310036O22Rik	2.3177e-176	0.762073	Ywhae	6.22146e-221	0.553084	Psma1	1.13038e-124	0.493904	Dhrs7	2.5136e-51	0.629425	Runx1	6.69835e-132	0.888537	Dhx32	3.29833e-116	0.948159	Gabrp	1.77077e-37	1.87018	Gpr108	8.29843e-42	0.694501	Slc6a14	2.54701e-155	1.08782
387	mt-Atp6	1.71219e-66	0.502512	Setd8	3.78709e-176	0.918871	Idh3a	9.47441e-221	0.959516	Tm2d2	3.39141e-124	0.594493	Spns2	2.78322e-51	0.913628	Zfp704	1.53585e-131	1.46189	Rbmxl1	3.95257e-116	0.881396	Hmgn5	2.52493e-37	0.749614	Gtf2i	9.54158e-42	0.618372	Fah	1.03267e-154	1.48656
388	St3gal1	2.20366e-66	1.05898	Mdh2	8.97348e-176	0.72472	Myof	3.02877e-220	0.875068	Atp5j	1.0113e-123	0.282801	Klf10	4.87169e-51	1.00576	Elf3	2.07736e-131	1.0094	Rps12-ps3	5.37076e-116	0.68279	Gramd2	3.32704e-37	0.821541	Atp6v1g1	1.06974e-41	0.371067	Cmtm6	3.20584e-154	0.784978
389	Ubl3	2.61685e-66	0.576884	Slc7a1	9.85807e-176	1.85931	Ywhab	4.77724e-220	0.68285	Mrpl20	3.32782e-122	0.456478	Cox6c	9.05883e-51	0.164318	Tmod1	7.76834e-131	2.63241	Pabpc1	1.05802e-115	0.569903	Polr2c	3.95197e-37	0.533926	Epn3	1.12878e-41	0.728434	Amfr	4.97819e-154	0.725892
390	Fhdc1	4.96258e-66	1.44696	Fabp5	2.30009e-175	1.42882	Sox4	7.21698e-220	0.890641	Card19	2.43939e-121	0.728256	Htatip2	9.53625e-51	0.639666	Igfbp6	2.00593e-130	1.96614	Rps12	1.20818e-115	0.382992	2010111I01Rik	4.68419e-37	0.958307	Clpx	1.26181e-41	0.733454	Stx19	5.94155e-154	1.14484
391	Gm26802	7.11575e-66	3.59859	Ube2d3	4.98422e-175	0.606963	Lsm6	7.50967e-220	0.838357	Ndufb8	2.47207e-121	0.39758	Rnf114	1.26763e-50	0.583868	Tmem159	3.12305e-130	1.23712	Ahsa1	2.36473e-115	0.855068	Tmem128	5.10064e-37	0.629071	Cbr2	1.45986e-41	0.843435	Sel1l	6.82962e-154	0.701752
392	Nedd4l	7.90589e-66	1.07476	Srsf9	9.01453e-175	0.847536	Epcam	2.23817e-219	0.705543	Sep15	6.10857e-121	0.304459	Myeov2	2.37866e-50	0.318233	Foxa1	4.06647e-130	1.24996	Ppp2r1a	4.91958e-115	0.759342	Gtf2b	5.14498e-37	0.631429	Atp5f1	1.49109e-41	0.352619	Ptprg	8.96114e-154	1.2594
393	Ggcx	1.19558e-65	1.16634	Ahsa1	4.049e-174	1.09127	Rala	4.89973e-219	0.669796	Ly6e	2.48775e-117	0.412464	Malt1	4.16306e-50	1.02284	Sik1	1.2051e-129	1.93529	Anxa8	7.07294e-115	2.42425	Dnajc7	6.249e-37	0.602245	Zfp467	1.56936e-41	0.792839	Paip2	3.9917e-153	0.488831
394	Gpt	2.4241e-65	1.82826	Cdca3	8.76069e-174	1.73199	Rars	2.4832e-218	1.06129	Ppa1	3.19255e-117	0.639897	Nlgn2	5.24455e-50	1.98822	Polr2a	2.14224e-129	0.927437	Fam96a	8.99093e-115	0.759757	Frg1	7.07625e-37	0.647614	Egln2	1.60286e-41	0.651057	Fam63b	1.41522e-152	0.998864
395	Trim8	2.77705e-65	0.790242	Rnps1	3.71534e-172	1.12454	Nubp1	5.51086e-218	0.944857	Hsd17b12	1.18011e-116	0.639377	Rplp1	9.20784e-50	0.179045	Slc16a1	3.78728e-129	1.29399	Csnk1a1	9.76897e-115	0.581331	Myof	9.87516e-37	0.574214	Prkci	1.77679e-41	0.687618	Zfp266	2.022e-151	1.04663
396	Sp5	2.90102e-65	1.13784	Lad1	5.98732e-172	1.63568	Psmd13	8.95029e-218	0.810938	Lamc2	4.46399e-116	0.621304	Susd2	9.72086e-50	2.23474	Syt7	3.96884e-129	2.06691	Ybx3	1.11461e-114	0.822099	Copb2	1.0198e-36	0.541599	Grina	1.9712e-41	0.59758	Zfp704	9.07717e-151	1.15803
397	Scgb1c1	4.2526e-65	2.06921	Polr1d	7.18322e-172	0.661358	Fxyd5	3.5135e-217	2.2698	Ccdc124	6.82012e-116	0.676846	H2-T22	1.08201e-49	0.862599	Cadm1	9.16479e-129	0.758669	Actr2	1.26282e-114	0.781246	Mrpl11	1.10883e-36	0.590265	Ifitm3	2.03026e-41	0.978757	Cln5	6.43735e-150	1.15026
398	Adora2b	5.73103e-65	1.68121	Cenpa	8.19486e-172	1.65083	Ap1s1	5.76842e-217	0.80121	Pthlh	8.96448e-116	1.19193	Pgrmc2	2.9917e-49	0.70935	Dcaf11	1.96625e-128	1.03776	Banf1	2.70588e-114	0.751862	Isoc1	1.35472e-36	0.973773	Aox3	2.13822e-41	0.991811	Qpct	3.41125e-149	1.72932
399	Rbms3	5.89183e-65	1.05237	Ipo7	1.19537e-171	1.17425	Fam60a	8.60942e-217	1.02201	Hnrnpa1	9.03194e-116	0.444651	Arrdc4	3.14766e-49	1.17996	Atp13a3	5.36147e-128	0.821189	Tceal8	8.45098e-114	0.907348	Txnrd1	1.4691e-36	0.627106	Itm2b	2.48491e-41	0.491046	Mlc1	3.85438e-149	0.789315
400	Cachd1	1.13447e-64	2.16333	Eif1a	1.24062e-171	0.96333	Lamc2	1.84361e-216	0.860392	Lrrc59	1.68432e-115	0.623044	Col15a1	7.30372e-49	4.2624	Thra	8.2086e-128	1.43987	Dnajc15	8.78243e-114	0.862359	U2af1	2.00779e-36	0.49774	Anxa11	2.59213e-41	0.826443	Slco2a1	4.7762e-149	0.713958
401	Chsy1	4.15259e-64	1.10086	Psmd11	2.2158e-171	0.834841	Npnt	2.5946e-216	1.02681	Id3	2.97886e-115	1.28042	Snhg11	8.51021e-49	0.806569	Tst	8.94039e-128	0.930919	Cltc	8.92937e-114	0.703116	Chd4	2.06383e-36	0.498687	Akap9	2.82203e-41	0.612728	Ndufa2	1.21228e-148	0.361322
402	Gse1	8.06019e-64	1.0877	Cops8	4.21016e-171	1.12553	Smim15	9.189e-216	1.04609	Mrpl11	3.10741e-115	0.76523	Fkbp11	2.29933e-48	0.800988	Per1	9.0011e-128	1.64203	Fam177a	9.22737e-114	0.724225	Ube2j2	2.15956e-36	0.567346	Baz2b	3.24589e-41	0.645126	Scnn1a	4.39923e-148	1.37496
403	Snrk	8.49567e-64	1.32873	Mtap	4.82735e-171	1.21918	Utp3	2.58535e-214	0.900615	Hnrnpf	3.36421e-115	0.36964	Lynx1	2.49513e-48	1.24171	Tmem56	1.13818e-127	1.61097	Ugp2	1.01641e-113	0.939624	Rab12	2.33966e-36	0.573348	Atp6v1d	3.74441e-41	0.602466	Hint3	5.74894e-148	0.841618
404	Clk4	8.86749e-64	0.939253	Pno1	6.04651e-171	1.4383	Bin1	2.72139e-214	1.1287	Ndufs7	3.66839e-115	0.405541	Iqgap2	3.22811e-48	0.893825	Ttn	2.87949e-127	3.28387	Reep3	1.1331e-113	0.836763	Srp54b	2.43922e-36	0.505346	Abhd11	4.26849e-41	0.66631	Dapk1	2.00544e-147	0.787198
405	Ash1l	1.58164e-63	0.702804	Tes	3.34025e-170	1.1068	Calr	1.48257e-213	0.766787	Rps25	9.51089e-115	0.343335	Tsc22d1	3.84568e-48	0.370424	Btg2	1.51402e-126	0.785537	Plk2	1.52956e-113	1.16999	Rheb	2.67946e-36	0.477976	Tbx1	5.27024e-41	1.59438	Irx3	5.00898e-147	0.737872
406	Zfp503	1.69897e-63	1.00245	Adam9	3.90729e-170	1.08609	Psma2	1.98518e-212	0.662664	Tecr	7.41434e-114	0.431388	Med31	8.03904e-48	0.639439	Srcin1	2.22196e-126	2.12611	Usp14	1.64502e-113	0.802262	Sox2	3.2088e-36	1.45727	Mmp11	5.70162e-41	1.57808	Hmgcs1	1.24158e-146	0.627795
407	mt-Atp8	3.79216e-63	0.792373	Ptprn	4.93693e-170	1.84035	Ecm1	2.98256e-212	1.52716	Hacd1	1.11726e-113	0.788603	Mrpl24	9.12894e-48	0.415263	Aldh6a1	2.60925e-126	2.03151	Anp32b	1.70988e-113	0.763291	Crip1	3.64068e-36	0.569035	Upf3a	5.90374e-41	0.912185	Acss2	1.96143e-146	1.23707
408	Ptgfrn	3.81719e-63	0.806381	Pkm	1.91187e-169	0.938399	Cdk6	6.01134e-212	1.29656	Mydgf	1.81661e-113	0.49725	Gm21092	1.04045e-47	0.587423	Sec14l3	2.68559e-126	1.44083	Fam111a	2.07047e-113	1.41947	Psmc6	3.69703e-36	0.523809	Gsap	7.45187e-41	0.650101	Ttc36	3.67405e-146	1.5528
409	Luc7l2	1.41066e-62	0.56347	Ugdh	3.30382e-169	1.39082	Gm12603	9.32613e-212	2.10774	Rala	7.42372e-113	0.405268	Vill	1.0664e-47	0.723951	Cecr2	3.26462e-126	2.24453	Sar1b	2.66081e-113	0.729959	Rpa3	3.73262e-36	0.840596	Agap3	8.15545e-41	0.674369	Ccdc141	6.71472e-146	0.687146
410	Kansl1l	3.8719e-62	1.56392	Eif2s2	4.44327e-169	0.726684	Ercc1	1.58139e-211	1.42454	Psenen	1.95503e-112	0.437172	Atp6v1f	1.22218e-47	0.247185	Peli1	2.09356e-124	0.9574	Maoa	3.11091e-113	1.27487	Sub1	4.33412e-36	0.40251	Synrg	8.96958e-41	0.72357	Mcee	9.57202e-146	0.889755
411	Ttc7	1.37304e-61	1.20449	Gk	5.63652e-169	1.46318	Ola1	3.38505e-211	0.825834	Sox9	2.19818e-112	1.90005	Camk2n1	1.24812e-47	0.594736	Usp33	1.1913e-123	1.05502	Tmem183a	3.34352e-113	0.829156	Macc1	4.96084e-36	0.882136	Apmap	9.99204e-41	0.74813	Arhgef38	8.05068e-145	0.87862
412	Snx22	2.6573e-61	2.18458	Nop10	8.6452e-169	0.700046	Dad1	5.00499e-211	0.551006	Atp6v0e	2.84376e-112	0.342746	Pmvk	1.29646e-47	0.578569	Trib1	3.83367e-123	1.38634	Impad1	4.13649e-113	0.858872	Lage3	5.67927e-36	0.593351	Klhl24	1.13094e-40	0.834071	Ndufb3	1.14013e-144	0.462397
413	Clstn1	4.01887e-61	0.902761	Gtpbp4	2.86756e-168	1.12817	Psmd7	1.92722e-210	0.731025	Spint2	4.11458e-112	0.221451	Cystm1	1.50708e-47	0.222907	Zbtb20	3.93878e-123	0.829144	Cdh1	7.25188e-113	0.69239	Myl12b	6.67981e-36	0.466715	Ing4	1.23427e-40	0.738698	Anxa6	1.2039e-144	0.719125
414	Mylk	4.35185e-61	1.08996	Cnbp	2.98158e-168	0.635152	Capn2	2.57623e-209	0.920962	Hmga2	8.63886e-112	1.5225	Acot13	1.66385e-47	0.489769	Ogdh	8.3704e-123	0.890231	Pdhb	7.68904e-113	0.92385	Smdt1	6.8822e-36	0.410523	Bad	1.53655e-40	0.602606	Cisd1	3.0864e-144	0.562253
415	Rprm	4.352e-61	2.18283	Eef1d	2.98478e-168	0.686803	Baz1a	3.08488e-209	1.13546	Nop10	1.49962e-111	0.358636	Gys1	3.67864e-47	0.799063	Ptms	2.98463e-122	0.565975	Tmed9	8.03449e-113	0.597804	Mrps18c	8.19192e-36	0.555284	Fam63b	2.25584e-40	0.691931	Ugp2	3.27332e-144	0.664383
416	Vav2	9.23773e-61	1.61011	Sept11	3.73543e-168	1.12363	Gpx2	3.76614e-209	0.957105	Selk	3.43853e-111	0.316989	Wipi1	4.46054e-47	0.734134	Cyp2b10	4.02676e-122	4.92436	Sfxn1	8.318e-113	0.822501	Ddx39b	9.58014e-36	0.521773	Nfic	2.67502e-40	0.636647	Tmem245	7.62268e-144	0.6247
417	Arid1a	9.69426e-61	0.669704	Prss22	6.6102e-168	1.17942	Pafah1b3	4.09972e-209	0.750069	Calr	4.34691e-111	0.418797	Ifi27l2b	5.68708e-47	2.61743	Bcl2l11	5.29303e-122	1.19905	G3bp2	1.10479e-112	0.70728	Ctnnd1	1.01663e-35	0.573647	Faf1	2.84435e-40	0.677343	Adrbk2	5.43796e-143	0.898622
418	Fbp2	1.07481e-60	0.854573	Rps20	7.26136e-168	0.454323	Eif3d	3.2072e-208	0.822235	Erp29	5.71483e-111	0.426435	1700037H04Rik	6.68339e-47	0.875485	Mepce	1.13549e-121	1.68188	Anp32e	2.55568e-112	0.867173	Glo1	1.19183e-35	0.511186	Nipbl	3.31998e-40	0.625062	Esam	1.67285e-142	0.809246
419	B230217C12Rik	2.32477e-60	2.38519	Nifk	2.26022e-167	1.45718	Dnajc8	4.37371e-208	0.751294	0610011F06Rik	2.06361e-110	0.592041	Lamb1	7.75653e-47	0.857604	Klhl21	1.78321e-121	1.52602	Cystm1	3.05675e-112	0.574134	Cebpb	1.34036e-35	0.58995	Ppa2	3.52916e-40	0.58414	Ppargc1a	2.69819e-142	2.25407
420	Pik3c2b	2.7059e-60	2.16267	Mrpl12	3.04146e-167	0.873294	Bola2	9.73e-208	0.851978	Spcs2	5.76706e-110	0.373389	Tmem9	8.18738e-47	0.515736	Ldlr	1.47148e-120	0.951629	1110008F13Rik	5.46838e-112	0.604515	Arf1	1.34414e-35	0.335856	Srgap2	5.71524e-40	0.849929	Gns	3.94109e-142	0.840906
421	Sema4a	4.51623e-60	1.45957	Cad	5.62589e-167	1.94102	Capns1	1.72763e-207	0.670166	Gabarapl2	1.35638e-109	0.379386	Rap1gap	8.99952e-47	0.646507	Ager	1.62446e-120	0.839737	Eva1a	7.47384e-112	1.01615	Stoml2	1.39807e-35	0.578778	Ndufb11	6.48658e-40	0.410426	Irx1	8.08808e-142	0.543407
422	Amotl2	4.64061e-60	0.945077	Smim15	9.81763e-167	1.25037	Wnt7a	3.33378e-207	1.31835	Tomm40	1.45429e-109	0.643003	Gch1	2.01704e-46	0.656532	Dnajb4	2.20286e-120	1.27094	Psat1	1.12831e-111	1.08024	Romo1	1.59611e-35	0.433944	Ap3d1	6.99105e-40	0.769385	5330417C22Rik	1.79391e-140	1.52977
423	Crtc3	4.87383e-60	1.6006	Lsr	1.20085e-166	0.943289	Rrbp1	4.5318e-207	0.656655	Tmem176b	2.309e-109	0.394565	Golgb1	2.56617e-46	0.372194	St6galnac2	7.44679e-120	1.78364	Fam49b	1.66163e-111	0.823047	Rer1	1.59612e-35	0.445068	Fis1	7.34277e-40	0.463114	Tpp1	2.66499e-140	0.639649
424	Aff1	2.29829e-59	1.00701	Rpl23	2.50326e-166	0.424012	Nol7	6.0423e-207	0.752842	Dtymk	2.58792e-109	0.645042	Xbp1	2.63584e-46	0.497095	Son	9.79499e-120	0.584418	Lmo7	2.17301e-111	0.843293	Tmed2	1.86051e-35	0.378148	D230025D16Rik	7.56655e-40	0.612374	Rgcc	3.6913e-139	0.649187
425	Cpeb3	2.3897e-59	1.91583	Nucks1	6.23224e-166	0.905893	Nt5e	9.09603e-207	1.02527	Acp1	2.69685e-109	0.533596	Serpinf1	2.79088e-46	1.71613	Rasef	4.55318e-119	1.74859	Lmna	9.11773e-111	0.739567	Commd1	2.37221e-35	0.580353	Scnn1b	8.44394e-40	2.20663	Acaa2	6.75861e-139	0.62153
426	Adamtsl1	2.89504e-59	2.87094	Gtf2a2	4.72219e-165	0.998854	Dkc1	1.65314e-206	1.38055	Tbca	2.218e-107	0.324774	Sept9	2.92414e-46	0.821893	Ep300	6.06381e-119	1.11805	Aco2	1.38819e-110	0.720284	Trappc3	2.8471e-35	0.584566	Wls	1.03165e-39	0.529595	Cbr1	8.72603e-139	0.755813
427	Rapgef5	4.42267e-59	1.74859	Hmgb2	1.31886e-164	1.20685	Itpripl2	1.00662e-205	1.14605	Tpd52l1	3.7155e-107	1.39885	Ier5l	5.48865e-46	1.04251	Tbc1d4	1.07898e-118	2.18567	Dnajc24	1.70885e-110	1.16545	Gm16286	5.04645e-35	0.513312	Srrm2	1.13631e-39	0.465144	Fbxo9	1.3835e-137	0.797329
428	5330417C22Rik	5.30928e-59	1.38267	Sgms2	2.07594e-164	2.16329	Fbp2	1.94178e-205	1.1935	Supt4a	6.49144e-107	0.550363	Tnfrsf23	5.6196e-46	1.11287	Zcchc14	3.60028e-118	1.45075	Mfge8	2.96367e-110	0.885573	Hsbp1	1.03987e-34	0.414145	Bbc3	1.25153e-39	0.699281	H2-Ke6	2.37563e-137	0.926033
429	Stard3nl	5.31087e-59	0.671592	Timm17a	2.71138e-164	0.882451	Mcm3	3.57462e-205	1.34036	Hsp90b1	1.10923e-106	0.370833	Chmp5	7.46307e-46	0.294731	Aff1	4.80174e-118	1.17651	Cbx5	3.19354e-110	0.831884	Acbd3	1.11574e-34	0.602855	Tmem139	1.63266e-39	1.28862	Hipk3	2.52493e-137	1.00451
430	Nfkb1	1.3197e-58	0.912827	Tmed5	3.30908e-164	1.10824	Timm10b	8.08986e-205	0.787824	Med29	1.2795e-106	0.704903	Pgls	7.73197e-46	0.285687	Megf9	4.41617e-117	1.54241	Polr2d	3.36062e-110	0.924019	Ufc1	1.18984e-34	0.47049	Lgi3	1.65615e-39	0.798107	Tubb2a	4.28369e-137	0.999716
431	Etnk1	1.43709e-58	0.817514	Sub1	5.58642e-164	0.621059	Ptgs2	2.70756e-204	1.27939	Il4ra	2.29794e-106	1.05377	Mrps16	1.02389e-45	0.392909	Mylk	8.46812e-117	1.2559	Noc2l	3.43533e-110	1.0168	Psmd9	1.32221e-34	0.727517	Casz1	1.67328e-39	0.783604	Atp5h	1.42584e-136	0.323012
432	Gsk3b	1.70883e-58	0.48707	Mthfd2	2.81168e-163	1.58082	Rexo2	2.89855e-204	0.780621	Mrpl43	1.90422e-105	0.524017	Pitpnc1	2.01325e-45	1.01732	Tmem110	8.52503e-117	1.06444	Cops8	4.09827e-110	0.854552	Cyba	1.50176e-34	0.576315	Atxn1	2.36058e-39	0.771633	Dram2	1.53278e-136	0.741378
433	Arfgef3	1.77532e-58	1.32363	Kdelr2	3.41657e-163	0.915632	Eif5b	2.95421e-204	0.684924	Tspan3	2.25021e-105	0.832416	Dvl1	2.54181e-45	0.626343	Slc10a6	1.79878e-116	3.17335	Gtf2h5	5.69307e-110	0.638979	Bcat2	1.56846e-34	1.0435	Rsbn1l	3.05506e-39	0.62472	Slc25a1	1.73644e-136	0.695027
434	Lyz1	8.965e-58	1.80929	Mak16	3.74887e-163	1.33934	Psmc6	5.29586e-204	0.7703	Polr2g	2.01534e-104	0.550379	Hpcal1	2.81197e-45	0.452454	H2-DMb1	5.99754e-116	1.11183	Hn1l	6.53655e-110	1.09861	Nudt5	1.8484e-34	0.612807	Secisbp2l	3.34313e-39	0.625861	1500011K16Rik	1.77384e-136	0.660864
435	Tbc1d4	1.5127e-57	1.87105	Eif3c	8.34612e-163	0.71912	Txnl4a	9.89217e-204	0.868937	Tspan1	4.32139e-104	0.69703	Eif2s2	3.01309e-45	0.293301	Kank2	2.9781e-115	1.60738	Emg1	8.35571e-110	0.77977	Gstm2	1.90762e-34	1.20572	Serpinh1	3.51205e-39	0.601337	Hnmt	3.88284e-136	1.70357
436	Dcaf11	4.58821e-57	0.864447	Supt16	1.87719e-162	1.11084	E130012A19Rik	1.31893e-203	1.4382	Vps29	6.20425e-104	0.515214	Tusc3	3.01894e-45	0.373631	B2m	1.0066e-114	0.719658	Pole4	1.07017e-109	0.866706	Laptm4a	1.93931e-34	0.41181	Acadl	3.54729e-39	0.537894	Cux1	4.77751e-136	0.605943
437	Cdc42bpa	5.89938e-57	0.887063	Snrpd2	2.8247e-162	0.710101	Edf1	2.91948e-203	0.534247	Ngfrap1	1.18822e-103	0.441276	Serf1	3.36292e-45	0.560374	Ablim1	4.38319e-114	1.6014	Ctps	1.17523e-109	0.919475	Fam210b	3.50765e-34	1.11395	Mtus1	3.56991e-39	1.17946	Pgs1	7.71186e-136	0.597322
438	Gigyf1	6.69328e-57	1.47346	Rpl32	4.73483e-162	0.508479	Smc3	6.69558e-203	0.903065	Txnl4a	1.75795e-103	0.6643	Rictor	6.55434e-45	0.599215	Cytip	1.71548e-113	2.26183	Stoml2	1.19734e-109	0.818924	Spint1	3.58796e-34	0.538596	Slc25a10	3.79123e-39	0.655333	Pnkd	8.15443e-136	0.665295
439	Lcn2	7.41174e-57	0.60646	Capza2	1.06019e-161	0.740593	Pglyrp1	4.75636e-202	0.972583	Sf3b6	2.42853e-103	0.464956	Smim1	6.66567e-45	0.693326	Cobl	4.464e-113	1.27558	Nudt21	1.57111e-109	0.807913	Smarcc1	4.30844e-34	0.59773	Aspscr1	3.88056e-39	0.775506	Cyb5b	1.67319e-135	0.529174
440	Bcl9l	8.39914e-57	1.20242	Mrpl18	1.9386e-161	0.891133	Fam104a	7.28516e-202	0.73777	Ckb	5.25668e-103	1.29252	Zfos1	1.09114e-44	0.496857	Arhgap17	6.53036e-113	1.22154	4930523C07Rik	2.2521e-109	0.905245	Morf4l2	4.44562e-34	0.48041	Cldn3	4.34772e-39	0.485234	Ctsa	2.87166e-135	0.778055
441	Zfp36l1	9.48912e-57	0.499905	Gpd2	1.09117e-160	1.54009	Rasgrp3	1.98712e-201	3.02225	Ube2d2a	5.32715e-103	0.438308	Cx3cl1	1.49486e-44	1.29464	Vpreb3	8.71785e-113	3.91813	Bub3	2.91923e-109	0.823851	Hnrnpd	5.05406e-34	0.524133	Tmem243	4.82894e-39	0.72665	Prkaca	1.15674e-134	0.828422
442	Slc26a4	2.11868e-56	2.2657	Itpripl2	8.84196e-160	1.37625	Prpf40a	2.52271e-201	0.732779	Sdhb	7.11372e-103	0.512598	Ifih1	1.67055e-44	1.12251	Sh3pxd2a	1.30532e-112	1.60791	Slc25a4	3.6908e-109	0.655393	Pllp	6.03463e-34	1.63324	Yif1b	4.87806e-39	0.710357	Oat	1.49519e-134	0.54781
443	Ldlr	2.624e-56	0.794846	Cct4	1.11427e-158	0.790899	Kif2a	7.86735e-201	1.02027	Rsl1d1	1.14174e-102	0.584059	Trib3	1.78169e-44	1.38356	Snx30	1.81073e-112	1.10718	Hnrnpm	7.01086e-109	0.708429	Cfap36	7.29394e-34	0.655054	Pkp4	6.39677e-39	0.721247	6330416G13Rik	2.19445e-134	1.71112
444	Axin2	3.52151e-56	2.69633	Cdc42ep5	1.46652e-158	1.20969	Prkcdbp	1.6673e-200	1.18444	Crb3	1.67301e-101	0.391259	Grn	2.07945e-44	0.457246	Pik3c2b	5.25934e-112	2.45927	Hnrnpa1	7.08497e-109	0.696875	Mlec	7.98137e-34	0.526086	Sirt7	6.95086e-39	0.724735	Ubr1	2.26531e-134	0.878437
445	Vgll4	4.14976e-56	0.839174	Slc7a5	1.6033e-158	2.27147	Gnl3	2.25994e-200	1.20303	Rpl4	2.84799e-101	0.286681	Cox6b2	2.9246e-44	1.23199	Il11ra1	1.09447e-111	1.81632	Orc6	8.41421e-109	1.06505	Ier5	8.81246e-34	0.60395	Pkp2	7.73528e-39	0.769162	Rpl21	4.36753e-134	0.173853
446	Fbxw4	4.72775e-56	1.385	Cox5a	2.18511e-158	0.596711	Utp11l	4.9668e-200	0.894556	Hspd1	3.81278e-101	0.464642	Ly6i	5.67927e-44	3.59886	Anxa6	1.97763e-111	0.860962	Abracl	1.04504e-108	0.694048	Mnat1	9.21582e-34	0.845548	Eci2	7.80667e-39	0.649492	Ifi27	1.10176e-132	0.71008
447	Ncor1	4.83799e-56	0.431349	Pgd	3.28986e-158	0.82857	2810004N23Rik	1.75711e-199	1.07209	Dut	4.04373e-101	0.786772	Cox17	5.73973e-44	0.383146	Crebrf	5.46842e-111	1.3367	Mtfr1l	1.31613e-108	0.842705	Ndufs5	1.12567e-33	0.404422	Tmem50b	7.98709e-39	0.637338	Kcnj15	3.57088e-132	0.685923
448	Foxa1	2.33372e-55	1.00144	Impdh2	3.66362e-158	1.08087	Tpt1	4.02575e-199	0.320532	Crlf1	4.53215e-101	0.901602	Stxbp1	6.91093e-44	1.35417	Fbxw4	7.54003e-111	1.5904	Srsf6	3.42359e-108	0.709513	Glrx5	1.49615e-33	0.469644	Psme2	9.24018e-39	0.515368	Ppa2	3.2854e-131	0.594885
449	Arhgap17	3.15673e-55	1.08317	Hspa8	2.09018e-157	0.452093	Cdk4	3.37225e-198	0.711782	Rnaseh2a	1.13283e-100	1.22439	Rps26-ps1	7.15899e-44	0.565636	Zfp36l2	9.88481e-111	1.04188	Lyrm2	5.65025e-108	1.01826	Txndc9	1.58731e-33	0.54099	Foxn3	1.36145e-38	0.968599	Nucb2	1.04122e-130	0.644662
450	Pias1	4.60666e-55	0.881314	Gatad1	2.71813e-157	0.96024	Fkbp3	4.03503e-198	0.805756	B4galt6	1.22981e-100	1.57656	Col8a1	1.0496e-43	1.68822	Afap1l1	1.60267e-110	1.14735	Ddx21	6.09265e-108	0.918915	Dcun1d5	1.92012e-33	0.500431	Tmem59	1.69461e-38	0.485361	Mvb12b	1.24385e-130	0.877457
451	Tmem42	4.84186e-55	0.945467	Clic1	3.63881e-157	0.695607	Ahnak	1.5486e-197	0.864434	Ssna1	4.01413e-100	0.641997	Kdm3a	1.25825e-43	0.768921	Rnf186	1.68512e-110	1.33513	Arpc5	6.7184e-108	0.638926	Atxn7l3b	2.20802e-33	0.494308	Gm26894	1.88955e-38	1.54293	Ifitm2	1.70197e-130	0.662726
452	Lsmem1	6.71006e-55	2.34227	Ube2j2	1.23167e-156	1.01744	Supt16	2.53565e-197	0.92273	Sepw1	4.10702e-100	0.322207	Btg2	1.46358e-43	0.514866	Ptgfrn	1.71103e-110	0.885308	Nus1	6.97075e-108	0.879968	Vamp5	2.21384e-33	0.708916	Ankrd40	2.02356e-38	0.598793	Mme	3.73723e-130	0.95559
453	Tmem159	9.38149e-55	0.98947	Top2a	2.36864e-156	1.76801	Ddah1	2.55851e-197	1.90218	Ywhah	5.26556e-100	0.484123	Fos	2.24763e-43	0.344143	Filip1l	2.18462e-110	2.03344	Rpn1	7.8786e-108	0.703178	Carkd	2.42245e-33	0.506527	Paqr7	2.22127e-38	1.18768	Bcl2a1a	4.69086e-130	2.96633
454	Tmbim6	1.02944e-54	0.194854	Akr1b3	5.05064e-156	1.00308	H2afy	3.71469e-197	0.610633	Eif2s1	7.43518e-100	0.559389	Igfbp3	2.86363e-43	1.08725	Tle2	1.09313e-109	1.66658	Pafah1b1	1.58459e-107	0.633725	Kdm1a	3.10221e-33	0.623989	Unc119	2.7259e-38	0.658886	Adam19	9.74003e-130	0.823121
455	St6galnac6	1.18099e-54	1.61961	Lims1	1.0872e-155	1.09462	Birc5	9.66481e-196	1.38654	Bspry	8.64302e-100	0.82547	Cp	6.25963e-43	1.41085	H2-DMa	2.06539e-109	1.39469	Minpp1	1.68626e-107	1.12073	Cacybp	3.17096e-33	0.508206	Nr1h2	3.60341e-38	0.634441	4833439L19Rik	4.95026e-129	0.731179
456	Esam	2.09584e-54	0.766095	Mrps10	3.49228e-155	1.06717	Smc2	1.50405e-195	1.33221	Ndufs4	3.24063e-98	0.486203	Map3k2	6.26357e-43	0.654131	Zfp503	9.09396e-109	1.13711	Cldnd1	3.80698e-107	0.880649	Gmds	3.3213e-33	0.957881	Ppil2	3.75292e-38	0.681909	Fam189a2	5.81088e-129	1.55264
457	Gdnf	5.42923e-54	2.33961	Rpl26	3.89932e-155	0.444758	Ezr	3.36829e-195	0.666418	Impdh2	8.99339e-98	0.694457	Cd177	9.13042e-43	2.92404	Mecom	1.10874e-108	0.898807	Pten	4.64585e-107	0.831448	Ccnd1	4.57609e-33	0.602509	Hscb	4.15635e-38	0.775635	Ncoa1	9.73261e-129	1.00473
458	Tspan12	8.97621e-54	0.985735	Lmnb1	6.71757e-155	1.37105	Eif1a	5.1105e-194	0.791546	Ssb	1.09459e-97	0.423703	Ly6c1	1.06941e-42	0.506936	Nfia	1.11629e-108	0.851516	Clpx	5.22676e-107	0.950332	Nradd	4.87081e-33	0.705368	Zc2hc1a	4.5656e-38	0.723899	Atp8a1	1.1015e-128	0.522697
459	Tnfaip1	1.20608e-53	0.511862	Cnih4	1.03621e-154	0.907557	Ubl4a	6.08538e-194	0.934917	Pir	1.40496e-97	1.30912	Scgb3a1	1.55609e-42	2.02806	Tiparp	1.23567e-108	1.16078	Metap2	6.14696e-107	0.610888	Psmd1	4.90004e-33	0.528803	Emp2	5.16445e-38	0.745609	Gstm1	8.02559e-128	1.171
460	Hip1r	1.34539e-53	1.16971	Rcc2	2.56068e-154	1.04298	Uck2	8.93929e-194	1.18121	Aars	2.64813e-97	0.626529	Pcmtd1	1.56363e-42	0.451664	Clk4	2.63993e-108	0.995857	Gnpnat1	7.45508e-107	0.916369	Timm22	5.03327e-33	0.650589	Neat1	5.51476e-38	0.645661	Lims1	8.20164e-128	0.651781
461	Fut8	5.07332e-53	1.12013	Mgat2	6.96992e-154	1.16754	1810022K09Rik	1.0118e-193	0.791941	Cdk6	3.26945e-97	1.14774	C1qtnf4	2.5197e-42	0.947782	Cpeb3	3.54993e-108	2.1818	Cacybp	9.10335e-107	0.771529	Ndufab1	5.05939e-33	0.42693	Dtnbp1	6.58241e-38	0.691656	Ccng1	1.29356e-127	0.849419
462	Snx30	9.74093e-53	0.950524	Gar1	4.61531e-153	1.48081	Pin1	1.06847e-193	0.762957	Stx7	3.34326e-97	0.617588	Ckmt1	2.9907e-42	0.59911	Fry	8.16626e-108	2.46259	Stk17b	1.07064e-106	1.0194	Nt5e	5.80264e-33	0.676313	Abcd3	7.35515e-38	0.585903	Ndst1	2.08431e-127	1.19253
463	Mapk8ip1	1.10654e-52	1.77418	Cystm1	7.09107e-153	0.589405	Pmepa1	1.48488e-193	0.948649	Fermt1	5.15235e-97	2.00525	Srrm1	1.03533e-41	0.313576	Dcxr	1.01221e-107	0.776286	Fbl	1.14334e-106	0.84143	Snx7	6.17246e-33	0.588166	Klf13	9.96315e-38	0.618296	Bad	6.69131e-127	0.638858
464	Szt2	2.262e-52	1.4543	Txnrd1	7.72442e-153	0.941444	Dtymk	1.85654e-193	0.844427	Ostc	6.72589e-97	0.447979	Lpgat1	1.39286e-41	0.512029	Nucb2	2.44015e-107	0.771894	Trim16	1.35431e-106	1.17902	Ssr4	7.55353e-33	0.414553	Rnf10	1.07419e-37	0.552601	Crnde	1.10282e-126	1.38096
465	Ep300	1.76503e-51	0.921419	Eif4ebp1	1.89611e-152	1.02181	Lmo7	2.23137e-193	0.857506	Clta	1.63316e-96	0.276337	Srek1ip1	1.80263e-41	0.604951	Ggt5	7.71282e-107	2.3465	Sdhc	2.88291e-106	0.767131	Cdkn1a	7.69677e-33	0.913816	Stx5a	1.25506e-37	0.622867	Smdt1	1.96947e-125	0.403989
466	Pde4c	2.06095e-51	3.27362	Txn2	2.52855e-152	0.908779	Mrpl28	6.12049e-193	0.716841	Krtcap2	4.08335e-96	0.306931	8430408G22Rik	1.83197e-41	1.24492	St6galnac6	8.55645e-107	1.87378	Itgb6	3.24856e-106	1.2738	Aimp1	1.01447e-32	0.512107	Pts	1.37614e-37	0.687379	Pvrl1	1.55652e-124	0.878862
467	Dennd5a	3.81626e-51	0.917041	Eef2	3.3099e-152	0.391134	Hdlbp	1.00827e-192	0.625833	Aes	4.90324e-96	0.290118	Naga	2.30356e-41	0.643272	Arl4d	6.27725e-105	2.02775	Tmed5	4.00196e-106	0.84132	Hnrnpm	1.01944e-32	0.493312	Plbd2	1.38289e-37	0.790353	Hsd17b10	1.82535e-124	0.47435
468	Cers4	4.68734e-51	2.33391	Capn2	3.83618e-152	1.04749	Tmem126a	1.3839e-192	0.883289	Cct3	7.17849e-96	0.45439	Ddx58	2.65787e-41	0.872054	Zfp385b	1.07695e-104	2.01689	Plaa	4.18631e-106	0.894107	Cdc42se1	1.04431e-32	0.517509	Erlec1	1.62411e-37	0.701134	Cpped1	2.4057e-124	1.60978
469	Frmd6	3.30248e-50	1.12414	Amd1	1.01514e-151	1.09079	Cda	1.7121e-192	1.05551	Eif3d	1.1359e-95	0.560103	Pvr	5.57309e-41	0.72246	Pex11a	1.78231e-104	1.70944	Tagln2	9.52582e-106	0.515178	Lgmn	1.14922e-32	0.64128	Blmh	1.91738e-37	0.678076	Sypl	2.99307e-124	0.508137
470	Ccp110	4.3248e-50	1.38329	Rangap1	1.37207e-151	1.14952	Slc2a1	2.43907e-192	0.893187	Ano1	4.22449e-95	0.769454	Pmaip1	9.50686e-41	2.31722	Pias1	5.9015e-104	0.993874	Akr1b3	9.64631e-106	0.777326	Atxn10	1.25462e-32	0.461217	Atp1a1	1.91841e-37	0.504995	Vamp3	8.92918e-124	0.697374
471	Spry2	4.77117e-50	0.802329	Etf1	5.13958e-151	0.851039	Golim4	5.57185e-190	0.932246	Psma6	9.30434e-95	0.478475	Cd68	1.17029e-40	1.64973	Dusp18	8.05522e-103	1.29397	Eif4g1	9.81492e-106	0.683265	Bcl7c	1.29361e-32	0.681073	Uvrag	2.32779e-37	0.656585	Pigp	1.63665e-123	0.709699
472	Zcchc14	8.0826e-50	1.14753	Mcm5	6.09495e-151	1.81243	Zc3h15	1.09177e-189	0.716089	Calm3	9.98466e-95	0.39338	Col4a2	1.25628e-40	0.406784	Npas2	1.02776e-102	2.88352	Hsd17b4	1.2873e-105	0.829267	Eif3c	1.3369e-32	0.42471	Mpv17	2.38638e-37	0.73364	Tmem123	2.23479e-123	0.651911
473	Fads1	1.31298e-49	0.946074	Itga2	6.67343e-151	1.74817	Uqcrq	3.10184e-189	0.534921	Ppp1r11	1.15596e-94	0.607163	Igbp1	1.28315e-40	0.495223	Mtss1	1.10402e-102	1.26085	Lurap1l	2.84957e-105	0.853354	Psmd6	1.3369e-32	0.517534	Plcb4	2.44574e-37	1.26403	Bscl2	2.77869e-123	1.02698
474	Atcayos	5.20511e-49	2.71854	Tpm4	1.56463e-150	0.716168	Cdk1	3.57003e-189	1.17677	Ube2i	2.04942e-94	0.278441	Rpl7a	1.61965e-40	0.143554	Itpr1	1.21405e-102	1.15014	Pmpcb	3.00841e-105	0.859326	Epha4	1.86008e-32	0.889429	Ppp1r12a	2.64727e-37	0.636758	Iscu	2.81771e-123	0.574424
475	Raf1	5.58225e-49	0.853287	Baz1a	2.45642e-150	1.30501	Hras	4.08149e-189	0.664911	Rbmxl1	2.50697e-94	0.654676	Filip1	1.97993e-40	1.40942	Inpp4b	3.45994e-102	1.35955	Clic5	3.53747e-105	1.19853	Utp3	1.95589e-32	0.552312	Mdfic	2.7865e-37	0.667089	Slc16a7	3.16738e-122	2.27642
476	Pld1	5.88732e-49	1.60089	Aim1	3.99345e-150	2.0521	Kpnb1	4.32286e-189	0.834513	Pfdn6	4.78719e-94	0.611862	2700060E02Rik	2.08376e-40	0.272953	Hnmt	6.62407e-102	1.90764	Calr	4.24546e-105	0.678649	Lsm12	2.0751e-32	0.485281	Adrm1	3.13216e-37	0.601277	Fig4	3.70904e-122	1.76787
477	Fam193b	7.6708e-49	1.68316	Nhp2l1	9.66999e-150	0.765859	Eif4g2	5.32033e-189	0.607437	Tuba1b	5.83702e-94	0.61059	Tnfrsf21	3.4711e-40	0.644684	Tmem109	1.51182e-101	0.89595	Dut	5.75668e-105	1.03377	Hist1h1c	2.26831e-32	0.923169	Itgb6	3.40035e-37	1.26805	Lrp10	4.02627e-122	0.611651
478	Ncoa7	8.1796e-49	1.26108	2810417H13Rik	1.66295e-149	1.42565	Sltm	8.83868e-189	0.838424	Snrpc	6.8267e-94	0.559985	Taf1d	3.80741e-40	0.47112	Pcyt1a	1.8807e-101	1.18187	Gch1	8.60075e-105	0.970464	Tgm1	2.28199e-32	1.06462	Rnf215	3.85106e-37	0.93356	Braf	7.08481e-122	1.0006
479	Efemp1	2.97859e-48	1.43134	Rrm1	8.83872e-149	1.44913	Ubap2	1.47232e-188	0.943307	Mrpl15	1.28861e-93	0.689789	Rbpms	4.93748e-40	0.367766	Dusp16	2.04438e-101	1.25549	Atp6v1h	8.80915e-105	0.971936	G3bp2	2.79508e-32	0.474657	Ccdc141	4.52299e-37	0.561547	Bmp1	8.16204e-122	0.744725
480	Dusp18	4.45752e-48	1.05898	Uck2	2.71591e-148	1.48847	Srm	3.04686e-188	1.1042	Psap	1.24848e-92	0.475714	Net1	4.93748e-40	0.591781	Msi2	2.06882e-101	0.93958	Surf4	1.00263e-104	0.718524	Smarca5	2.81305e-32	0.502191	Clip1	5.55676e-37	0.711778	Ankrd40	1.064e-121	0.731398
481	Tmem163	6.69902e-48	0.658993	Nip7	3.57155e-148	1.30234	Rps3a1	3.90557e-188	0.345545	Raly	1.30637e-92	0.408438	Setd5	5.39893e-40	0.448546	Klf15	2.30107e-101	3.05628	Krr1	1.52547e-104	0.98855	Cetn2	2.99556e-32	0.616829	Tecr	5.75046e-37	0.470935	Comt	1.08957e-121	0.605865
482	Slc10a6	1.12382e-47	2.44083	Rab25	7.63489e-148	0.755519	Mrps25	6.52524e-188	0.888475	Cnih4	1.32304e-92	0.504327	Rlf	6.04838e-40	0.709748	Lcn2	1.29018e-100	0.759529	Cnbp	1.58327e-104	0.521642	Ctgf	3.08243e-32	1.22311	Isoc1	6.20443e-37	0.795974	Coq7	1.15183e-120	0.645264
483	Elfn1	1.2681e-47	2.48388	Hmgb1	1.02777e-147	0.637466	Sec61b	1.03127e-187	0.572476	0610007P14Rik	1.73152e-92	0.563203	Rpl23a-ps3	7.5777e-40	0.537624	Slc25a51	6.14816e-100	0.803736	Rab18	2.34264e-104	0.810618	Uqcrc2	3.18424e-32	0.471079	Tapbpl	8.83546e-37	1.09983	mt-Nd4	1.33729e-120	0.284233
484	5031425E22Rik	1.49685e-47	1.17187	Zdhhc5	6.83287e-147	1.19449	2700029M09Rik	1.31323e-187	0.967885	Timm8b	8.27387e-92	0.332712	Lamb3	8.9449e-40	0.459734	Irx3	9.84205e-100	0.814336	Rock1	3.73746e-104	0.651725	Glrx3	3.50537e-32	0.483426	Mtch1	1.07901e-36	0.485594	Vimp	1.96139e-120	0.497085
485	Hnrnph3	1.95788e-47	0.80662	Zfp36l2	7.15435e-147	1.32286	Tuba4a	1.34676e-187	0.833648	Ywhae	1.94762e-91	0.264482	9930111J21Rik2	1.09763e-39	0.885272	Apc	2.21765e-99	0.895347	Nudcd1	3.93273e-104	1.31169	Atox1	3.85455e-32	0.418289	Atp6v0a4	1.19262e-36	1.40461	Fnta	2.38945e-120	0.693886
486	Hmha1	2.58678e-47	1.67142	Snrnp40	8.68241e-147	1.14925	Snx6	2.89972e-187	0.758674	Rrp1	3.32311e-91	0.469167	Insig1	1.28021e-39	0.531703	Fnip2	2.6411e-99	1.88031	Rpl22	5.38401e-104	0.361375	Tmem165	4.74875e-32	0.524342	Scd2	1.25798e-36	0.609084	Tanc2	5.07963e-120	0.698247
487	Ssh2	5.23627e-47	0.970215	Marcks	9.22444e-147	1.31525	Cdca8	5.84657e-187	1.37989	Fam104a	1.15345e-90	0.447416	Maff	1.39132e-39	0.59187	Notch1	5.01608e-99	1.53266	Ppp1ca	1.01578e-103	0.524607	Ube2l3	5.11538e-32	0.458296	Stx6	1.2666e-36	0.728241	Camsap3	6.15036e-120	1.08033
488	Mfsd2a	8.53542e-47	1.37259	Hells	9.65733e-147	1.62918	Cox7b	9.0953e-187	0.540956	Mrps24	1.82832e-90	0.40912	Stc1	1.43429e-39	1.26689	Tmbim6	1.60267e-98	0.378668	Gpc1	1.25123e-103	1.6708	Bzw1	5.44312e-32	0.472433	Fibp	1.35864e-36	0.655247	Aga	1.55997e-119	0.957109
489	Gm11744	1.14726e-46	2.1991	Usp1	2.11955e-145	1.37292	Nudcd2	1.25207e-186	0.875002	Ssu72	1.93097e-90	0.399979	Aes	1.62456e-39	0.203938	Lyz1	1.89232e-98	2.0858	Ptpn14	2.87336e-103	1.20611	B9d1	5.4608e-32	0.767682	Tcf20	1.48338e-36	0.828273	Ptov1	1.78039e-119	0.517798
490	Ddx3x	1.38764e-46	0.464524	Rbbp7	3.07598e-145	0.880041	Zfp106	2.25477e-186	0.787426	Polr2j	2.76424e-90	0.478442	Dusp6	4.4705e-39	0.567541	Cds1	2.03055e-98	1.37175	Psma5	3.00504e-103	0.656046	Eif5b	5.7367e-32	0.455394	Btg3	1.5064e-36	0.673934	Klk14	3.87831e-119	2.00767
491	Ggt5	1.51874e-46	1.96366	Fam96a	5.80081e-145	0.902578	Cgnl1	4.43545e-186	0.817134	Prr13	2.84318e-90	0.522663	Irf2bp2	5.5715e-39	0.363881	Tnfaip1	4.739e-98	0.626253	Syncrip	4.28106e-103	0.769318	Tpp1	6.40994e-32	0.584247	Cisd1	1.53756e-36	0.543845	Ankrd12	7.68977e-119	0.785729
492	Rgs10	2.56146e-46	1.36177	Psme3	9.58962e-145	1.46417	Gspt1	5.94693e-186	0.835465	Ormdl2	2.83697e-89	0.523123	Gm42418	8.27913e-39	0.318598	Cth	2.24099e-97	2.06777	Mrpl33	4.39265e-103	0.619487	Parl	6.46386e-32	0.582887	Sirt2	1.54269e-36	0.659581	Etfb	1.99502e-118	0.475339
493	Rasef	3.47094e-46	1.34967	Bin1	1.93469e-144	1.34083	Slc25a24	6.57607e-184	1.08936	Emg1	9.99394e-89	0.518612	Pmm1	1.10285e-38	0.596659	Sema4f	4.53279e-97	2.16773	Nfe2l2	4.40258e-103	0.670196	Krt19	6.98402e-32	0.713676	Mdh1	1.78468e-36	0.453502	Fis1	2.09551e-118	0.43828
494	Herpud1	3.49e-46	0.612237	Rcc1	2.0322e-144	1.9577	Itgb1	7.95431e-184	0.60241	Nudcd2	1.06266e-88	0.646427	Uqcc2	1.15847e-38	0.296469	Txnrd3	2.89348e-96	1.53523	Nudcd2	4.5562e-103	0.81305	Eif1b	7.91359e-32	0.55142	Eva1b	1.83377e-36	0.785033	Ndufa6	2.42377e-118	0.357586
495	Elf3	4.44135e-46	0.703624	Map2k3	3.24773e-144	1.02188	Mrto4	8.1315e-184	1.00614	Sin3b	1.83573e-88	0.5155	Luc7l2	1.50065e-38	0.294653	Ddx17	2.98755e-96	0.730406	Smarca5	4.79746e-103	0.72671	Acads	8.18734e-32	0.712851	Mlycd	1.90099e-36	0.699908	Tfcp2l1	4.85412e-118	0.855814
496	Stk11	7.88405e-46	0.754845	Ppil1	2.72875e-143	1.30958	Pomp	1.66053e-183	0.588771	Vapa	5.17849e-87	0.290814	Proser2	1.8587e-38	0.688866	Efemp1	5.56311e-96	1.71407	Zmat3	5.20887e-103	1.53747	Slirp	9.76404e-32	0.513229	Crat	2.31755e-36	0.830038	Slc25a35	4.00179e-117	1.52164
497	Pcyt1a	9.18041e-46	0.960896	Wdr1	3.47982e-143	0.917167	Pcolce	3.23818e-183	1.57187	Mrpl14	6.49423e-87	0.352025	Haghl	3.28075e-38	0.620946	Trrap	1.98353e-95	1.11419	Tom1l1	5.33571e-103	0.858471	Ctnna1	1.05541e-31	0.42392	Reep4	2.4494e-36	0.774889	Gnptg	4.27658e-117	1.03416
498	Slc37a1	1.01141e-45	1.1818	Ppp4c	3.36867e-142	0.938468	Pfn1	3.8693e-183	0.596229	Ctgf	1.29014e-86	1.20166	Cdcp1	3.52005e-38	0.572642	Crtc3	5.21511e-95	1.68454	Thbs1	7.39592e-103	1.04019	4930453N24Rik	1.05541e-31	0.674931	Hectd1	2.58317e-36	0.55359	Gzf1	1.21281e-116	0.996683
499	Cry2	1.10625e-45	1.19279	Snrpb	4.0799e-142	0.655223	Ckb	6.70473e-183	1.32482	Cmas	1.09726e-85	0.672006	Hsd17b10	4.70121e-38	0.348943	Gna13	1.27238e-94	0.822172	Lamtor1	9.0213e-103	0.68385	Nfkbia	1.20085e-31	0.767995	Abhd8	2.75204e-36	0.943787	Sptlc2	5.66518e-116	0.495697
500	Mtus1	1.24848e-45	1.17307	G3bp2	4.94773e-142	0.805399	Pfdn4	4.97556e-182	0.849432	Mrps10	2.77843e-85	0.651632	Ly6c2	4.97579e-38	1.48176	Gata6	2.57482e-94	0.82586	Rab21	9.63047e-103	0.769926	Kras	1.43484e-31	0.457622	Cog7	3.10831e-36	0.817605	Rps27rt	1.12138e-115	0.645392
501	B2m	2.95932e-45	0.514914	Psmb2	6.40512e-142	0.689558	Ube2m	9.09565e-182	0.700178	Marcksl1	3.27901e-85	1.02606	mt-Co2	5.48675e-38	-0.0973317	Nfe2l2	5.62384e-94	0.558671	Pdcl3	1.38923e-102	0.762487	Myl12a	1.52793e-31	0.406095	Snw1	3.73964e-36	0.551544	Rnf144a	1.40249e-115	1.55022
502	P4ha1	1.0871e-44	0.605463	Dkc1	1.30642e-141	1.51031	Ankrd11	1.21665e-181	0.718544	Reep5	1.52211e-84	0.336029	Eif4ebp1	8.62742e-38	0.438688	Fam184a	1.0795e-93	2.61429	Hnrnpd	1.47438e-102	0.753259	Rab2a	1.66023e-31	0.415678	Ggact	4.15051e-36	1.06008	Nfix	2.40867e-115	0.621594
503	Igfbp6	1.12859e-44	1.53673	Wnt7a	2.79325e-141	1.54676	Snrpd3	1.49401e-181	0.768174	Cdk1	1.55728e-84	0.952371	Ubxn1	1.41626e-37	0.248903	Creg1	9.55591e-93	0.612262	Dynlt1f	1.51348e-102	1.12175	Mcrs1	1.81475e-31	0.719351	Rpgrip1	4.45553e-36	1.73397	Tecr	7.07607e-115	0.458852
504	Zbtb20	1.26459e-44	0.584537	Aqp3	3.74777e-141	3.39143	Galnt3	3.23707e-180	0.955485	Mrpl54	2.8615e-84	0.44608	Fbxo2	1.63355e-37	1.18142	Tacc1	1.32727e-92	1.35397	Nedd4	3.05216e-102	0.543156	Morf4l1	1.91822e-31	0.373276	Coro1c	4.54051e-36	0.63628	Mrpl52	9.37898e-115	0.418261
505	Anxa6	1.77373e-44	0.638866	Orc6	3.86255e-141	1.26327	Uqcrb	5.26546e-180	0.511672	Areg	3.78444e-84	0.599881	Hgfac	2.24046e-37	1.42971	Aldh2	1.48274e-92	0.571559	Myh9	3.61731e-102	0.683304	Ptp4a3	2.77858e-31	1.23423	Agpat3	5.7845e-36	0.577435	Nbea	1.80433e-114	0.905173
506	Dnajb4	2.28172e-44	0.955849	Nadk	5.32638e-141	0.972465	Denr	5.72611e-180	0.769702	Ndufs8	6.76413e-84	0.465359	Fam3c	4.30738e-37	0.371731	Tmprss4	1.50686e-92	0.940886	Chchd1	4.20613e-102	0.634922	Psmc5	2.82017e-31	0.525743	Csad	5.8648e-36	0.817214	Slc25a10	2.06338e-114	0.696291
507	Efna2	2.4225e-44	2.86694	Mrpl20	9.31211e-141	0.74013	Capzb	6.28655e-179	0.624067	Ppic	1.0151e-83	0.345533	Mrpl14	4.83287e-37	0.257455	Tfrc	3.00793e-92	0.733377	Khdrbs1	6.0956e-102	0.763645	Cldn7	3.11389e-31	0.437278	Nudt18	6.76066e-36	0.837886	Sdha	3.22471e-114	0.561087
508	Slc25a51	2.76929e-44	0.660904	Wbp11	7.21797e-140	1.05542	Ptges	6.50877e-179	0.784941	Mcpt2	1.06206e-83	2.91609	Psme2	5.27506e-37	0.317893	Zbtb44	1.67695e-91	1.36514	Vcp	7.5081e-102	0.579991	Mpc1	3.28291e-31	0.510525	Abhd14b	6.9258e-36	0.717457	Smim4	8.81437e-114	1.11279
509	Afap1l1	2.99797e-44	0.918725	Tpi1	5.22632e-139	0.850574	Strap	3.13815e-178	0.767768	Ccnd2	1.31242e-83	0.839099	Vopp1	5.49408e-37	1.18102	Sec14l2	4.59331e-91	2.13393	Nsfl1c	7.83892e-102	0.791967	Fads3	3.4933e-31	0.513405	Klc4	7.22228e-36	0.939508	Maz	1.40462e-113	0.759358
510	Dopey2	6.08419e-44	1.26045	Ssr1	6.88168e-139	0.895712	Rpl11	6.38985e-178	0.373656	Dnajb6	2.12736e-83	0.418141	Cd24a	7.00043e-37	0.477579	Sema4a	2.90036e-90	1.53038	Atp13a3	9.2751e-102	0.756251	Slc35b1	3.6444e-31	0.604422	Usp50	8.16199e-36	0.692795	Rab1b	1.97781e-113	0.658561
511	Fam189a2	6.53894e-44	0.973808	Ceacam1	9.2883e-139	1.38208	Zyx	9.1772e-178	0.973183	Rps23	3.35248e-83	0.227125	Cyp2s1	7.13717e-37	2.14186	Dgkg	7.04795e-90	3.6992	Fam98b	9.89238e-102	1.0066	Pts	3.70137e-31	0.672353	Ppargc1a	8.23217e-36	1.36754	Ndufb4	2.20673e-113	0.450982
512	Npas2	8.82908e-44	2.3203	Plec	4.04727e-138	1.06014	Rras2	2.62324e-177	1.14072	Traf4	4.89884e-83	0.65512	Elf3	8.62833e-37	0.613903	Clip4	2.03847e-89	0.923411	Tpp1	1.03785e-101	0.924243	Taf10	3.82113e-31	0.408194	Wwc2	8.26371e-36	0.6755	Tmem106b	7.92884e-113	0.832089
513	Tmem178	1.28457e-43	3.33933	Hsp90b1	4.55343e-137	0.648256	Smarca5	3.32857e-177	0.735173	Sub1	8.7018e-83	0.264723	Fbxl20	9.03404e-37	0.760547	Tbc1d8	4.61069e-89	1.73375	Rpa3	1.07029e-101	1.01934	Frat2	3.9477e-31	0.981955	Fads3	8.53636e-36	0.679865	Icam1	8.36834e-113	0.614662
514	Arrdc3	1.93021e-43	1.50458	Psmd3	5.62239e-137	0.86475	Tmem40	5.24896e-177	1.83148	Serf2	1.11155e-82	0.175536	Pdxdc1	1.17059e-36	0.47513	Smoc2	6.88459e-89	4.11127	Oat	1.66313e-101	0.764824	Ctps	4.12452e-31	0.672578	Dynlt1f	8.57625e-36	0.884891	Stard3nl	2.06947e-111	0.557271
515	Pgs1	2.71716e-43	0.557939	Smarca5	1.91658e-136	0.834945	Ceacam1	8.63138e-177	1.16851	Anxa10	1.27722e-82	1.05141	Psenen	1.54225e-36	0.267367	Zfp131	1.08812e-88	1.17738	Itpa	2.22594e-101	0.891881	Cfl2	4.4557e-31	0.553017	Notch2	8.75613e-36	0.856936	Pip5k1b	6.57903e-111	0.771011
516	Fnip2	4.16144e-43	1.54583	Tmed2	3.15537e-136	0.570919	Dut	2.66829e-176	0.889932	Eef1e1	1.32538e-82	0.760121	Ttc3	1.794e-36	0.402659	Fam117a	1.23847e-88	1.1542	Umps	3.75683e-101	1.36799	Decr1	6.18093e-31	0.753193	Morn2	8.97339e-36	0.826408	Crat	8.69484e-111	1.21304
517	Fam129b	6.15968e-43	0.504155	Ttll7	3.49859e-136	0.932894	Abcb1b	4.58363e-175	2.17627	Elof1	1.39674e-82	0.478298	Syce2	1.80303e-36	0.66288	Tmem8	1.31655e-88	1.81262	Gipc2	4.92813e-101	0.84882	Zfand5	6.18311e-31	0.504744	Nceh1	1.06228e-35	0.909004	Dennd5a	3.72065e-110	0.805879
518	Tmod1	1.59731e-42	1.90271	Cct7	1.20382e-135	0.69346	Plec	1.15713e-174	0.89264	Map2k2	6.25163e-82	0.365798	Enah	2.98681e-36	0.977417	Cyb5b	5.62924e-88	0.583703	Frat2	5.50511e-101	1.30881	Erp44	7.60613e-31	0.538082	Helz	1.13755e-35	0.61102	Gga2	3.94977e-110	1.33984
519	Klhl21	1.99062e-42	1.13783	Ctnna1	2.55931e-135	0.625949	Rps4x	2.03692e-174	0.407988	Birc5	6.55691e-82	0.999294	Sepw1	3.0196e-36	0.207957	Kiz	3.10873e-87	1.39009	Cfdp1	8.42212e-101	0.710244	Phyh	8.39746e-31	0.983311	Srsf5	1.17843e-35	0.455136	Gtf2i	5.18947e-110	0.610632
520	Il33	2.52384e-42	0.615995	Psma7	5.42773e-135	0.629296	Gnas	3.96587e-174	0.386408	Atg101	8.34916e-82	0.72232	Cacnb3	4.35108e-36	0.695153	Arntl	5.77755e-87	1.71949	Eif2a	1.19902e-100	0.838221	Nedd4	8.96335e-31	0.384181	Rab12	1.19447e-35	0.578372	Pik3r1	4.05832e-109	0.954159
521	Hp1bp3	3.27919e-42	0.532884	Rpl13	1.29136e-134	0.371006	Cox17	7.37945e-174	0.710567	Tinagl1	1.15989e-81	0.54607	Tmem59	4.35327e-36	0.239965	Cdkn1a	7.55814e-87	0.711173	Tbc1d15	1.59163e-100	0.91183	2700029M09Rik	9.82062e-31	0.642703	Atp5a1	1.47727e-35	0.330301	Nxf1	7.39041e-109	0.4991
522	Tecpr1	5.04859e-42	0.75987	Psmc4	3.56743e-134	0.84914	Ndufab1	2.17403e-173	0.588363	Ndufs3	4.31573e-81	0.430675	Lyst	6.79613e-36	0.916459	Dennd5a	8.35941e-87	0.973692	Lpcat4	1.98182e-100	1.42408	Golim4	1.07325e-30	0.626409	Ndufb5	1.60995e-35	0.394895	Echs1	1.13385e-108	0.480599
523	Ralbp1	6.13088e-42	0.470542	Stoml2	3.07756e-133	0.975961	Pabpc1	4.54723e-173	0.569025	Gtf2a2	4.37717e-81	0.539792	Trim56	8.17051e-36	0.650934	Fabp12	1.12368e-86	3.62741	Prdx1	2.85563e-100	0.515252	Lsm4	1.10106e-30	0.474336	Pten	1.86264e-35	0.612495	Ivd	1.13385e-108	0.936906
524	Zfp131	6.14268e-42	1.00645	Bub3	4.70555e-133	0.946252	Hypk	8.11772e-173	0.847231	Cnbp	5.86932e-81	0.263629	Nisch	8.23684e-36	0.360736	Ttc7	1.67059e-86	1.21797	Fen1	3.15376e-100	1.36127	Btf3l4	1.90257e-30	0.477806	Ffar4	1.86264e-35	1.04537	Vegfb	1.52145e-108	0.703649
525	Tmem109	1.06118e-41	0.688418	Furin	1.59722e-132	1.19092	Endod1	1.55503e-172	1.03115	Ndufa11	1.65228e-80	0.33866	Pcbd1	8.96885e-36	0.506463	Snrk	2.51427e-86	1.31983	Polr2l	3.17647e-100	0.918988	Gm20186	2.01325e-30	3.36	Ptgs1	1.97136e-35	0.618584	Epha7	2.92844e-108	1.13619
526	Zfp467	1.19934e-41	0.929523	Hars	1.6815e-131	1.23543	Sys1	1.84459e-172	0.672855	Fbp2	2.21526e-80	0.896922	Wbscr27	9.85721e-36	1.08031	Ash1l	3.16756e-86	0.685912	Nop58	3.19441e-100	0.890332	Rpl22l1	2.43555e-30	0.355465	Ncor1	2.00373e-35	0.449163	Mpv17l2	4.03335e-108	0.723617
527	Smoc2	1.39041e-41	3.20342	Cdk2ap2	2.01098e-131	0.748129	Tinagl1	4.26653e-172	0.818173	Gtf2h5	2.83258e-80	0.351908	Lamp2	1.09233e-35	0.307158	Ccnj	4.12962e-86	2.37846	Dnajc2	4.25295e-100	0.814139	Tspan1	2.79295e-30	0.654965	Rsu1	2.30092e-35	0.640568	Pcca	4.23543e-108	1.18814
528	Msi2	1.50443e-41	0.782805	Ap1s1	2.12895e-131	0.813668	Stard10	1.24718e-171	0.587509	Ddah2	5.77465e-80	0.846729	Eva1b	1.63459e-35	0.566563	Setd1b	1.32152e-85	1.30996	Cenpv	5.18557e-100	0.804902	Pdcd10	3.07112e-30	0.47129	Sec14l3	2.36082e-35	1.70148	Col4a4	4.83821e-108	1.81187
529	Clmn	2.2315e-41	1.01036	Gnl3	3.10201e-131	1.26015	Mrpl43	1.58651e-171	0.697863	Vdac1	9.8778e-80	0.377959	Egfl7	2.42895e-35	1.22845	Ppp1r16a	1.77166e-85	1.10093	Pbdc1	9.31088e-100	0.945136	Wars	3.36526e-30	0.727549	Tfdp2	2.78523e-35	0.714339	Snapc5	5.12558e-108	0.751959
530	Ltbp3	2.58505e-41	0.774474	Ftsj3	3.25554e-131	1.44104	Gtf2h5	1.68638e-171	0.629125	Med28	9.92733e-80	0.506871	Serinc2	3.03918e-35	0.778318	Tbcel	2.02973e-85	1.1625	Hnrnpa0	1.06308e-99	0.664981	Eif3m	3.44854e-30	0.416597	Tet3	3.99957e-35	0.677867	Synrg	2.35337e-107	0.953179
531	Kif13a	4.17421e-41	0.981272	Fam96b	4.40241e-131	0.866335	Mybbp1a	3.74328e-171	1.05444	Snhg20	1.74301e-79	1.00679	Mrps36	3.71624e-35	0.325917	Cldn3	3.10679e-85	0.485384	Ube3b	1.09678e-99	0.945807	Ahsa1	3.56708e-30	0.537967	Pkhd1	4.97471e-35	2.62924	RP24-330M21.1	4.8331e-107	1.10746
532	Mtss1	4.20659e-41	1.02967	Cpsf2	4.9311e-131	1.12479	Mrpl15	3.80396e-171	0.827296	Hilpda	2.52784e-79	1.01614	Rps11	7.20478e-35	0.186788	Dnajb9	3.66864e-85	1.09047	Cyld	1.20423e-99	1.04549	Lsr	4.06114e-30	0.482327	Stra13	5.24676e-35	0.583434	Epb41l5	7.55536e-107	0.730872
533	Fchsd2	6.41953e-41	1.02672	Nudt5	5.19727e-131	1.03339	Mrpl20	8.09867e-171	0.636528	2810417H13Rik	1.489e-78	1.10478	Rnf217	7.20478e-35	0.820495	B230217C12Rik	5.30028e-85	2.40549	Far1	1.23084e-99	0.830119	Thyn1	4.18683e-30	0.762941	Spop	5.75715e-35	0.625304	Cadps2	8.4649e-107	1.50425
534	Nipal1	8.8393e-41	0.916738	Timp2	1.0186e-130	0.825875	Cnih1	9.22602e-171	0.761603	Mettl9	1.79196e-78	0.651959	Lman1	9.72717e-35	0.335536	Klhl24	8.08949e-85	1.15054	Tcp1	1.47479e-99	0.638346	Tmsb10	4.18683e-30	0.537931	Cln5	5.78395e-35	0.718355	Plekhb1	1.01355e-106	0.990215
535	Kalrn	1.46842e-40	1.63325	Uhrf1	1.3478e-130	1.92675	Hells	1.14019e-170	1.31544	Tpm4	1.87328e-78	0.339741	Chmp4b	1.77943e-34	0.311118	Fmo2	1.08756e-84	3.9687	Eif4ebp2	2.25398e-99	1.04013	Foxp2	5.36734e-30	0.783993	Hdac5	5.88512e-35	0.912519	Mob1b	2.25284e-106	0.570921
536	Fam71a	1.6695e-40	3.82166	Hk1	1.35326e-130	1.14662	Tmem167	1.6181e-170	0.674984	Pcsk6	4.55223e-78	0.957799	Fbp2	1.87127e-34	0.55294	Il6st	1.09338e-84	1.1101	Myl12a	2.51632e-99	0.493441	Med10	6.36193e-30	0.550043	1110051M20Rik	6.06334e-35	1.40236	Slc44a2	2.7131e-106	0.853272
537	Epn3	2.52957e-40	0.856798	Plaa	4.24557e-130	1.1706	Cfdp1	2.1732e-170	0.720909	Imp3	7.56986e-78	0.403877	Ing4	1.97057e-34	0.518157	Aldh1l1	2.80511e-84	2.3962	Erh	3.44772e-99	0.728731	Rbp4	6.36264e-30	0.668336	Cxcl17	6.29289e-35	1.16608	Cald1	2.94869e-106	0.633153
538	Ccnj	4.66843e-40	1.93108	Krt18	6.35151e-130	1.02446	Top2a	7.45091e-170	1.45475	Gadd45b	1.15112e-77	0.570158	Tspan3	2.21392e-34	0.441359	Sytl2	6.16956e-84	1.69011	Gltp	3.73337e-99	0.937102	Mpzl2	7.31952e-30	0.653864	Ei24	6.77466e-35	0.602901	Txnrd3	5.1409e-106	1.22909
539	Lmtk2	5.08288e-40	1.04818	Imp4	5.33029e-129	1.36265	Tk1	8.2199e-170	1.23933	Ssbp4	1.31815e-77	0.668175	Celf4	5.18817e-34	0.621576	Mbip	6.45842e-84	0.626735	Lrrc59	4.0574e-99	0.787482	Clic3	8.26944e-30	0.613295	Aox1	6.96607e-35	0.940257	Gsk3b	1.38578e-105	0.450615
540	Tnrc6a	7.77601e-40	0.653721	Sf3b5	3.10965e-127	0.689912	Prc1	2.14189e-169	1.23385	Ncl	1.35347e-77	0.324719	Bpifa1	5.26699e-34	1.50308	Hip1r	6.81775e-84	1.18482	Ptp4a2	6.8638e-99	0.577396	Pycr2	9.82515e-30	0.639759	Vps13a	7.37116e-35	0.738133	Rnpepl1	2.21911e-105	0.787759
541	Txlng	7.90418e-40	0.936801	Sh2d1b1	5.69446e-127	2.48752	Ndufs6	3.40691e-169	0.542915	Itga3	1.78352e-77	0.747544	Tcea3	6.2761e-34	0.49886	Nfkb1	1.21152e-83	0.892936	Oard1	7.0043e-99	0.866465	Mrpl23	1.09105e-29	0.479169	Adgrl2	8.24582e-35	0.763911	Smim22	4.0856e-105	0.482516
542	Akap7	8.34283e-40	1.23627	Phb2	7.79276e-127	0.69018	Sh3bgrl3	3.9473e-169	0.646683	Ola1	2.27073e-77	0.511642	Scpep1	6.33834e-34	0.525409	Rap1gap	1.48749e-83	0.938394	Armc1	1.00629e-98	0.855188	Sarnp	1.16278e-29	0.480397	Piwil4	8.97317e-35	1.12249	Spry2	4.45343e-105	0.654963
543	Map4k3	1.12156e-39	1.0355	Fam120a	1.28377e-126	0.93542	Atic	5.63886e-169	1.18282	Atp5f1	4.36593e-77	0.239858	Vcam1	7.00521e-34	1.1742	4930556M19Rik-1	2.73313e-83	2.04189	Stag1	1.67902e-98	1.01102	Ext2	1.20986e-29	0.757717	Man1a2	9.26872e-35	0.606703	Nkd1	4.46506e-105	0.69507
544	Apc	1.30346e-39	0.689716	Glud1	2.85151e-126	0.897387	Cops5	8.17705e-169	0.878858	Onecut3	5.18008e-77	2.33009	Avpi1	7.76963e-34	0.243099	Lsmem1	3.89873e-83	2.5408	Saraf	1.94035e-98	0.811687	Ndufs4	1.31477e-29	0.462476	Ap2m1	1.18332e-34	0.507188	Apmap	1.64852e-104	0.977773
545	Dnajb9	1.46469e-39	0.928858	Ywhag	3.03728e-126	0.898737	Lmnb1	2.4892e-168	1.0198	Coa3	5.62054e-77	0.34485	Paqr5	1.02584e-33	1.20951	Arid1a	4.46775e-83	0.655437	Pdia6	3.97982e-98	0.620664	Smim11	1.47403e-29	0.503018	Clptm1	1.20954e-34	0.55335	Klk13	3.51137e-104	1.6758
546	Kiz	1.53828e-39	1.16381	Gjb4	3.38252e-126	1.73497	Psmb4	2.56033e-168	0.556594	Rpl22l1	1.0748e-76	0.245915	Atp6v0a4	1.18477e-33	1.25192	Gm11744	7.13538e-83	2.42412	Cmas	5.78288e-98	0.786922	Esco2	1.59865e-29	1.24561	Elf5	1.27171e-34	0.945607	C6	7.75521e-104	1.38472
547	Vegfa	1.67092e-39	0.515239	Arl2bp	7.35256e-126	1.07163	Srsf9	4.47794e-168	0.646089	Rhoa	1.74489e-76	0.245394	Pdlim4	1.18477e-33	1.76458	Ddx6	9.01936e-83	0.609942	Mcm6	8.96042e-98	1.16622	Chchd1	1.65753e-29	0.42523	Flywch2	1.27174e-34	0.916244	Sod1	9.46285e-104	0.523531
548	St6galnac4	1.91496e-39	1.0142	Naaa	1.20415e-125	1.90813	Nifk	2.7408e-167	1.05933	Cope	3.42719e-76	0.428236	Fam114a1	1.47145e-33	1.24234	Lifr	1.27382e-82	1.37243	Sec22b	1.13678e-97	0.778363	Hnrnpc	1.84196e-29	0.436437	mt-Nd1	1.32852e-34	0.239	Cuedc2	1.36585e-103	0.721522
549	Crip2	3.90249e-39	0.344248	Tyms	2.80395e-125	1.24775	Yrdc	3.1356e-167	0.832852	Hcfc1r1	6.36614e-76	0.497953	Tmed4	2.00759e-33	0.394377	Flcn	3.29326e-82	1.57803	Tmpo	1.24585e-97	0.89166	Clptm1l	1.88117e-29	0.48695	Hsd17b4	1.37497e-34	0.574827	Etv1	6.4556e-103	2.27834
550	Apbb1	4.14295e-39	1.10017	Cttn	3.76016e-125	0.808805	Ndufa12	8.00397e-167	0.586471	Mrpl35	9.61853e-76	0.71931	Ndufv3	2.20779e-33	0.284595	Man2a1	8.61414e-82	1.14254	Ppp1r2	1.51601e-97	0.709522	Taf11	1.95136e-29	0.6454	Tbc1d17	1.45018e-34	0.699896	Dhrs3	7.21951e-103	0.681557
551	Bcl2l11	4.2456e-39	0.854604	Metap2	4.71044e-125	0.651267	Sf3b5	9.41379e-167	0.629355	Tnip3	1.50071e-75	0.836644	Slc4a4	2.25205e-33	0.430023	Micall1	2.46945e-81	1.67996	Oxct1	1.74574e-97	0.77989	Enah	2.01417e-29	1.11193	Sepn1	1.49366e-34	0.829162	Apoc1	2.34453e-102	1.25686
552	Mitf	6.18737e-39	2.60395	Mcm2	1.05377e-124	1.63754	Nans	4.31967e-166	0.857829	Tagln2	3.01478e-75	0.266445	Tmed3	2.27392e-33	0.38995	Fgf1	4.39363e-81	1.19427	Lmnb1	1.7604e-97	1.0618	Ctsh	2.48663e-29	0.438727	Kidins220	1.83659e-34	0.83925	Rtkn	1.16302e-101	0.818106
553	Klf6	6.74072e-39	0.580983	Syngr2	1.40921e-124	0.827486	Atp2b1	5.55887e-166	0.682051	Map1lc3b	4.65968e-75	0.243312	Hs3st1	2.49213e-33	0.830443	H2-D1	1.54017e-80	0.428149	Glud1	1.83705e-97	0.738832	Vapa	2.67692e-29	0.381833	Srsf11	2.02313e-34	0.495741	Sema4a	5.74683e-101	1.19105
554	Tbc1d8	9.71327e-39	1.39061	Snx5	2.12505e-124	0.909432	Pin4	1.6177e-165	0.731494	Mrps6	2.17506e-74	1.01099	Srrm2	2.82085e-33	0.182645	Gtf2i	2.35001e-80	0.705772	Hars	1.93212e-97	0.887734	Nsfl1c	2.83744e-29	0.531203	Btaf1	2.05525e-34	0.838677	Tmem110	9.6724e-101	0.715096
555	Zfp704	1.26025e-38	1.02472	Tgm1	2.9162e-124	1.62834	Plek2	2.04591e-165	1.22285	Cldn6	2.22292e-74	1.44288	Ccdc186	2.93179e-33	0.620965	Ick	2.72079e-80	1.05609	Actn1	2.07935e-97	0.74982	Ppp1ca	2.95223e-29	0.357232	Ppp3ca	2.07288e-34	0.575404	Pik3r3	1.54462e-100	1.28498
556	Dgkg	1.3108e-38	2.85323	Tceb1	5.32719e-124	0.669693	Vars	2.84667e-165	0.901251	Syce2	3.46953e-74	1.19474	S100a1	3.58455e-33	0.298694	Lmtk2	7.44627e-80	1.23205	Clip1	2.114e-97	0.869143	Nsmce4a	3.13608e-29	0.493805	Fam234a	2.41191e-34	0.732819	Snx1	2.66856e-100	0.68013
557	Zmym5	2.01615e-38	0.907117	Cdc20	5.94702e-124	1.44855	Atp5b	3.86938e-165	0.46826	Pfdn4	1.00713e-73	0.611759	Psmb9	3.65615e-33	1.02483	Use1	1.61946e-79	0.756047	Pam	2.18976e-97	0.93492	Map4k4	3.27724e-29	0.597462	Fam189a2	2.98509e-34	0.992864	Ubb	2.80006e-100	0.320331
558	Tmem63b	3.90592e-38	0.592067	Aars	2.68014e-123	0.869781	Pcna	4.42887e-165	1.56845	Rnf7	1.73051e-73	0.338634	Ralb	3.95704e-33	0.444553	Atf7ip	3.90549e-79	1.01155	Amd1	2.85106e-97	0.827731	Scn1b	3.58225e-29	1.8028	Fgfr3	4.0186e-34	1.39789	Lrpap1	4.72038e-100	0.891041
559	Serinc3	4.65947e-38	0.558137	Nab1	2.96438e-123	1.01499	Kcnk1	1.13696e-164	0.773444	Polr2c	1.98812e-73	0.475188	Sel1l3	4.33874e-33	0.805036	Atp1a1	5.11962e-79	0.473774	Gna11	2.85106e-97	0.746162	Gipc1	3.58688e-29	0.50178	Ano1	4.09344e-34	0.715808	Lss	7.84521e-100	1.0978
560	Vpreb3	7.06451e-38	2.75318	Sec61g	8.91321e-123	0.547025	Pfdn6	1.28473e-164	0.753612	Rbx1	2.15578e-73	0.224599	Prkcsh	4.76409e-33	0.371839	Crebl2	1.04864e-78	1.79699	Atl3	4.52799e-97	0.99659	Atp6v1d	3.8e-29	0.532644	Dctn1	4.18982e-34	0.733472	Tef	9.45764e-100	1.69164
561	Txlna	1.52293e-37	0.968766	Rpl8	9.92657e-123	0.382574	Aimp1	1.41335e-164	0.718959	Nnat	2.22291e-73	1.09769	Pck2	5.1981e-33	0.667749	Ctdsp2	1.74966e-78	0.886898	Ssr1	5.77896e-97	0.762385	Tpm1	3.97604e-29	0.44411	Epb41l4b	4.31972e-34	0.811644	Atp5f1	9.84757e-100	0.319681
562	Slc16a1	1.7404e-37	0.880879	Hn1	1.30475e-122	0.813176	Chchd1	1.50029e-164	0.629576	Tbcb	1.01099e-72	0.467336	Cnot7	5.3378e-33	0.419452	Mfsd2a	1.86014e-78	1.49091	Galnt1	1.0691e-96	0.761444	Gsta4	4.13716e-29	0.51877	Wwtr1	4.6502e-34	0.630519	Ccdc146	1.37646e-99	2.66562
563	Adgrg1	2.26398e-37	0.431339	Eif3b	3.72252e-122	0.723956	Pak2	2.96727e-164	0.715811	Trappc4	1.03256e-72	0.440103	Trim30a	8.52961e-33	3.37054	Cbx4	2.27035e-78	0.99662	Myof	1.66617e-96	0.733608	Arhgef5	4.32335e-29	0.602465	Nfkbil1	4.71667e-34	0.796244	Mdh1	1.79579e-99	0.427916
564	Kctd1	2.33287e-37	1.1351	Eprs	5.98041e-122	0.76344	Psmd6	6.52728e-164	0.749893	Igfbp3	5.78281e-72	1.1553	Ppdpf	9.09227e-33	0.282124	Insig1	2.70995e-78	0.74868	Adss	1.78018e-96	0.720778	Pigk	6.62514e-29	0.854514	Wwc1	4.71667e-34	0.528881	Pbxip1	2.10768e-99	0.658948
565	Tcf7l1	3.99755e-37	0.945258	Spint2	6.6891e-122	0.41175	Tyms	8.66179e-164	1.07473	Hpcal1	6.52355e-72	0.611662	Btg1	1.03093e-32	0.347213	Arrdc3	2.71963e-78	1.68373	Hnrnpc	2.2794e-96	0.634594	Suds3	7.01643e-29	0.475022	AA986860	4.80765e-34	0.632232	Clic3	1.87036e-98	0.973326
566	Cytip	4.4892e-37	1.60748	Cdc34	1.03968e-121	0.92452	Srsf3	2.0471e-163	0.599442	Banf1	9.38601e-72	0.408046	Dnajc8	1.94998e-32	0.311233	Dopey2	2.74857e-78	1.29872	Uba2	2.73982e-96	0.769189	Ddx1	8.32455e-29	0.548509	Lamtor3	4.86611e-34	0.553561	Tmem189	3.71613e-98	0.670061
567	Arntl	4.57113e-37	1.43997	Camk2d	1.58678e-121	0.772219	Ano1	2.23844e-163	0.81971	Arl6ip4	3.72904e-70	0.538066	Tap1	2.06288e-32	1.19349	Hacd3	4.12146e-78	0.931424	Glrx	2.82157e-96	0.774485	Glod4	8.76935e-29	0.646569	Zranb1	4.89576e-34	0.641048	Dmkn	4.94021e-98	1.55814
568	Zfp644	7.22589e-37	0.783942	U2af2	2.51031e-121	1.10837	Elof1	2.56014e-163	0.686605	Lama5	4.25248e-70	0.663588	Adm2	3.00027e-32	2.30928	Vav2	4.83273e-78	1.58528	Atp2a2	4.36689e-96	0.687062	Fxyd6	9.90381e-29	2.24787	Gadd45gip1	5.18327e-34	0.599147	Tacc1	8.02511e-98	0.99827
569	Tmem28	1.00436e-36	2.94313	Pbk	6.80358e-121	1.68013	Cdc42	3.35427e-163	0.49474	Cycs	5.56353e-70	0.378333	Selm	3.24555e-32	1.76079	Cachd1	5.21138e-78	2.12983	Atp6v1a	6.21927e-96	0.748146	Ndufa1	1.04772e-28	0.442509	Vrk3	5.40209e-34	0.59414	Copz1	2.15379e-97	0.572912
570	Rbm5	1.17905e-36	0.770954	Tomm40	8.85266e-121	0.866146	Eprs	3.71131e-163	0.690454	Plekhj1	5.57267e-70	0.580648	Cd38	5.61091e-32	1.02189	Epha7	1.48093e-77	1.4281	Dnajb6	6.2535e-96	0.640127	Mdh1	1.09932e-28	0.420248	Slc38a10	5.46146e-34	0.665035	Lonp2	3.14233e-97	0.809886
571	Prr15l	1.27274e-36	0.517004	Dpy30	1.30346e-120	0.832684	Mrpl33	4.30744e-163	0.616431	Nsmce1	1.29661e-69	0.533993	Col4a1	7.55391e-32	0.315165	Yod1	2.25338e-77	1.30273	Aldh1a1	7.27463e-96	1.43998	Ran	1.1458e-28	0.526932	Slc1a1	5.81347e-34	1.8148	Osbpl6	3.41993e-97	1.66542
572	Serpinb9	3.53476e-36	0.60322	Llph	2.39979e-120	0.792317	Luzp1	6.1645e-163	0.843956	Bnip3l	1.76513e-69	0.290011	Cd164l2	1.11574e-31	0.935392	Birc3	3.89219e-77	1.36047	Macc1	1.13276e-95	0.984182	1810022K09Rik	1.18668e-28	0.486507	Nmi	5.8374e-34	0.91623	Trappc6b	5.85465e-97	0.500913
573	Tnfsf12	5.01455e-36	2.05151	Cgnl1	2.64554e-120	0.84564	Hnrnpa3	2.53921e-162	0.575737	Cops6	1.85832e-69	0.483435	Itgav	1.22971e-31	0.442375	Klf6	3.92378e-77	0.674754	Diablo	1.26944e-95	0.817251	Alyref	1.32963e-28	0.508076	Cradd	6.67351e-34	0.884896	Arfgef2	8.38744e-97	0.900648
574	Phf1	5.0653e-36	1.51399	Gjb3	5.05015e-120	1.21995	Trp53i11	2.56796e-162	1.36121	Tmem176a	2.63511e-69	0.344534	4931406C07Rik	1.42949e-31	0.589224	Atxn7	1.66858e-76	1.13215	Sypl	1.49704e-95	0.635392	Crlf1	1.38194e-28	0.60893	Taok3	6.88669e-34	0.527758	Fam84b	1.81643e-96	0.695934
575	Pik3ca	5.32023e-36	0.610079	Rab11a	1.14416e-119	0.670551	Sh2d1b1	9.66484e-162	2.06566	Gsr	2.64029e-69	0.42228	Tmem135	1.56926e-31	0.502903	Tmem178	1.88715e-76	3.93374	Adam10	2.0229e-95	0.786224	Fibp	1.51017e-28	0.620168	Celsr1	7.09747e-34	0.628624	Gstk1	1.89043e-96	0.809941
576	Zfp385b	6.10801e-36	1.53941	Gldc	1.62002e-119	3.56779	Eif4g1	1.68749e-161	0.657435	Mvb12a	2.73365e-69	0.486848	Sema3f	1.89926e-31	1.37426	Npr2	3.65435e-76	2.53644	Rbbp7	2.72053e-95	0.709991	Ehf	1.73468e-28	0.692712	Ginm1	8.14012e-34	0.630929	Hbp1	1.29911e-95	0.608196
577	Tiparp	6.53431e-36	0.823653	Gpatch4	1.92216e-119	1.44997	Zranb2	2.13534e-161	0.752057	Cstb	3.5998e-69	0.33105	Nvl	2.06933e-31	0.619691	Kansl1l	1.05039e-75	1.50893	Cgnl1	3.86813e-95	0.739714	Stra13	2.06244e-28	0.528228	Irf2	9.45172e-34	0.622571	Arf6	5.98748e-95	0.423614
578	As3mt	7.87394e-36	1.64563	Rpl34	2.93477e-119	0.290143	Tmem234	6.30177e-161	0.581839	Psmc6	4.5442e-69	0.439844	Zfyve21	2.27043e-31	0.504381	H6pd	1.59936e-75	0.928251	Gls	3.99414e-95	0.734936	Rtn3	2.5815e-28	0.389076	Nrbf2	1.41701e-33	0.671931	Pld3	1.35695e-94	0.968198
579	Sirt1	3.90474e-35	1.75004	Bod1	5.41508e-119	0.949451	Ppp1r18	1.37054e-160	1.59452	Nudc	5.53175e-69	0.496695	Fermt1	2.27501e-31	0.954825	Sod1	1.87567e-75	0.597338	Srsf7	4.65887e-95	0.770687	Ppia	2.96267e-28	0.280241	Ndufa13	1.58368e-33	0.341529	Cox6b1	1.53077e-94	0.298277
580	Trrap	4.01431e-35	0.865591	Rbx1	5.88637e-119	0.501457	Rnaseh2a	3.65014e-160	1.11694	Llph	6.74363e-69	0.437137	Onecut3	3.30348e-31	1.25952	Pde4c	2.02107e-74	3.48445	Eif3m	5.16648e-95	0.573263	Dap	3.43358e-28	0.458742	Skap2	2.39752e-33	0.629966	Dnase2a	2.74223e-94	0.572683
581	Txnrd3	5.88027e-35	1.15354	Bcas2	6.0119e-119	0.701335	Dynll1	4.94192e-160	0.529584	Dazap1	6.87826e-69	0.459664	Lyz1	3.85475e-31	0.915059	P4ha1	2.73992e-74	0.668562	Myo1b	5.90111e-95	0.778424	Acer3	3.56314e-28	0.562158	Smpdl3a	2.71014e-33	0.654406	Plcb4	4.07563e-94	1.72491
582	Ccz1	9.34293e-35	0.541568	Snrpc	1.6332e-118	0.815647	Slc4a11	1.0825e-159	1.98202	Nono	7.27837e-69	0.378268	Hddc3	4.07794e-31	0.487012	Timp3	3.00981e-74	0.645504	Wwc1	6.51525e-95	0.702486	Wwc2	4.10897e-28	0.577689	Acyp2	2.92081e-33	0.787334	Sgpp2	4.16191e-94	1.02721
583	Npr2	1.25094e-34	2.21496	Ccnb1	1.75091e-118	1.72999	Lsm12	2.5301e-159	0.687941	Ube2n	1.91761e-68	0.366873	Dctn3	6.13674e-31	0.229608	Cthrc1	3.14846e-74	2.08673	Wwp1	7.29903e-95	0.822935	Uqcrb	4.37122e-28	0.361455	Senp6	2.95654e-33	0.51901	Ly6c2	5.41429e-94	1.3492
584	Foxa2	1.3877e-34	0.557791	Mcm7	1.9077e-118	1.18541	Immt	2.56158e-159	0.697028	Tes	2.58346e-68	0.589287	Pla2g6	7.4435e-31	0.806629	Slc38a4	4.12834e-74	4.25801	Srsf3	7.91919e-95	0.624184	Rsu1	5.00561e-28	0.583942	Dcaf8	2.9965e-33	0.582532	Fam174b	8.06459e-94	1.01623
585	Dusp16	1.90911e-34	0.924909	Rpl35a	2.21882e-118	0.301237	Cltb	3.88912e-159	0.667651	Ak6	2.75064e-67	0.588374	Sec61g	7.73546e-31	0.176053	Ubc	5.57189e-74	0.473503	Rfk	9.06796e-95	0.803015	Coq7	5.06289e-28	0.531787	Zhx1	3.00971e-33	0.91074	Camk1	9.7248e-94	0.737274
586	Neat1	3.91893e-34	0.404325	Pfdn2	8.25297e-118	0.572324	Rpp21	4.51913e-159	0.75003	Cenpa	3.42401e-67	1.0571	Oxa1l	7.79426e-31	0.574519	Ssh2	3.45071e-73	0.993037	Ajuba	4.68031e-94	1.23857	Ssbp1	5.18693e-28	0.50484	Slc25a36	3.0187e-33	0.634249	Mdfic	3.32942e-93	0.761407
587	Cdc42ep4	4.13876e-34	0.954646	Endod1	1.18795e-117	1.2804	Mki67	2.48351e-158	1.34809	Itga6	5.2069e-67	0.45398	Gng12	9.73043e-31	0.326124	Rpl21	4.08507e-73	0.20036	Gpatch4	8.50681e-94	1.0179	Ndufv2	5.39936e-28	0.4204	Stx8	3.02036e-33	0.541122	C1galt1c1	7.90894e-93	0.703349
588	Mkln1	8.53955e-34	0.600552	Dnaja2	1.27368e-117	0.663835	Emc8	5.4912e-158	0.823851	Mlf2	1.06435e-66	0.319224	Rnf213	1.09497e-30	0.781326	Axdnd1	5.60511e-73	2.73556	Bag2	9.01429e-94	0.825056	Fyttd1	5.39936e-28	0.473859	Pcyt1a	3.02882e-33	0.637783	Arhgap44	1.87268e-92	0.868801
589	Phlda1	1.35789e-33	0.431072	Tmsb10	2.03822e-117	0.822215	Psmd14	8.27971e-158	0.73887	Fam96b	2.65672e-66	0.493069	Ltbp3	1.4636e-30	0.400841	Rpl10-ps3	1.01318e-72	1.38844	Ndnl2	9.78854e-94	0.867556	Hacd2	5.73361e-28	0.634042	Spsb3	3.04444e-33	0.914473	Nedd9	2.11096e-92	0.954314
590	Mbd6	1.39011e-33	1.14394	Ppp1r2	2.65974e-117	0.810684	Ier3	2.82065e-157	0.758686	Dda1	3.0645e-66	0.589144	Hspb11	1.98349e-30	0.443386	Wls	2.62922e-72	0.510375	Mrpl50	1.59378e-93	0.791985	Atp5e	7.70648e-28	0.299398	Dgcr6	3.20167e-33	0.589758	Bag1	2.43559e-92	0.382113
591	Lrg1	1.67019e-33	0.466041	Atp2b1	3.06345e-117	0.740339	Psmb7	2.91328e-157	0.671366	Gmnn	4.68315e-66	0.882675	Cxcl17	2.0738e-30	1.11932	Khdrbs3	9.99938e-72	3.33547	Cttn	1.6071e-93	0.686854	Sh3bgrl	8.18221e-28	0.565199	Hnrnpr	3.24366e-33	0.543865	Tmem184c	2.69276e-92	0.987126
592	S100pbp	2.09056e-33	1.24996	Selt	9.55313e-117	0.776525	Dbf4	8.60616e-157	1.05972	Ndufa12	9.90965e-66	0.283093	Hsbp1	2.37075e-30	0.210057	Gse1	1.19924e-71	0.957031	Actr3	1.65228e-93	0.55883	Zfp91	8.28406e-28	0.411911	Dusp7	3.26661e-33	0.917904	Ddx26b	2.79094e-92	0.967652
593	Slc3a2	2.98727e-33	0.495117	Rps21	9.71566e-117	0.37547	Usp14	1.24557e-156	0.730519	Mrps36	1.2066e-65	0.424782	Atp11b	2.46389e-30	0.521191	Csrnp1	2.72574e-71	1.56549	Rpl23a	1.88293e-93	0.501635	Selk	8.32711e-28	0.341424	Glmp	4.1978e-33	0.555482	Gaa	3.24533e-92	0.701122
594	Rpl10-ps3	4.48017e-33	1.14312	Ralgps2	1.2951e-116	1.22295	Mfge8	1.88937e-156	0.778417	Fkbp8	1.27087e-65	0.345638	Ndufa13	2.63055e-30	0.145357	Bach2	3.88956e-71	2.22612	Tipin	2.72266e-93	1.01583	Mbip	1.01333e-27	0.478649	Fuom	4.27707e-33	0.711379	Copz2	7.99883e-92	1.36348
595	Fam178b	4.53497e-33	2.49089	Pcsk6	2.1591e-116	1.23586	Nolc1	2.65002e-156	0.98516	Cript	1.78664e-65	0.472436	Lppos	2.68873e-30	0.635883	Thsd4	4.47054e-71	1.08818	Rsl24d1	2.8096e-93	0.813059	Dapk2	1.071e-27	0.895944	Zfp266	4.3013e-33	0.609404	Ap1b1	2.86453e-91	0.919956
596	Tnrc18	5.63503e-33	0.795423	Ehd1	2.78367e-116	1.04978	Esf1	3.55664e-156	0.833765	Ntmt1	3.47745e-65	0.96784	Atg12	2.72378e-30	0.496845	Mthfd1	8.69591e-71	0.650042	Slmo2	3.06618e-93	0.824711	Sesn3	1.1709e-27	0.676881	Gtpbp2	4.49546e-33	0.755339	Flcn	3.62846e-91	1.19687
597	Met	6.7498e-33	0.600322	Morc4	2.95063e-116	1.22946	Tomm70a	5.98843e-156	0.889265	Cacybp	1.35791e-64	0.43195	Adar	3.20411e-30	0.864932	Kdm7a	3.49714e-70	1.13198	Pkig	3.13305e-93	0.840615	Mrpl33	1.21782e-27	0.410804	B4galt1	4.5075e-33	0.641125	Lamb2	4.06123e-91	0.944374
598	Glipr2	9.13864e-33	1.79796	Mprip	7.63663e-116	0.801648	Kif23	8.10591e-156	1.16349	Sae1	1.58824e-64	0.555144	Cept1	3.22955e-30	0.420059	Slc37a1	4.46372e-70	1.28071	Sfpq	3.27326e-93	0.638961	Snrpa	1.23776e-27	0.588033	Ndufa1	4.85953e-33	0.491942	Myh14	5.51049e-91	0.674633
599	Vps33b	2.10335e-32	1.93118	Zyx	8.85145e-116	1.12682	Rac1	1.43083e-155	0.556117	Cib1	3.4129e-64	0.50192	A430105I19Rik	4.59652e-30	1.2236	Epn3	4.68931e-70	0.893708	Psmd7	3.32649e-93	0.625358	Plaur	1.27133e-27	0.591575	Eno1	5.02125e-33	0.625851	Pgd	1.06232e-90	0.475552
600	Fbxo4	2.11407e-32	0.984562	Gm10076	1.09438e-115	0.790812	Ssrp1	3.29708e-155	0.739257	BC003965	4.05964e-64	0.710403	Fdps	5.69408e-30	0.374139	9330182L06Rik	5.60832e-70	2.45463	Cwc15	3.60278e-93	0.641187	Sh2d4a	1.32431e-27	0.617731	Slc1a5	5.39468e-33	0.577377	Col4a3	1.1422e-90	2.30797
601	Tmem8	2.22586e-32	1.41068	Tacc3	1.37892e-115	1.62109	Perp	3.41577e-155	0.930227	Rbpms	4.77658e-64	0.421189	Itpr3	5.79826e-30	0.475538	Midn	6.12944e-70	0.793923	Rgs10	3.81042e-93	1.35923	Pdcl3	1.41077e-27	0.500967	Eya2	5.59834e-33	0.704169	Rps6ka3	1.6383e-90	0.544226
602	Spns1	2.28517e-32	0.86393	Rrp15	6.03667e-115	1.4648	Pnn	1.02442e-154	0.722707	Gcnt3	7.16845e-64	1.12121	Dennd5b	6.4492e-30	0.966245	Szt2	1.04445e-69	1.30398	Spcs3	5.70477e-93	0.813347	Chmp3	1.82836e-27	0.497414	Pon3	5.96784e-33	0.554618	Mfsd2a	1.9332e-90	0.987031
603	6430573F11Rik	2.53281e-32	4.82986	Polr2d	6.85922e-115	1.20954	Dnttip2	1.84684e-154	0.885462	Srsf7	1.27632e-63	0.426539	Zfp53	6.4658e-30	1.15811	Stx19	3.23236e-69	1.08676	Hadha	6.61229e-93	0.763392	Pnp	2.06977e-27	0.492711	Prdm16	7.21404e-33	0.802818	Atp6v1d	1.67294e-89	0.526728
604	Deptor	2.79604e-32	0.875301	Fubp1	1.02728e-114	0.794945	Psma4	2.47093e-154	0.638679	Bcas2	1.36961e-63	0.355822	Fbxo36	8.35679e-30	1.04339	Gm26802	4.72313e-69	3.31333	Hadhb	1.07075e-92	0.85339	Fuom	2.24609e-27	0.818256	Desi2	7.24372e-33	0.622533	Atxn7	1.87741e-89	0.849212
605	Pnrc1	3.29102e-32	0.322104	Rras2	1.09508e-114	1.41168	Ywhah	2.95673e-154	0.676664	Pitpna	1.77858e-63	0.406633	Timm8b	8.50555e-30	0.240594	Zfp644	4.8119e-69	0.827423	Psmd14	1.66896e-92	0.726763	Cfl1	2.56008e-27	0.393154	Etfa	7.45232e-33	0.525226	Nrbp2	2.14254e-89	1.29952
606	Bag3	4.30461e-32	0.857048	Tmem183a	1.12471e-114	0.930811	Wdr18	3.66702e-154	0.936759	Id1	4.17382e-63	0.59949	Pecr	9.57401e-30	1.18948	Pank3	7.01983e-69	0.818217	Otud6b	1.7251e-92	1.01046	Lrpap1	2.69183e-27	0.549348	Fnip1	7.60591e-33	0.601388	Elovl5	3.08812e-89	0.562466
607	Tnrc6b	5.76883e-32	0.652206	Fam136a	1.26308e-114	1.12322	Cenpw	8.54835e-154	1.1191	Itpr3	4.3153e-63	0.779426	Muc4	1.22977e-29	1.24231	Akap7	7.9442e-69	1.33208	Tram1	1.96438e-92	0.689019	Psmb4	2.75033e-27	0.377026	Commd3	9.22346e-33	0.535126	Socs2	3.24422e-89	0.470812
608	Gata6	6.15978e-32	0.583824	Dctpp1	1.58788e-114	0.947519	Cenpa	1.68802e-153	1.15075	R3hdm4	5.97974e-63	0.396159	Gdi1	1.94617e-29	0.438154	Zcchc11	9.57438e-69	0.914111	Cdc42se1	4.32338e-92	0.719885	Skap2	2.78178e-27	0.720092	Synpo	9.72189e-33	1.23393	Ddx3y	3.5883e-89	0.678004
609	Hnmt	7.29727e-32	1.33725	Rps27a	1.62979e-114	0.404049	Ndufs4	4.06997e-153	0.643638	Fdx1l	1.47449e-62	0.713821	R3hdm1	2.02345e-29	0.387213	Crnde	1.4264e-68	1.34159	Col4a5	5.07515e-92	1.0873	Wdr1	3.21941e-27	0.476634	Gpaa1	1.0048e-32	0.594162	Apbb1	4.73445e-89	1.22654
610	Fzd7	8.50479e-32	1.2149	Srp9	1.80369e-114	0.576244	Cysrt1	7.47939e-153	1.9175	Dcun1d5	1.5652e-62	0.447261	Atg9b	2.29697e-29	1.13316	Tanc2	2.20363e-68	0.736353	Twf1	6.11206e-92	0.73677	Nme1	3.64925e-27	0.491809	Arhgef26	1.00997e-32	1.04731	Kat2b	8.85884e-89	0.841777
611	Pwwp2a	1.08663e-31	1.21936	Sfxn1	2.22947e-114	0.846342	Mlf2	1.349e-152	0.582231	Mrps25	2.28444e-62	0.61169	Tor3a	2.71936e-29	0.552711	Insr	1.83111e-67	1.31242	Cdk2ap2	6.62156e-92	0.622445	Set	3.85655e-27	0.411593	Mapre2	1.01771e-32	0.626045	Bambi	1.56802e-88	0.641406
612	Baiap2l1	1.26065e-31	0.562967	Rap1b	4.17081e-114	0.683493	Slc35d1	1.61893e-151	0.987971	Ptov1	7.44812e-62	0.388105	Gltscr2	2.74698e-29	0.425941	S100pbp	1.94709e-67	1.45629	Npm1	7.14908e-92	0.726642	Mal2	4.3216e-27	0.433993	Gnaq	1.18295e-32	0.567997	Laptm4a	2.64794e-88	0.39862
613	Fgf1	1.38054e-31	0.925754	Rps3a1	4.38668e-114	0.32995	Eif3g	2.39679e-151	0.697281	Ndufs6	9.7776e-62	0.233733	AY036118	3.33236e-29	0.540394	Ankrd40	2.02857e-67	0.727026	Ak2	7.3124e-92	0.750633	Aqp4	4.36789e-27	1.28509	Ptpn18	1.25535e-32	0.635	Fam13a	8.78811e-88	1.01244
614	Slc52a3	2.47633e-31	2.75203	Psmc3	2.5907e-113	0.787999	Tbrg1	2.37029e-150	0.667432	Akr7a5	3.94325e-61	0.594041	Camta1	3.62792e-29	0.467789	Cry2	2.41061e-67	1.15454	Dld	7.61487e-92	0.828841	Ublcp1	4.38824e-27	0.712658	Mylip	1.29244e-32	1.16642	AW549877	1.16991e-87	1.22925
615	Ccpg1	2.48624e-31	1.3554	Strn3	3.10297e-113	0.767676	Mrpl52	1.64171e-149	0.553067	Dnajc2	4.49369e-61	0.580479	Steap4	3.73853e-29	2.49752	Cdc14a	3.60026e-67	1.35518	Nhp2	8.68339e-92	0.753075	Atp5g2	4.69097e-27	0.304751	Ap1m2	1.29363e-32	0.574445	Carkd	1.23514e-87	0.472369
616	Midn	3.71984e-31	0.627681	Ets1	3.68844e-113	1.78053	Gm16286	3.00452e-149	0.678262	Calm2	8.81874e-61	0.199255	Ebpl	4.2894e-29	0.663438	Dock1	4.05515e-67	0.853473	Pfdn4	1.41659e-91	0.778284	Prrc2c	4.93432e-27	0.4007	Cldn18	1.29673e-32	0.710449	Osbpl9	1.43059e-87	0.510355
617	Bmf	4.85161e-31	1.19782	Lima1	8.14727e-113	0.922834	2310036O22Rik	7.55716e-149	0.554666	Ralgps2	1.10267e-60	0.825319	Pla2g12a	5.01733e-29	0.560361	Nceh1	4.66327e-67	1.15699	Serbp1	1.43575e-91	0.561388	Psmd12	4.98807e-27	0.460155	Rhog	1.34813e-32	0.676681	Aco1	1.47633e-87	0.555129
618	Crebl2	5.35437e-31	1.41487	Atic	1.00584e-112	1.34908	Gcsh	8.20133e-149	0.914978	Mrpl13	1.29729e-60	0.532464	Hbp1	5.46375e-29	0.392659	Csgalnact2	5.79252e-67	0.857985	Dynll1	1.49956e-91	0.529729	Bet1	5.30104e-27	0.586987	Apopt1	1.50593e-32	0.61586	Lpin1	1.8041e-87	1.11567
619	Srsf2	5.49662e-31	0.342923	Hsd17b11	1.14752e-112	0.881986	Parl	1.0132e-148	0.812951	Arf1	1.35465e-60	0.188198	Acsl3	8.0341e-29	0.442242	Cldn18	1.05708e-66	0.560671	Dap	1.50801e-91	0.687413	Atp5b	6.57684e-27	0.317017	Pepd	1.56455e-32	0.674737	Pcyt2	3.56883e-87	0.685019
620	Aldh6a1	5.80901e-31	1.24525	Trmt112	1.43409e-111	0.668349	Snrpf	4.15564e-148	0.579735	Rnf126	1.81892e-60	0.555801	Ccnt2	1.0251e-28	0.406686	Rps27rt	1.17353e-66	0.693328	Txnl1	2.41745e-91	0.624524	Pfdn2	7.34623e-27	0.371682	Prpf18	1.64015e-32	0.601947	Pts	1.00193e-86	0.72766
621	Zdhhc1	8.89837e-31	1.60052	Slc35e4	1.54592e-111	1.31362	Sigmar1	1.62043e-147	0.958454	Tmem160	2.21852e-60	0.44783	R3hdm4	1.26031e-28	0.270945	Ift20	1.2261e-66	0.485568	Asah1	2.50673e-91	0.689889	Scgb1a1	7.68804e-27	1.19539	Coq9	1.6639e-32	0.680598	Ndufb10	1.07135e-86	0.357325
622	Ttn	1.12918e-30	2.27811	Rpl28	2.53245e-111	0.454641	Bud31	2.05426e-147	0.733272	Arf4	2.82623e-60	0.274757	Rnf31	2.43555e-28	1.15229	Zfp467	1.25516e-66	0.985549	Gtpbp4	4.15206e-91	0.762391	Vma21	7.91197e-27	0.526415	Lztr1	1.69879e-32	0.61518	Cox20	1.67724e-86	0.629551
623	RP24-330M21.1	1.39904e-30	1.10604	Ilf2	4.50426e-111	0.954972	Ehd1	2.71156e-147	0.824165	Psmc5	4.66362e-60	0.511049	Arnt	2.71765e-28	0.571823	Bmf	1.76241e-66	1.43015	Idh3a	4.41933e-91	0.78348	Snrpb	8.18867e-27	0.404329	Cxxc1	2.02971e-32	0.714891	Uvrag	3.60782e-86	0.711484
624	Cyb5b	1.49983e-30	0.378595	Dhx15	5.46954e-111	0.828996	Car2	3.58859e-147	0.937798	BC031181	1.20507e-59	0.316513	Ndufb4	2.76674e-28	0.259504	Add3	1.78224e-66	1.0788	Fubp3	5.87352e-91	0.912885	Snf8	9.17124e-27	0.503528	Ndufb9	2.09282e-32	0.361134	Ppp1r9a	4.80012e-86	0.550346
625	Gal3st1	1.60574e-30	1.20257	Naa20	6.49976e-111	0.885174	Nudt5	9.29779e-147	0.776195	Erdr1	6.06479e-59	1.14459	Rsbn1l	3.00896e-28	0.371498	Map1lc3a	2.02483e-66	0.502077	Polr2h	6.07397e-91	0.881274	Nkx2-1	9.17124e-27	0.485188	Rnaset2a	2.09282e-32	0.697806	Lamtor3	5.05197e-86	0.565619
626	Mbip	2.09691e-30	0.414022	Npm3	6.58207e-111	1.00522	Tpd52	1.25981e-146	0.573018	Plek2	7.44679e-59	1.15966	Rpl8	3.16315e-28	0.136774	Mkln1	2.57706e-66	0.66209	Nolc1	6.38041e-91	0.880332	Mx1	1.19344e-26	1.69299	Wdr6	2.31669e-32	0.581437	Stx17	7.23118e-86	0.843109
627	Hdac7	2.19542e-30	0.729172	Ywhab	7.34497e-111	0.623776	Stip1	1.95181e-146	0.74414	Gdi2	9.58431e-59	0.27669	Lgmn	3.5095e-28	0.388769	Tnrc18	2.79924e-66	0.866674	Pdcd6	7.38312e-91	0.647132	Dbi	1.20671e-26	0.31503	Mapkap1	2.55701e-32	0.62812	Acacb	1.03542e-85	1.70601
628	Tbc1d30	2.30633e-30	1.70176	Ndufaf4	2.89303e-110	1.35504	Rraga	2.23154e-146	0.721063	Zbtb8os	1.03733e-58	0.578674	Gtpbp6	5.15974e-28	0.639854	Ccpg1	6.24147e-66	1.60543	Ncl	8.03922e-91	0.688396	Sep15	1.41542e-26	0.34498	Rtkn	2.67159e-32	0.609577	Gpx8	1.07383e-85	0.710149
629	Tacc1	2.59507e-30	0.982037	Cdh16	2.94311e-110	2.89471	Srp72	2.24328e-146	0.670289	Eif5	1.71105e-58	0.248461	Syngr1	5.31578e-28	0.397285	Elfn1	2.28201e-65	2.50146	Tspan8	1.42059e-90	0.764867	Insig2	1.64374e-26	0.56128	Esrp2	2.74352e-32	0.720012	Hpn	2.18004e-85	0.829573
630	Acsl5	2.6184e-30	0.379808	Lpcat4	2.97983e-110	1.76845	Lsm2	2.25883e-146	0.781581	Rpl15	1.8126e-58	0.248923	Atp5h	8.10516e-28	0.108169	Dynlrb2	7.12807e-65	2.85113	Llgl2	1.71163e-90	0.82761	Ryk	1.77775e-26	0.461933	Dnajc4	2.80458e-32	0.692101	mt-Nd2	2.23259e-85	0.244556
631	Il11ra1	3.81845e-30	1.21499	Ddx27	3.3267e-110	1.09233	Prrc2c	3.5566e-146	0.576818	Polr2f	2.44378e-58	0.319347	Cdk5rap3	8.60927e-28	0.421638	mt-Atp6	8.07136e-65	0.372598	Ap4s1	1.88883e-90	0.938135	Slc25a4	1.92326e-26	0.43428	Vps13b	2.8349e-32	0.805064	Psme2	4.63075e-85	0.413091
632	Phf2	6.07303e-30	0.978748	Gmnn	4.25332e-110	1.17571	Ereg	4.75381e-146	1.26121	Rac1	2.6736e-58	0.279972	Tet2	1.13231e-27	0.646437	Ttc38	8.58839e-65	1.8113	Rrp15	2.2449e-90	1.10407	C1d	2.1453e-26	0.525147	Fam122a	2.98658e-32	0.73539	Ccz1	5.32854e-85	0.508577
633	Fbxo9	6.57849e-30	0.631189	Zfp706	5.3503e-109	0.597538	Rock2	4.97129e-146	0.67847	Atp5g3	2.96258e-58	0.233948	Nucb2	1.54248e-27	0.332254	Lamp2	1.11248e-64	0.474802	Sec23b	2.36108e-90	0.784146	Cct4	2.21322e-26	0.41377	Uap1l1	3.11762e-32	0.603609	Glyr1	6.82903e-85	0.545125
634	Bach2	7.9163e-30	1.72206	Mcu	1.89847e-108	1.2912	Mrpl11	1.05698e-145	0.743788	Krtcap3	3.81764e-58	0.567879	Arl3	1.66284e-27	0.41279	Smpd1	1.51936e-64	0.839004	2700029M09Rik	2.60491e-90	0.839525	Psmc3	2.34184e-26	0.450968	Coro1b	3.30076e-32	0.630459	Kif13a	8.19777e-85	0.839928
635	Crebbp	8.50317e-30	0.650935	Hint1	2.39486e-108	0.524822	Tns4	1.05967e-145	1.41922	Fxyd3	4.32356e-58	0.630706	Txndc5	1.74206e-27	0.323789	Bcl6	1.64003e-64	1.19094	Usp39	3.63237e-90	0.809556	Tsg101	2.34395e-26	0.466105	Tmem116	3.59021e-32	0.800893	Lamtor4	9.29619e-85	0.448542
636	Elmod3	8.90877e-30	1.31836	Tmem238	9.43024e-108	0.731007	Psat1	4.07198e-145	0.912448	Paqr5	1.18764e-57	1.98312	Gatad2b	2.42694e-27	0.383914	Zfp36l1	1.99906e-64	0.484757	Pxk	5.36866e-90	0.979796	Gadd45gip1	2.57249e-26	0.562666	Syne2	3.78482e-32	0.601407	Hipk1	1.41918e-84	0.570809
637	Sult1a1	9.90757e-30	1.87231	Nfyb	1.91167e-107	1.19541	Eif3b	1.13788e-144	0.615915	Rps14	2.30045e-57	0.179665	Arhgap12	2.5849e-27	0.653273	Hsd17b4	2.32392e-64	0.693471	Tmem237	5.40059e-90	1.54403	Coq10b	2.69045e-26	0.581435	Abhd17c	3.92494e-32	0.67005	Met	1.84482e-84	0.579027
638	Axdnd1	1.06626e-29	2.21761	Tsen34	2.06318e-107	0.812816	Cep290	5.26902e-144	1.03855	Sri	2.50891e-57	0.352934	Igtp	2.65076e-27	1.99233	Crebbp	2.35693e-64	0.752405	Emc7	7.62512e-90	0.661567	Psma1	2.70853e-26	0.414838	Slc6a8	4.01685e-32	0.944614	Sftpd	2.12401e-84	0.711865
639	Dnase2a	1.62302e-29	0.576095	Psip1	2.60384e-107	0.923299	Gpatch4	8.33374e-144	1.0882	Lsm3	2.62002e-57	0.669535	Amn1	2.68072e-27	0.533177	Elmod3	5.15742e-64	1.67729	Gemin6	1.07067e-89	1.29147	Ddx41	3.26128e-26	0.659136	Scnn1g	4.58749e-32	1.81524	Arl5a	3.00817e-84	0.639023
640	2900089D17Rik	1.6318e-29	2.16979	Aen	5.52381e-107	1.43478	Mcm7	1.27972e-143	0.964575	Abhd17a	3.6217e-57	0.460823	Clk3	2.7679e-27	0.505909	Sp3	5.7396e-64	0.892654	Tmem128	1.61869e-89	0.763162	Smc1a	3.49777e-26	0.50531	Fgf1	4.61316e-32	0.721865	Abcc5	1.23731e-83	0.816707
641	Ankrd40	1.85975e-29	0.625852	Pitpna	6.28894e-107	0.720605	Ddx18	1.71185e-143	0.90025	Ptprs	4.48411e-57	0.88473	Nucb1	2.84727e-27	0.39478	Axin2	7.11216e-64	2.48791	Mapk1ip1l	1.61869e-89	0.792525	Csnk2b	3.58231e-26	0.414927	Gkap1	4.75778e-32	0.722966	Lactb2	1.36828e-83	0.770457
642	Pm20d1	1.96283e-29	2.75161	Cacybp	1.48151e-106	0.755121	Rsrc1	1.74302e-143	0.91955	Ppan	4.52661e-57	1.04335	Cmip	3.42771e-27	0.401757	Tceal8	7.28162e-64	0.71982	Lsm2	1.6296e-89	0.794527	Psmb5	3.75683e-26	0.400738	Mcee	5.26698e-32	0.570405	Rpl6	1.99438e-83	0.192039
643	Gna13	2.43624e-29	0.569024	Uba2	1.67403e-106	0.876017	Nono	2.61091e-143	0.607578	Gnb2	8.86332e-57	0.175836	Atp5j2	3.97685e-27	0.14583	Raph1	8.46799e-64	0.661545	Tmco1	1.8364e-89	0.670337	Setd8	3.8161e-26	0.440066	Ak3	5.72417e-32	0.582453	Sirt2	2.08557e-83	0.739725
644	Flcn	3.47844e-29	1.20985	Metrnl	1.89453e-106	1.25059	Psma6	2.6345e-143	0.612213	Morc4	9.14848e-57	0.896703	Fbln2	4.72304e-27	1.88426	Birc6	8.57213e-64	0.620686	Celsr1	2.3943e-89	0.865219	Haus8	3.89251e-26	1.00345	Atxn2	5.92764e-32	0.575972	Smim6	5.18567e-83	0.559704
645	Filip1l	3.5942e-29	1.48157	Idh3a	2.29023e-106	0.88408	Mrpl57	5.83661e-143	0.635214	Psmd12	1.00646e-56	0.427886	Plod3	8.27043e-27	0.523723	Arid2	1.28335e-63	0.804144	Lypla2	3.20401e-89	0.79981	Ajuba	4.14099e-26	0.98766	Pnkd	6.07591e-32	0.522045	Akap7	2.07968e-82	1.03958
646	Serpine2	4.00717e-29	0.745251	Nudt21	2.53402e-106	0.837782	Pak1ip1	1.51023e-142	0.748231	Cotl1	1.16376e-56	0.796398	Ddit3	9.01267e-27	0.997533	Cftr	1.42508e-63	1.43237	Rnf115	4.12812e-89	0.85999	Cyr61	4.32585e-26	0.667458	Abhd16a	7.35194e-32	0.618013	Sh2d4a	3.25859e-82	0.744416
647	Fgd4	4.37206e-29	1.25555	Gsta1	3.55679e-106	2.68458	Tmed5	1.73976e-142	0.770629	Nudt21	1.47476e-56	0.495929	Use1	9.91178e-27	0.352008	Hnrnph3	1.69012e-63	0.744167	Rab35	4.21207e-89	0.852512	Cks2	4.56701e-26	0.547195	Mocs1	7.41312e-32	1.56997	Hopx	9.73377e-82	1.74716
648	Scamp1	4.60436e-29	0.635806	Sec61b	4.31451e-106	0.539762	Lamb1	2.16683e-142	1.17571	Glrx5	1.50273e-56	0.348141	Fgfr1op	1.06279e-26	0.503713	Mitf	2.72713e-63	2.88751	Rpl7l1	6.01156e-89	0.717908	Ncstn	4.56701e-26	0.70693	Mrpl48	7.96419e-32	0.592336	Rchy1	9.84155e-82	0.698591
649	Csrnp1	5.53208e-29	1.20634	Ssr3	4.94584e-106	0.687546	Pdlim5	3.14536e-142	0.940787	Ift43	1.99722e-56	0.640665	B4galt6	1.10333e-26	0.526418	Tnrc6a	2.83985e-63	0.647893	U2af1	6.44537e-89	0.6289	Sec22b	5.06329e-26	0.514403	Spen	9.2486e-32	0.582441	Ak3	1.22817e-81	0.643611
650	Ppfibp2	5.74451e-29	0.963758	Srsf1	7.51218e-106	0.858701	Ttc9	4.09025e-142	0.855973	Gtf2e2	1.09744e-55	0.741	Itga7	1.18769e-26	0.962501	Plxna2	1.3536e-62	0.957018	Pex2	7.32961e-89	0.800198	Nudt4	5.40785e-26	0.453484	Tle3	9.68596e-32	0.771803	Rilp	2.80675e-81	1.36416
651	Kmt2d	7.3223e-29	1.06867	Rpl11	1.1569e-105	0.338063	Aim1	1.25851e-141	1.38903	Pdia3	1.20786e-55	0.272839	Arl2	1.2624e-26	0.343641	Mob1b	1.64748e-62	0.612352	Wdr36	7.87403e-89	1.06405	Aldh1a1	6.07667e-26	1.06375	Cdkn1b	1.04729e-31	0.717169	Sesn3	2.81825e-81	0.665025
652	Nfatc1	7.61029e-29	1.77254	Rbmxl1	2.01813e-105	0.860416	Mphosph10	1.56032e-141	1.0276	Rbm8a	1.2638e-55	0.350921	Dok1	2.21439e-26	0.716262	St6galnac4	1.73782e-62	1.05207	Eef1a1	9.00883e-89	0.25501	Tnfaip8	6.23077e-26	0.628349	Ubxn6	1.23386e-31	0.578252	Rora	3.77519e-81	0.677087
653	Ttc38	7.8348e-29	1.47912	Pdlim1	4.35085e-105	0.807343	Msn	2.75031e-141	0.640132	Mapk13	1.52276e-55	0.452344	Mvb12a	2.2406e-26	0.281025	Snx29	2.04141e-62	1.84555	Sod2	1.05728e-88	0.662477	Dync1i2	6.88359e-26	0.45957	Bscl2	1.31662e-31	0.680405	Stap2	4.50252e-81	0.861533
654	Nedd9	1.00144e-28	0.6557	Nup62	6.86284e-105	1.32383	Cbx1	9.99617e-141	0.659418	Grasp	1.62802e-55	0.793447	A230046K03Rik	2.26596e-26	0.520877	Ralbp1	3.16637e-62	0.497182	Carnmt1	1.27769e-88	0.775515	Amd1	7.22352e-26	0.534486	Ccser2	1.37845e-31	0.623303	Trpm6	4.91612e-81	1.07611
655	Rbm39	1.14721e-28	0.32064	Mthfd1l	2.93677e-104	2.0431	Imp4	1.24661e-140	0.96321	Col8a1	1.82043e-55	1.80258	Fkbp1b	2.72218e-26	1.41112	Fzd5	3.89455e-62	1.17326	Rsl1d1	1.33094e-88	0.720692	Pdia4	7.55972e-26	0.51242	Pgk1	1.4584e-31	0.874775	Mrps21	7.11164e-81	0.374637
656	Neurl4	1.15588e-28	1.44567	Rock2	3.75519e-104	0.726623	Cxcl16	1.68582e-140	0.798475	Tpd52l2	2.0399e-55	0.507213	Reg3g	2.80822e-26	4.57579	Kmt2c	4.00437e-62	0.911544	Wsb2	1.44959e-88	0.725102	Rin2	8.22492e-26	0.669974	Mob2	1.49662e-31	0.675773	Ppfibp2	7.38669e-81	0.87736
657	Itm2c	1.57626e-28	0.363148	Smarce1	5.13675e-104	0.866077	Ftsj3	2.90664e-140	1.03651	Kras	2.06917e-55	0.324359	3110043O21Rik	3.07989e-26	1.02134	Map4k3	7.00404e-62	1.03093	Psip1	1.60219e-88	0.792906	Cmtm7	8.40329e-26	1.19532	Dhrs7	1.5712e-31	0.574528	Gpx1	1.55643e-80	0.288573
658	Cecr2	1.89608e-28	1.38294	Sh3glb1	2.72707e-103	0.644968	Etf1	9.1572e-140	0.637735	Fabp5	4.1953e-55	0.571008	Tbc1d1	3.55778e-26	0.804766	Pnpla2	1.02824e-61	0.610484	Abhd17c	2.46953e-88	0.862129	Epcam	8.91389e-26	0.450794	B630005N14Rik	1.5712e-31	0.772446	Slc4a2	2.16607e-80	0.670912
659	H6pd	2.38669e-28	0.714828	Gm12603	3.37382e-103	2.10181	Srsf7	1.47851e-139	0.693267	Gnb1	5.70802e-55	0.230116	Sidt1	3.69382e-26	1.95927	Mdfic	1.07848e-61	0.877426	Exosc3	2.69449e-88	1.00276	Hibadh	9.40423e-26	0.443454	H2-D1	1.64443e-31	0.390563	Flot1	2.31855e-80	0.884861
660	Crebrf	5.01495e-28	0.850282	Emc8	3.62438e-103	0.909087	Rrp1	2.88344e-139	0.599915	2810428I15Rik	6.0662e-55	0.383979	Snrnp48	3.80857e-26	0.553491	Dst	1.41011e-61	0.787425	Psmc6	2.7897e-88	0.655619	Hmbs	9.67601e-26	0.555276	Sh3yl1	1.65742e-31	0.86128	Ppm1h	4.30815e-80	1.2251
661	Suv420h1	5.93071e-28	0.824273	Pttg1ip	5.34482e-103	0.809934	Cbx5	3.10152e-139	0.713807	Ccdc34	9.77892e-55	0.87158	Hmga2	4.36035e-26	0.687104	Tmtc2	1.47782e-61	1.8058	Celf4	2.79439e-88	1.09707	Blvrb	9.88561e-26	0.651864	Snap47	1.76797e-31	0.66433	Npdc1	8.27055e-80	0.481812
662	Faah	6.14468e-28	1.22965	Ahnak	6.66354e-103	0.764069	Ap2s1	5.16597e-139	0.616953	Ecm1	1.68682e-54	1.14421	Cebpg	4.54304e-26	0.330268	Il33	2.20073e-61	0.631008	Gfm1	3.01443e-88	1.08463	Hmgb3	1.00036e-25	0.565103	Spsb2	1.85374e-31	0.783534	Clstn1	2.42085e-79	0.739409
663	Msl1	6.25729e-28	0.653409	Cse1l	8.70268e-103	1.28706	Eif3i	5.20754e-139	0.52641	Serbp1	2.10694e-54	0.22601	Mpst	4.83889e-26	0.497556	Cdc42ep4	2.90351e-61	1.06606	Wdr1	3.83438e-88	0.686973	Elavl1	1.10336e-25	0.455122	Setbp1	1.9551e-31	0.950514	Dbp	3.06867e-79	1.09102
664	Osmr	8.20679e-28	1.19145	Gars	1.41315e-102	0.808336	2810417H13Rik	7.29894e-139	1.1092	Tubb2b	2.32013e-54	1.53105	Cir1	7.10255e-26	0.40981	Pdzk1ip1	3.67292e-61	0.847223	Dhx9	4.99661e-88	0.757729	Lyrm2	1.11383e-25	0.684743	Foxp4	1.95927e-31	0.592054	Ube2h	3.82123e-79	0.53231
665	Smpd1	1.09788e-27	0.703041	Tgfa	3.17155e-102	1.6403	Nmt1	9.24473e-139	0.681643	Lmcd1	3.80403e-54	1.99143	Pcsk6	7.53581e-26	0.417857	Dync2li1	6.62421e-61	0.959268	Bpgm	6.45084e-88	0.827289	Orc6	1.1605e-25	0.629717	Ndufs2	2.55092e-31	0.448934	Vegfa	4.28455e-79	0.611717
666	Dock1	1.12615e-27	0.699469	Cbx5	4.26005e-102	0.823314	Slc7a11	1.01034e-138	1.09384	Hspa4	1.47488e-53	0.358691	Ly6k	8.64989e-26	1.02539	Tex15	6.6614e-61	1.28147	Cnep1r1	1.00479e-87	0.94348	Cisd2	1.17443e-25	0.4419	Glb1	2.65142e-31	0.857732	Vrk3	4.71857e-79	0.700069
667	Rab33b	1.59247e-27	1.18093	Eftud2	4.94073e-102	1.24402	Vasp	1.71532e-138	0.595439	9130008F23Rik	1.80577e-53	1.28357	Tmem203	8.77932e-26	0.585925	Pfkfb2	1.12373e-60	1.53327	Tjp2	1.15955e-87	0.672182	Atg3	1.30766e-25	0.496386	Cmtm8	3.3032e-31	0.500599	Rragc	1.70509e-78	0.623908
668	Rnpepl1	1.75385e-27	0.720394	Hacd1	7.85239e-102	0.8577	Ethe1	5.08877e-138	0.893141	Sarnp	1.83917e-53	0.427605	Unc13a	9.54392e-26	1.58695	Fbxo9	2.5487e-60	0.745907	Ndufb6	2.14795e-87	0.596861	Ufsp2	1.54213e-25	0.655195	Zfp608	3.34977e-31	0.761585	Tmem258	1.73792e-78	0.347106
669	Sp3	2.60841e-27	0.731497	Eea1	8.28043e-102	1.29939	Ptp4a2	7.27171e-138	0.538908	Calm1	3.28764e-53	0.218948	Ndufb3	1.03315e-25	0.220805	Arfgef3	6.10533e-60	1.11521	Lactb	2.22923e-87	0.975315	Lman2	1.63354e-25	0.413663	Orm1	3.36186e-31	1.85983	Tonsl	1.8953e-78	0.469444
670	Atf7ip	4.43735e-27	0.808278	Vdac2	1.01016e-101	0.559582	Sema3c	7.79472e-138	0.883369	Mpzl1	3.49038e-53	0.760006	Angptl2	1.44464e-25	1.83611	Dpysl2	1.00221e-59	0.83861	Jup	2.72082e-87	0.665345	Rbm8a	1.63354e-25	0.409515	H2-Ke6	3.47223e-31	0.620667	Tinag	2.51492e-78	1.02294
671	Il6st	6.68952e-27	0.79669	Hspa5	1.06526e-101	0.625244	Samm50	1.37022e-137	0.752439	Fblim1	3.93546e-53	1.35147	Pla2g4a	1.47778e-25	0.762373	Vamp8	1.79735e-59	0.359139	Srsf2	2.75869e-87	0.623369	Acsl3	1.90048e-25	0.615264	Hbp1	3.64556e-31	0.504581	Prkci	3.44774e-78	0.628447
672	Fam195b	6.76244e-27	0.524669	Rpl30	1.56532e-101	0.328464	Psip1	2.88768e-137	0.760015	Ccnb2	3.96863e-53	1.15826	Nans	1.80303e-25	0.363536	Creb3l1	6.2272e-59	1.20201	Ipo5	4.92868e-87	0.826066	Creg1	1.95987e-25	0.604007	Arglu1	3.74575e-31	0.526067	Adcy7	4.36772e-78	0.946274
673	Eps8l1	6.83665e-27	1.24508	Csnk1a1	1.56951e-101	0.5441	Usp1	3.72452e-137	0.97581	Cyr61	1.55994e-52	0.617577	Tor1aip2	1.93779e-25	0.350264	Fzd7	8.87436e-59	1.39698	Tspan31	5.048e-87	0.671161	Prkar1a	1.96248e-25	0.408563	Syf2	3.91515e-31	0.525128	Akr1a1	4.68642e-78	0.273927
674	Prr14	7.39849e-27	1.1285	Caprin1	1.84561e-101	0.739355	Fgfbp1	4.26423e-137	0.711462	1700037H04Rik	2.02413e-52	1.24321	Rpl23a	2.15153e-25	0.13562	Anapc13	1.07131e-58	0.536871	Lars	6.57023e-87	0.766396	Asf1a	2.25534e-25	0.541191	Whsc1l1	3.94151e-31	0.557154	Limk2	1.48187e-77	0.717942
675	Rasgef1a	7.56379e-27	1.0561	Ahcyl1	1.87478e-101	0.870666	Uchl5	9.87775e-137	0.872155	Ppih	3.45003e-52	0.83416	Ikbip	2.44655e-25	0.752584	Mknk2	1.09328e-58	0.736524	Magoh	7.41295e-87	0.691434	Stip1	2.35192e-25	0.483668	Ssbp2	4.52474e-31	0.876815	Ppp1r16a	2.14928e-77	0.733662
676	Arhgap44	8.90202e-27	0.782859	Tbc1d15	8.13929e-101	1.03149	Cldn7	1.71644e-136	0.520807	Ddost	3.72352e-52	0.324064	Rab6a	2.70669e-25	0.304428	Mapre2	1.17076e-58	0.974943	Mpp6	1.00163e-86	0.830203	Hsd17b14	2.40859e-25	2.01743	Psmb9	4.75273e-31	1.011	Wdr6	2.91941e-77	0.722473
677	Prkcd	9.89783e-27	0.657063	Ptgs2os2	9.89291e-101	1.489	Erdr1	1.74259e-136	1.24545	Ndufa8	5.99769e-52	0.281107	Tmem50a	2.97001e-25	0.289662	Crip1	1.2053e-58	0.552858	Atad1	1.03119e-86	0.834191	Ppp6c	2.45107e-25	0.60214	Fbxo34	5.38201e-31	0.859449	Arhgef26	5.74138e-77	1.49244
678	Lpin1	1.00243e-26	1.02488	Ppih	1.23616e-100	1.18296	Mcpt8	1.97581e-136	1.18183	Smc2	7.33499e-52	0.80309	Ogfr	3.45624e-25	0.532724	Abhd5	1.26521e-58	0.735638	Supt16	1.46595e-86	0.766947	Actr10	2.49758e-25	0.49823	Cebpa	5.41842e-31	0.667301	Sftpb	8.499e-77	0.670388
679	Cst8	1.07421e-26	1.13201	Tspan4	2.0568e-100	1.0599	Dcun1d5	2.47652e-136	0.661443	Tead2	9.2779e-52	1.7093	Fdft1	3.62035e-25	0.384112	Tmem163	1.52494e-58	0.586134	Polr2m	1.53921e-86	0.642779	Ndnf	2.83576e-25	0.727032	Inpp5k	5.6361e-31	0.783974	Ptprm	1.11108e-76	1.00001
680	Hkdc1	1.4035e-26	2.12054	Peak1	2.57109e-100	1.43965	Ube2j2	3.39945e-136	0.69837	Prdx6	1.3001e-51	0.140482	Isca2	3.89217e-25	0.405178	Luc7l2	2.26598e-58	0.462919	Ube2m	1.7546e-86	0.614875	Cltb	3.10315e-25	0.411176	Prrg2	5.84443e-31	0.599068	Rab9	1.25638e-76	0.420532
681	Ppl	1.50441e-26	0.689693	Eif3m	2.67326e-100	0.580622	Lig1	4.05089e-136	1.26266	Pls3	1.48167e-51	0.373437	Chmp2a	4.79106e-25	0.23306	Tmem116	2.46643e-58	1.17226	Vdac1	1.8346e-86	0.582631	Myo1b	3.13892e-25	0.61389	Acaca	5.90103e-31	0.556701	1810058I24Rik	1.47153e-76	0.421431
682	Fam179a	1.50893e-26	2.464	Msln	6.30559e-100	0.960257	Nras	5.83527e-136	0.727456	Anapc11	2.26272e-51	0.456786	2410015M20Rik	5.27408e-25	0.191458	Gigyf1	4.80553e-58	1.23982	Hmgn3	2.96816e-86	0.928022	Nrbf2	3.27372e-25	0.645467	Habp4	6.10727e-31	1.02892	Acat2	4.47983e-76	0.688942
683	Bcan	1.65399e-26	2.99519	Ppp2r1a	9.93871e-100	0.727427	Pno1	9.56089e-136	0.886429	Top2a	2.30505e-51	0.853392	Per3	5.67848e-25	0.631835	Atcayos	4.88502e-58	2.79888	Ssb	4.68784e-86	0.604073	Cwc15	3.2877e-25	0.412079	Pik3r1	6.18984e-31	0.610429	Acot13	5.65419e-76	0.517104
684	Mif4gd	2.51636e-26	0.588791	Ttc9	1.07551e-99	1.00483	Arpc5	1.05809e-135	0.549949	Ddx39	3.01751e-51	0.509173	Ifngr1	5.92981e-25	0.55123	Scamp1	6.22391e-58	0.741548	Ogdh	5.56301e-86	0.766364	Lap3	3.43267e-25	0.448412	Pgs1	6.33224e-31	0.519231	Alad	7.62025e-76	0.450383
685	Fry	2.67166e-26	1.53093	Noc4l	1.69285e-99	1.37618	Ywhag	1.13854e-135	0.687492	Nap1l1	4.55415e-51	0.291596	Vmp1	5.98908e-25	0.209806	Tbc1d30	7.31158e-58	1.96255	Mtpn	6.25348e-86	0.614357	Ahr	3.61758e-25	0.743869	Smim1	7.44909e-31	0.560145	Bmpr1a	8.94004e-76	0.665615
686	Bptf	2.71445e-26	0.444061	Nono	1.72575e-99	0.648218	Nop14	1.34585e-135	0.969191	Emp3	5.88299e-51	1.14254	Tenm4	6.24407e-25	1.13895	H2-T23	1.4746e-57	0.948568	Sin3b	1.02159e-85	0.685655	Aph1a	3.81033e-25	0.541377	Cxadr	8.47784e-31	0.570942	Kcnj13	1.04697e-75	1.17934
687	Ctdsp2	3.91898e-26	0.65363	Rnf10	2.10728e-99	0.669904	Rdh10	2.96302e-135	0.942436	Prkcdbp	6.15066e-51	0.840421	Prrx2	7.15223e-25	1.42808	Ltbp3	1.58783e-57	0.716595	Slc3a2	1.10028e-85	0.736639	Tsn	4.07017e-25	0.400734	Kctd1	8.4949e-31	0.761502	Pdgfa	1.20882e-75	0.834051
688	Adam22	3.92963e-26	2.21376	Crb3	8.29058e-99	0.587442	Eif3m	3.4896e-135	0.551674	Polr2e	6.67613e-51	0.265478	Grasp	7.84936e-25	0.501346	Prrc2b	3.20995e-57	0.57516	Rrm2	1.12979e-85	1.51752	Ranbp1	4.32113e-25	0.486746	Ccdc85b	8.51444e-31	1.48404	Ephx1	1.51666e-75	1.48432
689	Tsix	4.29706e-26	2.86227	Tmem40	8.70688e-99	2.00052	Pdcl3	7.83063e-135	0.666335	Alyref	7.00633e-51	0.404056	Slirp	8.20686e-25	0.315264	Mapk8ip1	3.95119e-57	1.73562	Rnh1	1.1539e-85	0.664548	Capzb	4.41041e-25	0.388757	Mysm1	9.75217e-31	0.58268	Dtx3	2.37304e-75	1.02079
690	Use1	4.39942e-26	0.576072	Slmo2	1.02487e-98	0.991361	Cks2	8.87492e-135	0.777552	Ndufb6	7.36805e-51	0.29402	Unc93b1	8.52369e-25	0.87681	Rtkn	6.02949e-57	0.878248	Tial1	2.16197e-85	0.744959	Mrpl21	4.5727e-25	0.459588	Adrb2	9.8943e-31	1.03692	Prdx3	3.22329e-75	0.443295
691	Srsf5	4.63121e-26	0.250248	Smarcc1	1.06268e-98	0.889227	Phactr4	9.36701e-135	0.823754	Celf4	7.37274e-51	0.854857	Ezh1	8.90952e-25	0.837491	Gdnf	6.56064e-57	2.24872	Nsf	2.87743e-85	0.95188	Hmgn1	4.75954e-25	0.343183	Mark3	9.9324e-31	0.551904	Pde7a	3.74053e-75	0.659123
692	Kmt2c	5.12619e-26	0.772898	Wdr5	1.75914e-98	1.39566	Ube2i	1.50194e-134	0.46931	2310007B03Rik	1.07347e-50	1.06953	Ecm1	1.04128e-24	0.797628	Kmt2d	6.78522e-57	1.16041	Psmg1	3.1129e-85	0.951964	Snrnp70	4.84017e-25	0.409723	Sort1	1.12978e-30	0.522021	Mtm1	4.11641e-75	1.09202
693	Tmem132d	5.76592e-26	3.26977	Lsm8	2.05113e-98	0.893205	Ppan	3.0739e-134	1.0456	Timm50	1.84088e-50	0.666965	Arhgef40	1.08307e-24	0.79029	Cir1	1.29212e-56	0.803007	1110004F10Rik	3.93716e-85	0.616157	Eif2a	5.00408e-25	0.539727	Krit1	1.27066e-30	0.643313	Arhgef12	7.55429e-75	0.586574
694	Gm10073	5.81002e-26	0.487678	Timm13	2.1862e-98	0.519127	U2af1	4.80418e-134	0.596852	Mrfap1	2.68223e-50	0.199027	Batf3	1.1022e-24	2.71431	Cd302	1.79201e-56	1.00944	Crk	4.25829e-85	0.70843	St3gal4	5.3548e-25	0.677975	Bag6	1.29809e-30	0.544772	Prkaa2	7.74797e-75	1.48327
695	Myo9a	6.68268e-26	1.0179	Lsm1	3.83292e-98	0.84733	Smyd2	7.25336e-134	1.03448	Exosc4	3.03523e-50	0.649989	Cep170	1.18277e-24	0.769353	Cpeb4	4.61973e-56	0.651538	Casp3	5.35879e-85	1.30697	Plekhh2	5.38733e-25	0.745324	Fars2	1.45459e-30	0.695784	Naga	1.00384e-74	0.819962
696	Tmem56	6.73515e-26	0.863275	Rwdd4a	4.17759e-98	1.20021	Lsm3	8.15057e-134	0.805939	Tubb6	4.86339e-50	0.831918	Smad3	1.26789e-24	0.576435	Mgst1	4.78173e-56	0.607336	Tomm70a	5.65448e-85	0.775819	Galnt1	6.00037e-25	0.495852	Them6	1.54254e-30	0.76644	Baz2b	1.24588e-74	0.514904
697	Aldh1l1	8.0695e-26	1.74961	Arhgdia	5.66244e-98	0.549206	Gcc2	1.22455e-133	0.747679	Esd	5.72199e-50	0.312974	Mvd	1.76274e-24	0.540525	Tmem28	5.79893e-56	3.12592	Prps1	5.65448e-85	1.00087	St14	6.24807e-25	0.55642	March2	1.54254e-30	0.596016	Cyc1	1.3806e-74	0.364696
698	Epha7	8.45541e-26	1.00134	Bccip	6.0652e-98	0.920077	Pafah1b1	1.38468e-133	0.536675	Ezh2	8.45579e-50	0.686265	Rplp2	2.06453e-24	0.0999866	Ddrgk1	8.59638e-56	0.538538	Tacc2	5.76204e-85	0.830841	Mgst1	6.59311e-25	0.549144	Ypel5	1.69246e-30	0.620918	H2-D1	1.44599e-74	0.324443
699	Snx7	9.20609e-26	0.419938	Tmem167	8.60839e-98	0.661179	Fdx1l	2.87315e-133	0.783072	Sh3glb1	9.72319e-50	0.320792	Ltf	2.22378e-24	1.48567	Sirt1	1.10736e-55	1.85838	Pigk	6.6656e-85	0.930441	Exoc4	7.11342e-25	0.810371	Paqr4	2.07645e-30	1.3691	Cpeb3	3.28419e-74	1.2491
700	Phf24	1.00764e-25	1.62419	Fam63a	1.54955e-97	1.09266	Ppia	4.7135e-133	0.399289	Lsm1	1.00813e-49	0.518279	Hmgcr	2.29673e-24	0.363857	Klf2	1.32729e-55	1.59244	Ublcp1	6.697e-85	0.874782	Clic5	7.18901e-25	0.652251	Hint2	2.3465e-30	0.489294	Uhrf1bp1l	5.25695e-74	0.479075
701	Dcxr	1.0448e-25	0.419674	Dnajb11	1.56721e-97	0.736364	Cox6b1	7.8431e-133	0.406578	Srm	1.80839e-49	0.797759	Stard4	2.41408e-24	0.44716	Ppfibp2	2.46968e-55	1.06067	Ormdl2	7.09702e-85	0.64824	Hsd17b7	7.29357e-25	1.03144	Oplah	2.3465e-30	1.04939	Arl8b	5.89997e-74	0.503075
702	Fam222a	1.25596e-25	1.84963	Fhl2	1.79716e-97	1.17828	Dnajb6	8.03764e-133	0.573087	Lasp1	1.97322e-49	0.360721	Kdelr1	3.18186e-24	0.273845	Ncoa1	2.85767e-55	0.92834	Smim15	7.3038e-85	0.782326	Copb1	8.99136e-25	0.465119	Pias1	2.46588e-30	0.620264	Oplah	1.04926e-73	1.28141
703	Map1lc3a	1.45999e-25	0.312589	Sdf2l1	1.99476e-97	0.982221	Cldn6	2.14591e-132	1.50824	Psme2	3.31523e-49	0.322691	Eif3m	3.92732e-24	0.2353	Ntn1	3.44388e-55	2.55469	Uqcrfs1	8.62237e-85	0.555289	Eif3a	9.32941e-25	0.376507	Rcbtb2	2.61381e-30	0.822467	Ncoa7	1.1183e-73	0.899143
704	Birc3	1.49449e-25	0.97883	Ism1	2.26153e-97	2.81698	Pacrg	2.64153e-132	1.67659	Arpc5	3.68364e-49	0.27583	Fam213b	5.31066e-24	1.2362	Tmem59	3.87536e-55	0.348361	Rnft1	8.6612e-85	0.93286	Edem2	9.85179e-25	0.497257	Tmem150a	2.83967e-30	0.957344	H6pd	1.95831e-73	0.649576
705	Lamb2	1.70929e-25	0.857869	Golm1	2.96486e-97	0.767687	Pum3	3.28158e-132	0.999872	Csnk2b	1.55648e-48	0.308208	B3gnt7	5.37342e-24	1.85897	Tmem132d	4.04356e-55	4.01545	Snx4	1.00914e-84	0.743755	Commd7	1.02564e-24	0.589816	Arfip2	2.98412e-30	0.587182	Tmem9b	2.58504e-73	0.717973
706	Icam1	2.52031e-25	0.35443	Fam104a	5.68797e-97	0.663331	Mcm5	6.08934e-132	1.24979	Psmc4	1.82928e-48	0.39989	Aox1	5.8139e-24	0.690618	Msl2	4.54082e-55	1.12054	Cisd1	1.12483e-84	0.626969	Ubfd1	1.10167e-24	0.59573	BC004004	3.10236e-30	0.55257	Pgm2	2.83397e-73	0.500649
707	Nucb2	4.53377e-25	0.439881	Psmd8	7.81409e-97	0.594332	Thop1	2.19437e-131	1.16773	Ndufv2	1.93411e-48	0.317362	Vim	5.90024e-24	2.36109	Ptprg	4.64241e-55	1.06478	Rpe	1.14968e-84	0.876218	Casp3	1.10341e-24	1.0408	Stx17	3.27125e-30	0.637709	Pex1	2.91223e-73	1.28715
708	Lzts2	7.01593e-25	0.674741	Wdr26	8.24931e-97	0.686547	Ndrg1	3.299e-131	0.65303	Eva1a	5.44703e-48	0.715261	Auh	6.63427e-24	0.456045	Glipr2	5.24866e-55	2.00226	Kpna3	1.16944e-84	0.881772	Banf1	1.1234e-24	0.427817	Lzts2	3.28381e-30	0.584362	Pafah2	3.97125e-73	0.938779
709	Kank2	7.33325e-25	0.978557	Cnot6	8.94043e-97	0.829534	Ect2	3.76373e-131	1.24109	Sap30	6.64462e-48	0.734382	Porcn	8.40393e-24	0.937575	Cers4	6.27443e-55	2.20494	Vps35	1.44826e-84	0.662374	Hnrnpr	1.17592e-24	0.452198	H1f0	3.3129e-30	0.665023	Cthrc1	5.0714e-73	1.71639
710	Ubn2	7.76317e-25	0.59916	Dek	1.04264e-96	0.698354	Fam96b	4.93666e-131	0.645981	Isyna1	1.0113e-47	0.624611	Ggh	1.40109e-23	0.832566	Scnn1a	8.45479e-55	0.817516	Gnai1	1.46524e-84	1.07584	Irak1bp1	1.19729e-24	1.43782	Etl4	3.39226e-30	0.632711	Serpinf1	5.09424e-73	1.40852
711	Rassf3	9.0511e-25	0.512208	Aurka	1.32292e-96	1.86938	Nol12	7.50121e-131	1.01156	Cnot7	1.3351e-47	0.592142	Spint1	1.43141e-23	0.334845	Tspyl4	8.46382e-55	2.02822	Efr3a	1.69083e-84	0.751918	2310036O22Rik	1.48369e-24	0.374187	Copz2	3.9005e-30	0.963092	Ssr2	7.951e-73	0.355938
712	Hspb8	9.17329e-25	0.779678	Dbf4	2.51675e-96	1.20649	Mrps6	7.94531e-131	0.901012	Srsf9	1.36172e-47	0.293326	Gm5617	1.45697e-23	0.565532	Pgs1	1.85777e-54	0.528587	Rpa1	1.89108e-84	1.06095	Tmem54	1.50494e-24	0.920235	Zfp771	4.05762e-30	0.594941	Akap13	1.43636e-72	0.450336
713	Bscl2	1.18805e-24	0.830979	Ppp1cc	3.23303e-96	0.726507	Cad	1.01504e-130	1.19139	2410015M20Rik	1.41099e-47	0.233192	Fscn1	1.49092e-23	1.87184	Bcan	2.64343e-54	3.68558	Memo1	2.08042e-84	0.80732	Vps4b	1.59801e-24	0.524391	Zfp444	4.39172e-30	0.727122	Acaa1a	1.78287e-72	0.470648
714	Ldb1	1.36043e-24	0.770291	Tcof1	4.05265e-96	1.44308	Aurkaip1	1.1517e-130	0.553658	Rheb	1.55591e-47	0.278904	Gm26825	1.53042e-23	1.00556	St3gal6	2.85573e-54	1.16482	Commd1	2.2427e-84	0.70594	1110008F13Rik	1.63502e-24	0.371439	Hadhb	4.5016e-30	0.594177	Selenbp1	2.19253e-72	0.478986
715	Wsb1	1.46955e-24	0.615183	Racgap1	4.05265e-96	1.4624	Gmnn	1.29229e-130	0.917898	Actn1	2.12214e-47	0.399783	Rassf7	1.59013e-23	0.426173	Slc52a3	3.92599e-54	2.95304	Rab1a	2.5721e-84	0.618648	Ngfrap1	1.68454e-24	0.408314	Fnta	4.65753e-30	0.532453	Urah	2.24505e-72	0.626731
716	Hdac5	1.5395e-24	0.943596	Gprc5a	7.29678e-96	0.786926	Mtpn	1.5572e-130	0.590979	Paox	2.41843e-47	0.952267	Cox4i1	1.66444e-23	0.0798311	Cdh1	3.984e-54	0.361453	Ndufc2	2.60766e-84	0.472808	Akirin2	1.72885e-24	0.505023	Rbck1	5.04213e-30	0.543102	Tmem150a	2.84504e-72	1.27611
717	Rnf145	1.63283e-24	0.708267	Nudcd2	7.9584e-96	0.81904	Ahcyl1	3.88487e-130	0.740325	Cdca8	2.43634e-47	0.83387	Pttg1ip	1.67791e-23	0.373457	Nrbp2	4.12416e-54	1.14089	Eif1a	2.99513e-84	0.667028	Phf5a	1.81139e-24	0.409298	Krcc1	5.04213e-30	0.502758	Atg3	3.98154e-72	0.487851
718	Ankrd12	2.09348e-24	0.737883	Eaf1	1.1658e-95	1.42622	Slc4a7	3.95584e-130	0.844854	Utp11l	6.2387e-47	0.480242	Lancl1	1.75639e-23	0.601261	Pmvk	9.18949e-54	0.675055	Elovl7	3.15392e-84	0.921985	Traf4	1.95116e-24	0.466061	Ino80b	5.51584e-30	0.65756	Agpat3	7.29038e-72	0.486425
719	Maob	2.1827e-24	0.752604	Hs3st1	2.9792e-95	1.38432	Gpd2	4.87016e-130	0.928951	Ccdc58	1.05793e-46	0.659207	Atp13a4	1.92564e-23	1.04707	Paqr8	9.58593e-54	0.713201	Tmem9b	3.56218e-84	0.820006	Ufm1	1.98864e-24	0.460482	Arid1b	5.92176e-30	0.580235	Rpl41	8.70116e-72	0.221039
720	Slc7a8	2.2155e-24	8.12513	Knstrn	5.64917e-95	1.41692	Gmps	5.44488e-130	0.799874	Flnb	1.35936e-46	0.664204	Gm2000	2.0028e-23	0.406417	Ubn2	1.04486e-53	0.646266	Hells	3.76006e-84	1.328	Emg1	2.06337e-24	0.436499	Son	5.96311e-30	0.424215	March5	9.0726e-72	0.43631
721	Ralgapb	2.74127e-24	0.792802	Smn1	6.7179e-95	1.11617	Tle4	5.86082e-130	0.889453	Slc2a1	4.68837e-46	0.555856	Onecut2	2.02529e-23	1.93758	Arhgap44	1.18304e-53	0.849268	Zdhhc5	3.90364e-84	0.765292	Rpp21	2.46343e-24	0.465931	Parva	6.20449e-30	0.530136	1700112E06Rik	1.12727e-71	1.45301
722	Pip4k2c	3.87092e-24	0.650199	Dusp5	7.31841e-95	1.95026	Mrpl49	8.94095e-130	0.834123	Bag1	4.69367e-46	0.222812	Slc9a1	2.07672e-23	0.687439	Mbnl1	1.36146e-53	0.439974	Sf3b4	4.62922e-84	0.740254	Vps13a	2.49632e-24	0.728306	Gbas	6.39966e-30	0.775992	March6	2.04137e-71	0.616123
723	Thsd4	3.99531e-24	0.819441	Noc2l	1.17986e-94	1.1418	Trmt6	1.71436e-129	1.14346	Psmd7	5.65725e-46	0.293021	Acyp1	2.25001e-23	0.435508	Mtcl1	1.61221e-53	0.647551	Med21	5.35097e-84	0.666173	Psmc2	2.52477e-24	0.451462	Bckdha	7.05277e-30	0.654955	Atp5a1	7.16376e-71	0.269919
724	Yod1	4.02776e-24	0.887061	Nptx1	1.29027e-94	2.2726	Asns	2.06559e-129	0.963367	Cetn3	1.05697e-45	0.393577	Dmtf1	2.84379e-23	0.555118	N4bp2l1	2.18567e-53	1.89948	Wbscr22	6.36364e-84	0.802343	Vimp	3.20562e-24	0.426318	Vps41	8.16825e-30	0.632972	Tmem38b	9.78084e-71	0.755629
725	Mob1b	4.08605e-24	0.468459	Rala	1.82024e-94	0.573834	C1qbp	2.32378e-129	0.62351	Camk2d	1.19411e-45	0.374208	Rab3d	2.94547e-23	0.462476	Mcf2l	3.17565e-53	2.38084	Tomm5	7.715e-84	0.660785	Smn1	3.33303e-24	0.582312	Lactb	8.34184e-30	0.736226	Cpeb4	1.4044e-70	0.503964
726	Ick	5.2973e-24	0.73493	Cct5	5.33873e-94	0.601738	Arl4a	4.04124e-129	1.10794	Prelid2	1.63564e-45	1.33929	Wbp1	3.01289e-23	0.35726	Bach1	4.22018e-53	0.829804	Gstm1	8.25399e-84	0.981828	Ece1	3.59809e-24	0.568559	Man2b1	9.21628e-30	0.769079	Mfap3l	3.90921e-70	0.952137
727	Hacd3	7.36238e-24	0.642864	Fam111a	1.02379e-93	1.46199	Cdkn2b	7.89105e-129	0.671746	Tpm1	2.5483e-45	0.237431	Ncmap	3.89046e-23	0.935667	Retsat	4.70712e-53	1.70329	Amfr	9.21445e-84	0.726373	Slc7a11	3.83213e-24	0.852917	4930556M19Rik-1	9.67555e-30	1.11477	Spopl	5.32814e-70	0.88946
728	Emsy	7.3831e-24	0.807534	Ak6	2.83369e-93	0.813683	Timm50	8.91749e-129	0.793433	Ptrh2	3.76003e-45	0.797851	Hltf	4.34764e-23	0.627514	Snx22	6.77018e-53	1.79161	Ifngr2	1.06193e-83	0.761991	Blmh	4.06995e-24	0.653358	Il6st	1.24822e-29	0.681755	Polr2l	5.50981e-70	0.724373
729	Megf9	8.72556e-24	0.838464	Gclm	2.85024e-93	0.848529	Cdc34	1.21142e-128	0.6996	Rab24	6.97077e-45	0.537683	Glrx2	4.72004e-23	0.299609	Tigd2	7.25706e-53	0.81239	Slc16a2	1.18042e-83	0.909064	Echs1	4.65913e-24	0.451036	Eps8l1	1.25722e-29	0.815248	2410015M20Rik	7.11812e-70	0.318991
730	Csf2	1.03244e-23	1.20095	Shfm1	3.4067e-93	0.451041	Ube2e3	1.76055e-128	0.620287	Pigx	7.47256e-45	0.747357	Leng8	5.05655e-23	0.460561	Cpn1	7.38098e-53	1.73233	Coa3	1.36048e-83	0.590954	Carnmt1	4.65913e-24	0.517434	Snx13	1.25901e-29	0.693174	Hadha	1.08414e-69	0.504923
731	Raph1	1.38031e-23	0.511055	Pglyrp1	3.99168e-93	0.756658	Cdca3	2.01995e-128	1.11286	Egln3	8.44858e-45	0.886056	Enpp1	5.06796e-23	1.28486	Usp9x	1.50374e-52	0.522049	Lzic	1.42489e-83	1.24261	Rbbp7	4.89999e-24	0.436163	Arid4a	1.26602e-29	0.622373	Tra2b	2.04775e-69	0.372023
732	2810474O19Rik	1.52097e-23	0.594222	Eif3i	4.10485e-93	0.540504	Sae1	2.25812e-128	0.687626	Med10	1.08064e-44	0.535879	Pld3	5.15949e-23	0.465391	Rph3al	2.03779e-52	2.07895	Gmfb	1.93223e-83	0.782544	Dut	6.71754e-24	0.579171	Ngly1	1.31239e-29	0.733927	Ankrd54	3.58289e-69	0.713634
733	Myd88	1.54203e-23	0.982979	Atad2	4.5066e-93	1.2461	Hist1h1e	6.17015e-128	1.53962	Hs3st1	1.11739e-44	0.99499	Dtx3	5.48084e-23	0.566611	Sord	2.48005e-52	1.1926	Mrpl3	2.61609e-83	0.830542	Sptssa	6.75817e-24	0.570826	Tmem42	1.34737e-29	0.627282	Cers2	7.79799e-69	0.361039
734	Stard8	1.82064e-23	1.59008	Slit2	4.90579e-93	1.80083	Mrps7	7.29052e-128	0.664366	Stip1	1.11949e-44	0.4949	Flt1	5.48084e-23	3.53242	Smpdl3a	2.98944e-52	0.854176	Afg3l2	3.02107e-83	0.905346	Ywhae	6.94168e-24	0.31163	Mapkapk3	1.36754e-29	0.764313	Exosc7	8.13131e-69	0.379342
735	Nol3	1.84045e-23	1.33372	Dnmt1	5.03482e-93	1.15459	Ciapin1	9.10323e-128	0.786509	Vdac3	1.5616e-44	0.417719	Gstt2	5.73208e-23	0.489091	Rab33b	3.11858e-52	1.40229	Sf3a1	3.23438e-83	0.868775	Nap1l1	7.25445e-24	0.407545	Laptm4a	1.51004e-29	0.387139	9130230L23Rik	2.71387e-68	1.24694
736	Gm26825	2.14227e-23	2.56496	Ppp1r18	7.65369e-93	1.8075	2700094K13Rik	9.65604e-128	0.568255	Psmb7	2.0686e-44	0.356366	Znfx1	6.98219e-23	0.868136	Pygo1	3.15941e-52	3.1932	Psmd9	3.27134e-83	0.826344	Spc24	7.59885e-24	0.875539	Kdm5a	1.60486e-29	0.545185	AU021092	7.92524e-68	0.729513
737	Mark2	3.13894e-23	0.493516	Mtpn	8.54101e-93	0.624137	Mrpl35	1.51179e-127	0.759977	Fam32a	2.81387e-44	0.375543	Dhcr7	7.69073e-23	0.71515	Plekhd1	5.03298e-52	1.44334	Naaa	3.38527e-83	1.14345	Dnmt1	7.89135e-24	0.668889	Acadsb	2.06042e-29	0.572084	Slc22a23	1.22221e-67	0.667429
738	Creb3l1	3.33769e-23	0.91308	Cab39	9.87613e-93	0.731704	Phf5a	3.06457e-127	0.603995	Lsm6	3.61355e-44	0.340698	Ahr	8.07176e-23	0.512541	Arid1b	5.40048e-52	0.935004	Gbe1	3.8776e-83	1.41769	Timp3	8.85801e-24	0.523274	Itm2a	2.30048e-29	1.31395	Arid1b	1.59526e-67	0.758812
739	Retsat	3.70702e-23	1.35133	Slc25a5	1.23849e-92	0.523973	Phpt1	3.79641e-127	1.1931	Wnt7a	8.58736e-44	0.94514	Phactr4	9.56972e-23	0.570096	Osbpl1a	3.6354e-51	1.75008	Ginm1	4.55859e-83	0.849364	Map1lc3b	8.98292e-24	0.326176	Bik	2.3973e-29	1.42669	Fdx1	4.76125e-67	0.412142
740	Acadsb	4.96198e-23	0.746333	Spc24	1.94367e-92	1.18183	Smc4	8.38079e-127	0.849491	Actr3	3.63263e-43	0.232725	Herc6	1.09434e-22	1.51936	Elf5	1.01242e-50	1.03378	Rps14	4.56944e-83	0.310714	Surf4	1.01957e-23	0.421906	Ptgr2	2.48773e-29	0.6813	Mylk	4.78816e-67	0.675219
741	Cdc42bpg	5.13413e-23	0.870198	Arpp19	2.72314e-92	0.525622	Trappc4	1.03991e-126	0.597949	S100a1	3.75985e-43	0.32407	Eif2s3y	1.14405e-22	0.365516	Bscl2	2.11094e-50	0.929204	Zyx	4.96194e-83	0.785687	Copg1	1.23107e-23	0.49973	Pura	2.80872e-29	0.464703	Slc43a2	5.20473e-67	0.730972
742	Sfi1	5.25274e-23	1.8317	Efhd2	2.77459e-92	0.774993	Rfc1	1.78704e-126	0.849585	Rbbp7	3.78265e-43	0.353256	Unc119	1.21664e-22	0.356577	Smim1	4.23881e-50	0.795047	Sec14l1	5.72433e-83	0.697163	Stk38	1.28172e-23	0.574241	Arl2	2.92345e-29	0.557177	Col4a2	7.30969e-67	0.423582
743	Zcchc11	5.83145e-23	0.719387	Upp1	2.82502e-92	2.42974	Tnfrsf23	2.00618e-126	1.14935	Emc8	4.37136e-43	0.521855	Trim34a	1.23482e-22	1.65803	Tmem205	4.98444e-50	0.540147	Snf8	6.70616e-83	0.6926	Khdrbs1	1.30022e-23	0.459853	Alcam	2.9583e-29	0.496112	Pik3ca	8.0937e-67	0.472947
744	Pygo1	8.20935e-23	2.562	Magoh	4.1693e-92	0.732516	Grasp	2.25134e-126	0.774038	Psmd14	5.86872e-43	0.431858	Gaa	1.32029e-22	0.39948	Dgkd	6.54127e-50	0.936048	Bet1	7.43361e-83	0.772141	Lmcd1	1.33773e-23	1.5958	Cish	3.19409e-29	0.702966	Akap8l	2.53615e-66	0.878868
745	Dopey1	1.05894e-22	1.18392	Agpat5	4.32134e-92	1.18672	Hnrnpf	2.65098e-126	0.494928	Sugt1	6.25611e-43	0.424877	Oxld1	1.64092e-22	0.715876	Arl6ip1	9.89237e-50	0.391437	Nop10	9.19143e-83	0.509857	Ash2l	1.38037e-23	0.659912	Ebp	3.62372e-29	0.605034	Szt2	2.76668e-66	0.840872
746	Wdr6	1.0802e-22	0.637726	Fen1	6.25054e-92	1.46866	Ppp1r2	2.65804e-126	0.646539	Ubb	7.52259e-43	0.162011	Kdm7a	1.68044e-22	0.5125	Tmem30a	1.28728e-49	0.442444	Pepd	1.26558e-82	0.819274	Snrpb2	1.43715e-23	0.525486	Fbxw8	3.73923e-29	0.686894	H3f3a	2.85005e-66	0.271645
747	Plcg1	1.11498e-22	0.883077	Flnb	7.60521e-92	0.963044	Casp3	4.97531e-126	1.38882	Pcbd1	8.39812e-43	0.610816	Taz	1.7965e-22	0.475632	Hdac5	1.96997e-49	1.0241	Trappc2	1.35586e-82	1.09228	mt-Cytb	1.45661e-23	0.296572	Gltp	3.82006e-29	0.587933	Inpp5b	3.77582e-66	0.87312
748	Ssh1	1.41356e-22	0.83923	P4hb	8.42761e-92	0.601882	Smc6	5.27706e-126	0.743661	Ptprn	9.79636e-43	0.966204	Pigs	2.04663e-22	0.432731	Khk	2.26789e-49	1.62755	Metap1	1.64468e-82	0.827635	Ppa1	1.50144e-23	0.470319	Adrbk2	3.9694e-29	0.549296	Med8	4.05184e-66	0.419253
749	Cdc14a	1.78762e-22	1.02116	Wsb2	1.0247e-91	0.82412	Nbl1	5.44675e-126	0.894155	Sdf2l1	1.44172e-42	0.623055	Ralgapa2	2.21227e-22	0.362471	Igsf3	2.7151e-49	0.774155	Psmc1	1.90581e-82	0.677342	Usp19	1.5063e-23	0.579336	Cry2	4.03135e-29	0.64854	Atp5g3	4.09151e-66	0.306645
750	Tst	2.2545e-22	0.449986	Khdrbs1	1.09166e-91	0.763844	Sf3a3	8.48655e-126	0.865019	Srpk1	3.69407e-42	0.488776	Tanc2	2.65897e-22	0.405444	Acox1	2.79008e-49	0.61072	Zcchc17	2.09863e-82	0.746229	Dsp	1.53699e-23	0.613236	Clstn1	5.06618e-29	0.552004	Kmt2c	4.30224e-66	0.665675
751	Sh3pxd2a	2.62861e-22	0.988926	Oit1	1.36834e-91	2.10052	Nmt2	1.8183e-125	0.771139	Wdr18	4.33751e-42	0.716675	Gjb1	2.96082e-22	1.61768	Fchsd2	3.4638e-49	0.869057	Exoc5	2.40954e-82	0.823224	Bzw2	1.63066e-23	0.538783	Dpm1	5.28441e-29	0.620025	Rhoq	1.16079e-65	0.863741
752	Kcnk6	2.62935e-22	2.11832	Wfdc2	1.75452e-91	0.351329	Eri1	1.89394e-125	0.911149	Mrps18a	4.37383e-42	0.502161	Sc5d	3.16289e-22	0.391401	Col4a4	3.56366e-49	0.745207	Ywhab	3.14951e-82	0.560748	Ift43	1.66586e-23	0.507742	Snx17	5.90849e-29	0.571542	Emc7	2.29378e-65	0.393497
753	Runx1	2.63296e-22	0.412759	Smc4	1.85671e-91	0.9622	Nasp	3.0956e-125	0.790299	Limd2	7.77627e-42	0.368538	Phf21a	3.44388e-22	0.460754	Klhl29	4.46447e-49	2.77783	Hif1a	7.71614e-82	0.65882	Ypel5	1.666e-23	0.699796	R3hdm2	6.4142e-29	0.618558	Atp6ap1	3.76343e-65	0.505848
754	3222401L13Rik	2.73337e-22	2.10538	Polr2f	1.98534e-91	0.617794	2810428I15Rik	3.15365e-125	0.58957	Plekha2	9.13272e-42	1.11775	Srpk2	4.41782e-22	0.306543	Nedd9	8.2575e-49	0.70645	Csgalnact2	1.11074e-81	0.83876	Elovl7	1.75959e-23	0.710103	Arid4b	7.38844e-29	0.483807	Tmco1	7.40852e-65	0.455406
755	Mecom	2.89113e-22	0.564295	Snrpg	2.03631e-91	0.651959	Atg101	3.21718e-125	0.706608	1810037I17Rik	1.13419e-41	0.19433	Atp5d	4.61683e-22	0.104083	Dopey1	8.59903e-49	1.21949	1110004E09Rik	1.34788e-81	0.723242	Sf3b2	1.77882e-23	0.393174	Agrn	7.8626e-29	0.561016	Ttc7	7.62777e-65	0.738122
756	Rassf2	2.94165e-22	1.40632	Naa15	5.25078e-91	0.863935	Arhgef5	3.32279e-125	0.749373	Stoml2	1.36005e-41	0.463688	Manba	5.86194e-22	0.84413	Spns1	1.08785e-48	0.842868	Snrpb2	1.55306e-81	0.750314	Lamb3	1.8997e-23	0.484731	Hexa	7.9767e-29	0.498621	2310030G06Rik	7.86035e-65	0.887642
757	Pex11a	2.97699e-22	1.00248	Slc3a2	6.08686e-91	0.744754	Ltbp1	3.9949e-125	1.70438	Mrpl18	1.41205e-41	0.33008	Xiap	7.13548e-22	0.331416	Klf13	1.74306e-48	0.569815	Zfp422	1.68113e-81	0.968918	Gcnt2	1.92321e-23	0.880152	Gstt3	8.05196e-29	0.54593	Daam1	1.04415e-64	0.599031
758	2610037D02Rik	3.05803e-22	1.10064	Rpn1	7.95004e-91	0.637355	Krt23	5.76541e-125	0.892892	Eif3g	3.08758e-41	0.380747	Cbarp	7.57139e-22	0.634769	Adam22	3.16737e-48	2.53037	Dnaja3	2.03907e-81	0.877502	Dhx9	2.00282e-23	0.48839	Dbp	8.06553e-29	0.944816	Rdx	1.33594e-64	0.373375
759	B230369F24Rik	4.58278e-22	2.60023	Usp14	1.66546e-90	0.7398	Eif1ad	9.78225e-125	0.929432	Mrpl49	3.20241e-41	0.676293	Atf7	8.72205e-22	0.564226	Rasgef1b	3.76693e-48	1.39532	Samd9l	2.44655e-81	1.02395	Pdgfb	2.05692e-23	1.52063	Mvb12b	8.52044e-29	0.530794	Asah1	1.34626e-64	0.541615
760	Gm37494	4.91145e-22	1.38679	Cyr61	1.83471e-90	1.05867	Furin	1.38705e-124	0.807939	Mpp6	5.29048e-41	0.537642	Enpp4	8.92428e-22	0.651758	Wdr6	4.64042e-48	0.770242	Mdm2	2.65007e-81	0.837406	Rab18	2.11578e-23	0.415285	Myh9	8.55631e-29	0.563372	Adk	2.02774e-64	0.419814
761	Elf5	7.63059e-22	0.852221	Wsb1	2.62985e-90	0.918187	Iffo2	1.484e-124	1.17631	Tsg101	8.1139e-41	0.389174	Tecr	1.04709e-21	0.194031	Pcmtd2	6.29228e-48	1.10412	Chmp3	2.6565e-81	0.675517	Psmd7	2.28667e-23	0.398899	Ppl	8.75824e-29	0.579052	Arhgap31	2.24284e-64	0.787722
762	Slc15a1	8.78111e-22	2.85101	Nras	2.98257e-90	0.823344	Apex1	1.60979e-124	0.78075	Ube2e1	1.36927e-40	0.381796	Zc3h6	1.05921e-21	1.41053	2900089D17Rik	7.73591e-48	2.29793	Pls3	3.74305e-81	0.620408	Smc3	2.30297e-23	0.484947	Ndufv1	8.93395e-29	0.507856	Nedd4l	2.43672e-64	0.636427
763	Atxn2l	9.32738e-22	0.625141	Ect2	5.9557e-90	1.42313	Cd3eap	2.42588e-124	1.144	Gars	2.2403e-40	0.445739	Fzd4	1.33225e-21	0.495093	Aldh3a2	1.11232e-47	0.896849	Tmem251	9.42486e-81	1.00742	Ndufs6	2.31927e-23	0.337421	Cask	9.02479e-29	0.635334	Pard3	2.9127e-64	0.540837
764	Clcn4	9.46135e-22	0.736058	Tmbim1	7.44679e-90	0.840412	Snhg9	2.48695e-124	2.01709	Tyms	3.38165e-40	0.776845	Ubald2	1.46536e-21	0.320971	Efna2	1.86341e-47	2.73759	Etf1	9.71837e-81	0.614993	Smap1	2.46634e-23	0.442746	D430042O09Rik	9.26661e-29	0.974521	Serinc5	4.44256e-64	1.19151
765	Ppp1r1a	9.54041e-22	2.63183	Tmem163	1.18522e-89	0.919323	Hnrnpa0	2.78404e-124	0.560529	Lyar	4.20986e-40	0.593084	Hspg2	1.80179e-21	0.608299	Prdm16	2.19583e-47	1.1215	Prpf38a	1.0413e-80	0.787684	Rnf7	2.76206e-23	0.364868	Smim13	9.27115e-29	0.854533	Kcnc3	5.59724e-64	0.513798
766	Cygb	1.14629e-21	3.64446	Rpl6	1.37409e-89	0.307102	Akr1b8	5.2962e-124	0.666962	Epb41l2	5.77793e-40	1.00826	Itga6	1.89374e-21	0.253825	Apbb1	2.34152e-47	1.01823	Kras	1.10511e-80	0.58282	Cisd1	3.07019e-23	0.409785	Mbip	9.3669e-29	0.502994	Hs2st1	6.78462e-64	0.857674
767	Fam184a	1.27928e-21	1.58579	Ncbp1	1.41847e-89	1.23819	Rbm8a	1.19442e-123	0.572725	Tmem126a	1.62913e-39	0.478122	Zfp87	2.24791e-21	1.19687	Vldlr	3.00759e-47	0.944098	Paics	1.17038e-80	0.616572	Arhgef12	3.35772e-23	0.507895	Bbx	9.81685e-29	0.559574	Arfgef3	1.17875e-63	0.867004
768	Tigd2	1.50364e-21	0.702121	Cftr	1.74564e-89	1.66309	Scaf11	1.28973e-123	0.580108	Ctxn1	1.78549e-39	1.50517	Bbx	2.27518e-21	0.342797	Smg1	3.05878e-47	0.686164	Sec61b	1.22269e-80	0.488221	Dnajc15	3.48377e-23	0.480747	Creb3l2	1.01137e-28	0.734689	Pcyt1a	1.91322e-63	0.66868
769	Acss2	2.10424e-21	0.806212	Snrpa	2.24239e-89	0.937447	Wdr74	1.47184e-123	0.89029	Pvrl2	2.84153e-39	0.254172	Trim25	2.43429e-21	0.47757	Rasgef1a	3.47927e-47	1.07118	Ppp2cb	1.26797e-80	0.552203	Ndnl2	3.56666e-23	0.655357	Phactr2	1.04982e-28	0.70306	Ssh2	2.80576e-63	0.7005
770	Inpp5b	2.44399e-21	0.816212	Bola2	2.87199e-89	0.741511	Vta1	2.00009e-123	0.699319	G3bp1	4.22196e-39	0.269235	Gtf2e2	2.52997e-21	0.382721	Suv420h1	3.61574e-47	0.852515	Glo1	1.30311e-80	0.63558	Copa	4.09063e-23	0.448949	Mrpl27	1.07261e-28	0.527072	Eci1	3.03713e-63	0.46695
771	Cdkn2aip	2.7379e-21	0.979271	Ube2l3	3.02214e-89	0.575794	Rwdd4a	3.91204e-123	0.900645	Ubl4a	4.88987e-39	0.549964	Banp	2.94883e-21	0.470288	Hp1bp3	5.73293e-47	0.484919	D030056L22Rik	1.34612e-80	0.85884	Srsf5	4.19656e-23	0.380374	1810058I24Rik	1.07261e-28	0.46333	Kmt2e	4.89445e-63	0.375639
772	Dnajb2	2.81024e-21	0.820662	Eif3d	4.21712e-89	0.715033	Myh9	7.96309e-123	0.590611	Cdv3	4.94939e-39	0.29423	Cdk18	3.0728e-21	0.585057	Fgd4	6.05778e-47	1.29958	Fam129a	1.68805e-80	0.89724	Spcs2	4.35539e-23	0.353597	2210013O21Rik	1.11106e-28	0.546126	Marc2	6.29975e-63	0.391577
773	Sytl2	3.14871e-21	1.20663	Asf1b	7.29403e-89	1.74079	Spns2	1.53355e-122	0.94115	2200002D01Rik	7.02737e-39	0.357839	Aebp1	3.55956e-21	2.48012	Atp6v1a	6.20666e-47	0.434365	Uchl3	1.7644e-80	0.719403	Crb3	4.67744e-23	0.376176	Ctdsp1	1.12321e-28	0.635956	Atp6v0a4	8.19369e-63	1.30564
774	Eif4e3	3.2634e-21	2.06437	Tmed9	9.34894e-89	0.536163	Eva1a	1.68302e-122	0.801989	Ndufs2	9.21277e-39	0.270319	Arpc2	3.69766e-21	0.166361	Adamts1	7.75121e-47	0.974788	Fam136a	1.93716e-80	0.827017	Nol7	4.97129e-23	0.404986	Rad23a	1.13632e-28	0.544876	Acyp2	1.12816e-62	1.01256
775	Fam160b1	4.03204e-21	0.783777	Polr2c	1.14778e-88	0.682583	Adam9	1.82098e-122	0.678241	Ebp	9.46269e-39	0.606451	Zfp395	4.63841e-21	0.704845	Slc26a9	8.20054e-47	0.704491	Vdac3	1.99526e-80	0.65339	Psmc1	4.97821e-23	0.464392	Dnajc3	1.18491e-28	0.484765	Yipf1	1.82219e-62	0.573907
776	Rragd	4.12755e-21	1.18018	Coq10b	2.78641e-88	0.936065	Ndufb7	2.02857e-122	0.485065	Bud31	9.71132e-39	0.474969	Rabac1	5.24785e-21	0.18562	Bpifb5	8.70374e-47	3.5527	Ikbkg	2.10896e-80	1.52967	B230118H07Rik	5.02751e-23	0.766517	Mau2	1.28237e-28	0.648625	Rb1cc1	1.89952e-62	0.511569
777	St3gal6	4.12755e-21	0.944215	C1d	6.17195e-88	0.844603	Phb2	3.79895e-122	0.533071	Vsig2	1.02992e-38	0.799869	Gdi2	5.34867e-21	0.198646	Tceal1	9.97612e-47	2.0771	Myef2	2.26743e-80	0.827199	Prdx4	5.46356e-23	0.447702	Sox2	1.31415e-28	1.27561	Ubxn6	2.31124e-62	0.55944
778	Efnb1	4.14854e-21	0.731768	Ddx18	6.47348e-88	0.991305	Phgr1	9.00337e-122	1.10843	Dctn2	1.03848e-38	0.304948	Rbpj	5.63932e-21	0.390894	Ralgapb	1.0892e-46	0.92001	Agpat5	2.43194e-80	0.853409	Eif1ax	5.68233e-23	0.420413	Gphn	1.41379e-28	0.684482	Syngr1	3.00267e-62	0.643658
779	Magi3	6.07185e-21	0.555177	Cmbl	7.53632e-88	1.98787	Fam32a	9.05672e-122	0.607928	l7Rn6	1.12944e-38	0.651447	Sh3bp1	5.68955e-21	0.392803	Gm10263	1.27207e-46	1.2227	Tmem106b	3.56298e-80	0.786018	Rps29	6.05817e-23	0.210081	Rab3d	1.49688e-28	0.624799	Sorl1	3.2332e-62	0.452239
780	Rap1gap	6.9458e-21	0.61445	Rad51	9.34051e-88	1.7015	Slc7a1	2.02229e-121	1.07087	Cxcl16	1.23833e-38	0.584069	Zfp260	5.91081e-21	0.479553	Alad	1.31386e-46	0.472954	Flna	5.77858e-80	0.694095	Hist1h4d	6.05817e-23	1.51838	Lpcat3	1.55032e-28	0.508668	Sgce	4.92195e-62	1.33341
781	Tap2	7.3309e-21	1.00678	Stmn1	1.41163e-87	0.732009	Tspo	4.69643e-121	0.400886	Etv4	2.62047e-38	1.21496	Ube2g1	6.39908e-21	0.338225	Trim8	1.51195e-46	0.553458	Naa15	7.00947e-80	0.716657	Ano1	6.14916e-23	0.484967	Ormdl3	1.56054e-28	0.679517	Pla2g16	6.50061e-62	0.535213
782	Map4k2	7.66382e-21	1.50079	Mpzl3	1.64075e-87	1.61103	Ahsa1	5.19318e-121	0.678408	Rbp4	3.10663e-38	0.70462	Car12	8.47153e-21	2.93367	Scarb2	1.68859e-46	0.508471	Atxn10	7.58898e-80	0.553222	Fam174b	8.0729e-23	0.453118	Tnrc6b	1.57504e-28	0.518096	Polr2k	7.13684e-62	0.423347
783	Ep400	9.02262e-21	0.655646	Angptl4	1.99775e-87	2.2716	Zrsr2	6.31161e-121	0.797452	Hdlbp	3.2764e-38	0.215501	Zfp950	9.5208e-21	0.481127	Phip	2.25935e-46	0.612151	Ephx1	1.12174e-79	1.38621	Fam32a	8.37419e-23	0.418135	Mal2	1.81323e-28	0.537421	Uqcc3	1.08135e-61	0.526595
784	Mgat1	9.29555e-21	0.716019	Wdr43	2.32776e-87	1.07626	Sumo1	9.00862e-121	0.511128	Ltbp1	3.91497e-38	1.47392	5430416N02Rik	1.09068e-20	0.924358	Ints6	2.60892e-46	1.52386	Gm8186	1.44013e-79	1.02887	Pafah1b1	8.43572e-23	0.375296	Ctsb	1.9021e-28	0.413042	Epn3	1.47149e-61	0.609987
785	Bpifb5	1.03003e-20	2.84396	Hmox1	3.17613e-87	0.864189	Polr3k	9.92985e-121	0.699542	Cttn	1.00744e-37	0.360501	Cacfd1	1.17e-20	0.435358	Rybp	2.74304e-46	1.02506	Pfdn2	1.5867e-79	0.484184	Iars2	8.73805e-23	0.648197	Arhgap31	1.91021e-28	0.620281	Smim10l1	1.49219e-61	0.51311
786	D17Wsu92e	1.88616e-20	0.504968	Emp3	4.45708e-87	1.36418	Orai1	1.12117e-120	0.747386	Ywhag	1.59713e-37	0.416993	Itgb5	1.17785e-20	1.03861	Phf2	3.53763e-46	1.06041	Phc2	1.81755e-79	0.650953	Slc9a3r1	8.89697e-23	0.406222	Snx4	1.93077e-28	0.495498	Slc31a1	2.19448e-61	0.435238
787	Cdkn1a	2.25322e-20	0.383447	Ubl4a	6.39208e-87	0.866104	Gars	1.8221e-120	0.659467	Fam216a	1.94632e-37	0.811957	Jmjd6	1.24649e-20	0.454194	Efnb1	3.78352e-46	0.842931	Eif2s1	2.25409e-79	0.665322	Taf12	8.99951e-23	0.611769	Phb	2.12806e-28	0.561296	Clip4	2.888e-61	0.521357
788	Nfat5	2.67564e-20	0.5856	Pbdc1	9.86231e-87	1.09855	Gm10093	2.33403e-120	1.52824	Tenm4	2.43402e-37	1.66194	Arhgef10l	1.478e-20	0.740041	Zmym5	5.42366e-46	0.835951	Slc26a2	2.36518e-79	0.837761	Paics	9.46567e-23	0.412569	Vps53	2.70608e-28	0.572237	Ndufa10	4.33272e-61	0.373115
789	Tmem30a	3.96873e-20	0.279107	Spire1	1.24572e-86	2.55846	Kpna3	3.9683e-120	0.923976	Gpx1	6.43873e-37	0.163735	Loxl2	1.50634e-20	1.9368	Osmr	5.57942e-46	1.24098	Tpr	2.41645e-79	0.575843	Gadd45b	1.04735e-22	0.49941	Stx16	3.45526e-28	0.539665	Rac3	4.75335e-61	0.672877
790	Nfe2l2	4.11797e-20	0.235171	E2f8	1.3013e-86	2.56577	Clns1a	4.35097e-120	0.725883	Cfdp1	6.95712e-37	0.340617	Gm561	1.61215e-20	0.367222	Pld1	7.68447e-46	1.33169	Oxsr1	2.6516e-79	0.863575	Shroom3	1.10863e-22	0.793559	Safb2	3.51537e-28	0.623077	2810474O19Rik	5.63456e-61	0.519686
791	Rph3al	6.63579e-20	1.56835	Ago2	1.70402e-86	0.854055	Sprr1a	7.76682e-120	1.22575	Hnrnpk	1.24689e-36	0.14824	Kansl3	2.01027e-20	0.556103	Csf2	8.37953e-46	1.37183	Pdcd10	2.82786e-79	0.596331	Yipf4	1.1212e-22	0.480324	Net1	3.55441e-28	0.641102	Rragd	5.73147e-61	1.19561
792	Fbxl3	7.36004e-20	0.741516	Sap30	4.66132e-86	1.02782	Commd1	1.22148e-119	0.671177	Samd5	1.6995e-36	1.71503	Mkrn2	2.02127e-20	0.613153	Pnrc1	1.40025e-45	0.37842	Capzb	3.02613e-79	0.531097	Pak1ip1	1.16007e-22	0.477373	Mat2b	3.88098e-28	0.500318	Lpin2	6.78152e-61	0.367397
793	Slc7a4	7.38658e-20	1.55692	Mrc1	4.84144e-86	2.84129	Mrps15	1.67848e-119	0.674029	Lsm8	2.12019e-36	0.494115	Ppm1j	2.0737e-20	1.61901	Saraf	1.401e-45	0.582522	Psma1	3.28439e-79	0.559174	Mta3	1.2133e-22	0.703257	Ogfr	4.01597e-28	0.593302	Ppp3ca	8.63402e-61	0.44655
794	Srrm2	9.5182e-20	0.250648	Krt79	7.54752e-86	2.9552	Rbbp7	1.71498e-119	0.60878	Nupr1	3.96599e-36	0.419107	Cd59a	2.07656e-20	0.804211	Pcf11	1.43054e-45	0.682469	Ptrf	3.40034e-79	0.70442	Prkci	1.37624e-22	0.513726	Mxd1	4.09807e-28	0.872395	Tmem135	1.05951e-60	0.596453
795	Chrnb1	1.00742e-19	0.882984	Nt5c3	8.34858e-86	1.17008	Isg20	1.7471e-119	0.78247	Igf1r	5.02464e-36	0.642578	Parp9	2.15989e-20	0.753558	Slc25a36	1.97654e-45	0.73613	Rin2	3.50205e-79	0.805087	Cep83	1.37624e-22	0.764064	Lrrfip1	4.39613e-28	0.513039	Ak1	1.06379e-60	1.01142
796	Pcf11	1.05946e-19	0.585644	Psph	1.10444e-85	1.30761	Srrm1	1.81189e-119	0.527327	Nt5c	5.38146e-36	0.433613	Ttc14	2.28808e-20	0.328846	Cnppd1	2.27465e-45	0.907669	Hnrnph2	4.24973e-79	0.70664	Cmc2	1.50127e-22	0.659246	Tap2	4.4448e-28	0.783404	Tmem41b	1.35802e-60	0.51611
797	Setd1b	1.09287e-19	0.838796	Sltm	1.11605e-85	0.747086	Pcdh7	2.21532e-119	1.99963	Dbn1	6.28127e-36	2.17069	Map3k1	2.46071e-20	0.656473	Hspb8	3.74014e-45	0.869757	Zbtb18	4.77008e-79	0.966717	Sucla2	1.53761e-22	0.519754	H2afv	4.57663e-28	0.451611	Fam102b	1.4075e-60	0.567815
798	Cd302	1.2301e-19	0.706792	Hbegf	2.19968e-85	0.773768	Nap1l4	5.45062e-119	0.700016	Mrpl51	6.28127e-36	0.29982	Pfkm	2.48609e-20	1.05445	Slc24a4	3.87434e-45	2.28423	Chmp2b	6.2307e-79	0.621701	Uqcr11	1.57539e-22	0.305028	Aldh3b1	5.28184e-28	1.16066	Zfp385b	2.0873e-60	1.19049
799	Gm16432	1.57257e-19	2.4579	Mcm4	3.37234e-85	1.40788	Rad50	5.92854e-119	0.877744	Vasp	8.36515e-36	0.26916	Pigx	2.55371e-20	0.363472	Vegfa	4.04295e-45	0.416278	Fam173b	7.29465e-79	1.25015	Mrps21	1.5879e-22	0.357697	Tbcel	5.98519e-28	0.634922	Prkcz	2.28752e-60	0.795083
800	Scap	1.63735e-19	1.0765	Ept1	5.93171e-85	1.28963	Polr2c	5.94437e-119	0.595901	Lad1	8.58998e-36	0.8062	Tcf25	2.55856e-20	0.222948	Atp2a3	5.33652e-45	1.42006	Copb1	7.64694e-79	0.647159	Lamtor3	1.68234e-22	0.493242	Maf1	6.00708e-28	0.517673	Dbt	4.08496e-60	0.819367
801	Rasd1	2.07342e-19	2.7247	Grwd1	8.5844e-85	1.82615	Syncrip	7.16938e-119	0.634846	Mrpl57	8.80696e-36	0.286462	Rab34	2.60874e-20	0.356672	Nemf	5.72173e-45	0.614373	Ube2q2	8.0309e-79	0.748718	Mob4	1.69288e-22	0.431063	Rap1a	6.18868e-28	0.474044	Tbcel	4.14192e-60	0.708408
802	Tmem246	2.32867e-19	1.17897	Xpo1	1.4105e-84	0.916175	Sugt1	1.16224e-118	0.627973	Bzw2	1.09589e-35	0.554329	Cbr1	2.80025e-20	0.335433	Smad5	6.02696e-45	0.973638	Snrpc	9.09088e-79	0.644789	Psmd10	1.74244e-22	0.650848	Txndc15	6.20867e-28	0.513153	Gnpat	4.25774e-60	0.502796
803	Atxn7	2.44715e-19	0.743965	Slc25a37	1.45263e-84	0.940834	Mrps5	1.20754e-118	0.803433	Srp19	1.35475e-35	0.28803	Abhd2	2.87961e-20	0.336577	Rassf2	7.37056e-45	1.61859	Acot9	1.2136e-78	0.80026	Dnajc3	1.83776e-22	0.398001	Bmpr1a	6.59077e-28	0.53158	Dync2li1	4.33505e-60	0.709465
804	Bcl6	2.88e-19	0.810513	Psma4	1.685e-84	0.603707	Exosc8	1.27651e-118	0.865673	Fkbp11	1.81271e-35	1.06165	Nelfb	2.88226e-20	0.403731	Acsl5	8.29867e-45	0.423399	Sep15	1.4674e-78	0.519007	Mrps17	1.89867e-22	0.440073	Nr3c1	7.17871e-28	0.525482	Sec62	6.40386e-60	0.339678
805	Wwc1	3.14883e-19	0.314823	Rpl29	1.76288e-84	0.407546	B4galt6	1.53709e-118	1.14948	Cdca3	1.885e-35	0.888877	Tnfaip8	3.36258e-20	0.305291	Fbxl3	8.77638e-45	0.880729	Gatad1	1.54195e-78	0.659222	Cggbp1	2.13236e-22	0.451456	Pdzk1ip1	7.22184e-28	0.562288	Hmox1	8.97301e-60	0.397659
806	Wdr91	3.60231e-19	1.38303	Traf4	2.17306e-84	0.768196	Rrs1	1.74579e-118	1.02188	Fkbp4	2.72147e-35	0.228105	Cox18	4.02937e-20	0.424028	Rnf145	1.14209e-44	0.739594	Iars2	1.65019e-78	0.828789	Supt4a	2.19805e-22	0.422112	Chd8	7.22462e-28	0.557239	Tnfaip1	1.16448e-59	0.3593
807	Pitpnm2	3.67543e-19	1.13854	Txnl1	2.2199e-84	0.589388	Ahsa2	1.76068e-118	0.930319	Ciapin1	3.03309e-35	0.562988	Cxadr	4.20124e-20	0.275421	Gprc5b	1.17175e-44	1.21965	Orc2	1.88458e-78	1.03181	Ppp1r35	2.19805e-22	0.648928	Mkln1	7.27225e-28	0.477359	Cpn1	1.21859e-59	1.41493
808	Grb7	4.00247e-19	0.672354	Ppp2r2a	2.8914e-84	0.66203	Vps36	3.26896e-118	0.599466	Ppp1ca	3.28387e-35	0.16296	4931428F04Rik	4.25086e-20	1.62634	Gas2l1	1.22593e-44	0.952865	Rrm1	1.95414e-78	0.953857	Cox6b1	2.24738e-22	0.297627	Trpm6	7.81262e-28	0.735197	Nmt1	3.34418e-59	0.413291
809	Zswim8	4.10376e-19	0.786044	Pafah1b2	3.72133e-84	0.764157	Cox6a1	4.76244e-118	0.472415	Chmp5	4.12139e-35	0.211351	Pcyox1	4.98173e-20	0.436012	Ppp1r1a	1.37486e-44	3.07074	Ostc	1.97912e-78	0.591551	Tmem147	2.74277e-22	0.415363	Ptpn1	7.98365e-28	0.520911	Mpp7	4.04007e-59	0.815333
810	Frmd4b	4.73719e-19	0.850567	Ubap2	3.75069e-84	0.871333	Gng5	5.91341e-118	0.388487	Qsox1	4.83171e-35	0.51254	Nop10	5.02923e-20	0.172053	Gja1	2.19887e-44	0.547186	9130401M01Rik	2.1932e-78	0.85902	Lrrfip2	2.76795e-22	0.453915	Hsd17b14	8.4243e-28	1.80194	Liph	4.09132e-59	0.795315
811	Chd4	5.18813e-19	0.290967	Slc25a3	4.80779e-84	0.40251	Cct4	9.48989e-118	0.542091	Morf4l2	4.86296e-35	0.260256	AI661453	5.36194e-20	0.504713	Rab6b	2.63032e-44	2.9626	Ano1	2.31763e-78	0.705865	Cmc1	2.99018e-22	0.450624	Ppp1r14c	8.82464e-28	0.642076	Npc1	5.42393e-59	0.44605
812	Dync2li1	5.26245e-19	0.689464	Eif3l	4.87545e-84	0.661268	Ndnf	1.31197e-117	0.752321	Lamtor5	5.10022e-35	0.298797	Hpn	5.37072e-20	0.414693	Vasn	2.93487e-44	1.11099	Fam174a	2.4074e-78	0.826742	Eif2s1	2.99217e-22	0.41441	mt-Co3	9.70242e-28	0.202188	Nav2	6.02383e-59	0.585044
813	Peli1	5.91512e-19	0.470379	Tnfrsf21	5.97223e-84	1.03866	Gtf3c6	1.36407e-117	0.794714	Hes6	5.81042e-35	0.575805	Slc41a1	5.42387e-20	0.561697	2610037D02Rik	2.95673e-44	1.25301	Immt	2.55116e-78	0.620315	Rab5c	3.12701e-22	0.420696	Ndufa10	9.91314e-28	0.452331	Fbln5	6.99675e-59	2.58421
814	Igsf3	6.13507e-19	0.615989	Gemin6	7.74634e-84	1.64517	Cttn	3.14227e-117	0.600538	Pcbp1	5.85654e-35	0.164136	Mfsd4	5.86242e-20	1.5205	Hmha1	5.55133e-44	1.37943	4930453N24Rik	2.60584e-78	0.76157	Klhdc8a	3.1503e-22	0.910381	Klc3	1.04654e-27	0.623359	Rnf144b	1.54343e-58	1.20444
815	Serpinb6b	6.51999e-19	0.356099	Gpat4	8.13629e-84	1.16326	Myo10	3.80721e-117	0.878641	Gfer	7.51589e-35	0.544309	St6galnac3	6.52278e-20	1.72319	Plet1	8.50095e-44	1.44511	Mrpl16	2.61354e-78	0.813661	Ncbp2	3.1503e-22	0.47433	Msra	1.09736e-27	1.0208	Pex7	1.62202e-58	0.573721
816	Foxo3	7.45168e-19	0.723211	Purb	8.644e-84	0.552025	Chaf1a	4.92357e-117	1.43399	Ethe1	1.75508e-34	0.732631	Pcdh1	9.49169e-20	0.724935	Mtmr3	9.1154e-44	0.912184	Klhl2	3.15428e-78	0.973025	Zmat3	3.1521e-22	1.17702	Clpb	1.12554e-27	0.650858	Svil	1.83372e-58	0.438623
817	Atp2a3	8.57163e-19	1.18358	Hnrnpdl	9.51232e-84	0.54762	Anapc15	5.53502e-117	1.00543	Arl1	1.89458e-34	0.240519	Nfe2l3	9.81023e-20	1.56512	Ttc36	1.20506e-43	1.13693	Sema3c	3.47427e-78	0.735027	Odc1	3.35261e-22	0.469417	Hmbs	1.14832e-27	0.52869	Lmbrd1	2.29998e-58	0.651259
818	Slc22a15	8.96076e-19	1.19473	Ywhae	2.45919e-83	0.433828	Anln	5.54723e-117	1.13855	Kcmf1	2.22247e-34	0.2844	Gmpr	1.00247e-19	0.384947	Kdsr	1.2992e-43	0.789131	Rpl7a	3.77198e-78	0.351449	Ccar1	3.44928e-22	0.489928	Map4k4	1.26167e-27	0.544889	Cutal	3.61071e-58	1.58573
819	Wls	1.03533e-18	0.272759	Cfdp1	3.12092e-83	0.670302	Acbd3	8.20143e-117	0.692834	Tomm22	2.57587e-34	0.263763	Gjb2	1.00559e-19	0.991227	mt-Nd6	1.63058e-43	0.896381	Fam96b	5.39071e-78	0.640452	Gtf3c6	3.50717e-22	0.548023	Hibadh	1.30243e-27	0.475561	Amotl2	4.41512e-58	0.541919
820	Tgfb1i1	1.15206e-18	2.51807	Wdr77	3.96185e-83	1.16645	Hddc2	1.91491e-116	0.827188	Ssrp1	3.11741e-34	0.380101	Lpin1	1.20111e-19	0.661551	Map3k5	1.75737e-43	1.18338	Dtd1	6.60697e-78	0.866217	Cox19	3.57878e-22	0.60583	Zfp579	1.44256e-27	0.890502	Glrx	6.64103e-58	0.351917
821	Dclk1	1.17721e-18	1.21723	Tipin	1.07326e-82	1.0248	Cystm1	2.33513e-116	0.44692	Naa10	4.2067e-34	0.590325	Ddr1	1.20673e-19	0.350374	Rpl27-ps3	2.06082e-43	0.74909	Psmd6	7.1846e-78	0.650272	C1galt1	3.70366e-22	0.613324	Tmem184c	1.46798e-27	0.628182	Pde7b	7.14981e-58	1.52056
822	Ncoa1	1.19548e-18	0.695652	Dstn	1.57879e-82	0.369452	Peak1	3.19332e-116	1.06316	Fam96a	5.10204e-34	0.35372	Cuedc1	1.28604e-19	0.681513	Emsy	2.6585e-43	0.808169	Cpd	7.62075e-78	0.841355	Acin1	3.86629e-22	0.426336	D10Jhu81e	1.56642e-27	0.591343	Gstm2	7.56023e-58	1.46194
823	Tmem205	1.3088e-18	0.403636	Cirh1a	1.58398e-82	1.50374	G3bp1	4.22561e-116	0.54762	Uqcrh	5.38492e-34	0.118027	Itln1	1.35728e-19	3.56749	Inpp5b	3.26821e-43	0.894568	Syne2	9.49729e-78	0.70492	Tcf7l2	4.25875e-22	0.81817	Kdm6b	1.56767e-27	0.532019	Angptl8	1.11669e-57	2.24904
824	Tceal1	1.85629e-18	1.65017	Clns1a	3.8987e-82	0.86198	Fam162a	6.63586e-116	0.528715	Mplkip	5.9325e-34	0.571195	Fxr1	1.3801e-19	0.313568	Ptp4a1	5.16602e-43	0.387118	Blvrb	1.00644e-77	0.906709	Suclg2	4.26835e-22	0.563933	Churc1	1.69601e-27	0.506069	Hgsnat	1.62557e-57	0.907357
825	Cpeb4	2.01442e-18	0.492873	Srrm1	4.42528e-82	0.556513	Comtd1	6.82017e-116	1.36237	Lsr	6.36175e-34	0.331198	Tmprss2	1.56112e-19	0.43164	Foxa2	5.77411e-43	0.547384	Trappc10	1.03327e-77	0.862442	Wbp11	5.76011e-22	0.475068	Pkn1	1.78081e-27	0.713547	Rgl2	3.36344e-57	0.82745
826	Mdfic	2.19257e-18	0.638897	Nsmce1	5.99157e-82	0.713907	Amd1	1.03828e-115	0.686265	Ppp2ca	8.0246e-34	0.218833	Acacb	1.59094e-19	0.995687	Amfr	5.83534e-43	0.526298	Mtdh	1.19866e-77	0.571755	Unc50	6.12963e-22	0.476028	Parp3	1.78275e-27	0.921812	Tmco3	4.881e-57	0.769548
827	Fzd5	2.2125e-18	0.859045	D1Ertd622e	7.09138e-82	1.43569	Kras	1.23424e-115	0.539426	Fkbp2	1.2688e-33	0.255301	H2-Q7	1.59435e-19	1.48742	Myd88	6.00776e-43	1.07545	Sept11	1.21676e-77	0.719031	Tex261	6.8662e-22	0.427179	Wipi1	1.79859e-27	0.664978	Dnajc12	5.95802e-57	0.886476
828	Zbtb44	2.47096e-18	0.814401	1110004F10Rik	7.23515e-82	0.617557	Sgms2	1.66381e-115	1.24182	Maea	1.28233e-33	0.409561	G0s2	1.60622e-19	1.74159	Ociad2	8.41273e-43	0.522568	Pir	1.69649e-77	0.808949	Abhd17c	6.9997e-22	0.60567	Mfap3l	1.99939e-27	0.660012	Rogdi	6.73368e-57	0.846588
829	Ubtf	2.55372e-18	0.51542	Cmc2	8.73737e-82	1.07953	Ugdh	1.77849e-115	0.810449	Fam60a	1.71512e-33	0.482237	Smtnl2	1.95138e-19	1.54722	Cpq	9.96307e-43	0.916805	Ncbp1	2.49709e-77	0.903238	Ptpn14	7.16809e-22	0.798021	Apip	2.04306e-27	0.584377	Egln2	6.88214e-57	0.504322
830	Tspyl4	2.8258e-18	1.55476	Hmgb3	1.17182e-81	0.854341	Psmd11	1.8405e-115	0.536998	Rpl36al	2.34371e-33	0.122358	Ube2h	1.96505e-19	0.27213	Kif13a	2.25577e-42	0.84409	Ola1	2.68733e-77	0.637021	Dusp11	7.22287e-22	0.434183	Myo1b	2.09689e-27	0.690799	Etl4	6.9471e-57	0.621361
831	Insig1	2.92608e-18	0.454566	Anxa1	1.71259e-81	0.681097	Bod1l	2.07108e-115	0.666832	Vill	2.58701e-33	0.882102	Asap1	1.9794e-19	0.600571	Gm10600	2.38387e-42	4.85825	Dek	2.9447e-77	0.66198	Aco2	7.57706e-22	0.4081	Psmb10	2.14001e-27	0.628494	Rcan1	7.40313e-57	0.886697
832	Crnde	2.96368e-18	0.966699	Cdc42se1	2.3795e-81	0.726725	Naa15	2.73212e-115	0.70853	Fzd4	3.91081e-33	1.01714	Nicn1	2.30208e-19	0.714609	Cdkn2aip	3.15862e-42	1.10169	Dnajc9	3.01951e-77	0.912078	Arhgdig	8.1005e-22	0.806551	Spats2l	2.21765e-27	1.5214	Ncor1	8.38319e-57	0.300427
833	Slc25a25	3.84311e-18	1.09055	Mbd2	2.39548e-81	0.679575	Chordc1	3.09494e-115	0.830802	Sept9	4.0133e-33	1.08561	Prkra	2.42914e-19	0.376293	Myo9a	3.24851e-42	0.997251	Gtf2b	3.90713e-77	0.664914	Luzp1	8.69885e-22	0.529808	Gga2	2.26748e-27	0.794594	Derl2	9.93824e-57	0.454557
834	Tspan2	4.53885e-18	0.537784	Prkcdbp	3.74069e-81	1.00903	Epb41l2	3.18014e-115	1.07027	Tsn	4.64075e-33	0.221278	H1f0	2.69778e-19	0.333787	Rbm5	3.62118e-42	0.620106	Yrdc	3.93239e-77	0.719617	Psmd3	8.7432e-22	0.4132	App	2.31665e-27	0.422399	Fuom	1.64114e-56	0.716913
835	Dbi	4.65859e-18	0.190349	Cenpe	5.91401e-81	1.7058	Ecscr	4.77828e-115	1.79006	Mrpl32	4.69239e-33	0.310894	Snrpd2	2.77926e-19	0.187532	Rnpepl1	3.85978e-42	0.688584	Nsmce4a	4.99601e-77	0.643471	Taf15	9.01232e-22	0.567372	Rassf9	2.36461e-27	1.0854	Lgals3bp	1.71679e-56	0.533612
836	Vasn	4.65861e-18	0.836613	Psmd14	6.84049e-81	0.714729	Pawr	5.20564e-115	0.941025	Ccdc12	8.07806e-33	0.295583	Hebp1	3.15888e-19	0.76367	Acss2	4.41143e-42	0.921298	Vps13a	5.09995e-77	0.850325	G3bp1	9.08616e-22	0.401661	Cd164l2	2.42756e-27	0.93887	Ddhd1	2.23295e-56	0.70373
837	Abca17	5.31469e-18	4.72039	Gna11	8.77379e-81	0.701395	Ppid	6.31831e-115	0.74329	Dph3	8.1292e-33	0.380865	1500009L16Rik	3.52229e-19	2.01331	Esam	5.30051e-42	0.493399	Cetn2	5.18698e-77	0.716679	Prpf38a	9.15082e-22	0.560646	Cdc42bpg	2.43964e-27	0.693625	Tigd2	2.30916e-56	0.558129
838	Ids	5.32047e-18	0.843794	Otub1	2.44872e-80	0.845153	Wdr75	8.95855e-115	0.980108	Hspa9	9.73941e-33	0.225938	Dynlt1f	3.54295e-19	0.505344	Brd7	5.43245e-42	0.440742	Ash2l	6.49521e-77	0.797549	Ccdc167	1.01963e-21	0.852838	Ddr1	2.61425e-27	0.773266	Zhx1	2.37399e-56	1.02688
839	Snx29	5.5284e-18	1.4015	Dnph1	2.97826e-80	1.57958	Mrpl21	9.0359e-115	0.638835	Gm16286	1.30922e-32	0.308317	Rabggtb	3.54295e-19	0.357776	Rnf144a	5.46926e-42	1.38849	Tspo	6.89622e-77	0.451615	Sf3b4	1.20575e-21	0.496092	Spg21	2.62047e-27	0.484925	Stat3	2.48671e-56	0.358891
840	Camsap3	6.6677e-18	0.763984	Scaf11	4.42385e-80	0.590444	Hnrnpc	1.36642e-114	0.5446	Mki67	1.37512e-32	0.670347	RP23-218K15.3	3.71239e-19	0.92025	Raf1	1.02783e-41	0.677914	Api5	1.00914e-76	0.720558	Ndufb4	1.22086e-21	0.368343	Exph5	2.7672e-27	0.869569	Smarca2	5.76649e-56	0.563748
841	Mlycd	7.3947e-18	0.765656	Card19	8.52593e-80	0.725687	Cwc15	1.79086e-114	0.559734	Chmp2a	1.46249e-32	0.219064	Malsu1	3.79203e-19	0.326041	Dixdc1	1.43843e-41	1.98602	Nt5e	1.05869e-76	0.852289	Fam173b	1.22086e-21	1.03286	Nbea	2.91666e-27	0.582315	Inhbb	5.8626e-56	1.13964
842	C77080	7.80977e-18	0.422673	Dnaja1	1.01171e-79	0.468881	Tbca	2.24897e-114	0.465895	Ffar4	2.94309e-32	0.522238	Idh3b	3.83684e-19	0.292378	Fam222a	1.67414e-41	1.98794	Cd36	1.06544e-76	1.00375	Serbp1	1.24315e-21	0.333707	Sod2	2.93665e-27	0.479253	Ramp1	6.38784e-56	0.547263
843	Kat2b	8.65178e-18	0.668423	Psma1	1.38299e-79	0.570868	Ubxn1	2.2816e-114	0.471321	Rraga	3.5412e-32	0.402909	Adgrl2	4.35311e-19	0.416574	Ids	1.78177e-41	1.03282	Ctnnd1	1.14185e-76	0.659669	Sdhaf4	1.40233e-21	0.493852	Pnn	3.36011e-27	0.494461	Mapre2	8.26424e-56	0.703803
844	Bmi1	8.81697e-18	0.860948	Sfr1	2.05084e-79	0.593944	Traf4	2.4647e-114	0.653113	Cnpy2	5.7348e-32	0.263453	Zfp329	4.72024e-19	0.611476	Dram2	1.9422e-41	0.565877	Fam104a	1.2465e-76	0.592421	Ube2a	1.44816e-21	0.429294	Cpox	3.40821e-27	0.606115	Acss1	8.88809e-56	0.920781
845	Nenf	8.82702e-18	0.257112	Eri1	3.1654e-79	1.12031	Banf1	3.14441e-114	0.569123	Mrps7	9.13936e-32	0.386076	Wbp2	5.00367e-19	0.249794	Cry1	2.03816e-41	1.25808	Atp1b3	1.25298e-76	0.636785	Xrcc5	1.60632e-21	0.644199	Crnde	3.72824e-27	0.716377	Tnrc6b	2.23696e-55	0.433211
846	Kif1c	9.01195e-18	0.654951	Actr3	4.94652e-79	0.500235	Actg1	7.60328e-114	0.438202	Prkcsh	1.15347e-31	0.415453	Eef2kmt	5.29355e-19	0.43512	Eci1	2.78773e-41	0.532194	Rps26-ps1	1.26792e-76	0.765993	Acot9	1.65658e-21	0.577292	Klhdc8a	3.82765e-27	1.03843	Cdpf1	2.56899e-55	0.689072
847	Prrc2a	9.16503e-18	0.481945	Eif1b	5.54725e-79	0.775548	Gtf2e2	1.54333e-113	0.718362	Ckap4	1.20603e-31	0.414232	Man2a2	5.31051e-19	0.475982	Cntrl	3.35057e-41	1.06568	Gtf2a2	1.28465e-76	0.651215	Wbscr22	1.70246e-21	0.582681	Rsf1	3.93645e-27	0.518166	Ptpn18	2.84451e-55	0.647678
848	Osbpl5	1.24173e-17	0.889508	Uap1l1	5.72423e-79	0.90842	Mrpl13	1.66754e-113	0.634237	Psmc2	1.74906e-31	0.34805	Hjurp	5.55997e-19	0.625227	Jag1	3.49298e-41	0.926402	Syap1	1.32019e-76	0.85051	Cep164	1.75156e-21	0.646734	Lyst	4.0426e-27	0.843802	Sparc	4.14318e-55	0.670471
849	Tppp	1.60295e-17	3.16792	Lsm4	6.56808e-79	0.612281	Rsl24d1	2.02392e-113	0.742805	Tk1	2.23401e-31	0.810941	Sra1	6.12771e-19	0.231998	Mcl1	6.07007e-41	0.37334	Bms1	1.3342e-76	0.915243	Rps14	1.78072e-21	0.196352	Arhgap29	4.20591e-27	0.57836	Hsd17b4	4.80978e-55	0.480443
850	Lpl	1.75442e-17	1.16192	Pak1ip1	7.08063e-79	0.774699	Eif4e	2.31823e-113	0.593592	Plp2	2.7444e-31	0.303193	Hif3a	6.23121e-19	3.25561	Maff	6.95654e-41	0.658988	Tmem109	1.54131e-76	0.736598	Hist1h1e	1.79921e-21	1.12045	Dnajc1	4.31047e-27	0.482717	Sars	6.64911e-55	0.382153
851	Zfp296	1.83369e-17	1.77372	Rpl39	7.76032e-79	0.357328	Sept11	2.36718e-113	0.658012	Ebna1bp2	2.78853e-31	0.422067	Stambp	6.35801e-19	0.498617	Cobll1	1.00071e-40	1.0425	Psme4	1.89162e-76	0.723608	Zc3h15	1.84556e-21	0.370177	Nrep	4.36542e-27	0.818953	Pank3	7.08608e-55	0.510564
852	9130230L23Rik	2.00634e-17	1.10517	Rplp0	1.28103e-78	0.435572	Ppih	2.71245e-113	0.816061	Nudt2	3.16961e-31	0.571388	Hhex	6.44853e-19	0.873166	Zbtb10	1.3702e-40	2.04583	Cep290	2.296e-76	0.893632	Fetub	2.03583e-21	1.71069	Chmp6	4.40467e-27	0.512009	Pmp22	8.0936e-55	2.57358
853	Mtmr3	2.18435e-17	0.750459	Slbp	1.93982e-78	0.889131	Spc24	3.19776e-113	0.955388	Fam173a	4.06813e-31	0.296047	Dtx3l	8.69666e-19	0.852958	Ppm1b	2.07468e-40	0.647315	Rps18-ps3	2.97426e-76	1.35297	Sar1b	2.16238e-21	0.381269	Pgm3	4.45046e-27	0.599092	Pyurf	8.18141e-55	0.644196
854	Bcam	2.30514e-17	0.1964	Shmt2	2.49973e-78	1.35285	Atp5g1	3.84525e-113	0.457566	Timp2	4.13222e-31	0.287177	Sp140	9.94532e-19	1.15167	Epc2	3.50513e-40	0.863692	Ubfd1	3.1632e-76	0.756877	Oard1	2.16972e-21	0.517103	Zfand2b	4.58353e-27	0.566977	Vps13b	8.74863e-55	0.897501
855	Mthfd1	2.53401e-17	0.377055	Hprt	2.55522e-78	0.655072	9930111J21Rik2	4.67174e-113	1.20887	Vamp5	5.18368e-31	0.499471	Kdm5b	1.08211e-18	0.302208	Plcg1	3.68915e-40	0.88642	Btc	3.28822e-76	1.4517	Ywhab	2.21921e-21	0.348631	Tmem234	5.01234e-27	0.411388	Ankrd46	1.01644e-54	0.873357
856	Pink1	2.7496e-17	0.751874	Rad23b	2.88608e-78	0.726948	Dnaja1	5.2782e-113	0.440755	Tma7	5.45306e-31	0.154873	Kxd1	1.08802e-18	0.317101	Med13	4.66131e-40	0.748289	Cyb5r4	3.85467e-76	0.745388	Zranb2	2.54368e-21	0.437084	Serhl	5.13827e-27	0.868588	Sepsecs	1.36647e-54	1.14632
857	Zfp219	2.97704e-17	0.8222	Sec13	3.19884e-78	0.733018	Manf	7.2228e-113	0.59632	Mrps15	6.20887e-31	0.426179	Cox7a1	1.1298e-18	1.06866	Topors	8.5406e-40	0.685027	Polr1d	4.684e-76	0.4768	Stx6	2.56629e-21	0.625111	Lactb2	5.32506e-27	0.580962	Msrb3	1.84388e-54	1.03901
858	Unc13b	3.01033e-17	0.953195	Plin2	3.96523e-78	0.673159	Uqcrh	7.7441e-113	0.344487	Pvrl3	7.69719e-31	0.55455	Sfi1	1.26086e-18	0.846841	Lrg1	8.60868e-40	0.281362	Arhgap1	6.7172e-76	0.742571	Por	2.57281e-21	0.446672	March5	5.48959e-27	0.477268	Col6a2	2.20151e-54	2.71175
859	Mapkbp1	3.01427e-17	1.14955	Ciapin1	6.74739e-78	0.848801	Sri	1.1219e-112	0.545918	Rps12	8.77881e-31	0.137225	Snx21	1.2848e-18	0.698121	Myo1d	9.84888e-40	0.595842	Fam13a	8.5808e-76	1.03257	Snap47	2.88345e-21	0.613599	Abcd1	5.5584e-27	1.0566	Mylip	2.7019e-54	1.10152
860	Rnf19b	3.01427e-17	0.583524	Tdg	7.36868e-78	0.971095	Tbcb	1.55517e-112	0.579186	Cyc1	8.83212e-31	0.214377	Ankra2	1.40928e-18	0.538984	Kalrn	1.03214e-39	1.40649	Sgk1	8.63841e-76	1.03218	Psmb6	2.96822e-21	0.340193	Atp11c	5.97964e-27	1.22827	Pik3ip1	2.89467e-54	1.28647
861	Prps2	3.21857e-17	0.53642	S100a13	1.44639e-77	0.59754	Gpi1	1.70111e-112	0.441482	Camta1	9.06029e-31	0.710379	Ephb2	1.67596e-18	1.23034	Mbd6	1.18767e-39	0.976673	Dsp	1.13006e-75	0.815802	Dynlt1f	3.05878e-21	0.744089	Dapk1	6.33397e-27	0.507747	Bphl	3.11557e-54	0.517782
862	Pdzk1ip1	3.23069e-17	0.496464	Tjp2	1.4624e-77	0.647109	Tnfrsf21	1.72471e-112	0.85421	Fgfbp1	1.2787e-30	0.420451	BC005561	1.81068e-18	0.382954	Gm37494	1.18994e-39	1.47645	Ebna1bp2	1.25072e-75	0.715182	Pxk	3.70329e-21	0.667304	2610037D02Rik	6.37722e-27	0.801913	Stxbp2	3.20437e-54	0.441075
863	Cd79b	3.52827e-17	1.31655	Prdx3	2.21147e-77	0.673287	Morf4l2	2.67176e-112	0.544324	Col18a1	2.48519e-30	1.09353	Tmem165	1.98029e-18	0.254256	Ifrd1	2.19989e-39	0.473733	Pmp22	1.51577e-75	1.40681	Ppil1	4.2189e-21	0.52311	Bax	6.38319e-27	0.530556	Dnajb2	3.37096e-54	0.767469
864	Lonp2	3.54533e-17	0.649261	Casp8	2.25082e-77	0.989927	Mrps21	2.87445e-112	0.489526	Mrpl42	3.95808e-30	0.309918	U2surp	2.05723e-18	0.256966	Tmem154	2.39901e-39	2.2929	Clta	1.59554e-75	0.393784	Bod1	4.44826e-21	0.45405	Prrg3	7.95317e-27	0.61366	Mospd2	3.93059e-54	0.647378
865	Larp1	3.70969e-17	0.43708	Calm3	2.86106e-77	0.550085	Hilpda	3.65639e-112	0.747477	Psip1	3.97774e-30	0.435643	Fam135a	2.31552e-18	0.564592	Dhcr24	2.53072e-39	0.707179	Ppp3r1	1.60681e-75	0.721565	Cdc123	4.49522e-21	0.45932	Specc1	8.18167e-27	0.590548	Mroh1	4.17781e-54	0.898981
866	Aox3	3.8032e-17	0.346289	Mal2	4.39408e-77	0.598204	Chmp3	4.03458e-112	0.616861	Psmd13	4.13038e-30	0.306891	Btbd2	2.57362e-18	0.376668	Neurl4	2.55931e-39	1.37232	Ube2f	1.65576e-75	0.660645	Mrpl44	4.58986e-21	0.592521	Dync1h1	8.31916e-27	0.498595	Fbxo44	4.39652e-54	1.19533
867	Rac3	3.83937e-17	0.664148	Cep55	7.6257e-77	1.82679	Psmb6	7.9478e-112	0.459823	Gcsh	4.34488e-30	0.614923	Entpd2	2.76517e-18	1.48977	Pink1	3.93564e-39	0.935191	Eftud2	2.05564e-75	0.813035	Bik	4.86308e-21	1.27562	Aga	9.62299e-27	0.579445	Fam117a	5.06984e-54	0.658038
868	Zbtb42	4.12113e-17	1.05146	Itpa	8.25109e-77	0.954873	Rpl7l1	1.60456e-111	0.629414	Ndufb10	6.15771e-30	0.19169	Trim6	2.77498e-18	1.34623	Sh3rf1	4.19853e-39	0.724541	Xpo1	2.14666e-75	0.752601	Cct2	5.10995e-21	0.38946	Acbd5	9.83295e-27	0.553895	Mtss1	5.97584e-54	0.633128
869	Zbtb10	5.00211e-17	1.57877	Sf3a1	8.84058e-77	1.12496	Cenpf	2.01085e-111	1.28272	Xrn2	6.51934e-30	0.262397	Cotl1	2.91108e-18	0.395474	2510009E07Rik	4.30982e-39	1.30021	Snx5	2.2359e-75	0.657408	Tspan3	5.13264e-21	0.478029	Mtm1	1.01989e-26	0.760737	Lamb3	7.57011e-54	0.482787
870	Msl2	5.0653e-17	0.814081	Phactr4	1.05294e-76	0.852114	Phlda1	2.34967e-111	0.612793	Dap3	8.6765e-30	0.449076	Akt3	3.16043e-18	1.12765	Vezf1	4.73526e-39	0.732788	Mnat1	2.42806e-75	0.795276	Tomm22	5.42317e-21	0.370349	Enah	1.02037e-26	1.0666	Atp6ap2	7.73518e-54	0.403145
871	Mob3c	6.02867e-17	1.38749	Zmynd19	1.58721e-76	1.3319	Tcerg1	4.63205e-111	0.766979	Exosc8	9.14099e-30	0.688687	Gstk1	3.73308e-18	0.449251	Bcl9l	5.3258e-39	0.884041	Ei24	3.9523e-75	0.719522	Sfxn1	5.93326e-21	0.42517	Dclk1	1.19156e-26	1.25536	Ppp1r3c	1.29983e-53	2.04132
872	Fkbp15	6.76901e-17	1.05281	Tpr	2.56164e-76	0.56015	Eif3e	4.8618e-111	0.489367	Gmpr	1.21602e-29	0.930349	Megf6	4.06851e-18	0.456942	Nsun7	7.13191e-39	2.73767	Fam179b	4.45145e-75	0.868707	Rnpep	6.23945e-21	0.472391	Smg6	1.44193e-26	0.629422	Maf1	1.34107e-53	0.515321
873	Aldh3a2	8.6712e-17	0.73143	Rpl35	2.97297e-76	0.421406	Gjb3	7.44336e-111	0.777805	Ctsz	1.44748e-29	0.282894	Tns4	4.06999e-18	0.73139	Phf24	8.40212e-39	1.72017	Htatsf1	4.65785e-75	0.821465	Adprh	6.36099e-21	0.868634	Cox5b	1.63232e-26	0.351158	Plin3	1.41603e-53	0.40795
874	Lmna	8.94177e-17	0.346268	Esco2	5.2499e-76	1.30224	Dhrs1	1.09565e-110	0.729187	Ninj1	1.47873e-29	0.659719	Marf1	4.14432e-18	0.552388	Vps33b	9.69714e-39	1.87487	Fbxo34	5.3394e-75	0.94817	Lima1	6.36099e-21	0.502809	Atxn7	1.63363e-26	0.526077	Apoa1bp	1.41603e-53	0.327119
875	Zscan26	9.00522e-17	0.934149	Lypla2	8.04382e-76	0.912335	Ddx1	1.26488e-110	0.671255	Apoa1bp	1.60506e-29	0.256113	Zbp1	4.58998e-18	2.14996	Lcp1	9.96939e-39	0.520253	Pak1ip1	5.41176e-75	0.694295	N6amt1	6.76031e-21	0.894049	Commd9	1.7024e-26	0.53542	Pink1	1.51682e-53	0.907129
876	Cir1	1.01039e-16	0.598447	Cdk2ap1	9.07554e-76	0.79114	Csnk1e	1.28702e-110	0.64636	Rras2	1.68163e-29	0.758206	Mfge8	4.65892e-18	0.356527	Acadsb	1.00287e-38	0.835019	Afp	7.82528e-75	1.09332	Anxa7	7.41705e-21	0.422838	Pdhb	1.74169e-26	0.492279	Vldlr	1.806e-53	0.723082
877	Klf15	1.01911e-16	1.66688	Nob1	9.15154e-76	1.36786	Wnt7b	1.52738e-110	0.984411	Gpm6b	1.71038e-29	1.27634	Tmc4	6.00225e-18	0.264792	Bptf	1.06755e-38	0.442447	Gm16286	8.98131e-75	0.601677	Snx18	7.83576e-21	0.578888	Gal3st1	1.78959e-26	0.773712	Skp1a	1.86312e-53	0.40494
878	Rnf167	1.14944e-16	0.973103	Cbfb	1.03891e-75	1.20334	Cd151	1.74379e-110	0.586137	Tipin	1.95441e-29	0.638928	Dusp4	6.3965e-18	0.704071	Bmi1	1.07008e-38	1.0039	Mpp1	1.16425e-74	0.925139	Tmem208	8.68948e-21	0.382255	Yipf3	1.80494e-26	0.469845	Sos2	3.12799e-53	0.754133
879	Arl6ip1	1.24651e-16	0.188053	Eif1ad	1.10782e-75	1.07316	Tpm4	1.92506e-110	0.506503	Cox6b1	2.28964e-29	0.124266	Cox6a1	6.71327e-18	0.150877	Pcyt2	1.2918e-38	0.692115	Cbx3	1.29616e-74	0.635521	Abcf1	9.2789e-21	0.419175	Ltbp3	1.99307e-26	0.574662	Zbtb38	6.39962e-53	0.451375
880	Fam122a	1.45519e-16	0.821193	Hras	1.37171e-75	0.532371	Mydgf	2.67782e-110	0.545552	Zdhhc12	2.33847e-29	0.712771	E030030I06Rik	6.7537e-18	0.637576	Ets2	2.1175e-38	0.601336	Cab39l	1.50335e-74	0.807268	Ubxn4	9.80645e-21	0.384121	Nedd4	2.07006e-26	0.36678	Chd3	1.55312e-52	0.425869
881	Cracr2b	1.68477e-16	0.629762	Hmgn2	1.79247e-75	0.880559	Nip7	3.29521e-110	0.772658	Guk1	3.98654e-29	0.422186	Dbn1	7.3049e-18	1.22065	Zfhx3	3.02846e-38	0.439201	Atp6v0a2	1.59361e-74	0.845882	Sod2	9.9682e-21	0.400261	Eva1c	2.09263e-26	0.794199	Arid2	1.69902e-52	0.540318
882	Sgsm2	1.72894e-16	1.10638	Immt	1.92591e-75	0.631512	Map2k2	3.61912e-110	0.512458	Arl2	4.02671e-29	0.454207	Ifit3b	7.49353e-18	3.92844	Galnt13	3.71562e-38	4.15501	Tsen34	1.9092e-74	0.630453	Tmco1	1.00418e-20	0.395729	Srek1	2.14716e-26	0.555971	Nfib	1.949e-52	0.345663
883	Rab9	2.08001e-16	0.315538	Cenpf	2.17807e-75	1.24891	Zfp91	4.05975e-110	0.524076	Bub3	4.69466e-29	0.395239	Zfp36l1	8.33883e-18	0.218472	H2-Ke6	4.4152e-38	0.704324	Epdr1	2.45821e-74	1.24676	Cops4	1.09901e-20	0.475273	Vamp2	2.2213e-26	0.697244	Sacm1l	2.00538e-52	0.682838
884	Ankhd1	2.16565e-16	0.642277	Pam	2.95879e-75	0.901387	Zmynd19	4.33044e-110	1.02619	Ecscr	4.93931e-29	1.319	Actr3	8.61581e-18	0.160194	Stk11	5.90704e-38	0.535528	Sf3a3	2.5054e-74	0.776691	Eprs	1.1971e-20	0.400141	Fam134a	2.3619e-26	0.533614	Tmem159	2.01997e-52	0.653402
885	Madd	2.22383e-16	1.02028	Ezh2	3.44899e-75	0.903674	Cars	4.33044e-110	0.953761	Vars	8.14992e-29	0.52632	Phip	9.17429e-18	0.294939	Tmem63b	6.24535e-38	0.477616	Rnf149	2.7539e-74	0.608453	Knop1	1.20142e-20	0.436905	Dlgap4	2.4748e-26	0.553626	Tle2	2.58485e-52	0.782236
886	Myo1d	2.47726e-16	0.500628	Rpl10a	3.96412e-75	0.374491	Triobp	7.25517e-110	0.909231	Nubp1	8.4203e-29	0.459621	Hcn2	9.61895e-18	2.00618	Golph3	7.40777e-38	0.572748	Hsp90ab1	3.03167e-74	0.447252	Stk17b	1.22398e-20	0.623405	Iscu	2.65546e-26	0.45569	Nagk	3.45568e-52	0.781246
887	Cybrd1	2.6235e-16	1.69661	Rsl24d1	4.29926e-75	0.890446	Lsm1	8.47176e-110	0.658489	Gstm5	8.8233e-29	1.08192	Atp5l	9.88518e-18	0.0708265	Pptc7	7.82176e-38	0.933007	Ranbp2	3.03733e-74	0.709335	4930523C07Rik	1.24206e-20	0.507484	Tbc1d19	2.69841e-26	0.889041	Zbtb4	3.74013e-52	0.531641
888	Cys1	2.65722e-16	5.67803	Tpx2	4.31297e-75	1.36347	Hmgn5	1.29691e-109	0.808691	Mrps16	1.51737e-28	0.312403	Rab3a	1.01018e-17	0.415861	Oplah	9.74828e-38	1.23397	Ap1ar	3.12683e-74	0.744994	Tes	1.29287e-20	0.439223	Cntrl	2.69841e-26	0.84411	mt-Nd5	4.08525e-52	0.228627
889	Wdfy1	2.82396e-16	0.485775	Aurkb	7.52661e-75	1.61916	Lsm5	1.39292e-109	0.674241	Sap18	1.73863e-28	0.309133	2300009A05Rik	1.10048e-17	0.402245	Hkdc1	1.11177e-37	2.19386	Rfc1	3.19657e-74	0.755346	Mrpl43	1.39702e-20	0.394115	Fbxo44	2.77789e-26	1.00121	Aox1	4.25076e-52	0.875306
890	Camk1	2.8713e-16	0.569932	Scamp2	7.72115e-75	0.824405	Hacd1	1.83531e-109	0.64508	Eef1a1	2.35812e-28	0.144759	Srebf2	1.11198e-17	0.333873	Sos2	1.15505e-37	0.913726	Wdr5	4.22959e-74	0.88384	Fam98b	1.48268e-20	0.701778	Ascc1	2.77862e-26	0.608372	Coprs	5.59846e-52	0.696231
891	Kctd8	3.43094e-16	2.57839	Klf4	7.81665e-75	1.01114	Mrps18c	1.9643e-109	0.623148	Bcap31	2.45394e-28	0.18877	Scara3	1.23576e-17	1.11851	Itm2b	1.7312e-37	0.21738	Setd8	4.56761e-74	0.611587	Ccdc59	1.49345e-20	0.433345	Ttc3	2.78401e-26	0.461009	Tmx4	6.54388e-52	0.932851
892	Chd6	3.75605e-16	0.580023	Snx15	1.32033e-74	0.974411	Ube2e1	2.01159e-109	0.579199	Klc3	2.46106e-28	0.774495	Raet1e	1.24664e-17	0.592942	Safb2	1.76479e-37	0.757874	Tmem184c	4.64123e-74	0.90156	Rce1	1.58513e-20	0.604116	Fam177a	2.86868e-26	0.466558	Tmem64	6.91097e-52	0.955885
893	Pim3	3.92065e-16	0.497805	Sgk1	1.67316e-74	1.35353	Wdfy1	2.55191e-109	0.684795	Nsun2	2.54444e-28	0.483708	Vps37a	1.40044e-17	0.351436	Trp53inp1	2.89913e-37	1.11433	Psmd1	4.72689e-74	0.612164	Tmem37	1.61429e-20	0.737768	Btbd9	2.88249e-26	0.904815	Rnf145	9.03198e-52	0.578672
894	Rilp	5.14857e-16	1.03751	Mrps7	2.78322e-74	0.682726	Mgst3	2.69919e-109	0.585315	Tpx2	3.38634e-28	0.929291	Inafm1	1.62664e-17	0.737222	Slc7a4	5.54665e-37	1.77642	Clns1a	5.09432e-74	0.685588	Fam192a	1.73136e-20	0.592534	Usp33	3.11312e-26	0.464604	Impad1	1.04796e-51	0.41653
895	Zfp608	5.37613e-16	0.760185	Tsfm	2.88652e-74	0.868827	Tjp1	4.34454e-109	0.661635	Nbl1	3.88542e-28	0.75777	Klhl22	1.68189e-17	0.716961	Rpgrip1	5.55861e-37	1.96929	Zadh2	5.09432e-74	1.15866	Hnrnpa2b1	1.77204e-20	0.317028	Pcm1	3.16978e-26	0.491109	Stx8	1.11222e-51	0.3924
896	Ppm1n	5.41269e-16	3.20764	Gcsh	3.15707e-74	0.960274	Zdhhc12	6.35976e-109	0.836383	Mboat1	4.26166e-28	0.485626	Spaca6	1.69081e-17	0.650165	Nfatc1	9.05309e-37	1.76468	Mapk1	5.25342e-74	0.612018	Tm2d1	1.83503e-20	0.407544	Fermt2	3.28535e-26	0.5163	Slc17a5	1.3428e-51	0.970545
897	Rsrc2	6.07024e-16	0.381309	Got2	3.50157e-74	0.772759	Rock1	8.29914e-109	0.51628	Kpnb1	4.51406e-28	0.356417	Lin37	2.39345e-17	0.553885	Gaa	1.27023e-36	0.645614	Emp2	6.27229e-74	0.564452	Lman1	1.90922e-20	0.408068	Lpin2	3.30104e-26	0.459228	Nbeal1	1.63204e-51	0.399716
898	Gnptab	6.89808e-16	0.61008	Ctsl	4.08786e-74	0.705123	Dnajc19	1.04068e-108	0.63161	Ercc1	5.02335e-28	0.811913	Egr1	2.59386e-17	0.25397	Trim56	1.32064e-36	0.844414	Rad23a	6.34744e-74	0.728161	Zcchc9	1.97334e-20	0.593177	Nisch	3.53415e-26	0.484134	Akap11	1.83845e-51	0.687904
899	Sorl1	7.03937e-16	0.349578	Polr2m	7.89046e-74	0.619915	Arl6ip4	1.26555e-108	0.615808	Brix1	5.44117e-28	0.542881	Il3ra	2.89178e-17	0.784875	Fnip1	1.40974e-36	0.676658	Coa6	6.64469e-74	0.857993	Smc6	2.01248e-20	0.453515	Rhot1	3.54139e-26	0.546602	Cluh	1.98546e-51	0.661017
900	AA986860	7.18079e-16	0.578303	Ptges	9.28488e-74	0.686734	Ism1	2.12467e-108	2.0771	Tnfrsf23	5.49663e-28	0.946436	Arc	3.03124e-17	2.28324	Inpp4a	1.46602e-36	1.45761	Rchy1	6.91134e-74	0.764743	Syne4	2.08106e-20	1.26701	Epn1	3.60862e-26	0.468391	Gjb1	2.06038e-51	1.75777
901	Klf11	7.22694e-16	1.60166	Rfc5	1.13063e-73	1.18049	Asap2	4.05192e-108	1.21792	Capg	6.19226e-28	0.685617	Zcchc7	3.11217e-17	0.297927	Fbxl5	2.04582e-36	0.525161	Ppp3ca	7.23132e-74	0.556303	Tceb1	2.08106e-20	0.362855	Rnf115	3.71363e-26	0.525354	Hip1r	2.33571e-51	0.640321
902	Cntrl	7.25293e-16	0.980105	Tff1	1.27309e-73	2.06891	Trim16	4.99211e-108	1.04496	Itgb1	6.59798e-28	0.178494	Plat	3.27745e-17	1.8151	Klhl13	3.021e-36	2.16519	Sec61g	7.27642e-74	0.438879	Cops3	2.10032e-20	0.445561	Ppp2r2b	3.88794e-26	2.88097	Sorcs2	2.83726e-51	0.911299
903	Camk2n1	9.20169e-16	0.490632	Cenpw	1.29563e-73	1.08213	Tmed9	5.18074e-108	0.48694	Mcm7	9.66061e-28	0.573309	Guca1a	3.40862e-17	1.78374	Car2	3.20178e-36	0.47483	Pphln1	1.06126e-73	0.844873	Mdh2	2.22931e-20	0.329965	Commd1	3.97866e-26	0.482872	Serpinh1	2.86206e-51	0.477601
904	Rogdi	9.54188e-16	0.881998	Vcp	1.69868e-73	0.472823	Hmgn1	7.89753e-108	0.431799	Prpf40a	9.8691e-28	0.237851	Ahcyl1	3.49432e-17	0.306742	Slc6a6	3.77739e-36	0.517553	Fam204a	1.22119e-73	0.743897	Cenpw	2.27033e-20	0.680861	Clasp1	4.07335e-26	0.527753	Gpr108	2.87107e-51	0.590382
905	Mef2d	9.68971e-16	0.613622	Rab15	1.85811e-73	0.875722	Tmem183a	9.44884e-108	0.638735	Kcnk1	9.93403e-28	0.370533	Gm16867	3.64258e-17	0.919373	Cracr2b	3.86883e-36	0.713773	St13	1.22843e-73	0.529997	Gtf2a2	2.60673e-20	0.40107	Fgfr2	4.4673e-26	0.493044	Net1	3.1196e-51	0.600574
906	Safb2	1.0211e-15	0.720334	Ssb	2.19831e-73	0.539567	Dera	1.02994e-107	0.768902	Hnrnpab	1.01864e-27	0.159479	Gpc6	3.65954e-17	1.04781	Cd79b	3.92312e-36	1.58405	Anxa4	1.31563e-73	0.505085	Anxa3	2.81537e-20	0.386751	Borcs7	4.52304e-26	0.647854	Fuca1	4.37254e-51	0.366797
907	Add3	1.04328e-15	0.688564	1110008F13Rik	2.43973e-73	0.481887	Mcm4	1.72389e-107	1.06501	Arhgdig	1.10352e-27	0.881148	Pias4	3.91589e-17	0.459061	Gpr155	4.36525e-36	2.27655	Nip7	1.34604e-73	0.74994	Susd6	2.81809e-20	0.544802	1700112E06Rik	5.08495e-26	1.01441	Pip4k2c	7.18848e-51	0.515675
908	Osbpl1a	1.24336e-15	1.25865	Smc3	2.55107e-73	0.738713	Ipo7	2.14899e-107	0.697377	1810011O10Rik	1.15765e-27	1.97669	Zmiz1	4.91085e-17	0.336401	Bmp2	5.95074e-36	1.41268	Eif2b1	1.55596e-73	0.835527	Metrnl	2.95957e-20	0.619187	Ftl1	5.13518e-26	0.294491	Zfhx3	7.37624e-51	0.370754
909	Rccd1	1.60553e-15	1.78201	Ugcg	2.68139e-73	1.01342	Pgp	4.96088e-107	0.620434	Cenpv	1.36123e-27	0.443655	Ern1	4.92806e-17	0.578541	Trp53bp2	6.137e-36	0.750094	Adrb2	1.89284e-73	1.02492	Ppp2r1a	2.99151e-20	0.405405	Acot13	5.19822e-26	0.477898	Tsc2	7.85064e-51	0.924213
910	Pkp4	1.78558e-15	0.495471	Iars	3.17536e-73	1.13103	Ak2	8.53796e-107	0.607381	Zc3h15	1.43451e-27	0.247378	Cnot6l	5.14858e-17	0.287806	Zscan26	6.14027e-36	1.01186	Cdc37l1	2.02275e-73	0.858804	Fam96b	3.07657e-20	0.403904	Rbmx	5.23314e-26	0.671235	Cdkl5	8.0473e-51	1.76053
911	Phip	1.93035e-15	0.480785	Abcf1	3.82807e-73	0.688441	Atad2	9.04304e-107	1.01428	Cenpf	1.49696e-27	0.917689	Cpe	5.33988e-17	1.21089	Hsd17b11	6.78969e-36	0.441524	Polr2b	2.10029e-73	0.82583	Vta1	3.14608e-20	0.460209	Isoc2b	5.55493e-26	0.908935	Enpp5	1.32026e-50	0.686642
912	4930523C07Rik	2.56389e-15	0.498324	Ipo5	4.71585e-73	0.916887	Hmgb1	9.06279e-107	0.440876	Snx6	1.65082e-27	0.301727	Airn	5.87255e-17	0.587735	Susd6	7.62752e-36	0.597485	Tmem54	2.18213e-73	1.13557	Plgrkt	3.27047e-20	0.605702	Ndufaf7	5.632e-26	0.709179	Rnf114	1.39033e-50	0.516289
913	Maged1	2.71988e-15	0.331072	Canx	5.94501e-73	0.492574	Psma3	1.16348e-106	0.449978	Grhpr	2.16972e-27	0.546653	Ddx60	5.91141e-17	4.3734	Maged1	9.04114e-36	0.424605	Rbbp4	2.18781e-73	0.639236	Usp14	3.37833e-20	0.410916	Ifnar2	5.95843e-26	0.622181	Scgb1a1	1.47643e-50	0.587042
914	Prkd2	2.98739e-15	1.21781	Ppid	7.91002e-73	0.824376	Ppp4r2	1.35641e-106	0.619285	Cpe	2.30622e-27	1.68242	Nck1	5.93992e-17	0.400637	Gstt3	1.13757e-35	0.55748	Kcnk2	2.83929e-73	1.59402	Myeov2	3.40173e-20	0.341259	Lmf1	7.00964e-26	1.12756	Magi3	4.71235e-50	0.685212
915	Acox1	3.11345e-15	0.437667	Taf10	1.37923e-72	0.477327	Cdkn2a	1.41748e-106	0.601871	Smarca4	3.16503e-27	0.364774	Chd7	6.01208e-17	0.537007	Mut	1.31452e-35	0.817718	Coq7	2.92872e-73	0.691941	Rbms2	3.42116e-20	0.473995	Amdhd2	7.04521e-26	0.611941	Ace2	5.31588e-50	1.62584
916	Ppp2r5a	3.19158e-15	0.371058	Taf1d	1.7125e-72	0.743354	Zwint	1.64734e-106	0.669708	Fbln2	3.70441e-27	1.46797	Gm1673	6.03984e-17	0.984783	Prdm1	1.31824e-35	3.46562	Rps23	3.87873e-73	0.332576	Eif2s2	3.42116e-20	0.359564	Ctr9	7.35427e-26	0.58584	Kiz	5.34783e-50	0.777403
917	Mical2	4.17774e-15	0.565381	Pum3	2.76312e-72	1.11104	Trnt1	2.03818e-106	0.935085	Txn2	4.5872e-27	0.295422	Mboat2	6.46437e-17	1.4908	Ccdc186	1.42204e-35	0.639282	D5Ertd579e	4.04213e-73	0.917622	Chmp5	3.42116e-20	0.352433	Erbb2ip	7.61718e-26	0.512503	Enpep	6.86051e-50	0.141478
918	Cryl1	4.29221e-15	0.901909	Ptbp3	4.2618e-72	0.59802	Rrm1	2.197e-106	0.870177	Prl	4.77212e-27	2.03181	Ascc1	6.52625e-17	0.426143	Pex6	1.69809e-35	0.86582	Mcm2	4.05305e-73	1.1943	Rbbp4	3.53782e-20	0.406045	Gaa	7.91158e-26	0.468605	Tmem208	9.07812e-50	0.333108
919	Vezf1	4.35861e-15	0.560526	Dohh	4.75451e-72	0.85946	Wasf2	3.74832e-106	0.588691	Flna	4.87505e-27	0.421627	Iigp1	7.05205e-17	3.82181	Clcn4	1.77739e-35	0.739715	Itgav	4.31546e-73	0.723619	2310009B15Rik	3.61514e-20	0.510795	Zbtb7a	7.99367e-26	0.484049	BC031181	1.06226e-49	0.299152
920	BC021614	4.44701e-15	1.40307	Nsfl1c	4.75451e-72	0.713423	Mapk6	3.74832e-106	0.726626	Mbd3	5.32681e-27	0.305042	Gm15217	7.20376e-17	1.18936	Erbb3	2.39829e-35	0.563935	Myl6	4.39664e-73	0.359969	Psme4	3.74595e-20	0.463711	Tmem189	8.98288e-26	0.502794	Sesn2	1.83925e-49	0.808223
921	Sash1	5.01423e-15	0.669571	Ehd2	5.53546e-72	0.942337	Tsn	1.29396e-105	0.505158	Sgta	5.44268e-27	0.407046	Calu	7.45504e-17	0.283928	Fam150a	2.50289e-35	2.21644	Tmem238	4.42652e-73	0.601084	Ski	4.16164e-20	0.596233	Cd302	9.51346e-26	0.59125	Rab33b	2.35085e-49	0.963425
922	Map3k12	5.52258e-15	1.79482	Cars	6.05385e-72	1.18279	Galnt1	1.52934e-105	0.658744	Zfp593	7.55726e-27	0.769221	Tmem106c	7.50817e-17	0.523468	Aass	2.7553e-35	2.1666	Psma4	5.31544e-73	0.564546	Ndufb6	4.3939e-20	0.353949	Cope	9.58103e-26	0.414368	Pigyl	2.57532e-49	0.398973
923	Tmprss4	5.56089e-15	0.421905	Abcf2	7.69845e-72	0.959675	Obfc1	1.74117e-105	1.02187	Hsbp1	9.39482e-27	0.154314	AW112010	8.12745e-17	0.714703	Stard8	3.29303e-35	1.66992	Isoc1	6.65356e-73	0.874227	Vdac3	4.4709e-20	0.401509	Pld3	1.05054e-25	0.556135	St3gal6	2.6125e-49	0.773771
924	Megf6	5.62997e-15	0.645114	Glrx5	7.88928e-72	0.558769	Glrx5	2.01349e-105	0.517114	Cdc20	1.63124e-26	0.824055	Sept4	8.19359e-17	1.80048	Epc1	3.36737e-35	1.13096	Stard7	7.27878e-73	0.881315	Ly6k	4.65038e-20	1.0297	Mapkapk2	1.06959e-25	0.436578	Ssbp2	4.34322e-49	0.943148
925	Kdm7a	7.12323e-15	0.692682	Arf4	1.10059e-71	0.476681	Rpl22l1	3.0824e-105	0.420149	Spc24	1.95196e-26	0.745085	Gpatch8	8.28695e-17	0.299638	Ccdc189	3.61408e-35	1.29402	Tceb1	7.92735e-73	0.526579	Tmem14c	4.65418e-20	0.345431	Gm16136	1.09979e-25	0.689655	Yif1b	5.73901e-49	0.574409
926	Fabp12	7.28316e-15	1.97404	Tgif1	2.35381e-71	0.739484	Zfp593	3.24441e-105	0.890146	Gtpbp4	2.10191e-26	0.402467	Fut2	8.46197e-17	1.58814	Nol3	3.95275e-35	1.49674	Prep	9.84814e-73	0.741518	Mgat2	4.69723e-20	0.459382	Npepl1	1.1044e-25	0.560438	1500015A07Rik	6.36671e-49	0.989362
927	Cdh1	8.22817e-15	0.138515	Tpd52	4.74583e-71	0.506013	Aqp5	3.2511e-105	0.589666	Knstrn	2.34218e-26	0.823301	Zfp467	8.47073e-17	0.406695	Pm20d1	4.61238e-35	2.8284	Mcm3	9.92132e-73	1.07884	Tax1bp3	4.71184e-20	0.417426	Tmem140	1.14387e-25	1.37741	Stard5	8.03518e-49	1.25083
928	Arid2	9.27593e-15	0.511955	Rps12-ps3	4.91653e-71	0.543808	Rcc2	3.92073e-105	0.628521	Magoh	2.41252e-26	0.310499	Nfib	8.95375e-17	0.192164	Plin3	4.71566e-35	0.463581	Pwp1	1.38064e-72	1.0161	Nono	4.78733e-20	0.36161	Ndufb8	1.15541e-25	0.379554	Scgb3a2	9.37562e-49	3.31406
929	Map3k5	9.58051e-15	0.920969	C330027C09Rik	4.93806e-71	1.79442	Bspry	7.02038e-105	0.675123	Lsm12	2.42262e-26	0.267698	Tcirg1	9.21618e-17	0.717895	Slc3a2	6.81788e-35	0.404387	Ap3s1	1.44876e-72	0.671415	Lgals3	4.81898e-20	0.43995	Eps8l2	1.18066e-25	0.707745	Tmem37	1.22986e-48	0.859572
930	Klhl24	1.03759e-14	0.590303	Hif1a	1.17914e-70	0.638595	Impdh2	7.36218e-105	0.632383	Mfge8	3.16425e-26	0.401273	Naglu	9.42343e-17	0.744716	Tc2n	7.6224e-35	0.456621	Cul5	1.7854e-72	0.708281	Micu1	5.03661e-20	0.582394	Crebzf	1.19298e-25	0.664771	Twsg1	1.33149e-48	0.702888
931	Cth	1.06273e-14	1.13188	Slc4a7	1.30493e-70	0.922046	Abce1	8.65706e-105	0.675504	Polr3k	3.35985e-26	0.419147	C2cd4b	1.03775e-16	0.550023	Slc23a2	7.94821e-35	1.25521	Ckb	2.24544e-72	1.44483	Dnajc10	5.19852e-20	0.447691	Ehd2	1.25609e-25	0.62552	Mfsd11	1.41772e-48	0.912544
932	Golga4	1.19558e-14	0.416314	Rab35	1.88867e-70	1.02209	Timp1	1.31692e-104	1.60274	Rpl7l1	3.85176e-26	0.361676	Rdm1	1.07623e-16	0.440002	Baiap2l1	8.30115e-35	0.495301	Riok3	2.59788e-72	0.693651	Xrn2	5.48486e-20	0.38866	Wash1	1.28102e-25	0.704746	Phyh	1.67826e-48	0.999444
933	Ypel2	1.4927e-14	0.999431	Rps7	2.0201e-70	0.303847	Tpx2	1.49955e-104	1.24414	Clns1a	4.91791e-26	0.469424	Nr1h2	1.2228e-16	0.321522	C77370	1.22138e-34	0.939359	B9d1	2.81716e-72	0.799422	Igf2r	5.70171e-20	0.52318	Limd1	1.31047e-25	0.529633	Emc2	1.68347e-48	0.603167
934	Brwd1	1.54994e-14	0.647147	Sf1	2.56683e-70	0.721932	Psmd3	1.69411e-104	0.573526	Tsta3	5.49271e-26	0.508995	Pbxip1	1.2916e-16	0.260573	Bag3	1.32141e-34	0.7191	Shtn1	2.82358e-72	0.696296	Polr1d	5.97715e-20	0.323124	Zfp516	1.34779e-25	0.532464	Slc9a3r2	1.89078e-48	0.398878
935	Amfr	1.67537e-14	0.375899	Msn	2.73841e-70	0.560964	Ccdc86	3.37424e-104	1.09516	Txndc9	5.94528e-26	0.378524	Cblc	1.31537e-16	0.348618	Ep400	1.36286e-34	0.633533	Stam	3.05573e-72	0.730668	Necap2	5.98142e-20	0.427787	Acads	1.4001e-25	0.528265	Eif4g3	2.51053e-48	0.487391
936	Fam63a	1.71661e-14	0.543244	Plau	2.97787e-70	2.05482	Hnrnpm	5.48562e-104	0.542346	Edem2	6.05573e-26	0.475372	Arl5a	1.49314e-16	0.355041	Clmn	1.50981e-34	0.769005	Rbm47	3.33322e-72	0.654671	Dcun1d1	6.00398e-20	0.444936	Fam210b	1.47209e-25	0.654664	Copg2	2.74952e-48	0.703549
937	Bex2	1.77357e-14	0.337637	Map2k4	3.83588e-70	0.930054	Vapb	5.53108e-104	0.630011	Fbl	6.07254e-26	0.41379	Cwf19l2	1.51325e-16	0.536552	Col23a1	1.60226e-34	3.90376	Rdx	3.43594e-72	0.571225	Rassf9	6.4439e-20	1.13674	Gga1	1.52783e-25	0.50421	Gpd1	2.84262e-48	0.877265
938	Tbcel	1.9316e-14	0.652247	Ccdc71l	4.51639e-70	1.41646	Specc1	6.94408e-104	0.676615	2700029M09Rik	9.68695e-26	0.506918	Atat1	2.08376e-16	0.428478	Ifi30	1.61946e-34	0.408098	Ndufs1	3.51736e-72	0.728904	Rchy1	6.49948e-20	0.553593	Slc35b2	1.67498e-25	0.522852	Cpne3	3.69379e-48	0.328976
939	Tmem154	1.94588e-14	1.69367	Pgap1	4.91925e-70	1.26173	Hmmr	7.67533e-104	1.33092	Ccnb1	1.01544e-25	0.898147	Adam10	2.10854e-16	0.325248	Kcnk6	1.78521e-34	2.33964	Parp1	3.73504e-72	0.818306	Pnn	7.53463e-20	0.397513	Spopl	1.74763e-25	0.566894	Zfyve21	3.73039e-48	0.796304
940	Ccdc189	2.17653e-14	1.09725	Mapk13	7.74231e-70	0.690217	Glrx2	1.54104e-103	0.579692	Tuba1a	1.81457e-25	0.771829	Eri3	2.23382e-16	0.430979	Arg2	2.20938e-34	0.519081	Hspa4	3.82484e-72	0.597264	Eif4e2	8.84038e-20	0.375498	Chd2	1.87384e-25	0.537982	Commd9	3.74545e-48	0.61941
941	Numa1	2.22728e-14	0.563929	Tcerg1	8.49782e-70	0.884588	Gmpr	1.72971e-103	1.01345	Dpm2	1.9922e-25	0.578559	Syne4	2.3296e-16	0.741681	Rab3a	2.91614e-34	0.83625	Cmtm4	4.47474e-72	0.703059	AW112010	9.04886e-20	1.73217	Cnnm2	2.06546e-25	1.15121	Cope	4.56452e-48	0.308325
942	Sun2	2.30141e-14	1.17099	Acot7	1.08775e-69	0.683809	Ndufa11	2.04378e-103	0.473693	Arpc4	3.16377e-25	0.421035	Rassf1	2.50584e-16	0.397763	Cdc42bpg	3.7218e-34	0.85587	Aqr	6.01188e-72	0.820291	Hypk	9.13814e-20	0.433481	Rnf13	2.06546e-25	0.493897	Nebl	6.24327e-48	0.770502
943	Rhbdf2	2.77082e-14	0.591574	Utp18	1.56279e-69	1.20763	Capza2	2.36914e-103	0.479419	Hnrnpdl	3.36027e-25	0.180136	Uvssa	2.51355e-16	0.636283	Pip4k2c	4.70515e-34	0.598509	Mcm5	6.97326e-72	1.1884	Crnkl1	9.69509e-20	0.834163	Cyhr1	2.11974e-25	0.458382	Plekhf2	8.52265e-48	0.52392
944	Brd7	3.53052e-14	0.290198	Trim28	1.59786e-69	0.702151	Ufm1	2.96736e-103	0.601215	Tnfrsf21	3.93445e-25	0.669263	Nrn1	3.04677e-16	0.88411	Casd1	6.43933e-34	1.23721	Ube2v2	7.64748e-72	0.653722	Arfrp1	9.71645e-20	0.5022	Anp32a	2.25218e-25	0.415277	Crebrf	1.04635e-47	0.64573
945	Trp53bp2	4.1471e-14	0.611446	2810004N23Rik	3.11805e-69	0.915187	Hspa9	5.00454e-103	0.51189	Nxt1	4.67191e-25	0.583479	Galnt7	3.49518e-16	0.572457	Bcl2a1b	8.25994e-34	0.702232	Ddx19a	8.09292e-72	0.766601	Eid1	1.01117e-19	0.504107	Nexn	2.40142e-25	0.879461	2210013O21Rik	1.08898e-47	0.573246
946	Pde7b	4.15943e-14	1.50806	Stk39	3.23077e-69	0.782207	Vdac1	6.01352e-103	0.501978	Cxcl1	4.75152e-25	1.35487	Aldh2	3.81307e-16	0.209783	Camk1	1.03133e-33	0.627846	Mapre2	8.14677e-72	0.928268	Hes6	1.09851e-19	0.657528	Raf1	2.42626e-25	0.476042	Add3	1.1777e-47	0.72406
947	Inpp4a	4.52532e-14	1.11375	Szrd1	4.92824e-69	0.825636	B230219D22Rik	1.0002e-102	0.590712	Malsu1	5.17516e-25	0.472749	Ptpn2	4.55438e-16	0.384036	Mcfd2	1.54881e-33	0.440622	Rad23b	8.21896e-72	0.64114	Nebl	1.20502e-19	0.559669	Itgb3bp	2.45345e-25	0.744999	1110001J03Rik	1.29103e-47	0.429956
948	Paip1	4.76063e-14	0.465473	Ppp2ca	4.92851e-69	0.497852	Txn2	1.02625e-102	0.569693	Bzw1	5.23997e-25	0.227594	Gabbr1	4.61424e-16	0.758396	Acot2	1.63716e-33	2.0815	Psmg3	8.66727e-72	0.774118	Nars	1.2938e-19	0.396727	Plekha1	2.45639e-25	0.741948	Tmem62	1.34844e-47	1.28695
949	Maf	4.9542e-14	2.83374	Trim8	1.07104e-68	0.708364	Abcf2	1.09011e-102	0.760036	Mrto4	5.37425e-25	0.517089	Snhg20	4.62323e-16	0.377823	Megf6	2.11328e-33	0.696175	Hspa13	8.7572e-72	0.796754	Immt	1.2938e-19	0.383156	Myo1e	2.49523e-25	0.497906	Fam234a	1.80127e-47	0.778962
950	Hnf1b	5.40087e-14	0.98093	Rpl7l1	1.5247e-68	0.674251	Mast2	1.33033e-102	1.05644	Mea1	5.66673e-25	0.459508	Hrsp12	4.89319e-16	0.311669	H2afj	2.77698e-33	0.310464	Creld2	9.44243e-72	0.788532	Spats2	1.34242e-19	0.69582	Smpd2	2.54417e-25	0.626761	Pex6	4.6421e-47	0.705305
951	N4bp2l1	5.51578e-14	1.26141	Mrpl3	1.68387e-68	0.921926	Snx5	1.37029e-102	0.601871	Tfg	5.91841e-25	0.357825	Primpol	5.18506e-16	0.997373	9130230L23Rik	2.79193e-33	1.29954	Fam103a1	1.09174e-71	0.66686	Neat1	1.36482e-19	0.38855	Mark2	3.27377e-25	0.501814	Reep3	5.09843e-47	0.327181
952	Abhd14b	6.07539e-14	0.670187	Rpl22l1	1.74065e-68	0.414463	Topbp1	2.05303e-102	0.836253	Pcolce	6.35157e-25	0.920845	Gnpda2	5.48318e-16	0.469945	Ttc28	3.26117e-33	2.50877	Insig2	1.2339e-71	0.68742	Cdc37	1.41053e-19	0.363159	Dym	3.43065e-25	0.637022	Mccc1	5.59054e-47	0.911832
953	Cry1	6.53823e-14	0.899862	Rps3	3.17276e-68	0.318675	Vps29	2.69675e-102	0.543346	Eif3m	9.04118e-25	0.182171	Mfap3	6.2748e-16	0.538591	Xbp1	4.09682e-33	0.460352	Nipsnap3b	1.32314e-71	0.721949	Sec62	1.43502e-19	0.379142	Vamp3	3.53512e-25	0.465935	Vcpkmt	9.44363e-47	0.878899
954	Nr4a3	6.87824e-14	2.82764	Rnf7	4.29588e-68	0.496459	Mbd2	3.10953e-102	0.567972	Uqcrb	1.06145e-24	0.118927	Hpse	6.51925e-16	1.171	Paip1	5.41903e-33	0.54243	Ak1	1.59199e-71	1.51448	Dnajc24	1.59112e-19	0.763812	Hmg20b	3.65306e-25	0.476125	Gm933	1.26704e-46	1.69979
955	Nr1h3	7.30987e-14	1.48426	Mlkl	4.73422e-68	1.89876	Atp5j2	3.73229e-102	0.38459	Eif4a3	1.13011e-24	0.373351	Itgb1	7.03405e-16	0.194536	Pum2	6.52429e-33	0.43266	Mapre1	2.0371e-71	0.588678	Oat	1.59787e-19	0.377843	Plxna2	3.65307e-25	0.535654	Scgb1c1	1.27017e-46	1.1692
956	Gtf2i	8.22361e-14	0.396569	Pole4	4.94907e-68	0.77728	Kdm1a	4.52978e-102	0.646595	Nop56	1.39573e-24	0.432899	Fkbp1a	7.20118e-16	0.152349	Pccb	7.1767e-33	0.860758	Atg5	2.11917e-71	0.700692	Ostf1	1.61829e-19	0.350927	Fbxo31	3.82322e-25	0.710041	Qk	1.30423e-46	0.510047
957	Tmtc2	8.47993e-14	1.17556	Serp1	1.06807e-67	0.514165	Rab21	4.69562e-102	0.609879	Yrdc	1.4546e-24	0.381666	Ptprf	7.44272e-16	0.197986	Aldh1a7	8.78834e-33	0.48672	Gmds	2.78753e-71	0.903896	Lztfl1	1.63078e-19	0.728382	Usf2	3.82322e-25	0.478862	Oxr1	1.61717e-46	0.653008
958	Col12a1	8.65591e-14	1.47551	Wdr75	1.57727e-67	1.14523	Agpat5	5.52213e-102	0.828208	Ndufa7	1.48188e-24	0.119023	Sp100	7.54237e-16	1.68904	Snhg18	9.94537e-33	0.962914	Pde12	2.98124e-71	0.934371	Snrpc	1.73648e-19	0.393253	Btbd7	3.89379e-25	0.741391	Ttc38	2.2604e-46	1.09688
959	Khdrbs3	9.01732e-14	1.93677	Incenp	1.68667e-67	1.40485	Tacc3	5.67267e-102	1.06634	Cyb5r3	2.35746e-24	0.155869	Ntan1	8.01233e-16	0.312337	Zcchc4	1.21771e-32	1.51001	Colgalt1	3.44814e-71	0.676495	Npm1	2.06296e-19	0.420475	Asxl1	3.93141e-25	0.553564	Aldh3a2	2.43678e-46	0.708351
960	Klhl29	9.43479e-14	1.97232	Rbbp4	2.2206e-67	0.636048	Anp32a	7.0034e-102	0.484219	Rcc2	2.38917e-24	0.373911	Cxxc5	8.38495e-16	0.628926	Irf2	1.45092e-32	0.60987	C77370	3.63629e-71	0.839848	Ifngr2	2.24497e-19	0.489282	Luc7l3	4.02997e-25	0.450952	Rnpep	2.73344e-46	0.437773
961	Slc24a4	9.53323e-14	1.58679	Eif4ebp2	2.32849e-67	1.12859	Med29	7.73634e-102	0.606795	Eif3l	2.391e-24	0.273546	Il4ra	8.98686e-16	0.323788	Slc4a5	1.57643e-32	2.50675	mt-Nd3	4.77324e-71	0.572543	Spag9	2.27052e-19	0.423743	Mospd3	4.05899e-25	0.816035	Mat2b	3.11286e-46	0.430928
962	Sp4	1.02717e-13	1.44326	Slc30a4	2.80098e-67	1.23946	1110008F13Rik	1.06335e-101	0.457026	Slc4a11	2.40068e-24	1.27776	Aldh3b1	9.3393e-16	0.63697	Gm15634	1.71427e-32	2.38067	Sh2d4a	4.9732e-71	0.771722	Atf6b	2.33539e-19	0.736843	Ddah2	4.34467e-25	0.525432	Atp9a	4.18025e-46	0.638591
963	Nod1	1.05174e-13	1.39444	Mtx2	4.87615e-67	0.624121	Mrpl51	1.07291e-101	0.544013	Eprs	2.41665e-24	0.249131	Dnm2	9.41485e-16	0.317075	Kansl1	1.79192e-32	0.74711	Snx12	5.45562e-71	0.887783	Syap1	2.34533e-19	0.661105	Ptdss2	4.52892e-25	0.611992	Pkp4	4.42004e-46	0.540339
964	Cebpb	1.08315e-13	0.293887	Pin1	5.00186e-67	0.587682	Mrps24	1.57836e-101	0.496902	Ntm	2.68613e-24	1.47626	Grin1	9.87181e-16	3.02987	C1galt1	1.79816e-32	0.551191	Atic	5.75304e-71	0.829075	Hpn	2.36117e-19	0.647124	Cspp1	4.60667e-25	0.541346	Pi4ka	4.47097e-46	0.847854
965	Pdgfa	1.1443e-13	0.310791	Bms1	5.54466e-67	1.13244	Pop4	1.7222e-101	0.941449	Fam92a	2.70166e-24	0.53282	Ptpn18	1.1179e-15	0.38073	Usf3	1.86503e-32	0.939984	Atxn1	6.40678e-71	0.80446	Diaph3	2.49147e-19	0.899168	Akr1a1	4.80439e-25	0.274871	Ogt	5.13287e-46	0.36476
966	Ints6	1.16502e-13	1.04478	Capg	6.45796e-67	0.739531	Mrps10	1.73361e-101	0.619185	Rpl30	3.24519e-24	0.125573	Tm9sf4	1.19813e-15	0.309064	Nipal1	1.91625e-32	0.689732	Arl8b	6.59255e-71	0.656264	Pet100	2.51851e-19	0.428681	B4galnt1	4.92129e-25	0.514772	Snx13	5.13421e-46	0.777348
967	Fam126b	1.21437e-13	0.511724	Hist1h2ap	6.67021e-67	2.15017	Ppm1g	2.27826e-101	0.593038	Luzp1	3.54915e-24	0.468814	Oas1a	1.20604e-15	3.7175	Gstz1	1.92841e-32	0.761108	Pum3	6.65899e-71	0.825296	Pcbp2	2.53782e-19	0.307362	Agtrap	5.04222e-25	0.583717	Coq10a	6.49494e-46	0.849133
968	H2-T23	1.26766e-13	0.616107	E130012A19Rik	7.00182e-67	1.2185	Ppil1	2.84277e-101	0.723736	Ufc1	3.55289e-24	0.218491	Odf2l	1.29306e-15	0.538032	Dnaja4	2.00395e-32	1.32301	Dusp14	6.81148e-71	1.20889	Rnf149	2.69388e-19	0.398721	Rab9	5.11736e-25	0.433924	Tmem176b	6.65105e-46	0.366626
969	Ing2	1.42395e-13	0.544745	Kpna3	1.37242e-66	1.01024	Pigf	3.4411e-101	0.853	Psph	3.66171e-24	0.780772	Gpx4	1.33353e-15	0.0706778	Btg1	2.74717e-32	0.321498	Kctd3	9.26937e-71	0.916415	Atp11c	2.70785e-19	1.22492	Cgrrf1	5.17305e-25	0.547053	Txlng	9.77298e-46	0.522239
970	Mia3	1.4728e-13	0.616816	Psmd6	2.90287e-66	0.635556	Efnb2	5.43418e-101	1.03232	Pgp	3.80252e-24	0.371823	Fam131c	1.39053e-15	1.11853	Cyp4b1	2.86546e-32	3.04905	Atad2	1.05486e-70	1.05434	Sf3a1	2.9872e-19	0.596291	Pi4ka	5.7073e-25	0.644689	Scnn1b	1.0918e-45	2.60127
971	Gm26917	1.65145e-13	1.17679	Minos1	3.21098e-66	0.415039	Sfxn1	6.38584e-101	0.58938	Cd63	4.08294e-24	0.120742	Ifi47	1.41249e-15	1.49857	Pcgf2	3.18661e-32	0.922863	Ascc3	1.10649e-70	0.729601	Ndufs2	3.02989e-19	0.345228	Eif4g3	5.85036e-25	0.501847	Irx2	1.09427e-45	0.335725
972	Psen2	1.68943e-13	0.859388	Sf3a3	3.22436e-66	0.943796	Upp1	8.21151e-101	1.62748	Golim4	5.18579e-24	0.433942	Myl12b	1.43209e-15	0.101892	Slc25a16	3.6032e-32	0.977321	Cgn	1.18551e-70	0.676456	Sec22a	3.07066e-19	0.609822	Irak1bp1	5.85815e-25	1.14732	Son	1.21905e-45	0.265267
973	Ddrgk1	2.05058e-13	0.328458	Knop1	3.71567e-66	0.690379	Gls	9.7567e-101	0.564182	Slc4a7	7.52449e-24	0.569954	Sh2d3c	1.44494e-15	0.783247	Steap2	3.60393e-32	0.86456	Igfbp6	1.35773e-70	1.44344	Top1	3.14016e-19	0.352308	B3gat3	5.99422e-25	0.515371	Nipal2	1.25559e-45	0.818536
974	Hist3h2a	2.05275e-13	1.19421	Mrpl45	5.51609e-66	0.838609	Hsph1	1.10313e-100	0.907908	Tmem199	8.26572e-24	0.570341	Hmgcs1	1.4705e-15	0.306406	Clock	4.1029e-32	0.706117	Bysl	1.36043e-70	0.982585	Cops8	3.15287e-19	0.430856	Ulk1	6.02076e-25	0.645173	Yae1d1	2.19991e-45	0.393968
975	Caprin2	2.22148e-13	1.87819	Hccs	5.59364e-66	1.32634	Snx9	1.55468e-100	1.10263	Eny2	8.3816e-24	0.183194	Hibadh	1.49417e-15	0.260557	Zfp110	4.55799e-32	1.09631	Cstf2	1.47307e-70	0.998171	Pex13	3.51591e-19	0.603651	Ifngr2	6.61692e-25	0.577736	Naa60	2.20701e-45	1.27808
976	Znrf3	2.28405e-13	1.19213	Ufm1	6.91668e-66	0.655533	Tcof1	2.07527e-100	1.02333	Colgalt1	9.68462e-24	0.417974	Epb41l2	1.54751e-15	0.458439	Tor1aip1	5.10675e-32	0.591556	Cep170b	1.51587e-70	0.722445	Smim7	3.56101e-19	0.397998	Rapgef6	6.78616e-25	0.488364	Kctd1	2.44628e-45	0.759312
977	Arid1b	2.39322e-13	0.62999	Btc	7.32513e-66	1.69323	Atp5o	2.36459e-100	0.443993	Dstn	1.03153e-23	0.134646	Pofut2	1.64761e-15	0.384445	Ctnnb1	5.21865e-32	0.183463	B3galnt2	1.61924e-70	1.01884	Bola2	3.64064e-19	0.399694	Wiz	7.0476e-25	0.724244	4931406C07Rik	2.96876e-45	0.668291
978	Cldn18	2.45655e-13	0.213612	Pwp1	1.66176e-65	1.40337	Ptrh1	3.40739e-100	1.40424	Pttg1	1.21458e-23	0.828353	Zfp524	1.67498e-15	0.54265	Txlna	6.18201e-32	0.719634	Rtn3	1.68207e-70	0.522913	Clint1	4.19376e-19	0.390036	Ajuba	7.13412e-25	0.933621	Hnf1b	3.06756e-45	0.918749
979	2900060B14Rik	2.47555e-13	2.44133	Ost4	1.86056e-65	0.437893	Acot9	3.98476e-100	0.795859	Ghitm	1.21473e-23	0.19932	Nr3c1	1.72062e-15	0.290693	Slc35a5	6.61692e-32	1.23662	Scaf11	1.82993e-70	0.573309	Eva1c	4.99464e-19	0.772464	Fgfr1op2	7.20724e-25	0.459512	Kcnq1ot1	3.32449e-45	0.450373
980	Sptlc2	2.52386e-13	0.248138	Crk	3.20829e-65	0.676276	Minos1	6.08795e-100	0.423497	Yaf2	1.50276e-23	0.602357	Smurf1	1.72283e-15	0.299388	Zak	7.84207e-32	0.627036	Snrpa1	1.88417e-70	0.666667	Tmod3	5.04797e-19	0.36218	Isca1	7.32531e-25	0.920721	Abhd16a	3.3447e-45	0.549354
981	P2rx5	2.95852e-13	2.253	Utp11l	3.55566e-65	0.677507	Cdipt	6.57569e-100	0.595092	Cd9	1.6466e-23	0.134063	Seh1l	1.75562e-15	0.343733	Smarca2	1.03429e-31	0.636501	Timm9	1.9053e-70	0.859057	Snrpa1	5.09412e-19	0.395182	Tmem208	7.49174e-25	0.429282	Stard3	4.39322e-45	0.535789
982	Tubgcp3	3.08777e-13	0.978551	Cdc37	3.6521e-65	0.511632	Bnip2	7.06629e-100	0.62817	Iqgap2	1.76748e-23	0.936932	1700021F05Rik	1.85357e-15	0.470834	Fam129a	1.07691e-31	0.786501	Chordc1	2.00077e-70	0.724399	Cept1	5.45573e-19	0.482321	Shkbp1	7.81778e-25	0.596477	Ypel3	4.51557e-45	0.405695
983	Nipbl	3.18567e-13	0.399877	Hmmr	4.05922e-65	1.2921	Il4ra	7.75639e-100	0.75703	Wtip	1.84497e-23	0.448561	Nelfe	1.90908e-15	0.345002	Yae1d1	1.22857e-31	0.454375	Chchd3	2.05219e-70	0.654715	Tbrg1	5.70594e-19	0.374925	Shroom3	9.54784e-25	0.774738	Ifrd1	4.81078e-45	0.333662
984	Fam221a	3.25301e-13	1.03839	Prr13	6.15342e-65	0.591728	Id3	2.23077e-99	0.893616	Psma4	2.00113e-23	0.213973	Mgat3	1.99715e-15	0.874707	Gnmt	1.30131e-31	1.76544	Dcun1d1	2.13136e-70	0.631282	Eef1a1	5.90869e-19	0.132364	Inadl	9.54784e-25	0.641939	Pmvk	5.05119e-45	0.322473
985	Gramd2	3.32269e-13	0.493775	Slc9a3r1	6.48874e-65	0.574977	Me2	3.55802e-99	1.36714	Gng12	2.10136e-23	0.282415	Mga	2.10368e-15	0.310527	Mlycd	1.44503e-31	0.784147	Mrps17	2.30585e-70	0.640024	Myh14	6.07551e-19	0.391593	Scaf1	9.75592e-25	1.37997	Flot2	5.82381e-45	0.691436
986	Rasl10a	3.65021e-13	2.54067	Pdcd6ip	6.49873e-65	0.559503	Cox18	4.29168e-99	0.874908	Bola1	2.23961e-23	0.448281	Dcaf8	2.13316e-15	0.296682	Abhd14b	1.74802e-31	0.7708	Rab5a	2.5924e-70	0.648545	Arpc5l	6.16655e-19	0.353554	Mdm2	1.00239e-24	0.609229	Pdha1	6.39619e-45	0.350113
987	Bcl2l2	4.28778e-13	0.837158	Psmc6	7.8413e-65	0.56372	Ctbp2	5.00088e-99	0.683219	Tspan13	2.41745e-23	0.805598	Tmeff1	2.24e-15	0.599252	Ssbp2	1.89011e-31	0.965868	Cadm1	2.85359e-70	0.725154	Thoc7	6.16806e-19	0.359331	Dexi	1.0346e-24	0.619678	March8	6.82593e-45	0.647863
988	Usp20	4.57897e-13	1.00133	E2f4	9.12533e-65	1.03045	Tmod3	5.75081e-99	0.529428	Hnrnpa0	2.47713e-23	0.198987	Qars	2.35203e-15	0.286932	Fam160b1	2.22836e-31	0.759823	Nifk	3.01081e-70	0.746389	Gk	6.19893e-19	0.53059	Prkag1	1.03487e-24	0.50174	Fgd2	9.16549e-45	1.06556
989	Dst	5.08278e-13	0.52891	Mrpl42	1.62271e-64	0.606673	Dpep2	5.85739e-99	1.20841	Myct1	2.5198e-23	1.83028	Tmx2	2.80583e-15	0.335016	March6	2.26821e-31	0.558125	Nup35	3.03234e-70	1.25498	Tst	6.45162e-19	0.455671	Zfyve21	1.04525e-24	0.6039	Ldlr	1.47836e-44	0.378554
990	Hist4h4	5.35928e-13	3.46709	Ccdc86	1.8075e-64	1.34725	Tmpo	1.05461e-98	0.623895	Mrps12	2.70297e-23	0.499642	Flywch2	3.0403e-15	0.521962	Mesp2	2.55832e-31	2.56913	Fbxl14	3.24768e-70	0.907651	Cdk4	6.47727e-19	0.358415	Aqp4	1.07882e-24	1.83687	Pon2	1.56751e-44	0.298639
991	Alyref2	5.36028e-13	1.49227	Lamtor1	2.56339e-64	0.54487	Coq10b	1.12845e-98	0.674349	Nenf	2.92085e-23	0.204395	Suv420h2	3.08209e-15	0.633498	Lurap1l	2.80679e-31	0.329417	Haus8	3.84294e-70	1.02258	Ei24	6.76089e-19	0.460153	Txnrd2	1.11698e-24	0.696604	Scnn1g	1.91727e-44	2.93059
992	Ogt	6.14824e-13	0.413318	Vars	2.81396e-64	0.776801	Leo1	1.25055e-98	0.840661	Smyd2	3.40795e-23	0.792511	Acss2	3.16479e-15	0.582722	Rilp	4.02582e-31	1.24027	Zc3h18	4.28991e-70	0.754375	Psmd5	6.81732e-19	0.510568	Slc45a4	1.12528e-24	0.712132	Glo1	2.12912e-44	0.325542
993	Bcl9	6.49863e-13	0.973897	Psmd1	3.83397e-64	0.598831	F11r	1.40496e-98	0.734225	Eif4e	3.43409e-23	0.271301	Psmg4	3.27766e-15	0.319074	Xdh	4.26764e-31	1.15854	Mrpl44	7.19644e-70	0.755079	Grpel1	7.07876e-19	0.360628	Cdkn1a	1.12528e-24	0.852861	Pnrc2	4.19865e-44	0.679323
994	Kansl1	6.68227e-13	0.594984	Bag2	3.93348e-64	0.882002	Ckap4	3.95668e-98	0.591769	Txn1	3.66532e-23	0.121427	2700097O09Rik	3.27766e-15	0.679599	Frmd6	4.59397e-31	0.75112	Hacd2	7.19644e-70	0.698805	Scara3	7.3289e-19	1.70459	Sharpin	1.17402e-24	0.620302	Man2a1	4.66606e-44	0.545576
995	Pcyt2	6.71492e-13	0.587429	Mcm6	4.14384e-64	1.0364	Unc13c	4.49723e-98	1.74503	Mgst3	3.73182e-23	0.227798	Wbp1l	3.46655e-15	0.337155	Gal3st1	5.86654e-31	0.983452	Ffar4	7.3623e-70	1.10502	Map2k3	7.38787e-19	0.428278	Kmt2c	1.17922e-24	0.517081	4932438A13Rik	6.87102e-44	0.621261
996	Oplah	7.04327e-13	1.04769	Myef2	4.67936e-64	0.876031	Naa20	4.79017e-98	0.606312	1810058I24Rik	3.8136e-23	0.275539	Mad2l2	3.55654e-15	0.358579	Ankhd1	6.77944e-31	0.644912	Yipf5	8.25151e-70	0.683913	Trmt112	7.61464e-19	0.343613	Hook2	1.2339e-24	0.696024	Pcf11	1.05468e-43	0.479392
997	Man2a1	7.2072e-13	0.608058	Ptrh1	5.61748e-64	1.77318	Mcu	5.15187e-98	0.803271	Arhgdia	3.94102e-23	0.142345	Tshz2	3.56154e-15	1.0835	Magi3	9.22466e-31	0.490771	Copa	9.10756e-70	0.633278	Uqcr10	8.30273e-19	0.303586	Ddx58	1.36578e-24	0.701178	Mpv17	1.08417e-43	0.691147
998	Slc6a6	8.2862e-13	0.378098	Pdcl3	5.81744e-64	0.60396	Nes	5.69788e-98	1.95846	Manbal	4.05897e-23	0.515693	Gne	3.63204e-15	0.630047	Pafah2	1.39213e-30	0.91485	Osbpl3	1.05596e-69	0.714804	Entpd5	1.07449e-18	0.997612	Dsg2	1.39472e-24	0.758822	Pigq	1.249e-43	0.719356
999	Cnppd1	9.54622e-13	0.655626	Calu	8.64442e-64	0.630082	Etv4	7.41376e-98	1.0774	Exosc5	4.21022e-23	0.671927	Piga	3.64385e-15	0.736677	Slc22a15	1.45501e-30	1.22818	Nasp	1.13766e-69	0.76906	Uchl3	1.14466e-18	0.373977	Rabgap1	1.4105e-24	0.581764	Cth	1.36938e-43	1.0716
1000	Ing1	9.65133e-13	0.449343	Spns2	1.00828e-63	1.1262	Hsd17b12	9.16948e-98	0.563302	Foxq1	4.88648e-23	0.504541	Crot	3.67729e-15	0.573721	Bsdc1	1.86016e-30	0.736732	Gadd45gip1	1.15522e-69	0.684166	Srp9	1.15283e-18	0.313865	Gon4l	1.42383e-24	0.525129	Mrpl48	1.46866e-43	0.526356
1001	Dynlrb2	9.94992e-13	1.59212	Myadm	1.24207e-63	0.810263	Atp5d	1.67063e-97	0.347333	Ssx2ip	6.08882e-23	0.533317	Eef2k	3.68135e-15	0.820723	Serpinb9	2.26831e-30	0.431843	Trappc13	1.24052e-69	0.727648	8430408G22Rik	1.18933e-18	1.21615	Trmt1l	1.48541e-24	0.728363	Sqstm1	1.50054e-43	0.330973
1002	Smad5	1.00481e-12	0.699216	Trip10	1.51305e-63	0.890273	Tubb4b	2.01415e-97	0.628005	Racgap1	7.8714e-23	0.803551	Cox14	4.03536e-15	0.173824	Ezr	2.97961e-30	0.270032	Golt1b	1.57622e-69	0.754421	Josd2	1.22592e-18	0.597837	Gm19325	1.61061e-24	1.06763	Ankrd13a	1.5634e-43	0.635273
1003	Cdk8	1.03905e-12	0.446274	Elof1	1.65574e-63	0.567269	Camk2d	2.37945e-97	0.543213	Ppp2cb	8.93232e-23	0.181056	Coq5	4.08554e-15	0.410083	Stag2	4.10952e-30	0.525106	Nup50	1.81547e-69	0.747438	Wls	1.38223e-18	0.371908	Cdkl5	1.6679e-24	1.28732	Ctdsp1	1.60264e-43	0.747563
1004	Trim65	1.04957e-12	1.93103	Brd2	1.70839e-63	0.576274	Med19	3.16525e-97	0.666704	Eef2	8.94185e-23	0.119773	Erlec1	4.30932e-15	0.359834	Cryl1	4.41251e-30	1.01894	Uxs1	2.22698e-69	0.910313	Fat1	1.40659e-18	0.491302	Clcn4	1.70492e-24	0.509838	Pitpnm2	1.71053e-43	0.975664
1005	Dmkn	1.0851e-12	0.90431	Tgfbr2	2.10991e-63	0.706647	Fzd4	3.19821e-97	1.0143	Arrdc1	9.16817e-23	0.364364	Raph1	4.375e-15	0.32397	Tox	4.60832e-30	3.19071	Pus1	2.43821e-69	0.905546	Mal	1.55031e-18	0.385925	9030624J02Rik	1.74881e-24	0.59304	Clk1	1.79456e-43	0.328808
1006	Rnf144b	1.10988e-12	1.03355	Kif2a	2.17583e-63	0.825418	Ilf2	4.8977e-97	0.622074	Brk1	9.32642e-23	0.163355	Coro2a	4.6255e-15	0.63602	Cyp39a1	4.97704e-30	1.27422	Mcm4	2.70965e-69	1.13098	Cdc37l1	1.65475e-18	0.647654	Chmp1a	1.74881e-24	0.462779	Slc35a5	2.52484e-43	1.08403
1007	Bsdc1	1.21958e-12	0.63068	Cinp	2.32589e-63	1.24443	Cdc5l	5.03629e-97	0.637819	Smu1	1.11291e-22	0.430015	Trit1	5.16612e-15	0.798308	Selenbp1	5.06319e-30	0.27606	Huwe1	2.71885e-69	0.610973	Aco1	1.81608e-18	0.418137	Bfar	1.82775e-24	0.565568	Larp4b	2.7048e-43	0.287425
1008	Ttc28	1.24399e-12	1.8602	Snrpb2	2.45099e-63	0.803539	Gins2	6.13215e-97	1.18486	Hmgn3	1.27342e-22	0.733518	Apoa1bp	5.32965e-15	0.201155	Tmem30b	8.85774e-30	0.843675	Tex261	2.90209e-69	0.622598	Huwe1	1.93761e-18	0.387021	Arhgef1	1.85163e-24	0.509001	Birc3	2.94582e-43	0.72732
1009	Cd44	1.25894e-12	0.241378	Hdac2	2.4683e-63	0.731059	Nptx1	6.95781e-97	1.49397	Rdh10	1.27775e-22	0.68547	Ypel4	6.06437e-15	2.25827	Rnf167	9.27185e-30	0.98866	Srm	3.17997e-69	0.784235	Sertad3	1.95732e-18	0.681201	Cirbp	2.00422e-24	0.53157	Vnn1	3.07671e-43	1.31077
1010	Vamp2	1.34275e-12	0.734755	Mettl16	2.62838e-63	1.14766	l7Rn6	1.14575e-96	0.68991	Pcdh7	1.50224e-22	1.36176	Ifnar1	6.7674e-15	0.538771	Lrp6	1.06154e-29	0.589408	Pdia4	3.30896e-69	0.686378	Pgap2	2.00601e-18	0.399485	S1pr2	2.02132e-24	0.746833	Psd3	3.26905e-43	0.9318
1011	Ssbp2	1.38333e-12	0.81592	Crls1	3.29292e-63	0.953616	Psmd2	1.1901e-96	0.509076	Fundc2	1.8248e-22	0.371726	Ampd3	6.94034e-15	1.03348	Mfsd7b	1.11027e-29	1.24545	Gfer	3.39775e-69	0.667349	Polr3k	2.16093e-18	0.413575	D8Ertd738e	2.03763e-24	0.339272	Atf5	3.473e-43	0.954569
1012	Tceal8	1.45075e-12	0.411988	1110004E09Rik	4.39117e-63	0.732937	Ccnb1	1.68222e-96	1.1606	Topbp1	2.0214e-22	0.663371	Rtcb	7.03956e-15	0.256847	Fosl2	1.12511e-29	0.782864	Sucla2	4.00894e-69	0.671782	Sf3a3	2.41886e-18	0.52196	Ttc39a	2.04612e-24	0.9037	Creb3l2	4.76124e-43	0.755311
1013	Arf6	1.59916e-12	0.208735	Otud6b	4.89614e-63	1.17254	Mapre1	1.69289e-96	0.533195	Atg9b	2.27245e-22	1.33569	Fblim1	7.44048e-15	0.44713	Mgat1	1.22762e-29	0.658372	Copg1	4.25409e-69	0.656407	Ptpn1	2.42428e-18	0.444036	Samd4	2.17363e-24	1.19232	Smim20	5.47974e-43	0.466994
1014	C3	1.6449e-12	0.440575	Pcnp	5.27911e-63	0.564993	Ssx2ip	1.71519e-96	0.687128	Cct4	3.66798e-22	0.190522	Hmgxb4	7.95843e-15	0.467033	Pde8b	1.41615e-29	1.59458	Hat1	5.87946e-69	0.797588	Gstm1	2.48338e-18	1.00049	Sord	2.42799e-24	0.688145	Thrb	6.82924e-43	1.10116
1015	Siah1a	1.69857e-12	0.675235	Sdccag3	5.3956e-63	0.884814	Ly6e	2.19184e-96	0.490812	Haghl	3.81825e-22	0.751975	Gm11808	8.82075e-15	0.314917	Efhd2	1.45054e-29	0.430061	Fam188a	6.36583e-69	0.721079	Mrpl57	2.48632e-18	0.357128	Fam132a	2.47023e-24	1.04398	Nol3	7.3395e-43	1.1502
1016	Ralgapa2	1.88889e-12	0.390061	Oxsr1	6.07988e-63	1.07141	Arpc3	2.75197e-96	0.415991	Nes	5.13992e-22	1.4308	Ppcdc	8.86203e-15	0.683077	Rasd1	1.53512e-29	2.88035	Dapk2	6.81354e-69	0.757553	Cetn3	2.55673e-18	0.369798	Cep350	2.58111e-24	0.627821	Col4a5	8.13037e-43	1.04769
1017	Fam73a	1.91232e-12	0.893246	Plek2	8.09811e-63	1.10696	Cbx3	2.8799e-96	0.518221	Tmem234	5.4649e-22	0.15663	1810011O10Rik	8.87928e-15	1.54569	Ypel2	1.75919e-29	1.1495	Notch2	9.28066e-69	0.89634	Nr2f6	2.99352e-18	0.371586	Pdha1	2.62916e-24	0.46128	Cacna1c	8.80437e-43	1.6725
1018	Irf2bpl	1.91532e-12	0.331687	Smim3	1.03082e-62	0.993401	Pvrl3	4.66645e-96	0.677835	Ddt	9.23172e-22	0.223773	Gm5431	9.74253e-15	4.56048	B230369F24Rik	2.07707e-29	2.6579	2810417H13Rik	9.99731e-69	1.32265	Caprin1	3.23418e-18	0.367395	Atg3	2.62978e-24	0.482339	Mlycd	1.42065e-42	0.643162
1019	Zfhx3	2.10554e-12	0.287711	Afg3l2	1.13457e-62	1.0538	Gsn	8.50076e-96	0.539798	Nop16	1.04119e-21	0.590885	Smim20	1.05962e-14	0.290419	D17Wsu92e	2.20125e-29	0.498645	Pdap1	1.03199e-68	0.541427	AU021092	3.37406e-18	0.374902	Stat3	2.65102e-24	0.430791	Serf2	1.86695e-42	0.178961
1020	Epc1	2.13548e-12	0.883732	Sri	1.25483e-62	0.522452	Eif4a3	1.11427e-95	0.598386	Napa	1.29914e-21	0.322384	Sstr2	1.08365e-14	2.43472	Wdr81	3.07202e-29	1.35423	Mdh2	1.08781e-68	0.455817	Mrps33	3.58219e-18	0.332381	Grhpr	2.7008e-24	0.48364	Apopt1	2.19072e-42	0.577583
1021	Ddit3	2.33333e-12	0.564133	Alkbh5	1.42491e-62	0.6051	Larp7	1.22626e-95	1.02089	Aimp1	1.71517e-21	0.27059	Rpl12	1.08452e-14	0.174338	Rab3c	4.07537e-29	3.13577	Fyttd1	1.25633e-68	0.593097	Slc38a1	3.62158e-18	0.886296	Plin3	2.75255e-24	0.457726	Bicc1	2.4866e-42	0.657949
1022	Smad7	2.54242e-12	0.445034	Tspan31	1.44495e-62	0.620402	Fblim1	5.02747e-95	1.1296	Rasgrp3	1.74962e-21	1.45542	Pxmp4	1.08452e-14	0.488282	Sfpq	4.8083e-29	0.334735	Nars	1.31894e-68	0.609465	Zyx	4.11399e-18	0.522751	Gstt2	2.7633e-24	0.514785	Rab26os	2.51632e-42	1.27068
1023	Zbtb7a	2.80345e-12	0.333543	Rhof	1.82489e-62	1.41389	Rpl39	8.24679e-95	0.332021	Dnttip1	2.0499e-21	0.580171	Mkks	1.17961e-14	0.306644	Rnf114	5.6491e-29	0.514072	Dnaja1	1.34332e-68	0.436079	Tax1bp1	4.15056e-18	0.353839	Osbpl7	2.77719e-24	0.657688	Klhl24	2.80511e-42	0.661322
1024	Kdsr	2.82955e-12	0.53009	Sys1	1.90303e-62	0.527872	Ppp2cb	8.67199e-95	0.46899	Adrm1	2.35526e-21	0.41326	Tgfbi	1.17961e-14	0.63227	Bmp5	5.81186e-29	0.882909	Wapl	1.45379e-68	0.58706	N6amt2	4.17675e-18	0.503892	Aqp5	2.87861e-24	0.485055	Paqr7	3.40306e-42	1.27948
1025	Anapc13	2.83926e-12	0.311065	Kif11	2.46145e-62	1.66659	Cyth2	1.14818e-94	0.624803	Rpp21	2.57567e-21	0.323987	Iqcb1	1.29155e-14	0.61763	Larp1	5.82513e-29	0.456373	Txn2	1.60036e-68	0.594334	1810043H04Rik	4.55863e-18	0.407175	Ddrgk1	3.24619e-24	0.430324	Ralgapa2	4.22752e-42	0.429625
1026	Cpsf7	3.29721e-12	0.729255	Trp53i11	3.9926e-62	1.20488	Inf2	1.19864e-94	0.934398	Ddb1	2.74093e-21	0.217172	Nptn	1.34032e-14	0.259594	Prpf18	6.32614e-29	0.591469	Cul2	2.06983e-68	0.798684	Arl6ip4	4.62082e-18	0.386597	Sp140	3.29896e-24	1.42558	Scgb3a1	5.07241e-42	1.64127
1027	Iffo1	3.38571e-12	2.82907	Dnajc10	4.407e-62	0.730063	Dnph1	1.29415e-94	1.16088	Hras	3.09208e-21	0.1798	Golga4	1.38281e-14	0.247469	Zfp462	6.53302e-29	0.87792	Mrps10	2.16767e-68	0.646545	Bin3	4.7212e-18	0.713755	Dnpep	3.31713e-24	0.510852	Ddrgk1	5.08977e-42	0.348033
1028	Smarcc2	3.39552e-12	0.559001	Rps24	4.96355e-62	0.270502	Eef1e1	1.80757e-94	0.629462	Srrm2	3.59758e-21	0.101036	Mdm4	1.53876e-14	0.336215	Fam193b	6.67236e-29	1.1382	Tgm1	2.63946e-68	1.19536	Ubap2l	4.80731e-18	0.361661	Tmem214	3.34193e-24	0.601542	Tpgs1	5.68751e-42	0.639312
1029	Gramd1b	3.53328e-12	1.69439	Metap1	5.57861e-62	0.934396	Chmp4c	2.54694e-94	0.852789	Snrnp25	3.65024e-21	0.767613	BC048546	1.57045e-14	2.72171	As3mt	9.21417e-29	1.42049	Isy1	2.82404e-68	0.89202	Tpr	4.92168e-18	0.354124	Rit1	3.34193e-24	0.621813	Msrb2	9.37305e-42	1.0745
1030	Fam53b	3.839e-12	0.756983	Ccar1	6.29756e-62	0.689829	Bmp4	7.14443e-94	0.809991	Tpr	5.28251e-21	0.18306	Thnsl1	1.57227e-14	0.777403	Hbp1	1.17941e-28	0.446524	Rdh10	3.09147e-68	1.01373	Hspd1	5.12053e-18	0.372989	Sap18	3.48188e-24	0.419319	Ralgapb	9.57746e-42	0.597733
1031	Ap1b1	4.41514e-12	0.618506	Wdr12	6.48741e-62	1.20473	Utp18	7.24878e-94	0.867439	Timp1	5.2851e-21	1.21122	Efna1	1.63472e-14	0.444971	Icam1	1.21162e-28	0.33694	Mrfap1	3.34173e-68	0.43118	Las1l	5.20614e-18	0.487943	Rmdn1	3.56961e-24	0.731939	Clpx	9.82921e-42	0.530381
1032	Mcl1	4.73557e-12	0.189386	Tacstd2	7.29026e-62	0.593042	Casp8	7.40453e-94	0.715673	Wasf2	5.45561e-21	0.301821	Alkbh6	1.66726e-14	0.386489	Tcf7l1	1.47672e-28	0.723274	Tfrc	3.34173e-68	0.707551	Trappc1	5.79703e-18	0.419773	Gnptg	3.64817e-24	0.563209	Ndufs5	1.06311e-41	0.25232
1033	Aldh1a7	4.82788e-12	0.352506	Cisd2	7.77231e-62	0.571851	Slc16a3	1.10888e-93	0.935181	Tuba1c	8.94226e-21	0.379537	Rpl21	1.77938e-14	0.043262	Polr1c	1.55875e-28	0.398338	Mob1b	3.69671e-68	0.645276	Dpy30	5.91643e-18	0.363428	Irx3	3.65432e-24	0.468381	Cldn18	1.27543e-41	0.566414
1034	Zfp612	4.83248e-12	1.75198	Apex1	7.90403e-62	0.792548	Gale	1.25106e-93	0.770019	Hat1	1.15131e-20	0.539835	Sod1	1.92191e-14	0.230666	Pik3r1	1.72419e-28	0.664482	Ltv1	3.89401e-68	0.85577	Hn1l	6.27821e-18	0.600914	Trim44	3.76615e-24	0.516804	Tada2b	1.46933e-41	0.953076
1035	Klhl13	4.88328e-12	1.57029	Gart	9.29778e-62	1.06099	Zmat2	1.51209e-93	0.596861	Pttg1ip	1.22385e-20	0.317488	Zfp688	2.03496e-14	0.670674	Rreb1	1.73137e-28	0.682006	Sec23ip	4.05336e-68	0.778768	Strap	6.68292e-18	0.36524	Nub1	3.90431e-24	0.52925	Acadvl	1.72898e-41	0.519468
1036	Tanc1	4.96897e-12	0.524989	Prpf40a	9.41457e-62	0.521161	Ccar1	1.52116e-93	0.608747	Uqcrc1	1.58526e-20	0.252357	Rabep2	2.2717e-14	0.526009	Mga	3.49221e-28	0.6155	Ppat	5.04255e-68	0.794994	Fundc2	6.99705e-18	0.404404	Tpp1	4.16564e-24	0.440615	Ndufs7	1.85787e-41	0.24751
1037	Fhad1	5.22689e-12	2.82723	Sf3b3	1.14931e-61	0.887463	Tsta3	1.72395e-93	0.637407	Ilf2	1.65922e-20	0.397641	Alkbh5	2.36964e-14	0.263119	Pisd	4.39471e-28	0.826586	Arl6	5.55095e-68	0.942772	Kdelr2	7.00469e-18	0.350841	Mtdh	4.17483e-24	0.422675	Abca1	1.95136e-41	1.96666
1038	Ipo13	5.22778e-12	0.978462	mt-Nd6	1.36095e-61	1.02023	Prpf31	2.11906e-93	0.801825	Acp5	1.76806e-20	1.43352	Bola1	2.41474e-14	0.28929	9230117E06Rik	4.63452e-28	2.3986	Afg3l1	5.91792e-68	0.731812	Fbln5	7.89523e-18	0.800754	Gab1	4.28288e-24	0.69758	Setd7	2.01652e-41	0.633248
1039	Rpl27-ps3	5.6482e-12	0.498519	Hmga1-rs1	1.37261e-61	2.53213	Naaa	3.13534e-93	1.1363	Emc10	2.0686e-20	0.259032	Zfp938	2.44784e-14	0.678892	Siah1a	5.21299e-28	0.779512	Ssbp1	6.75546e-68	0.637995	Med31	7.99205e-18	0.540705	1110032A03Rik	4.62229e-24	0.6426	Kidins220	2.13609e-41	0.795197
1040	H2-Q6	5.88456e-12	2.61986	Ctdnep1	1.91128e-61	0.760073	Phlda2	4.1025e-93	0.782137	Nt5e	2.18116e-20	0.385669	AU021092	2.48226e-14	0.38597	P2rx4	6.68714e-28	0.608494	Mthfd2	1.59277e-67	0.859225	Rab8a	8.02947e-18	0.4489	Narf	4.70009e-24	0.852031	mt-Co1	2.48245e-41	0.133367
1041	Rab11fip3	5.92599e-12	1.07903	Cdc25a	2.07965e-61	1.32073	Ptrf	4.71871e-93	0.595637	Hddc3	2.64966e-20	0.538081	Nos1ap	2.48586e-14	0.641103	Mapkbp1	7.35168e-28	1.24898	Immp1l	1.85228e-67	0.685699	Zcrb1	8.07018e-18	0.338878	Idh3g	4.98609e-24	0.47526	Zfp652	2.60168e-41	0.525517
1042	H2-Q4	6.53757e-12	1.3108	Tnpo1	4.72802e-61	0.796431	Wdr43	5.01093e-93	0.763313	Nip7	2.66911e-20	0.497008	Necap1	2.59493e-14	0.526457	Sesn2	7.84656e-28	0.850446	Fads3	1.95472e-67	0.613926	Rcc2	8.15374e-18	0.404483	Urah	5.53237e-24	0.47872	Commd6	2.85233e-41	0.362163
1043	Gm684	7.15959e-12	1.53272	Cyb5r4	6.89936e-61	0.885272	Cenpe	5.76236e-93	1.41857	Uchl5	3.1605e-20	0.562423	Lamtor2	2.82432e-14	0.166232	Slc9a6	8.23027e-28	0.999249	Smim7	2.36964e-67	0.619908	Pcm1	8.31693e-18	0.387431	Cbx6	5.83355e-24	0.502833	Igsf3	3.04756e-41	0.474799
1044	Itga7	7.1597e-12	0.898132	Stk17b	8.06095e-61	0.910587	Eif3k	6.28221e-93	0.395047	Calu	3.59927e-20	0.312811	Arhgef25	2.88952e-14	1.73373	P2rx5	9.25087e-28	2.6733	Hnrnpdl	2.37111e-67	0.512674	Pebp1	8.76578e-18	0.312035	Elmo3	5.91903e-24	0.941616	Dcakd	6.74872e-41	0.585966
1045	Plxna2	8.36501e-12	0.576884	Ostc	8.79481e-61	0.520183	Ppdpf	9.35019e-93	0.491497	Mthfd2	4.72342e-20	0.666855	Slu7	3.11783e-14	0.371286	Gns	9.45665e-28	0.504783	Smc6	3.24848e-67	0.678567	Ube2i	8.99134e-18	0.303089	Naprt	6.40783e-24	0.952254	Snx27	7.59272e-41	0.483719
1046	Susd6	9.54504e-12	0.445809	Arpc5l	1.25965e-60	0.500876	Eif3l	1.55469e-92	0.518813	Pbk	4.87211e-20	0.758179	Anxa4	3.35691e-14	0.168137	Nr2f2	9.94208e-28	0.727713	Cebpz	3.46165e-67	0.697016	Erlec1	1.00113e-17	0.572541	Cstf3	6.57139e-24	0.552638	Coq9	7.87847e-41	0.662472
1047	Rab43	1.20915e-11	1.90976	Farsb	1.62886e-60	0.94983	Cox7c	1.92381e-92	0.353875	Ppil1	5.46093e-20	0.533994	Hid1	3.36838e-14	0.517453	Pex3	1.11063e-27	0.83801	Rpgrip1	3.66219e-67	1.94275	Dbf4	1.06443e-17	0.558523	Atg7	6.89842e-24	0.81177	Ctage5	1.2111e-40	0.333354
1048	Cd83	1.27564e-11	3.33411	Gm16286	2.04946e-60	0.560441	Rrp7a	2.03307e-92	0.782378	Cenpm	5.65749e-20	1.11502	2200002D01Rik	3.39921e-14	0.254932	Fam178b	1.35417e-27	2.09879	Sdhaf4	4.49599e-67	0.684256	1500015A07Rik	1.08848e-17	1.00925	Ppp6r3	6.93848e-24	0.528522	Vps35	1.22596e-40	0.31649
1049	Casd1	1.30836e-11	0.936031	Nop9	2.07049e-60	1.18746	Nup43	2.10217e-92	0.966063	Mettl23	5.67751e-20	0.494278	Fgd2	3.4052e-14	0.593619	Rprd2	1.65429e-27	0.778521	2610002M06Rik	5.59198e-67	0.824227	Fam132a	1.09312e-17	1.13738	Ltbr	7.2141e-24	0.497127	Itpr1	1.38425e-40	0.521105
1050	Ccnl2	1.31829e-11	0.456702	Chchd4	2.6426e-60	0.855417	Zbtb8os	3.37397e-92	0.5935	Cnn2	5.8777e-20	0.180916	Nfya	3.48662e-14	0.597422	Auts2	1.80728e-27	1.20647	Acyp2	5.71638e-67	0.971057	Krit1	1.09717e-17	0.591331	RP24-330M21.1	7.70657e-24	0.588417	Dock1	2.0301e-40	0.472638
1051	Clock	1.36829e-11	0.62136	Lpgat1	3.17552e-60	0.665674	Ruvbl1	3.70433e-92	0.773292	Kif23	5.99211e-20	0.608866	Mpnd	3.49983e-14	0.305648	Mtus1	2.08541e-27	0.818277	Hmgb3	6.401e-67	0.707415	Atg101	1.12097e-17	0.400238	Uqcc3	7.88239e-24	0.473808	Xrn1	2.20887e-40	0.52955
1052	Snx21	1.38743e-11	1.02965	Nol11	3.60062e-60	1.08095	Ntmt1	3.84514e-92	0.768676	Timm10b	8.03463e-20	0.242745	Fzd1	3.6952e-14	0.747205	Fam208a	2.33238e-27	0.71088	Timm10	6.79376e-67	0.755019	Ctdspl	1.15286e-17	0.36797	Dcaf6	8.42274e-24	0.848606	9530077C05Rik	2.3434e-40	1.56611
1053	Wdr13	1.38743e-11	0.853646	Orc2	3.82303e-60	1.24476	Pbdc1	5.13924e-92	0.740375	Ube2j2	1.22125e-19	0.320867	Ost4	4.0293e-14	0.132467	Pde4dip	2.92936e-27	1.25049	Dynlt3	7.25052e-67	0.575606	Ubtf	1.15633e-17	0.458634	2310030G06Rik	8.55292e-24	0.611235	Pxmp4	2.64922e-40	0.739563
1054	Sfpq	1.71102e-11	0.220483	Nipal1	3.86426e-60	0.937087	Dda1	6.86649e-92	0.574914	Slc4a4	1.22258e-19	0.325819	Rasa2	4.13136e-14	0.439599	Urah	3.09696e-27	0.53687	Smarcb1	7.81911e-67	0.635806	Mri1	1.17108e-17	0.703388	Sphk2	9.94523e-24	0.680138	Bach1	6.16685e-40	0.493054
1055	Dixdc1	1.716e-11	1.4552	Phlda1	6.81854e-60	0.555807	Rps19bp1	8.06651e-92	0.630976	Pdlim5	1.3752e-19	0.602899	Ggnbp2	4.15733e-14	0.230368	Elf1	3.54916e-27	0.418534	Ddx41	8.03146e-67	0.740368	Samm50	1.25928e-17	0.420648	Fam114a2	1.13509e-23	0.488159	Pycard	7.5082e-40	1.2146
1056	Radil	1.74396e-11	1.2641	Arap2	7.84689e-60	1.58148	Pttg1ip	8.90031e-92	0.546705	Pa2g4	1.44685e-19	0.295309	Fcf1	4.17241e-14	0.311135	Ing2	3.9756e-27	0.580846	Mcrs1	8.75464e-67	0.686808	Pkig	1.26267e-17	0.476559	Slc25a35	1.18842e-23	0.78273	Tcta	8.97031e-40	1.04004
1057	Slc23a2	1.77465e-11	0.890773	Rpl36	8.0727e-60	0.252132	Uba1	1.25973e-91	0.570222	Tgif1	1.60319e-19	0.41214	Litaf	4.18387e-14	0.301571	Lrp5	4.18667e-27	0.83727	Canx	8.77427e-67	0.50531	Hmg20b	1.39468e-17	0.401193	Senp2	1.2164e-23	0.493138	Marveld1	1.09989e-39	0.389114
1058	Lrp6	1.83453e-11	0.488446	Tsg101	8.23624e-60	0.569817	Yaf2	1.37663e-91	0.693397	Gamt	1.70808e-19	1.29517	Acp6	4.22383e-14	0.683227	Skil	4.2937e-27	0.497694	Snx18	9.43033e-67	0.72808	Ykt6	1.40927e-17	0.593938	Zcchc11	1.23095e-23	0.501065	Il17rc	1.26988e-39	0.799406
1059	Hp	2.00198e-11	-0.11227	Cd9	8.99124e-60	0.394389	Smarca4	2.38904e-91	0.54515	Ccdc88b	1.91641e-19	0.913135	Rps18	4.30827e-14	0.135274	Fam129b	4.57769e-27	0.342314	Mpzl2	1.04045e-66	0.802143	Ooep	1.41592e-17	2.10916	Snhg18	1.26131e-23	0.702786	Man2a2	1.31291e-39	0.544629
1060	Fam208a	2.03764e-11	0.645344	Fbxo5	1.58048e-59	1.53597	Iqgap2	2.43944e-91	1.21972	Higd1a	1.96705e-19	0.121447	Maged2	4.44597e-14	0.504491	Rnf144b	4.68783e-27	1.17337	Topbp1	1.108e-66	0.840299	Cryab	1.47682e-17	0.526816	Pik3r3	1.26988e-23	0.717393	Clptm1	1.73238e-39	0.421348
1061	Kdm2a	2.2078e-11	0.389039	Trim16	1.83925e-59	1.18789	Card19	4.23976e-91	0.550979	Nabp2	2.15834e-19	0.500254	Aip	4.526e-14	0.325842	Cflar	5.03944e-27	0.520666	Pcbd2	1.37025e-66	0.694101	Mrfap1	1.66057e-17	0.289471	Aph1a	1.29953e-23	0.454913	Cd38	2.2793e-39	1.08605
1062	Plbd1	2.27863e-11	1.29562	Imp3	1.86864e-59	0.498916	Gar1	5.69415e-91	0.745322	Ccna2	3.39698e-19	0.681404	Nudt18	4.69497e-14	0.42355	Camsap3	5.24962e-27	0.79436	Eaf1	1.45808e-66	0.825142	Lamtor4	1.99637e-17	0.369995	Lrrc1	1.32054e-23	0.698283	Ids	2.46923e-39	0.800972
1063	Spsb2	2.44562e-11	0.826876	Obfc1	2.13987e-59	1.19806	Samd5	6.58806e-91	1.67764	Gale	4.24553e-19	0.600046	Stom	4.7955e-14	0.539926	Znrf3	6.07546e-27	1.40881	Susd6	1.54848e-66	0.667613	Bad	2.06878e-17	0.390295	Golgb1	1.36746e-23	0.469839	Cbr3	2.47858e-39	0.538762
1064	Maff	2.46531e-11	0.438778	Ddb1	2.25439e-59	0.502147	Ldlrap1	6.67501e-91	0.954688	Dohh	5.12305e-19	0.473645	H2-Q10	4.89891e-14	2.91027	Macrod1	6.69324e-27	1.17389	Zfp281	1.86895e-66	0.743787	Ndufc2	2.11974e-17	0.287524	Ncor2	1.42776e-23	0.554075	Ccdc47	2.79458e-39	0.328745
1065	Agap3	2.60862e-11	0.530468	Zcrb1	2.97518e-59	0.508892	Asf1b	8.66748e-91	1.21868	Nrk	6.63557e-19	1.76052	Tead2	4.95181e-14	0.550898	Mpc2	7.92749e-27	0.294521	Hist1h1e	2.6257e-66	1.42649	Uqcrfs1	2.21621e-17	0.331075	Ooep	1.56377e-23	1.86691	Lamc1	3.03256e-39	0.51316
1066	Ovol1	2.68914e-11	1.35121	Tsr1	3.8248e-59	1.24375	Sumo2	8.68102e-91	0.423624	Bin1	8.14909e-19	0.534746	Napsa	5.63587e-14	0.189635	Pwwp2a	8.47566e-27	0.965209	Wwc2	2.71227e-66	0.672594	Cbx1	2.37707e-17	0.377428	Nudt14	1.58246e-23	0.460792	Atp6v1g3	4.04658e-39	1.19224
1067	Csrnp2	2.90106e-11	2.11216	Antxr2	5.02971e-59	1.20152	Cap1	1.28638e-90	0.561388	Bst2	8.61308e-19	0.352365	Tsc22d4	5.73035e-14	0.271242	Msrb3	1.03748e-26	1.02114	Ruvbl1	3.4763e-66	0.742058	Twf2	2.51438e-17	0.722247	Rnf139	1.60179e-23	0.675707	Megf6	7.35195e-39	0.479399
1068	Dgkz	3.00193e-11	0.68727	Mrps6	7.50504e-59	0.961629	Slc25a37	4.95097e-90	0.679759	Nelfe	8.64887e-19	0.545842	Hps1	5.78658e-14	0.628833	Lzts2	1.07227e-26	0.570555	Map2k4	3.54649e-66	0.729953	Mrps34	2.52305e-17	0.384184	Camk1	1.67136e-23	0.470732	Zcchc11	7.5995e-39	0.462171
1069	Snhg12	3.03449e-11	0.474192	Tm9sf3	9.1524e-59	0.479219	Fau	6.62372e-90	0.220705	Tbc1d1	9.03961e-19	0.998674	Ift81	6.15332e-14	0.523066	Faah	1.08316e-26	1.00919	Hiatl1	4.20459e-66	0.817607	Galnt3	2.5486e-17	0.429644	Mrps34	1.79738e-23	0.4264	Naa38	8.01531e-39	0.332006
1070	Lncpint	3.11279e-11	1.62941	Bysl	1.10861e-58	1.38152	Tufm	8.3772e-90	0.987173	Commd2	9.50766e-19	0.25063	Snrnp27	6.51629e-14	0.256182	Vamp2	1.27941e-26	0.85004	Lyrm9	4.57545e-66	0.964712	Serf1	2.65918e-17	0.538324	Josd2	1.80033e-23	0.574526	Slc26a4	8.12331e-39	1.11715
1071	Cramp1l	3.14668e-11	0.596629	Acin1	1.5089e-58	0.575991	Ajuba	9.54728e-90	0.987728	Pold4	1.05748e-18	0.498976	Adam15	6.68011e-14	0.575315	Ipo13	1.58708e-26	1.20046	Dnajc19	5.75542e-66	0.609876	Sltm	2.89263e-17	0.387676	Acsl5	1.84278e-23	0.437662	Pfkfb2	1.14212e-38	0.915292
1072	Abcc3	3.41799e-11	0.708738	Cdc6	1.59574e-58	1.67432	Psma1	9.8627e-90	0.479233	Sh3pxd2b	1.13262e-18	1.09971	Gpatch11	7.68507e-14	0.364699	Xiap	1.63259e-26	0.428329	Uhmk1	7.35392e-66	0.759221	Osbpl3	2.90047e-17	0.595491	Nsmaf	1.89033e-23	0.70028	Ros1	1.51631e-38	2.81449
1073	Pcgf2	3.48495e-11	0.730701	Nmt2	2.2876e-58	0.722376	Gdi2	1.09228e-89	0.428926	Avpi1	1.20705e-18	0.134797	Flnb	8.43706e-14	0.351537	Mccc1	1.71384e-26	1.11658	Impa1	8.36443e-66	0.666484	Rac1	2.98427e-17	0.306508	Mpdu1	1.95236e-23	0.486145	Ltbp3	1.57822e-38	0.557888
1074	Rabgap1l	3.65972e-11	0.318817	Ckap4	2.41058e-58	0.62828	Gins4	1.17916e-89	0.821313	Palld	1.33047e-18	1.02975	Krtcap2	8.61219e-14	0.118523	Osbpl5	2.0717e-26	0.880899	Utp11l	8.67175e-66	0.66517	Ube2s	3.03946e-17	0.360651	Arl8b	2.00074e-23	0.460508	Cox17	1.58295e-38	0.30848
1075	Pfdn5	3.7095e-11	0.0862191	Dnajb6	4.17354e-58	0.492641	4930461G14Rik	1.30658e-89	2.79233	Smarcc1	1.52609e-18	0.377638	Erdr1	9.09043e-14	0.347693	1190002N15Rik	2.22831e-26	0.97261	Sept8	8.90378e-66	0.815323	Acyp2	3.08293e-17	0.811691	Psrc1	2.00143e-23	1.53466	Wbp2	1.88574e-38	0.324424
1076	Srf	4.0733e-11	0.668098	Arpc1a	4.60846e-58	0.413199	Zcchc17	1.93787e-89	0.63551	Polr2m	1.83567e-18	0.235079	Ube2l6	1.08718e-13	1.19561	Mthfs	2.23997e-26	1.00657	Slc35a1	9.7748e-66	0.766126	Dtnbp1	3.2411e-17	0.548351	Hdac8	2.00143e-23	1.08139	Mbnl2	2.12457e-38	0.264426
1077	Atg14	4.48214e-11	1.14942	Prpf31	4.90438e-58	1.0073	Ptgs2os2	2.4966e-89	0.943671	Mrps18b	2.01359e-18	0.484832	Pthlh	1.24896e-13	0.378392	Brwd1	2.25284e-26	0.600101	Akap5	1.19099e-65	0.806122	Ephx1	3.3986e-17	1.07829	Apool	2.03282e-23	0.546801	Arsb	2.2629e-38	0.944998
1078	Rnf114	4.49021e-11	0.428842	Cs	5.9463e-58	0.625305	Ugcg	3.10722e-89	0.69938	Asap1	2.05301e-18	0.949912	0610011F06Rik	1.36736e-13	0.224604	Ing1	2.68261e-26	0.496777	Taf12	1.22446e-65	0.713248	Capza1	3.482e-17	0.378579	Rnf145	2.15604e-23	0.490935	Fyco1	2.39071e-38	0.726844
1079	Col23a1	4.54831e-11	2.66758	Rps9	7.3845e-58	0.235631	Fez2	3.10808e-89	1.26802	Tspan4	2.05691e-18	0.524106	Slc12a7	1.59155e-13	0.509986	Fcgrt	3.43809e-26	1.4882	Hmgb2	1.22648e-65	0.961563	Tor1a	3.55004e-17	0.511044	Gemin7	2.31699e-23	0.453487	Mrpl4	2.44395e-38	0.362292
1080	Ror1	4.65534e-11	2.00301	Sssca1	1.03883e-57	0.733161	Prdx1	4.26866e-89	0.402085	Xpnpep1	2.2455e-18	0.51821	Rnf208	1.6202e-13	0.810368	AW549877	3.45873e-26	0.947055	Sumo3	1.31014e-65	0.576792	Ndufa12	3.73179e-17	0.321457	Chd4	2.349e-23	0.420583	Taok3	2.77911e-38	0.283336
1081	Gja1	4.77024e-11	0.33943	Nus1	1.41067e-57	0.762228	Prdx5	5.78698e-89	0.405431	Pdia6	2.84637e-18	0.132474	Misp	1.64156e-13	0.993866	Ctnnd2	3.65882e-26	2.58239	Bcl10	1.35461e-65	0.628837	Polr2l	3.7438e-17	0.499295	Mt2	2.48273e-23	0.522566	Ppp2r5a	4.10792e-38	0.355518
1082	Tet3	5.00667e-11	0.590476	Lsm12	1.83333e-57	0.536918	Zfp697	1.00911e-88	1.75094	Sec11c	3.06979e-18	0.221622	Card19	1.69092e-13	0.258954	Srebf2	4.52895e-26	0.479852	Abt1	1.67148e-65	0.874445	Mphosph6	3.95334e-17	0.428945	Lemd2	2.55306e-23	0.492122	Apc	4.47159e-38	0.365313
1083	Scarf1	5.02028e-11	2.00736	Srrt	1.85156e-57	0.825567	Mgat5	1.1734e-88	0.793804	Itgav	3.1962e-18	0.425462	Mgarp	1.86698e-13	2.5044	Trpm7	5.04514e-26	0.640257	Ide	1.75265e-65	0.710421	Adss	4.10885e-17	0.342692	Tmem54	2.62417e-23	0.765424	Cox4i1	4.64839e-38	0.152976
1084	Prdm16	5.05654e-11	0.703113	Hmgn5	2.20959e-57	0.835794	Lyrm9	1.45281e-88	1.11716	Pdcd10	3.57285e-18	0.217196	Fndc3b	2.06686e-13	0.233412	Pxmp4	5.25579e-26	0.823049	Nmd3	1.95958e-65	0.699326	Mmadhc	4.19599e-17	0.516372	Atn1-1	2.68206e-23	0.560871	Atp13a4	5.28884e-38	0.971872
1085	2510009E07Rik	5.48941e-11	0.863582	Srsf10	2.60585e-57	0.526435	Csnk2a2	1.8005e-88	0.715292	Dpy30	3.64329e-18	0.259996	Stc2	2.07601e-13	1.47698	Wsb1	6.24314e-26	0.531251	Tsg101	2.28607e-65	0.566772	Kif1b	4.20874e-17	0.416304	Col4a3bp	2.70844e-23	0.539692	Nek7	5.3043e-38	0.370377
1086	Bmp2	5.52425e-11	1.01546	Bax	2.74667e-57	0.497445	Mrc1	1.80119e-88	2.25859	Pmf1	4.2562e-18	0.802152	Gdf11	2.17531e-13	1.41855	Hist1h2bc	1.03302e-25	0.315477	AY036118	2.29952e-65	0.675281	Top2b	4.28828e-17	0.411289	Hnrnpa0	2.76778e-23	0.435111	Snrk	5.65164e-38	0.624508
1087	Sec14l2	5.60887e-11	1.01608	Max	3.86297e-57	0.754189	Ccnb2	1.85649e-88	0.951239	Snrpa	4.3512e-18	0.440163	Synj2	2.26454e-13	0.948339	Rmnd5a	1.18746e-25	0.726009	Senp2	2.55897e-65	0.730494	Spg7	4.45551e-17	0.535628	Il10rb	2.84692e-23	0.485857	Ginm1	6.87725e-38	0.55388
1088	Sh3rf1	5.63573e-11	0.532497	Slc4a4	4.0043e-57	0.614123	Ankrd1	2.18771e-88	2.09108	Kif2a	5.12452e-18	0.463239	Uck1	2.33727e-13	0.472743	Rassf3	1.18746e-25	0.409661	Cyr61	2.63078e-65	0.803807	Sqrdl	4.45551e-17	0.612156	Ptgr1	3.07374e-23	0.488274	Mapre3	7.57967e-38	1.03547
1089	Tor1aip1	5.64114e-11	0.460635	Mrpl11	4.0906e-57	0.662005	Srgap1	2.36055e-88	1.74614	Lage3	5.32492e-18	0.362116	Mapk8ip3	2.35363e-13	0.55538	Atxn2l	1.49195e-25	0.541001	Spg7	3.07916e-65	0.727114	Elof1	4.45718e-17	0.348117	4931406C07Rik	3.23531e-23	0.48721	Rev3l	8.49072e-38	0.717462
1090	Ptpn1	6.11696e-11	0.342911	Sae1	5.44221e-57	0.635243	Map7d1	3.58686e-88	0.704369	Mgat5	5.43945e-18	0.69886	Cldn4	2.44085e-13	0.294322	Pcmtd1	1.72314e-25	0.429335	Atp5a1	3.23133e-65	0.356876	Cradd	4.51499e-17	0.836941	Atp5h	3.39464e-23	0.232078	Vps54	9.39442e-38	0.607515
1091	Fbf1	6.59164e-11	0.979013	Hat1	6.22822e-57	0.795716	Arhgdia	5.2803e-88	0.419435	Med19	5.82356e-18	0.447181	Rpl36-ps3	2.64217e-13	0.562094	Adgrg1	1.78207e-25	0.311684	Bmyc	3.49671e-65	1.12145	Fndc3b	4.5996e-17	0.378865	Tmem205	3.69913e-23	0.43124	Ndufs8	1.15866e-37	0.288305
1092	Trove2	6.77003e-11	0.407655	Dst	7.57809e-57	0.81326	Tmem147	5.36834e-88	0.523804	Nudt5	8.05877e-18	0.379023	Ppp1r3b	2.71712e-13	3.1881	Erlin1	1.99091e-25	1.27193	Nfyb	3.73416e-65	0.730682	Eif4a3	4.90029e-17	0.391938	Txlng	3.88436e-23	0.518888	Orm1	1.27322e-37	1.81941
1093	Bcor	6.87456e-11	0.671745	Plk1	8.25603e-57	1.59569	Gpatch11	1.26734e-87	0.832829	Atp2b1	8.33846e-18	0.211725	Fam107b	2.89551e-13	0.249653	Sgsm2	2.00153e-25	1.07024	Ptpn1	4.85645e-65	0.645074	Ing4	4.92832e-17	0.580445	Pcmtd1	4.1099e-23	0.475573	Serpinb9	1.32054e-37	0.60224
1094	Cflar	7.09739e-11	0.416908	Lsm7	9.60567e-57	1.09106	Lrrfip1	1.30592e-87	0.454338	Nudt8	8.68362e-18	0.772393	Pycr1	2.96926e-13	1.61558	N4bp2	2.16475e-25	1.38875	Tspan2	5.28147e-65	0.755501	Mdm2	4.92897e-17	0.53446	Plekhh3	4.29031e-23	0.717957	Fbxo25	1.40339e-37	0.934531
1095	Trim56	7.93722e-11	0.625641	Kti12	1.32928e-56	1.18307	Rrm2	1.57069e-87	1.01749	Lamtor2	8.9527e-18	0.142072	Nipsnap1	3.09087e-13	0.404087	Phactr2	2.20453e-25	0.753269	Lsm4	5.35354e-65	0.555153	Atp5f1	5.2947e-17	0.285564	Ncaph2	4.3618e-23	0.503474	Lgals8	1.54032e-37	0.617343
1096	Mcf2l	8.48721e-11	1.49374	Hspa1b	1.57424e-56	0.978789	Orc2	1.69377e-87	0.990789	Ankrd11	9.66371e-18	0.195783	Polr3gl	3.09087e-13	0.576487	Tnfaip8l3	2.4024e-25	4.11818	Htt	5.387e-65	0.82269	Pcbd2	5.36744e-17	0.435181	Asna1	4.73617e-23	0.454586	Bckdha	1.86839e-37	0.678119
1097	Lrrc10b	9.42549e-11	1.73852	H13	1.57511e-56	0.539073	Slirp	1.90718e-87	0.53666	Ywhab	1.19844e-17	0.146853	Gstp1	3.23764e-13	0.438163	Ncor1	2.48981e-25	0.275479	Pgap2	5.80007e-65	0.627725	Rhod	5.58806e-17	0.688937	Rgl2	4.74352e-23	0.610407	Raph1	1.907e-37	0.341878
1098	Cpn1	1.05592e-10	1.05276	Armc1	1.77545e-56	0.768124	Nop16	4.50501e-87	0.71928	Trim27	1.29426e-17	0.382253	Pde6d	3.52082e-13	0.359564	Gm29994	2.57464e-25	2.29897	Aggf1	6.86139e-65	0.697844	Rfc1	5.60641e-17	0.440813	Ctsh	4.76484e-23	0.391055	Pja2	2.79008e-37	0.477146
1099	Polr1c	1.07484e-10	0.304915	Suclg2	1.83455e-56	0.819196	Rrp9	4.60634e-87	1.07305	Pfkp	1.37918e-17	0.627477	Rpl10a	3.74399e-13	0.104204	Sptlc2	2.86371e-25	0.308449	Bnip2	7.62813e-65	0.608086	Dot1l	5.64089e-17	0.535624	Pigyl	4.84867e-23	0.419744	B4galnt1	2.96435e-37	0.409167
1100	Mir17hg	1.25718e-10	2.04113	Eif2b1	2.11908e-56	0.989119	Fam207a	5.01238e-87	0.915439	Cdc34	1.59216e-17	0.327397	Vcpip1	3.74832e-13	0.403648	Fhad1	3.32437e-25	3.25367	Dhx15	7.97747e-65	0.609767	Spred1	5.6806e-17	0.404532	Tcf4	4.89588e-23	0.536102	C1galt1	3.58862e-37	0.42086
1101	Pank3	1.35985e-10	0.442141	Mrps5	3.65393e-56	0.78597	Ets1	7.23895e-87	0.988885	Nradd	1.72294e-17	0.55082	Coro1b	4.423e-13	0.300283	Zmiz1	3.89287e-25	0.470797	Ehd1	9.13544e-65	0.643358	Armc1	5.99651e-17	0.423491	Fam134c	5.02374e-23	0.684249	Lcorl	3.69415e-37	0.604097
1102	Bcl3	1.36347e-10	0.718712	Oser1	4.34106e-56	0.778737	Cyr61	7.90652e-87	0.690521	Cox5b	2.11329e-17	0.104288	Yy1	4.52988e-13	0.237744	Sash1	4.17052e-25	0.671707	Hyou1	1.0208e-64	0.81087	Mrpl50	6.27486e-17	0.426116	Rab20	5.17271e-23	0.521346	Phka1	5.57076e-37	1.07675
1103	Pon1	1.37845e-10	1.3084	Prpf38a	4.83106e-56	0.892703	Pbk	8.5581e-87	1.01967	Prrx2	2.1328e-17	1.75906	Cog4	4.90073e-13	0.40918	Nfat5	5.8971e-25	0.490702	Ndufa5	1.19034e-64	0.541627	Ndufaf2	6.50446e-17	0.573053	2810474O19Rik	5.35773e-23	0.436932	Abcd1	5.86441e-37	1.20782
1104	Rab3c	1.41028e-10	2.32725	Farsa	4.9821e-56	0.918486	Rpl9	1.00139e-86	0.246937	1110065P20Rik	2.24972e-17	0.402123	Neu1	5.2061e-13	0.282255	Phf1	6.12205e-25	1.09264	Cul3	1.26616e-64	0.583225	Cast	6.50446e-17	0.546317	Coasy	5.71539e-23	0.490405	Hadhb	7.55869e-37	0.471075
1105	Gm12216	1.4943e-10	1.59219	Kif20a	1.12735e-55	1.84997	Frg1	1.0612e-86	0.592863	Pawr	2.28264e-17	0.703621	Ppme1	5.22132e-13	0.339601	Cyth3	6.69793e-25	1.20362	Znhit3	1.27533e-64	0.832277	Sel1l	6.55132e-17	0.443357	Rnf149	5.80531e-23	0.42689	Dazap2	7.67984e-37	0.288439
1106	Cdh16	1.58181e-10	1.15159	Ppp4r2	1.54203e-55	0.598325	Aen	1.12961e-86	0.834933	Gjb3	2.31254e-17	0.515009	Tgfbr1	5.22363e-13	0.408234	Sp1	7.12481e-25	0.631271	Gm561	1.3327e-64	0.6824	Ugp2	6.75319e-17	0.476461	Napsa	5.82896e-23	0.670574	Hck	1.18926e-36	3.12591
1107	Igsf5	1.7683e-10	0.531892	Mapk1ip1l	4.64182e-55	0.729524	Tipin	1.30667e-86	0.709547	Eif4b	2.42994e-17	0.182574	Bet1l	5.31565e-13	0.308553	Pbx3	7.12672e-25	0.806847	Rnpep	1.36624e-64	0.623972	Ndufb9	6.9134e-17	0.282547	Gyg	5.82896e-23	0.565488	Tmbim4	1.20348e-36	0.329475
1108	Hap1	1.77236e-10	0.877733	Cenpv	4.89245e-55	0.657195	Asap1	1.81092e-86	1.05727	Appl2	2.63296e-17	0.55194	Aqp4	5.50424e-13	1.06728	Herc1	8.6232e-25	0.613013	Ube2k	1.37569e-64	0.544589	Sec11c	6.94839e-17	0.336043	Rab14	6.15624e-23	0.354048	Gpaa1	1.79257e-36	0.476614
1109	Galnt13	1.86002e-10	2.73372	Mat2a	5.75597e-55	0.543905	Psma5	2.57265e-86	0.462736	Aig1	3.26388e-17	0.369182	Uckl1	5.99382e-13	0.360859	Tppp	1.12014e-24	3.6485	Anapc1	1.55025e-64	0.711768	Lsm3	7.32594e-17	0.470819	Manbal	6.39507e-23	0.445147	Usp32	1.88303e-36	0.762153
1110	Smpdl3a	1.92351e-10	0.442101	Mif	6.21741e-55	0.696712	Wdr12	3.41501e-86	0.934679	Arhgef5	3.58681e-17	0.441535	Gstt3	6.20787e-13	0.312656	Rogdi	1.23264e-24	0.908837	Mak16	1.61437e-64	0.703352	Syne2	7.4935e-17	0.43021	Hint3	6.5229e-23	0.446987	Rab3d	3.23311e-36	0.570379
1111	C77370	1.95525e-10	0.705001	Ccdc124	7.92701e-55	0.584815	Bbip1	4.94175e-86	0.641201	Mcts1	3.6912e-17	0.511355	Myc	6.27764e-13	0.769064	Sp4	1.27618e-24	1.65554	Aasdhppt	1.76957e-64	0.744297	Cks1b	8.25797e-17	0.419481	mt-Co1	6.8989e-23	0.17756	Gm10263	3.3233e-36	0.743224
1112	RP24-143K11.2	1.97382e-10	1.68651	Cdc42ep3	1.08212e-54	0.696165	Ccdc59	5.33076e-86	0.582461	Ndufb7	4.20639e-17	0.107912	Phlda1	6.5111e-13	0.183982	Rragd	1.33212e-24	1.06924	Pbx1	1.97275e-64	0.622925	Dsg2	8.32173e-17	0.777074	Nsun4	7.03116e-23	0.81946	Smpd2	4.31895e-36	0.668028
1113	9230117E06Rik	2.06091e-10	1.83446	Klf6	1.23916e-54	0.552711	Litaf	9.77039e-86	0.528288	Got2	4.3599e-17	0.372523	Tmem30a	6.55852e-13	0.205537	Synrg	1.35409e-24	0.678049	Wrnip1	2.02238e-64	1.00481	Apool	8.416e-17	0.617268	Tmem9b	7.26261e-23	0.482761	Hmgcr	4.46451e-36	0.324681
1114	Fam214a	2.11934e-10	1.21229	Lbr	1.64443e-54	0.907276	Stk39	1.02071e-85	0.62574	Bri3bp	5.06781e-17	0.664477	Nub1	6.93608e-13	0.308172	Strn4	1.35706e-24	0.705618	Lyar	2.19835e-64	0.734246	Fdx1	8.87507e-17	0.337635	Mylk	7.48944e-23	0.746315	Ten1	6.46204e-36	0.424953
1115	Itfg2	2.18099e-10	1.08439	Parl	1.72651e-54	0.699303	Raet1e	1.17392e-85	1.03151	Pdcl3	6.57356e-17	0.250831	Nab2	6.93608e-13	0.473109	5031425E22Rik	1.87296e-24	0.762583	Mrps5	2.53734e-64	0.67775	Clip1	9.15643e-17	0.485707	Sertad4	7.99321e-23	0.809316	Snx2	7.09042e-36	0.316691
1116	Ppp1r21	2.22523e-10	0.980768	Ryk	2.27517e-54	0.572529	H2afx	1.7113e-85	0.666316	Sfn	9.03328e-17	0.390028	Slc45a3	7.27862e-13	0.572741	Phldb2	2.12599e-24	0.301323	Pfn2	2.58206e-64	1.00914	Brd7	9.75318e-17	0.353003	Nacc1	8.28473e-23	0.594054	Apool	7.17294e-36	0.57195
1117	Atf4	2.28729e-10	0.21064	Esam	4.64302e-54	0.885761	Ruvbl2	5.0244e-85	0.781755	Ccne1	9.41087e-17	0.991387	N4bp1	7.2822e-13	0.320264	Kctd10	2.2083e-24	0.409131	Ppil3	2.66389e-64	0.75118	Tm9sf4	9.97514e-17	0.469809	Prpf6	8.30569e-23	0.544682	Adgrg1	7.47654e-36	0.285238
1118	Car2	2.31029e-10	0.293625	Rars	4.77921e-54	0.726606	Farsa	6.36948e-85	0.738888	Emc4	9.94823e-17	0.252981	Fam102b	7.33706e-13	0.386462	Lemd3	2.81477e-24	0.923027	Dtd2	2.71589e-64	0.831023	Krt8	1.00547e-16	0.427798	Enpp5	8.48818e-23	0.511614	Galnt18	9.03692e-36	2.53068
1119	Zfp395	2.31496e-10	0.888856	Ctps	5.62649e-54	0.706665	Slc35e4	7.88239e-85	0.773192	Arhgef40	1.2363e-16	1.10412	Acbd4	8.07955e-13	0.710684	Gm19325	2.84505e-24	1.30012	Acadl	3.2393e-64	0.524502	Rps17	1.05065e-16	0.2436	Sdf2	8.74176e-23	0.436335	Gys1	1.04059e-35	0.564424
1120	Rnpep	2.3813e-10	0.372785	Eif1	5.94079e-54	0.185975	Hat1	1.96594e-84	0.691675	Idh3a	1.30408e-16	0.336269	Tmem181a	8.46892e-13	0.411504	Slc41a1	3.17861e-24	0.830386	Mdfic	4.18017e-64	0.708748	Lsm1	1.12693e-16	0.367752	3830406C13Rik	8.76083e-23	0.550433	Cyp4v3	1.12613e-35	0.629026
1121	Lemd3	2.50936e-10	0.787822	Plscr1	1.09588e-53	0.789846	Ergic1	2.41835e-84	0.716307	Tmem60	1.42602e-16	0.479245	Copz2	9.08298e-13	0.60801	Fah	3.32988e-24	0.866179	Uba3	4.49855e-64	0.635063	Chordc1	1.1282e-16	0.487911	Tmem55b	9.33651e-23	0.466792	S1pr2	1.32315e-35	0.883815
1122	Mknk2	2.64408e-10	0.421155	Gpr137b	1.32388e-53	1.15355	Fubp1	3.91384e-84	0.521979	Bax	1.56868e-16	0.160133	Pam	9.2405e-13	0.385288	Dnajb2	3.81911e-24	0.727957	Erlin2	5.31247e-64	0.800625	Papss1	1.17128e-16	0.432442	Ctso	9.41214e-23	0.827449	Ankrd13c	1.42125e-35	0.500636
1123	Cdca7	2.71035e-10	1.07373	Gltp	1.33671e-53	0.897121	Paox	5.22795e-84	0.817575	Tmpo	1.72464e-16	0.281166	Arg1	9.45519e-13	2.15991	Alkbh5	4.17947e-24	0.344171	Cdk17	6.62132e-64	0.924826	Cpd	1.18905e-16	0.549164	Rab24	9.42692e-23	0.467753	Wbp1	1.70899e-35	0.383085
1124	Cacna1c	2.99476e-10	1.39762	Ndnf	1.40378e-53	0.492889	Galk1	7.14691e-84	0.530162	Snrnp40	2.12427e-16	0.395773	Mapk12	9.57307e-13	0.665104	Gpbp1l1	4.50985e-24	0.551794	Thumpd1	6.74703e-64	0.829678	Zc3h14	1.21562e-16	0.396937	Thra	9.42857e-23	0.542677	Ndufb9	1.75188e-35	0.218841
1125	Tle6	3.17813e-10	1.16098	Sdad1	1.73548e-53	1.37476	Myo1c	8.08586e-84	0.572589	Bcl2	2.53021e-16	1.05484	Rps12	9.60447e-13	0.0696437	Mfsd6	4.95285e-24	0.652853	Lnp	7.12429e-64	1.14594	Naa50	1.21829e-16	0.354259	Piezo1	9.61337e-23	0.605395	Ap4s1	1.87769e-35	0.589903
1126	Nbeal1	3.19032e-10	0.267694	Galnt1	2.88432e-53	0.617421	Uhrf1	9.66378e-84	0.990695	Rgs4	2.7591e-16	1.35764	Trafd1	9.68921e-13	0.558668	Zbtb7a	5.60645e-24	0.39512	Mcfd2	7.80342e-64	0.615085	Ola1	1.35874e-16	0.351284	Kxd1	1.02908e-22	0.447375	Ddt	1.99003e-35	0.252395
1127	Mesp2	3.35959e-10	1.90872	Wdr36	2.92068e-53	1.17506	Rnaset2a	1.5054e-83	0.903567	Eif3f	2.82463e-16	0.0939934	Cnpy3	1.10041e-12	0.310389	Slc16a2	5.98753e-24	0.672574	Tpt1	8.94712e-64	0.227778	Stub1	1.40551e-16	0.315301	Emc2	1.06695e-22	0.489768	Nudt14	2.67525e-35	0.498139
1128	Aldh4a1	4.32285e-10	0.970367	Ifrd2	3.44151e-53	1.25211	Eif2b5	1.62171e-83	0.671259	Gjb4	3.4994e-16	0.784392	Gstm4	1.2183e-12	0.871705	Mif4gd	6.15133e-24	0.464329	Crip2	9.23034e-64	0.524725	Cgn	1.46335e-16	0.425114	Phf14	1.19537e-22	0.523346	Pex11a	2.73873e-35	0.705511
1129	Dpysl2	4.91123e-10	0.443373	Flrt3	4.30005e-53	0.966728	Higd1a	2.71732e-83	0.41193	Ankrd1	3.67972e-16	1.36573	Tdrkh	1.22267e-12	1.32005	Ube2h	6.83752e-24	0.385715	Ngly1	1.15111e-63	0.859732	Hspa14	1.46958e-16	0.467309	Gm5617	1.27008e-22	0.630987	Yipf4	2.85395e-35	0.351792
1130	Gga1	5.88785e-10	0.410263	Tmem2	6.26535e-53	0.962967	Mrpl45	2.91569e-83	0.629869	Idh3b	4.0787e-16	0.368147	Parp12	1.22608e-12	0.622542	Ppl	8.61944e-24	0.513075	Vbp1	1.33606e-63	0.658674	Thoc3	1.4869e-16	0.46412	Psmd13	1.29943e-22	0.420697	Gstt2	3.58996e-35	0.458735
1131	Ctdsp1	5.9251e-10	0.679536	Tex30	6.602e-53	0.964709	Bms1	2.93154e-83	0.801603	Pak1ip1	4.47685e-16	0.317482	Epb41l4b	1.37754e-12	0.416236	Cmtm6	8.80814e-24	0.422327	Abi1	1.68841e-63	0.633976	Ccnb2	1.82692e-16	0.845796	Insig2	1.41208e-22	0.487341	Prpf18	4.03345e-35	0.485794
1132	Per2	6.06948e-10	1.22674	Psmc1	8.8899e-53	0.620552	Tgm1	3.12855e-83	0.849389	Sat2	4.73499e-16	1.45208	Rasgrf1	1.46781e-12	1.05659	Zfp652	1.01403e-23	0.591233	Ube2q1	1.86634e-63	0.601388	Phf10	1.86719e-16	0.478909	Tax1bp3	1.4446e-22	0.429274	Slc24a4	4.2301e-35	1.54068
1133	Gpr155	6.13245e-10	1.5394	Dnajc9	9.29532e-53	0.842101	Gemin7	4.21877e-83	0.615988	Borcs8	6.27771e-16	0.396214	Grb7	1.51805e-12	0.323326	Mical2	1.02017e-23	0.479855	Gkap1	1.87742e-63	0.887446	2700060E02Rik	1.94011e-16	0.309309	Prdx6	1.48154e-22	0.517058	Iqgap1	4.81351e-35	0.229669
1134	Strn4	6.13245e-10	0.623229	Mad2l1	9.77947e-53	1.1933	Sh3kbp1	4.99685e-83	1.63386	Eif2s2	6.74478e-16	0.145161	Zfand6	1.5643e-12	0.194199	Fam71a	1.0354e-23	2.87652	Arpp19	1.94616e-63	0.451321	Selt	1.94298e-16	0.338344	Bre	1.56043e-22	0.530311	Desi1	7.02781e-35	0.406668
1135	Sept11	6.16056e-10	0.372895	Hspa4l	9.83283e-53	0.664313	Cul1	5.87879e-83	0.515982	Cenpw	7.26381e-16	0.550062	Tlcd1	1.57002e-12	0.418582	Hipk1	1.04591e-23	0.412951	Rpl10-ps3	1.98175e-63	0.853136	Nt5c	1.94418e-16	0.36939	Pex7	1.5688e-22	0.47987	Kdsr	8.43921e-35	0.493922
1136	Adcy9	6.38556e-10	1.43819	Cd44	1.14838e-52	0.568548	Tex30	5.94064e-83	0.756211	Ppid	7.62777e-16	0.392548	Id3	1.57735e-12	0.42848	Fkbp15	1.10604e-23	1.00522	Pole3	2.00321e-63	0.670941	Serinc2	1.95295e-16	0.777325	Tmem132a	1.5715e-22	1.06361	Pld1	9.00754e-35	0.82132
1137	Rbm6	6.62706e-10	0.45315	Tnfaip8	1.35555e-52	0.68921	Cnn3	9.57594e-83	0.846631	Fam64a	8.28978e-16	1.41899	Fkbp7	1.69945e-12	0.805855	Serpine2	1.21041e-23	0.53588	Psph	2.03052e-63	0.73379	Nab1	2.04164e-16	0.405659	Cacna1c	1.5975e-22	1.30744	Atxn2	9.61368e-35	0.379014
1138	H2-Q7	6.66387e-10	1.4999	Atp5g2	1.40185e-52	0.318892	Cyfip1	1.10084e-82	0.534556	Dnph1	8.57461e-16	0.928784	Bahd1	1.85719e-12	0.451919	Cpeb2	1.30094e-23	1.46814	Arhgef12	2.27943e-63	0.650084	Cd14	2.11912e-16	0.729458	Evpl	1.62268e-22	1.327	Ppp6r1	1.27743e-34	0.794989
1139	Slc4a5	6.87647e-10	1.79483	Ola1	2.90718e-52	0.555637	1110004F10Rik	1.10363e-82	0.477555	Eif1a	9.08493e-16	0.215082	Bspry	1.94821e-12	0.268034	Oxr1	1.39452e-23	0.719412	Hmgn1	2.34918e-63	0.440934	Ppp4c	2.13323e-16	0.364716	Marf1	1.64134e-22	0.637707	Plcg1	1.35699e-34	0.539452
1140	Sema4c	7.0333e-10	1.22439	Ncapg2	3.0929e-52	1.61726	Clcn5	1.166e-82	0.721216	Cldn2	1.01748e-15	1.89208	Rcor2	2.00231e-12	2.02379	Snd1	1.49191e-23	0.464021	Vimp	2.81527e-63	0.544822	Emc8	2.1569e-16	0.412401	Lmo4	1.75367e-22	0.405026	Aldh4a1	1.66173e-34	0.95132
1141	Fam150a	8.45282e-10	1.50061	Pphln1	3.23012e-52	1.0187	Lsm8	2.19655e-82	0.570254	2210011C24Rik	1.05808e-15	0.750534	Tmx4	2.01062e-12	0.469705	Nrep	1.54852e-23	0.911021	Zc3h14	3.11192e-63	0.611965	Commd4	2.26844e-16	0.450155	Nuak2	1.78877e-22	0.679906	Tom1	1.73304e-34	1.28561
1142	Prrc2b	8.57462e-10	0.311809	Rpf2	3.25228e-52	1.20569	Gnl2	2.23535e-82	0.773425	Gsta4	1.15746e-15	0.227061	Rbms2	2.02067e-12	0.308703	Tsix	2.21349e-23	2.49484	Smc2	3.26039e-63	0.939823	Trim24	2.26868e-16	0.749675	Tigd2	1.79888e-22	0.422506	Gm26782	1.96147e-34	1.74599
1143	Tnrc6c	8.61472e-10	0.588044	Arl4a	3.28466e-52	1.10129	9130401M01Rik	3.26135e-82	0.812152	Jtb	1.28549e-15	0.268549	Pde4a	2.11867e-12	1.15571	Pbrm1	2.25964e-23	0.313553	Fubp1	3.27753e-63	0.562918	Atp6v0b	2.29729e-16	0.314585	Klk13	1.81896e-22	1.09559	Lacc1	2.08747e-34	1.12904
1144	Psmb9	1.02031e-09	0.891253	Smc1a	3.87583e-52	0.58941	Rfc5	4.97694e-82	0.862798	Endod1	1.35721e-15	0.57488	Hmga1-rs1	2.13213e-12	0.900015	Prr14	2.38567e-23	0.922043	Usp1	3.42668e-63	0.866402	Spcs3	2.36804e-16	0.429272	Tmem9	1.83032e-22	0.41162	Tbl1xr1	2.44972e-34	0.52892
1145	Tap1	1.02256e-09	0.972049	Fxyd5	5.04719e-52	1.52845	Rbpj	5.69317e-82	0.691133	Sorbs2	1.47437e-15	1.11773	Slc35f6	2.40156e-12	0.518302	Tpp1	2.47228e-23	0.363175	F8a	3.47509e-63	1.26438	Ube2f	2.40967e-16	0.394044	Hes6	1.83965e-22	0.440171	Ftl1	2.68343e-34	0.225291
1146	Rab5b	1.06302e-09	0.455389	Tmed7	6.91134e-52	0.563388	Phax	6.5046e-82	0.646291	Hmmr	1.6875e-15	0.755597	Tcta	2.44982e-12	0.522339	Sepsecs	2.5564e-23	1.12469	Ppp1r7	4.04315e-63	0.683158	Mrpl46	2.56443e-16	0.484448	Aamdc	1.85238e-22	0.571977	P4hb	2.69902e-34	0.238198
1147	Lama3	1.09967e-09	0.791033	Fxyd3	9.1012e-52	0.685529	Vmp1	1.33404e-81	0.396155	Tnfrsf11b	1.89534e-15	1.69169	Prpf40b	2.48914e-12	0.539014	Ldb1	2.71536e-23	0.621192	Rce1	4.24038e-63	0.689391	Smim13	2.58e-16	0.745679	Elovl5	1.92578e-22	0.447596	Rab34	2.88719e-34	0.410141
1148	Slc6a20a	1.11067e-09	2.72744	Krr1	9.1012e-52	0.98599	Atp5c1	1.33578e-81	0.389836	Gm12603	2.28648e-15	0.908515	Rpl3	2.48914e-12	0.0554312	Madd	3.06493e-23	0.932344	Rbm17	4.41737e-63	0.621932	Lsm8	2.81998e-16	0.410253	Sdf4	1.94475e-22	0.396622	Helz	3.12918e-34	0.430998
1149	Eml4	1.28701e-09	0.450885	Pgam5	1.31769e-51	1.31793	Srsf10	1.40441e-81	0.481802	Akt1s1	2.6118e-15	0.424622	Slfn2	2.56757e-12	3.30642	Rccd1	3.92682e-23	1.84859	Slco3a1	5.68471e-63	0.73349	Pin4	2.84046e-16	0.357186	Ubr4	2.07512e-22	0.493867	Skap2	3.2721e-34	0.482181
1150	Sp1	1.30817e-09	0.509667	Arl6ip5	2.28496e-51	0.658837	Tars	1.58599e-81	0.691496	Arhgap22	3.35162e-15	1.22074	Pfdn6	2.64887e-12	0.218675	Scap	3.96565e-23	0.979075	Foxq1	5.8467e-63	1.28607	Akap9	2.87663e-16	0.36624	Rab38	2.1514e-22	0.579387	Nenf	3.30816e-34	0.254854
1151	Trp53inp2	1.34428e-09	0.271738	Anapc15	2.72621e-51	1.08626	Lsg1	1.68708e-81	0.775749	Pfdn5	3.517e-15	0.0578736	Tmem123	2.72346e-12	0.252065	Fam221a	4.04169e-23	1.2183	Metrnl	7.16207e-63	0.735265	Tcf4	2.96154e-16	0.575287	Zfp524	2.1514e-22	0.576853	Ext1	3.34187e-34	0.598466
1152	Irs1	1.35929e-09	0.768614	Srpk1	3.55744e-51	0.623906	Tex10	1.71348e-81	0.936391	Porcn	4.26748e-15	1.12307	Gm4944	2.96822e-12	0.790774	Wdr13	5.3436e-23	0.963719	Ccdc90b	7.3283e-63	0.940055	Nubp1	3.17374e-16	0.403713	Dapk3	2.31145e-22	0.463932	Fndc3b	4.19423e-34	0.325484
1153	Slc38a4	1.41884e-09	2.02352	Plet1	5.38203e-51	2.15532	Stk16	1.89439e-81	0.594549	Dhh	4.69799e-15	1.71795	Casp6	3.0097e-12	0.350497	Gltscr1l	5.8506e-23	1.2606	Rsu1	8.23605e-63	0.673877	Vamp7	3.24394e-16	0.570881	Anapc2	2.51053e-22	0.53567	Snx30	4.48532e-34	0.425414
1154	Fam110b	1.43724e-09	1.20625	Psmd4	6.01706e-51	0.456434	Knstrn	2.5843e-81	0.82896	Adh5	4.9027e-15	0.273513	Stbd1	3.17521e-12	0.403178	Bckdha	7.07819e-23	0.695861	Stt3b	9.15865e-63	0.634298	Cops5	3.24394e-16	0.413715	Sptbn1	2.5146e-22	0.406217	Cask	6.42612e-34	0.552759
1155	Akt2	1.50657e-09	0.466698	Ddx10	6.92977e-51	1.00524	Srp9	3.81486e-81	0.398069	Mcm3	5.10665e-15	0.500405	Mcpt2	3.17693e-12	1.14662	Prkd2	7.30276e-23	1.22203	Letm1	1.02144e-62	0.672776	Osr1	3.25068e-16	2.64759	Cdk12	2.57075e-22	0.53501	Hadh	8.61264e-34	0.331928
1156	Fcgrt	1.53336e-09	1.0533	Pus1	7.10832e-51	1.17928	Dusp5	5.08577e-81	1.19642	Hddc2	6.07544e-15	0.519358	Mpzl2	3.48444e-12	0.354755	Zfp592	8.06743e-23	1.06307	Tmem65	1.16703e-62	0.895572	Abcc5	3.37361e-16	0.543492	Etfdh	2.57963e-22	0.689553	Cyhr1	1.09573e-33	0.306649
1157	2010109A12Rik	1.53336e-09	2.08757	Pdia3	8.76026e-51	0.425131	Ascc3	5.41061e-81	0.683009	Tmem147	6.18753e-15	0.238454	Rcn2	3.68339e-12	0.28191	Agmo	9.98288e-23	3.42826	Dclk1	1.43682e-62	1.57462	Pdgfa	3.66921e-16	0.453192	Exoc7	2.59623e-22	0.586132	Tgm2	1.13526e-33	0.926353
1158	Pbld2	1.64497e-09	1.72368	Ahctf1	8.85088e-51	0.971556	Klf5	5.63005e-81	0.571443	Dnajc8	7.253e-15	0.173117	Ankzf1	3.77109e-12	0.634996	Eif4e3	1.22566e-22	1.97851	Ect2	1.50121e-62	1.18433	Pkhd1	3.69337e-16	2.11781	Slc16a2	2.76775e-22	0.546054	Sulf2	1.17952e-33	1.59086
1159	Ciita	1.76025e-09	2.09108	Gpsm2	1.01509e-50	1.38542	Pitpnc1	5.93881e-81	1.14459	Ifngr1	7.5485e-15	0.603162	Pml	3.8602e-12	0.622456	Slc12a2	1.40927e-22	0.285904	Taf15	1.91553e-62	0.654947	Dctn2	3.77096e-16	0.345214	Arrdc1	2.78431e-22	0.439535	Hint2	1.3916e-33	0.292135
1160	Fbrsl1	1.8177e-09	0.600769	Lig1	1.24553e-50	1.04115	Ppard	8.28965e-81	0.87689	Tspan7	8.47269e-15	1.03297	Efna3	4.04841e-12	0.828334	Gstm1	1.43321e-22	0.146135	Smarcad1	1.91553e-62	0.785774	Hsbp1l1	4.05118e-16	1.0021	Ddx3y	3.0158e-22	0.452893	St5	1.46704e-33	0.737736
1161	Slc4a2	1.93608e-09	0.462647	Map2k2	1.54082e-50	0.430985	Nt5c3	1.06648e-80	0.731767	Nup43	9.09664e-15	0.747769	Hspb6	4.0916e-12	0.821461	Mfap3l	1.48386e-22	0.803407	Uqcrb	2.01412e-62	0.377458	Aldh1a7	4.05551e-16	0.461386	Serinc5	3.11579e-22	0.751762	Nlk	1.52699e-33	0.554119
1162	Ctnnb1	1.99333e-09	-0.00581206	Polr2a	1.88176e-50	0.615384	Prl	1.0997e-80	2.32511	Timm10	9.83382e-15	0.567419	Msln	4.13917e-12	0.249543	Sfxn2	1.52866e-22	1.45997	Vasn	2.10317e-62	0.80459	Akr1b8	4.29783e-16	0.376527	Copg2	3.14447e-22	0.533738	Morn2	1.83719e-33	0.722848
1163	Aldh2	2.03474e-09	0.181013	Ppp2cb	1.88928e-50	0.441617	Rbmxl1	1.11313e-80	0.540367	Unc13c	9.97676e-15	1.2378	Lrp1	4.28456e-12	2.07436	4932438A13Rik	1.57671e-22	0.64071	Vrk1	2.15102e-62	0.931568	Hat1	4.38582e-16	0.521944	Pex13	3.30638e-22	0.498005	Gm16136	1.86252e-33	0.765101
1164	Gm15634	2.09718e-09	1.58199	Fam188a	3.02522e-50	0.8298	Snf8	1.19968e-80	0.540554	Ctsw	1.00911e-14	2.52064	Csrp2	4.72728e-12	0.27664	Cadps2	2.21524e-22	1.03015	Triap1	2.40449e-62	0.665963	Cstf3	4.39794e-16	0.534755	Eif2s3y	3.38229e-22	0.469178	Slc25a16	1.96888e-33	0.679267
1165	Myo1e	2.14194e-09	0.450404	Rps19bp1	4.67978e-50	0.687268	Slc38a1	1.53858e-80	0.976412	Ndrg2	1.10404e-14	1.08061	Arhgap10	5.14836e-12	0.534381	2810001G20Rik	2.30388e-22	1.37406	Lamtor3	2.60821e-62	0.618809	Sdha	4.40922e-16	0.35365	Ankrd46	3.46402e-22	0.582503	Mkln1	2.01734e-33	0.328064
1166	Cmtm6	2.20071e-09	0.337856	Tmem33	5.15504e-50	0.601897	Fosl1	1.60462e-80	1.20216	Gipc2	1.1382e-14	0.318444	Hexb	5.35494e-12	0.644282	Syde2	2.30602e-22	1.37997	Ddx3x	2.70751e-62	0.532461	Cish	4.85611e-16	0.676895	Dcaf10	3.64651e-22	0.581121	Trpm7	2.45963e-33	0.464927
1167	Zfp110	2.25999e-09	0.744388	Phf10	6.46621e-50	0.82098	Grhpr	1.74375e-80	0.585062	Bag2	1.17677e-14	0.488146	Lss	5.48083e-12	0.468965	Fzd8	2.33662e-22	1.75394	Katnbl1	3.18686e-62	0.772399	Srsf3	5.07253e-16	0.317661	Timm22	3.68819e-22	0.437689	Zranb1	2.5299e-33	0.44958
1168	Atp13a3	2.51748e-09	0.290875	Sms	6.73938e-50	0.51484	Got2	1.85027e-80	0.561896	Mrps17	1.25418e-14	0.308274	Crip1	5.55413e-12	0.310331	Fto	2.37315e-22	0.794809	Rap2b	3.23578e-62	0.774201	Yrdc	5.23189e-16	0.376303	Zmat5	4.31662e-22	0.479259	Itfg1	2.57497e-33	0.470794
1169	Tmem94	2.59187e-09	0.931617	Mmp13	7.05968e-50	3.50477	Fbl	2.4007e-80	0.540313	Ndufb5	1.27676e-14	0.0904754	Tnfaip2	5.66098e-12	1.29107	Mob3c	2.53314e-22	1.36116	Tm9sf2	3.34929e-62	0.566075	Cby1	5.23189e-16	0.68104	Crebbp	4.63003e-22	0.449785	Atp6v0e	2.65509e-33	0.20794
1170	March8	2.94488e-09	0.604026	Atp5a1	7.13899e-50	0.315053	Gchfr	2.9572e-80	2.04167	Slc24a5	1.43951e-14	0.795465	Zfpl1	5.92067e-12	0.331577	Serpinb6b	2.85477e-22	0.280129	Timm22	4.15587e-62	0.640148	Fbxo34	5.83149e-16	0.690233	Tmbim4	4.6431e-22	0.444075	Aldh6a1	2.97186e-33	0.88776
1171	Phldb2	2.95563e-09	0.190339	Ewsr1	7.2818e-50	0.462265	Dohh	2.95981e-80	0.597773	Comtd1	1.63078e-14	1.03665	Gabarap	5.96349e-12	0.098172	Kat2b	4.34157e-22	0.600067	Arl6ip6	4.57873e-62	0.697315	Tgif1	6.5376e-16	0.471601	Atp9a	4.68399e-22	0.481779	Fam150a	3.00616e-33	1.51526
1172	Efhd2	3.14166e-09	0.317641	Ercc1	7.50941e-50	0.969684	Fxr1	3.04276e-80	0.543073	Mrpl41	2.09631e-14	0.464729	Ccdc71	6.02464e-12	0.514368	Zhx3	5.48868e-22	1.64598	Nup88	4.96156e-62	0.668781	Jagn1	7.03007e-16	0.439215	6330416G13Rik	4.90206e-22	0.899061	Sec11c	3.20928e-33	0.23742
1173	Pfkfb2	3.44773e-09	0.815079	Cables2	8.01979e-50	1.27213	Noc2l	3.6739e-80	0.707157	Ctnna1	2.32193e-14	0.11081	Coq9	6.06472e-12	0.363037	Ddi2	5.58998e-22	0.61034	Magohb	5.28931e-62	0.781293	Epdr1	7.82934e-16	0.962228	Stxbp3	4.94428e-22	0.473313	Ubr3	3.5984e-33	0.506633
1174	Cdk12	3.47551e-09	0.573891	Cdc42	8.8573e-50	0.357697	Thoc3	4.77257e-80	0.634665	Cbx3	2.33523e-14	0.195321	Tm2d1	6.24872e-12	0.206028	Oma1	5.86812e-22	0.632636	Ftsj3	5.29569e-62	0.760643	Nup88	8.25386e-16	0.479394	Vwa5a	5.46512e-22	0.784934	2510009E07Rik	3.60119e-33	0.912849
1175	AI464131	3.49639e-09	1.27906	Myh9	1.33031e-49	0.443858	Nudt2	4.97756e-80	0.609661	Nt5c3	2.50518e-14	0.622963	Dnpep	6.37049e-12	0.234248	Tle1	6.14447e-22	0.795283	Dr1	6.33212e-62	0.860593	Pde7a	8.34918e-16	0.429602	Gan	5.61115e-22	0.659344	Rassf3	4.09226e-33	0.34323
1176	Sord	3.65857e-09	0.635105	Sf3b6	1.55682e-49	0.452611	Tbc1d1	5.07016e-80	1.02681	Lman1	2.79472e-14	0.21983	Kif3c	6.59992e-12	0.983431	Ankrd12	6.16794e-22	0.529807	Pparg	7.80715e-62	1.04828	Cpsf2	8.48128e-16	0.422287	Ddx47	5.67649e-22	0.53625	Edem3	4.28949e-33	0.780919
1177	Lurap1l	3.73801e-09	0.203513	Il4ra	1.57728e-49	0.756329	Chd1	5.59902e-80	0.557213	Ddx46	2.95483e-14	0.296517	Akr1e1	6.63098e-12	0.400832	Snx21	6.51121e-22	1.06152	Nop9	9.49637e-62	0.83186	Snx6	8.49561e-16	0.35395	Prkab1	5.73434e-22	0.458997	Retnla	4.47541e-33	1.19145
1178	Exoc8	3.85456e-09	0.812911	Ncapg	2.18717e-49	1.69022	Cdk11b	6.56798e-80	0.569365	Raet1e	3.19137e-14	0.886224	Slc35b2	6.81138e-12	0.312272	Pja2	6.56049e-22	0.500344	Vmp1	1.57551e-61	0.434415	Parp1	9.00108e-16	0.535816	Hp1bp3	6.37638e-22	0.424561	Txndc15	5.13374e-33	0.426621
1179	Sik3	3.86122e-09	0.681593	Pak2	2.71042e-49	0.515971	Eea1	7.38654e-80	0.692868	Syngr1	3.2486e-14	0.410371	Bloc1s6	6.93222e-12	0.436438	Ivd	7.08644e-22	0.588215	Calm2	2.30394e-61	0.401542	Ncl	9.30069e-16	0.321388	Kank3	6.49402e-22	0.745269	Jmjd1c	5.69405e-33	0.312522
1180	Zzef1	4.01436e-09	0.622773	Cdca4	2.95039e-49	1.38365	Sdhb	7.98193e-80	0.479382	Rpl13a	3.47373e-14	0.115246	H2-Q4	6.94601e-12	0.692932	Naga	7.50337e-22	0.659466	Gid8	2.38051e-61	0.741126	Eif3i	9.66858e-16	0.295272	Prkaca	6.9086e-22	0.426235	Itm2c	6.79596e-33	0.269664
1181	Nabp1	4.15819e-09	0.997535	Nmd3	3.90231e-49	0.825839	Vat1	1.1143e-79	0.951276	Vta1	3.56726e-14	0.330366	Ffar4	7.1802e-12	0.305007	Kctd1	8.23732e-22	0.760215	Camk2d	2.46013e-61	0.550436	Oxct1	1.01606e-15	0.408373	Papss1	7.20557e-22	0.449863	Zfp950	7.02463e-33	0.644624
1182	Cnksr3	4.27319e-09	1.3319	Golt1b	3.93868e-49	0.910198	Esco2	1.36782e-79	1.04041	Esco2	4.51111e-14	0.663669	Asph	7.43059e-12	0.308834	Gadd45g	8.33773e-22	0.453411	S100a10	2.78882e-61	0.579995	Casp8	1.03801e-15	0.493163	Wbp1	7.27846e-22	0.412793	Fgfr1op	7.73215e-33	0.50145
1183	Cobll1	4.39339e-09	0.658576	Ruvbl1	4.07007e-49	0.860564	Dpy30	1.63915e-79	0.506468	Rwdd1	4.61852e-14	0.183277	Bmf	8.56738e-12	0.505961	Smad1	8.61276e-22	0.739127	Ppib	3.41657e-61	0.32525	Eya2	1.03963e-15	0.506378	Trappc10	7.28625e-22	0.504027	Usp9x	8.17314e-33	0.2826
1184	Krt78	5.04029e-09	2.85098	Rnd3	5.01141e-49	1.27482	Mkrn1	1.77509e-79	0.563243	Cltb	4.96961e-14	0.167043	Micu1	8.7148e-12	0.305544	Arhgef28	9.90255e-22	0.817442	Irak1bp1	3.54208e-61	1.4201	Ilk	1.0486e-15	0.440379	Nipal2	7.32236e-22	0.567707	Emc10	1.04792e-32	0.284883
1185	Prmt8	5.21054e-09	1.39796	Usp12	5.01141e-49	1.08362	Gsdmd	2.05676e-79	1.12104	Ezr	5.00791e-14	0.12949	Rcan3	8.80343e-12	0.548161	Arid4b	1.09652e-21	0.320419	Sdcbp	3.74743e-61	0.446525	Snrpg	1.06133e-15	0.323135	Rxrb	7.65063e-22	0.568482	Tank	1.33704e-32	0.600282
1186	Spen	6.00098e-09	0.477023	Prmt5	5.39833e-49	1.10211	Ccdc50	2.29122e-79	0.63146	Prkra	5.73748e-14	0.637106	Pcx	8.95611e-12	0.480315	Msrb2	1.30981e-21	1.14513	Krt19	3.99886e-61	0.795912	Hdlbp	1.09229e-15	0.28358	Tex264	7.65933e-22	0.46038	Gab1	1.44524e-32	0.94034
1187	H2-Ke6	6.18692e-09	0.477657	Mrps25	5.44065e-49	0.604369	Prmt5	2.32157e-79	0.871282	St3gal4	5.89436e-14	0.474873	Iqgap1	9.29143e-12	0.061012	Mecp2	1.3214e-21	0.763952	Ids	4.1738e-61	1.09865	Ik	1.1222e-15	0.393436	Gch1	8.24369e-22	0.546364	Rbm47	1.67342e-32	0.284235
1188	Parp4	6.20163e-09	0.670487	Ppp1r11	6.4761e-49	0.545308	Stxbp6	2.3784e-79	1.61781	Smarce1	6.11045e-14	0.297449	Kctd11	9.68608e-12	1.20415	Zdhhc1	1.3228e-21	1.23054	Tor1a	4.58851e-61	0.663572	Tfdp2	1.16473e-15	0.49594	Cyb561d2	8.76771e-22	0.582406	Trp53inp1	2.22289e-32	0.843545
1189	Ctdspl	6.41849e-09	0.275492	Dnajc8	7.8384e-49	0.480925	Hspa14	2.39157e-79	0.638146	Smdt1	6.16479e-14	0.0855994	Cyhr1	9.79983e-12	0.227461	Mast4	1.46635e-21	0.417215	Vamp7	5.10208e-61	0.703317	Cd55	1.1671e-15	0.488676	Lrrfip2	9.48288e-22	0.432365	Tbc1d24	2.38476e-32	0.888718
1190	Lag3	6.91208e-09	2.39808	Rpl27	1.03401e-48	0.329261	Psmd1	3.0822e-79	0.500435	Mal	6.23811e-14	0.144402	Zfp263	1.01884e-11	0.548193	Tox3	1.46852e-21	1.19175	Slc30a4	5.12526e-61	0.847029	Fen1	1.18609e-15	0.82591	Myl6	9.49705e-22	0.240781	Os9	2.57336e-32	0.376256
1191	Usf3	7.98686e-09	0.690213	Papola	1.1809e-48	0.523856	Xrn2	4.35524e-79	0.467796	Pitpnc1	6.32143e-14	0.876706	3110040N11Rik	1.03972e-11	0.372848	9530026P05Rik	1.53113e-21	2.25504	Papola	5.12805e-61	0.54312	Mrpl9	1.19907e-15	0.472268	Metap1d	9.72921e-22	0.960901	Pex3	2.99713e-32	0.642495
1192	Nagk	8.49455e-09	0.636488	Gapdh	1.5507e-48	0.538931	Tdg	4.82665e-79	0.64986	Lmnb1	6.98587e-14	0.426422	Galnt12	1.05748e-11	0.827109	Nipbl	1.82808e-21	0.389833	Upk1b	5.58064e-61	2.91134	Kifc3	1.25626e-15	0.615817	Bak1	9.82134e-22	0.439067	Fam214a	3.62666e-32	1.17109
1193	Rsbn1	8.57942e-09	0.551318	Eif3g	1.83752e-48	0.521065	Mpzl3	5.00161e-79	0.994492	Aurkb	7.03056e-14	0.808745	Fam114a2	1.05759e-11	0.266212	Spop	1.86198e-21	0.332861	Vps26a	7.77357e-61	0.719531	Sdhaf1	1.25671e-15	0.544261	Polk	1.01608e-21	0.722712	Efna3	3.84689e-32	1.18438
1194	Gli3	8.59749e-09	1.86581	Dda1	2.05517e-48	0.606096	Ctnna1	6.02159e-79	0.397511	Sys1	7.42344e-14	0.165311	Efemp2	1.06141e-11	0.545681	Rab5b	2.25418e-21	0.513855	Lactb2	7.79453e-61	0.72633	Rock1	1.30819e-15	0.316309	Mprip	1.12361e-21	0.529535	Rmdn1	4.41703e-32	0.839979
1195	Cers2	8.63423e-09	0.117064	Hnrnpl	2.41208e-48	0.541225	Kif20b	6.21759e-79	1.25844	Enpp1	7.46581e-14	1.5056	BC030867	1.09382e-11	1.42696	Sypl	3.41902e-21	0.270424	Ube2w	8.18584e-61	0.683723	Supt6	1.3346e-15	0.479499	Stk19	1.1383e-21	0.474322	Fech	4.70768e-32	0.754865
1196	Ak1	8.81568e-09	0.693676	Crip2	4.06678e-48	0.384373	Mdh2	6.4941e-79	0.418186	Ube2a	8.75181e-14	0.272708	Sema3c	1.12266e-11	0.244642	Nrip1	3.70547e-21	0.454019	Serinc5	8.43664e-61	0.904899	Timm13	1.33659e-15	0.289617	Camk2g	1.1383e-21	0.467614	Txnrd2	5.29062e-32	0.756228
1197	Camkk1	9.21824e-09	1.49777	Mdn1	4.46985e-48	1.45897	Sdpr	6.93468e-79	0.78783	Ddx39b	1.0155e-13	0.184052	Slc16a11	1.18414e-11	1.2578	Bcl2l2	3.71156e-21	0.833997	Mrpl22	8.52124e-61	0.660911	Rps15a	1.35e-15	0.169932	Mcrs1	1.15071e-21	0.443131	Ubxn4	5.2951e-32	0.265948
1198	Phactr1	9.42605e-09	1.45875	Fam60a	4.52754e-48	0.642933	Hprt	9.94038e-79	0.497648	Serf1	1.03304e-13	0.539565	Stx7	1.20611e-11	0.22142	Gsk3a	4.86985e-21	0.692091	Tfam	1.19673e-60	0.72922	Akr1b3	1.45027e-15	0.37698	Nagk	1.29272e-21	0.540441	Nudt18	5.69638e-32	0.612637
1199	Slc6a9	1.02359e-08	0.847612	Ubtf	5.25963e-48	0.68508	Mrps22	1.25307e-78	0.946498	Fxn	1.1049e-13	0.739613	Arsa	1.2688e-11	1.32393	Utrn	5.40693e-21	0.452395	Usp15	1.4006e-60	0.656455	2310039H08Rik	1.4563e-15	0.475818	Lamtor4	1.29272e-21	0.427806	Unc50	7.57257e-32	0.356485
1200	Plin3	1.06053e-08	0.281884	Tsn	5.53833e-48	0.441656	Nupr1	1.25825e-78	0.597051	Kifc3	1.1248e-13	0.645923	9530068E07Rik	1.27706e-11	0.201207	Tsc22d2	5.97274e-21	0.568497	Psmc4	1.41894e-60	0.551094	Ndufb5	1.50309e-15	0.280423	Ppm1h	1.45734e-21	0.72054	Snx24	7.72918e-32	0.439468
1201	Optn	1.10884e-08	0.621919	Acp1	7.50375e-48	0.49287	Tma16	1.61462e-78	1.2119	Bpifa1	1.22324e-13	1.54052	Gsta4	1.29268e-11	0.210993	Dnajb14	6.57865e-21	0.65468	Plp2	1.75119e-60	0.526395	Nudt19	1.5179e-15	0.781494	H2-Q4	1.4747e-21	1.10474	Cds1	9.602e-32	0.540398
1202	Dlg3	1.14153e-08	0.728602	Cbx3	8.27435e-48	0.488655	Cebpz	1.76043e-78	0.654897	Rfc2	1.35713e-13	0.548304	Slc40a1	1.35606e-11	1.55442	Lamb2	6.68137e-21	0.587142	Sdha	1.78764e-60	0.568836	Far1	1.52484e-15	0.366664	AU040320	1.49233e-21	0.51013	Kdm7a	1.11695e-31	0.560726
1203	Hivep2	1.18393e-08	0.709014	Calm1	8.67425e-48	0.34696	Capn5	1.84206e-78	0.868629	Cdkn1c	1.60086e-13	0.514656	Cldn10	1.35886e-11	2.19151	Ankrd13c	7.06179e-21	0.547246	Arcn1	1.8659e-60	0.611446	Cenpm	1.53196e-15	0.968402	Zfp652	1.52538e-21	0.470131	Mlx	1.19438e-31	0.393163
1204	Jmjd1c	1.19272e-08	0.296446	Rangrf	8.67425e-48	1.32069	Ptma	1.86264e-78	0.263657	Tex30	1.71237e-13	0.604424	Antxr2	1.40906e-11	0.343724	Trp53inp2	7.12729e-21	0.31193	Mlx	1.8659e-60	0.671678	Smad7	1.54715e-15	0.580303	Mocs2	1.53984e-21	0.482061	Mecom	1.25764e-31	0.358375
1205	Ociad2	1.19352e-08	0.313663	Kif20b	1.03618e-47	1.31166	Txndc9	2.05175e-78	0.527942	Myl7	1.72975e-13	0.564434	Dnmt3a	1.43855e-11	0.345073	Mef2d	7.17895e-21	0.530958	Lrrc41	1.92964e-60	0.690017	Hmgb2	1.6873e-15	0.556643	D930015E06Rik	1.58899e-21	0.702182	Adgrl2	1.47255e-31	0.525075
1206	Vps13d	1.22156e-08	0.825163	Eif4b	1.04993e-47	0.425731	Epha4	2.16692e-78	0.76037	Prss23	1.88702e-13	0.832122	Impa2	1.47988e-11	0.494935	Fbxo4	9.8089e-21	0.691712	Ncapg2	2.19478e-60	1.61009	Cab39	1.69145e-15	0.361466	Pcf11	1.59479e-21	0.427231	Kif5b	1.71207e-31	0.246867
1207	Zhx3	1.22714e-08	1.32365	Topbp1	1.16357e-47	0.833578	Ube2r2	2.7889e-78	0.455287	Ube2t	2.08617e-13	0.866612	Dcxr	1.51679e-11	0.244874	Syf2	1.12101e-20	0.34217	Nubp1	2.21063e-60	0.582562	Fuca1	1.71454e-15	0.367762	Tbc1d8	1.61643e-21	0.793967	Zfp654	1.71584e-31	0.792198
1208	Atp1a1	1.24522e-08	0.0949385	Vma21	1.4705e-47	0.644501	Tspan4	3.61671e-78	0.614246	Rbbp4	2.27807e-13	0.229882	Pfn2	1.64498e-11	0.460298	Tmem94	1.17422e-20	1.07285	Ccdc43	2.25417e-60	0.855806	Eif1ad	1.79428e-15	0.507103	Hmgn2	1.70355e-21	0.620553	Pcmtd1	1.80821e-31	0.329498
1209	Zcchc4	1.26237e-08	1.15034	Tars	1.49169e-47	0.808815	Rrp1b	4.2811e-78	1.07523	Actr10	2.28428e-13	0.325052	Fam171a2	1.6689e-11	0.868312	Foxo1	1.17562e-20	0.668019	Gss	2.432e-60	0.839984	Relb	1.81251e-15	0.779088	Gpd1	1.87605e-21	0.728794	Cuta	1.8591e-31	0.241236
1210	Utrn	1.32328e-08	0.428596	Cdk6	1.59001e-47	0.943541	Ttll12	6.37834e-78	0.829611	Fxyd5	2.3249e-13	0.931423	Pde4b	1.77769e-11	2.186	Eif4h	1.22507e-20	0.233199	Ube2n	2.54767e-60	0.509903	Sept2	1.8617e-15	0.331883	Khsrp	1.90429e-21	0.471966	Aass	1.87367e-31	1.62916
1211	Topors	1.39139e-08	0.429783	Pdpk1	1.60133e-47	0.682662	Pcmt1	7.51381e-78	0.525101	Gm9493	2.36293e-13	0.395795	Meg3	1.80895e-11	2.47474	Ulk1	1.46403e-20	0.690762	Ubxn2a	2.85854e-60	0.670392	Nmt1	1.88152e-15	0.365877	Hnrnpul1	1.93372e-21	0.486909	Tet3	2.16194e-31	0.491143
1212	Rbm44	1.4295e-08	1.69877	Trip13	1.65361e-47	1.7846	Prkrip1	7.8093e-78	0.748427	Ttc3	2.51806e-13	0.318431	Parp6	1.81105e-11	0.548044	Bcor	1.52162e-20	0.712713	Tmx1	2.87483e-60	0.647625	Arpc1a	1.89753e-15	0.282972	Pigs	1.93912e-21	0.447915	Slc25a51	2.1869e-31	0.311101
1213	Tle3	1.6209e-08	0.651784	Esf1	1.96247e-47	0.626275	Dnmt1	1.65205e-77	0.695916	Dynlrb1	2.55338e-13	0.13561	Hdac5	1.94417e-11	0.376861	Tspyl1	1.65923e-20	0.634217	Mrps18c	3.8304e-60	0.584637	Rasl11a	2.00627e-15	0.382973	Ppfibp2	2.11563e-21	0.518481	2300009A05Rik	2.26482e-31	0.451712
1214	Gadd45g	1.66013e-08	0.35131	Fip1l1	2.1861e-47	0.615034	Uba2	2.03132e-77	0.541248	Proser2	3.10693e-13	0.672096	Zc3hav1	1.99429e-11	0.301793	Vkorc1	1.98696e-20	0.559729	Kti12	3.99652e-60	0.858393	Llph	2.15441e-15	0.334431	Atg5	2.12337e-21	0.470258	Gprin3	2.30323e-31	0.627935
1215	Hist2h2be	1.67512e-08	1.73839	Akirin2	2.1861e-47	0.623429	Pop5	2.10688e-77	0.536681	Capn2	3.12785e-13	0.309573	Psme2b	2.12556e-11	0.844532	Gm2000	2.02337e-20	0.510626	Cxcl5	4.66847e-60	2.01526	Hspa13	2.29255e-15	0.520772	Ndufv2	2.23522e-21	0.388518	Mocs1	2.64001e-31	1.49894
1216	Zfp687	1.72434e-08	0.669116	Zzef1	2.75611e-47	0.945509	Ehd2	3.44616e-77	0.601489	Fdps	3.43037e-13	0.196288	Rilpl2	2.29118e-11	0.302667	Krt23	2.0263e-20	0.305892	Ubl3	4.85637e-60	0.561772	Snrpd2	2.36427e-15	0.294465	Prrc2b	2.25588e-21	0.418399	Lyz1	2.66889e-31	0.407018
1217	Mut	1.95508e-08	0.535305	Ccnb2	2.91259e-47	0.935024	Akt1	3.98333e-77	0.466616	Srsf2	3.51443e-13	0.111995	Zfr2	2.29961e-11	2.34539	Rbl2	2.21215e-20	1.18171	Pik3cb	5.57424e-60	0.885189	Gtf3c1	2.36427e-15	0.462357	Borcs8	2.56069e-21	0.451938	Stt3b	3.41597e-31	0.338126
1218	Acot2	1.99869e-08	1.27405	Ube2v2	2.95129e-47	0.608058	Srsf2	4.29355e-77	0.431055	Tmem165	4.38961e-13	0.255085	Glod4	2.52494e-11	0.275825	Rrm2b	2.2374e-20	0.886226	9430016H08Rik	6.54468e-60	0.746177	Esf1	2.39218e-15	0.415399	Snx7	2.58054e-21	0.488244	Etfa	3.82066e-31	0.3003
1219	Micall1	2.03834e-08	0.795096	Man1a	3.26451e-47	0.816641	Alyref	6.28311e-77	0.48352	Dbf4	4.6721e-13	0.534483	Acadvl	2.54706e-11	0.274333	Zfp219	2.59407e-20	0.692452	Polk	7.12577e-60	0.957955	Brk1	2.45222e-15	0.304354	Naga	2.5921e-21	0.489433	Slc25a36	4.82567e-31	0.430368
1220	Gm17103	2.08448e-08	2.11114	Eif2b5	3.30761e-47	0.77138	Arl2bp	7.89625e-77	0.553589	Spns2	4.98965e-13	0.619595	Trib2	2.58847e-11	1.58925	Nit1	2.80966e-20	0.474643	Sec24d	7.46454e-60	0.866215	Wwp1	2.5489e-15	0.382848	Lonp2	2.65922e-21	0.452035	Fermt2	5.08447e-31	0.321025
1221	Agtpbp1	2.25196e-08	0.862136	Kars	3.43461e-47	0.845861	Iars	1.02355e-76	0.724168	Cyth2	6.22196e-13	0.361122	Bola2	2.63109e-11	0.241396	Sun2	3.70577e-20	1.11427	Mrpl11	7.64345e-60	0.597871	Il17re	2.66595e-15	0.627256	Taok2	2.90204e-21	0.660144	Dbnl	6.61972e-31	0.336071
1222	Rai1	2.28659e-08	0.666732	Fus	3.66827e-47	0.47348	Tubg1	1.14493e-76	0.683451	Ergic3	6.29919e-13	0.201674	Nbr1	2.64526e-11	0.27408	Socs7	3.9751e-20	0.995179	Fat1	8.62598e-60	0.629632	Cdc34	2.70672e-15	0.36624	Paxbp1	3.01881e-21	0.683241	Tex264	6.81462e-31	0.415435
1223	4932438A13Rik	2.43312e-08	0.597103	Vrk1	3.72113e-47	1.14789	Ncbp2	1.30451e-76	0.569724	Mrpl55	6.52247e-13	0.491687	Sema4g	2.69051e-11	2.7344	2610301B20Rik	4.87174e-20	1.18231	Sept7	8.85702e-60	0.489169	Rraga	2.75722e-15	0.343807	Phf20l1	3.02727e-21	0.453907	Phc3	6.85971e-31	0.528379
1224	1190002N15Rik	2.48402e-08	0.634586	Sertad2	4.65462e-47	0.718749	Fen1	4.32632e-76	0.875362	Cdkn2aipnl	6.75357e-13	0.582481	Rsrc2	3.01212e-11	0.22589	Mpz	5.93606e-20	2.90046	Synj2bp	8.92833e-60	0.639024	Acat1	2.84115e-15	0.419532	Ap3s2	3.20834e-21	0.604018	Spryd7	6.89192e-31	0.707958
1225	Kmt2a	2.58612e-08	0.388761	Abcc1	7.07249e-47	1.27947	Ccna2	4.37949e-76	0.901277	Sfxn1	7.24966e-13	0.249371	Mafb	3.05962e-11	0.748423	Rasd2	6.54946e-20	1.98633	1810043H04Rik	9.36315e-60	0.588453	Pten	2.87835e-15	0.382986	Fbxo8	3.59953e-21	0.588276	Pbx1	8.37348e-31	0.273917
1226	Phf21a	2.60269e-08	0.537944	Gfm1	7.29613e-47	1.12289	Dennd5b	5.80579e-76	1.5394	Nras	7.77689e-13	0.327026	Klhdc3	3.08499e-11	0.350571	Thrsp	7.12605e-20	2.95659	Kcnj15	9.55435e-60	1.0282	Srp72	3.01774e-15	0.335971	Zfp950	3.6184e-21	0.532879	Tmx3	8.72205e-31	0.385154
1227	Setd2	2.6214e-08	0.492691	Api5	8.04406e-47	0.730574	Aldh1a3	6.54615e-76	2.21391	Ddit4	9.03018e-13	0.440182	Dusp5	3.09794e-11	0.558172	Tnrc6c	7.31246e-20	0.58616	Srf	9.68736e-60	0.812974	Mtmr7	3.01774e-15	3.16526	Jdp2	4.16283e-21	1.24979	Il34	9.28359e-31	0.713943
1228	Myo5b	2.95593e-08	0.527993	Mcc	8.10405e-47	1.87938	Rps6ka4	7.47322e-76	0.655125	Map2k1	9.30314e-13	0.32953	Slc26a9	3.48109e-11	0.31127	Trim2	7.44527e-20	0.699929	Dcaf13	9.78112e-60	0.762606	Nqo1	3.09213e-15	1.64059	Rnf169	4.17523e-21	1.15667	Acbd5	9.62713e-31	0.49884
1229	Tmem116	3.0808e-08	0.584064	Aggf1	8.757e-47	0.848417	Slc20a1	8.06119e-76	1.02156	Wnt7b	9.4367e-13	0.695452	Ccl25	3.4979e-11	0.469814	Adcy9	8.05041e-20	1.70927	Cks2	1.2394e-59	0.741125	Ebna1bp2	3.11839e-15	0.36123	Map1lc3b	4.28646e-21	0.281415	Slc48a1	9.75335e-31	0.315689
1230	Rprd2	3.11617e-08	0.610456	Letm1	9.16194e-47	0.766755	Atad3a	9.09198e-76	0.797096	Dctd	9.43989e-13	1.27083	Fam160b1	4.0445e-11	0.31253	Jade2	1.13484e-19	1.29651	Tacc3	1.52405e-59	1.1234	Rcn2	3.17055e-15	0.449408	Map7	4.30969e-21	0.493491	Atp6v1f	9.90717e-31	0.198857
1231	Cbx7	3.24165e-08	1.07845	Ddx46	9.24124e-47	0.577626	Ppp1r12a	1.34369e-75	0.647967	Hnrnpa3	1.03554e-12	0.0955165	Gbp7	4.28567e-11	2.824	Usp54	1.13868e-19	1.18062	Mmgt1	1.61582e-59	0.997529	Rbfox2	3.42157e-15	0.508064	Tmem63a	4.41965e-21	0.654661	Gnaq	1.12062e-30	0.330095
1232	Myh13	3.25829e-08	1.57526	Psma6	9.25467e-47	0.455651	Uap1l1	1.42459e-75	0.630008	Mcm6	1.03929e-12	0.576574	Cdc14b	4.93286e-11	0.595942	Dclk1	1.14217e-19	1.06337	Gpr180	1.68165e-59	0.862884	Gnpnat1	3.46341e-15	0.457536	Sox12	4.53626e-21	0.830641	Ndufv1	1.1573e-30	0.320913
1233	Stx19	3.54814e-08	0.519915	Bcar3	1.0428e-46	1.36742	Far1	1.76495e-75	0.521711	Csnk1e	1.09307e-12	0.283308	Spata6	5.02242e-11	0.410853	Taok1	1.24358e-19	0.344783	Nckap1	1.83416e-59	0.570003	Suclg1	3.54372e-15	0.307759	Fbxo6	4.54535e-21	0.499984	Cyp39a1	1.24439e-30	0.965428
1234	Akap8l	3.64289e-08	0.66706	Thop1	1.07132e-46	1.10437	Gtf2f1	3.10562e-75	0.798134	Nme4	1.14891e-12	1.35956	Abcd4	5.25109e-11	0.490209	Ppp2r5a	1.24607e-19	0.324763	Dpp8	1.90761e-59	0.878095	Cldn6	3.88603e-15	0.954125	Tmed1	4.54973e-21	0.485822	1700025G04Rik	1.5948e-30	1.28954
1235	Syf2	3.78265e-08	0.272703	Pip5k1a	1.37947e-46	0.589686	Ccne1	3.77398e-75	1.18831	Phc2	1.28671e-12	0.203126	Nfe2l1	5.27271e-11	0.228151	Mia3	1.28188e-19	0.571999	Smarcc1	2.24904e-59	0.599148	Rpl22	3.91193e-15	0.159741	Abhd17b	4.57913e-21	0.43718	Ergic3	1.61497e-30	0.26678
1236	Nceh1	3.86125e-08	0.538635	Ivns1abp	1.76193e-46	0.749679	Thrap3	4.70938e-75	0.514567	Utp3	1.31114e-12	0.271928	Apln	5.39027e-11	2.93353	Zw10	1.43408e-19	1.04759	Lsm1	2.48298e-59	0.579986	Eapp	4.07473e-15	0.49243	Cops3	4.6362e-21	0.423832	Gbas	1.81863e-30	0.676634
1237	N4bp2	4.21943e-08	1.07232	Myof	1.82939e-46	0.507023	U2surp	4.81739e-75	0.477661	Pdzd11	1.31115e-12	0.459256	Irgm2	5.41473e-11	1.97944	Spred2	1.48344e-19	0.592671	Hdac2	2.48964e-59	0.611404	Cxcl5	4.20459e-15	1.6133	Cyb5a	4.70728e-21	0.380312	Dpp7	1.86116e-30	1.23088
1238	C2cd4a	4.35618e-08	3.50504	Rbm28	1.93791e-46	0.739135	Anp32e	5.04165e-75	0.518999	Ifi27l2b	1.33926e-12	1.21429	Csnk2a1	5.57418e-11	0.221629	Tanc1	1.53058e-19	0.504936	St3gal5	3.15165e-59	0.772572	Pik3cb	4.37747e-15	0.751093	Mt1	4.72446e-21	0.523405	mt-Cytb	2.26769e-30	0.254293
1239	Cnst	5.01764e-08	0.909106	Mrpl32	2.40297e-46	0.478371	Sdad1	6.96828e-75	0.999363	Rfc5	1.4282e-12	0.643541	Fam126a	5.74775e-11	0.489012	Kdm2a	1.57967e-19	0.390682	Nceh1	3.18438e-59	0.815594	Mrpl51	4.43118e-15	0.321949	Mycbp2	4.87198e-21	0.430539	Ubl3	2.27865e-30	0.268068
1240	Prph	5.04875e-08	2.48984	Sec14l1	2.62418e-46	0.537129	Mrpl30	8.33822e-75	0.422803	Tkt	1.81266e-12	0.0815943	Rrnad1	6.37667e-11	0.611109	Atxn1	1.70551e-19	0.532816	Endod1	3.80076e-59	0.656802	Brix1	4.76062e-15	0.416969	Sec14l4	4.9264e-21	0.339774	Phkb	3.66493e-30	0.493388
1241	Synrg	5.15855e-08	0.545192	Myo1c	2.8203e-46	0.609832	Ripk3	1.01832e-74	1.41418	Ppp1r2	1.87355e-12	0.225807	Tctex1d2	6.40037e-11	0.45877	Wdr91	1.9067e-19	1.12569	Gtf2f2	4.42495e-59	0.791572	Vps29	4.91173e-15	0.330569	Prkcd	5.03076e-21	0.461875	Dnajb4	3.96344e-30	0.421657
1242	Hsd17b4	5.33065e-08	0.319139	Pigf	4.6662e-46	0.897825	Capza1	1.20207e-74	0.525206	Strap	1.89249e-12	0.212148	AI413582	6.42905e-11	0.417592	Map4k2	2.09049e-19	1.28466	Sec14l3	4.99088e-59	1.4564	Lzic	5.0051e-15	0.914026	Kdm4a	5.28045e-21	0.632518	Rtkn2	4.05723e-30	3.58369
1243	Magi1	5.35452e-08	0.572222	Prrc2c	6.20495e-46	0.401856	Plekhj1	1.47765e-74	0.503357	Mrpl22	2.0953e-12	0.452582	Fbxo18	6.53628e-11	0.385143	Zfp612	2.19203e-19	1.74981	Cox19	6.36387e-59	0.659055	Sepw1	5.12891e-15	0.292347	Rabgef1	5.40098e-21	0.503209	Ccdc189	4.11817e-30	0.835901
1244	Zfp651	5.50351e-08	1.04194	Eif4a3	7.42646e-46	0.564276	Mrpl19	1.7261e-74	0.722022	Arpc1a	2.14521e-12	0.0803419	Ccdc58	6.61872e-11	0.259903	Osgep	2.37781e-19	0.428477	Tcof1	6.96344e-59	0.888803	Lpar1	5.17724e-15	2.08372	Dapp1	5.80971e-21	0.905581	Irf2bp2	4.22232e-30	0.241209
1245	Insr	6.59908e-08	0.634293	Dhx9	1.10337e-45	0.599559	Elk3	2.83539e-74	0.77419	Mrpl50	3.02039e-12	0.396513	Macrod1	7.03192e-11	0.571417	Srsf4	3.09854e-19	0.513733	C1galt1	7.15539e-59	0.627603	Rpl7l1	5.76352e-15	0.354775	Polr3gl	6.24704e-21	0.78975	Amer1	4.23093e-30	0.693924
1246	Mrc2	6.87214e-08	0.988031	Chd1	1.15981e-45	0.599064	Pole3	3.17563e-74	0.611069	Lgals3	3.13976e-12	0.231828	Smad7	7.23216e-11	0.345106	Trap1	3.20242e-19	0.57696	Aven	7.65562e-59	0.968429	Zfp664	6.00076e-15	0.385934	Letm1	6.42843e-21	0.427619	Fzd6	4.76163e-30	0.941002
1247	Jag1	6.8903e-08	0.545157	Ndc1	1.24236e-45	1.62215	Bop1	3.39813e-74	0.890371	Tacc3	3.62331e-12	0.655063	Mbnl2	7.38145e-11	0.172792	Oxct1	3.27889e-19	0.324225	Churc1	7.8416e-59	0.599914	Scnn1a	6.04576e-15	0.436257	Wtip	6.82713e-21	0.461439	Bloc1s1	4.93586e-30	1.43857
1248	Clic4	7.08167e-08	0.286674	Ubfd1	1.25963e-45	0.813295	Rrp15	4.06103e-74	0.760707	Csnk1d	3.7753e-12	0.309728	Nbl1	7.57808e-11	0.346626	Ubtf	3.82887e-19	0.402876	Sec11a	8.93596e-59	0.492207	Hars	6.2814e-15	0.451926	Mnt	6.90209e-21	0.722794	Hkdc1	5.26491e-30	1.47471
1249	Fyn	7.2725e-08	1.59543	Igfbp6	1.4038e-45	1.5792	Rrp8	4.10147e-74	1.00645	Dhfr	3.7753e-12	0.788046	Amotl1	7.90428e-11	0.301998	Kif1c	4.22955e-19	0.537012	Crlf3	9.14052e-59	0.748084	Snhg18	6.35462e-15	0.890234	Ptpre	7.37863e-21	1.03283	Zfand2b	5.7931e-30	0.523567
1250	Notum	7.72466e-08	2.60429	Tnfsf9	1.99985e-45	0.780641	Dhx36	4.29722e-74	0.5369	Mtx2	4.18405e-12	0.234582	Ccpg1os	7.90932e-11	0.515083	Lpar4	4.57136e-19	2.66255	Pbrm1	9.69151e-59	0.543184	Ubn1	6.52124e-15	0.426586	Malat1	7.67503e-21	0.47905	Slc30a7	6.16852e-30	0.460896
1251	Gpr146	7.904e-08	0.737386	Cyfip1	2.01313e-45	0.546146	Cmtm4	5.24673e-74	0.596001	Itga2	4.39234e-12	0.613561	Abhd6	8.0296e-11	0.548239	Kctd8	4.7287e-19	2.43067	Upf1	1.29827e-58	0.707055	Pef1	6.54475e-15	0.484317	Arhgef28	7.67922e-21	0.839406	Mtmr3	8.70566e-30	0.51944
1252	Golph3	7.97983e-08	0.330797	Psmc2	2.22833e-45	0.517368	Gpx1	6.03985e-74	0.348713	Kdelr3	4.47618e-12	0.77741	Tfrc	8.04462e-11	0.294298	Akap11	5.04539e-19	0.564691	Sub1	1.35126e-58	0.404197	Krcc1	6.71646e-15	0.341172	Usp19	7.82535e-21	0.446929	Dym	8.71287e-30	0.648491
1253	Fosl2	8.02441e-08	0.482905	Frat2	2.90711e-45	1.10009	Cnot7	7.26718e-74	0.516842	Hax1	5.59396e-12	0.386367	Nudt8	8.22417e-11	0.291417	Cpsf3	5.44077e-19	0.523395	Hirip3	1.50101e-58	1.06824	Paqr4	7.11352e-15	1.18327	Keap1	7.85863e-21	0.439899	Vnn3	9.43577e-30	2.27422
1254	Hrct1	8.22296e-08	1.06639	Dhfr	3.41521e-45	1.17312	Ktn1	7.78115e-74	0.48051	Rfc4	5.74616e-12	0.680698	Klhl17	8.25431e-11	0.844196	Cirbp	7.61576e-19	0.421311	Ostf1	1.53633e-58	0.483442	Dynlt3	7.19435e-15	0.316084	Kif1b	7.93581e-21	0.423919	Gne	9.92676e-30	0.676839
1255	Fsd1l	8.22329e-08	1.4344	Fam210a	3.59583e-45	0.984967	Rfc2	8.95014e-74	0.647965	Trim28	5.88224e-12	0.301101	Atp6v1e1	8.64222e-11	0.157294	Wwc1	9.07002e-19	0.269479	Plb1	1.61997e-58	1.94468	Gm26735	7.65445e-15	1.15197	Anapc5	8.43023e-21	0.428954	Mfsd1	1.08933e-29	0.538794
1256	Ttc36	8.59202e-08	0.682357	Dync1li1	3.89439e-45	0.810373	N6amt1	1.29957e-73	0.901416	Cpsf3l	5.92456e-12	0.561279	Plekhn1	8.86471e-11	1.23422	Col12a1	9.49309e-19	1.38909	Oma1	1.81984e-58	0.722207	Slc25a17	8.01367e-15	0.437327	Fbxl6	8.9042e-21	0.478768	Ltbr	1.16915e-29	0.435068
1257	Gstt3	9.43751e-08	0.360246	Cebpz	4.36656e-45	0.758018	Hsd17b7	1.93017e-73	0.853446	Ube2f	6.08989e-12	0.300672	1810058I24Rik	9.125e-11	0.18697	Ino80d	9.60413e-19	0.540891	Aifm1	1.89764e-58	0.62242	Prpf18	8.07418e-15	0.465395	Zfp36l1	9.65121e-21	0.511184	Serinc1	1.36048e-29	0.329144
1258	Top1	9.56781e-08	0.147297	Rcl1	4.432e-45	1.1951	Mrpl3	2.44143e-73	0.629852	Cdk5rap3	6.90905e-12	0.43742	Avl9	9.14747e-11	0.348175	Chp1	1.1797e-18	0.33336	Alg9	2.24921e-58	0.930636	Arhgap1	8.55964e-15	0.41286	Dnajc30	9.66821e-21	0.520462	Mex3c	1.60428e-29	0.451018
1259	Adam17	1.03006e-07	0.466679	Mta2	4.68684e-45	0.847885	Slit2	4.14472e-73	1.06638	Dera	7.70252e-12	0.475672	Gstm2	9.37026e-11	0.290054	Limd1	1.25884e-18	0.435004	Ckap4	2.6266e-58	0.591074	Celsr1	8.97919e-15	0.445858	Ctps2	1.00805e-20	0.566583	Vcp	2.37597e-29	0.218046
1260	Gaa	1.03266e-07	0.374944	Cand1	5.13908e-45	0.794169	Sc5d	4.49871e-73	0.597981	Smagp	1.08327e-11	0.275522	Shfm1	9.59079e-11	0.0622799	Lonp2	1.4852e-18	0.527359	Faim	2.75779e-58	0.799331	Tom1l1	9.41371e-15	0.453089	Rab13	1.04711e-20	0.494862	Nf2	2.52896e-29	0.854946
1261	Muc4	1.0333e-07	0.70329	Bop1	6.66019e-45	1.11433	Cib1	5.72366e-73	0.479886	Tcf3	1.14e-11	0.457066	Trim26	9.70327e-11	0.410066	Numa1	1.49776e-18	0.437588	Cox7c	3.08105e-58	0.341009	Tceal8	9.6656e-15	0.406431	Capn1	1.04711e-20	0.549448	Mapkbp1	2.80562e-29	0.900654
1262	Cd59a	1.10033e-07	0.916959	Pes1	6.82077e-45	0.847901	Malsu1	6.20862e-73	0.534398	Gins4	1.22132e-11	0.597794	Plekha6	9.77773e-11	0.536012	Nr4a2	1.60742e-18	1.5583	Mrps24	3.36353e-58	0.483186	Mpp7	9.69947e-15	0.562812	Sema3e	1.09708e-20	1.07281	Isca1	2.9229e-29	0.895192
1263	Kctd12	1.1308e-07	2.70169	Impad1	7.54748e-45	0.587354	Supt6	7.05653e-73	0.660406	Ergic1	1.24371e-11	0.527605	Cdc25b	1.05017e-10	0.431151	Tnfsf12	1.64939e-18	1.43111	Tars	3.80027e-58	0.656074	Ccdc34	9.84363e-15	0.496261	Ndufaf3	1.12125e-20	0.418067	Cs	2.98402e-29	0.286665
1264	Ccdc120	1.23182e-07	0.706735	Rrp9	8.90002e-45	1.25987	Actr10	9.59924e-73	0.523167	Cxxc5	1.32168e-11	1.05826	Ppp2r5a	1.07313e-10	0.25927	Rcan1	1.68067e-18	0.892909	Ppp1r35	3.86675e-58	0.638831	Dyrk3	9.95871e-15	0.691572	Xrn1	1.12281e-20	0.448764	Fam174a	3.19545e-29	0.477495
1265	Lrp5	1.33931e-07	0.619459	Hilpda	1.02145e-44	0.72545	Taf1d	1.3486e-72	0.526096	Mrps34	1.44208e-11	0.250233	Tnip1	1.13283e-10	0.3751	Adam17	1.75979e-18	0.515178	Zcrb1	3.95043e-58	0.493189	Mrpl3	1.02193e-14	0.448308	Tmem127	1.1587e-20	0.602652	Jtb	6.29221e-29	0.264868
1266	Cabin1	1.34692e-07	0.650627	Tial1	1.10165e-44	0.618305	Caprin1	1.53181e-72	0.479682	Cblc	1.52684e-11	0.521674	Nol4l	1.24241e-10	0.55913	Polr3gl	2.02143e-18	1.02081	Mrpl9	3.95718e-58	0.6302	Dph3	1.05529e-14	0.3401	Hacd2	1.17951e-20	0.467612	Aacs	6.47651e-29	0.531352
1267	Dock4	1.39001e-07	0.893165	Zc3h15	1.60407e-44	0.444407	Eif3h	1.53311e-72	0.340206	Epha2	1.79762e-11	0.206857	E4f1	1.29744e-10	0.771276	Dcaf8	2.05125e-18	0.409325	Smek1	5.62588e-58	0.669704	Anapc10	1.11107e-14	0.648982	Pigq	1.19276e-20	0.501766	Slpi	6.6953e-29	0.396497
1268	Luc7l3	1.42815e-07	0.258985	Mettl1	1.70265e-44	1.08019	Hnrnpd	1.56951e-72	0.478712	Mtpn	1.99245e-11	0.159933	Scamp1	1.34885e-10	0.236405	Fbf1	2.18439e-18	0.912669	Rabggtb	6.07239e-58	0.549008	Lamc2	1.16927e-14	0.320901	Lin7c	1.2185e-20	0.420135	Gdpd2	7.33025e-29	2.66806
1269	Smad1	1.57906e-07	0.540973	Ap1ar	1.81064e-44	0.739286	Map2k4	1.60858e-72	0.649635	Hrsp12	2.01733e-11	0.344121	Ccnt1	1.39453e-10	0.25913	Rsf1	2.39458e-18	0.390049	Cnot6	6.26841e-58	0.593014	Pex2	1.17044e-14	0.437802	Pafah2	1.33914e-20	0.578661	Pik3c2g	8.80273e-29	1.82027
1270	Nrep	1.60634e-07	0.707638	Ctdspl	2.01431e-44	0.543758	Znhit6	2.32547e-72	1.02851	Psmd6	2.66242e-11	0.228658	Gid4	1.49282e-10	0.496675	Hgsnat	2.42996e-18	0.743891	Dnajc3	6.53085e-58	0.526631	Fth1	1.17044e-14	0.243148	Ech1	1.35235e-20	0.406475	Tsc22d4	1.02141e-28	0.365238
1271	Itpk1	1.61351e-07	0.947155	Med21	2.04922e-44	0.49726	0610012G03Rik	2.34725e-72	0.444458	Gins2	2.77116e-11	0.792585	Klhl26	1.54575e-10	0.399073	AI464131	2.46149e-18	1.58926	Dap3	7.26502e-58	0.572341	Hint1	1.1863e-14	0.281945	Tom1l1	1.36364e-20	0.446013	Zkscan1	1.12819e-28	0.666748
1272	Pou6f1	1.62123e-07	1.67855	Utp14a	2.48957e-44	1.09166	Cav2	2.40326e-72	0.494365	Hnf4a	2.8893e-11	2.21528	Sgol2a	1.57703e-10	0.384924	Myh13	2.474e-18	1.89642	Mrpl10	1.16926e-57	0.704537	Pam	1.21416e-14	0.422839	Edrf1	1.3964e-20	0.693465	Kctd2	1.2912e-28	0.597401
1273	Slc25a16	1.66625e-07	0.635101	Mrpl50	2.66814e-44	0.661388	Sin3b	2.41205e-72	0.458185	Gsdmd	2.90127e-11	0.918828	Zdhhc12	1.59703e-10	0.267357	Tgfbrap1	2.54196e-18	1.01564	Crb3	1.2055e-57	0.461833	Cadm4	1.22324e-14	1.29356	Slc9a3r1	1.48594e-20	0.391491	Fam160b1	1.36558e-28	0.488216
1274	Cntfr	1.67126e-07	1.56175	Mrps18b	2.90571e-44	0.67048	Mybl2	5.12402e-72	1.66007	Svbp	3.07226e-11	0.557175	Tnfrsf22	1.59875e-10	1.49992	Rfng	2.58596e-18	1.16749	Rab11fip1	1.22712e-57	0.567098	Tln1	1.2335e-14	0.357735	Ift20	1.50673e-20	0.385721	Cox6a2	1.47195e-28	0.722824
1275	Gm29994	1.74326e-07	1.57086	Gmfb	3.10478e-44	0.693176	Hist1h1c	7.90967e-72	0.669727	Ntan1	3.2508e-11	0.424002	Palld	1.66178e-10	0.462525	Slc26a4	2.65947e-18	1.26725	Traf3	1.24361e-57	0.998157	Ehd1	1.32095e-14	0.385628	Trip11	1.53709e-20	0.424837	Pdrg1	1.52484e-28	0.514974
1276	Mfap3l	1.8545e-07	0.603869	Psmd13	3.43709e-44	0.476521	Sft2d1	8.13096e-72	0.730901	Mrpl21	3.38449e-11	0.237874	Stk38l	1.66496e-10	0.447489	Lncpint	2.73435e-18	1.65516	Eif5	1.26057e-57	0.42657	H2afy	1.34032e-14	0.302358	Ap3b1	1.55599e-20	0.419023	Osgep	2.1272e-28	0.363786
1277	3930402G23Rik	1.88888e-07	2.42567	H3f3b	3.55302e-44	0.239986	Fam49b	1.07638e-71	0.529132	AW112010	3.45122e-11	0.823712	Ormdl3	1.67992e-10	0.361782	Gnptab	2.87302e-18	0.489103	Uap1	1.44322e-57	0.658982	Gid8	1.3985e-14	0.569014	Casp4	1.62155e-20	2.42285	Fgd4	2.13337e-28	0.705306
1278	Taz	1.91365e-07	0.595571	Got1	3.94841e-44	0.83683	Dnaaf2	1.11636e-71	1.07585	Abcb1b	3.46659e-11	0.991472	N4bp2l2	1.72498e-10	0.211775	Epb41l5	3.05189e-18	0.342427	Ccdc47	1.51879e-57	0.554286	Psmg1	1.48352e-14	0.565063	Idh3b	1.64566e-20	0.432433	Elf1	2.23534e-28	0.308656
1279	Smg1	2.03064e-07	0.425203	Zrsr2	4.1403e-44	0.699326	Cdc25a	1.1394e-71	0.921848	Psmd3	4.75238e-11	0.203039	Nfkbil1	1.7584e-10	0.400361	Cox6b2	3.51071e-18	1.04624	Frmd8	1.51879e-57	0.707205	Hyal2	1.51182e-14	0.694637	Kdsr	1.6559e-20	0.440569	Mpst	3.15852e-28	0.480389
1280	Phc3	2.06077e-07	0.53572	Adap1	4.33307e-44	2.0288	Mthfd2	1.14491e-71	0.654699	Ndufc2	5.13551e-11	0.0508282	Plcxd1	1.75957e-10	1.43321	Yes1	3.86287e-18	0.676886	Ewsr1	1.64504e-57	0.495165	Mplkip	1.52472e-14	0.404119	2510002D24Rik	1.72679e-20	0.461289	Tbc1d20	3.21972e-28	0.466391
1281	Tgm2	2.09031e-07	0.459203	Asns	5.82467e-44	0.786817	Smco4	1.19139e-71	0.766	Hmox2	5.31777e-11	0.285024	Rab5b	1.76468e-10	0.269668	Dstyk	3.93563e-18	1.09962	Anln	1.65394e-57	1.31624	Tpm3	1.53177e-14	0.306799	Gm10020	1.7302e-20	0.722897	Macrod1	3.40012e-28	0.851745
1282	Stk40	2.25332e-07	0.6691	Zc3h18	6.64348e-44	0.781577	Arap2	1.28817e-71	1.16895	Pxdn	5.64433e-11	1.04769	Gm8186	1.76468e-10	0.35788	Chd9	4.01141e-18	1.01859	Psmd12	1.71345e-57	0.543217	Dnajc2	1.53686e-14	0.367562	March9	1.73551e-20	0.627952	Usp8	3.59849e-28	0.269147
1283	Mpz	2.33274e-07	2.17618	Ethe1	8.78329e-44	0.798592	Plcd3	1.35459e-71	0.93647	N6amt2	5.76803e-11	0.526587	Sdf4	1.7732e-10	0.185316	Btg3	4.19438e-18	0.453594	Ahnak	1.78174e-57	0.601757	Ginm1	1.59791e-14	0.466115	Poldip2	1.75552e-20	0.421874	Asb13	3.69799e-28	0.927331
1284	Mfsd7b	2.48659e-07	0.838709	Wasf2	9.84874e-44	0.501746	Cox5a	2.31433e-71	0.387984	Rpp30	5.85634e-11	0.643575	Nr1d1	2.22585e-10	0.743974	Tap2	5.07878e-18	0.862604	Dbf4	1.782e-57	0.724878	Pbx1	1.75098e-14	0.35945	Gzf1	1.77506e-20	0.486961	Gnmt	5.71112e-28	1.2427
1285	Cacna1g	2.66577e-07	3.32743	Arhgap1	1.27155e-43	0.72784	Fxn	3.65857e-71	0.773742	Tbrg1	5.91345e-11	0.182797	Gabarapl1	2.26278e-10	0.306716	Cdyl2	5.26152e-18	1.40167	Myo5c	1.8465e-57	0.571242	Tmem160	1.78844e-14	0.325923	Tns2	1.7773e-20	0.931179	Serhl	5.8124e-28	0.901661
1286	Jade2	2.81352e-07	1.0635	2700029M09Rik	1.29764e-43	0.650286	Tspan3	4.36852e-71	0.503965	U2surp	5.95829e-11	0.207666	Zfc3h1	2.37836e-10	0.319636	Tecpr1	5.63823e-18	0.386833	Rpl30	1.99089e-57	0.264383	Hells	1.90792e-14	0.723981	Mpv17l2	1.83575e-20	0.449982	Cytip	8.11523e-28	1.11103
1287	Cpped1	2.88558e-07	0.766648	Fbxl14	1.43597e-43	1.06344	Ube2v2	4.9573e-71	0.535266	Ect2	6.02922e-11	0.604094	Trim30d	2.3791e-10	2.60409	Helz	5.88792e-18	0.466338	Btbd10	2.04281e-57	0.901301	Ube2b	1.94179e-14	0.298971	Slco2a1	1.85703e-20	0.405773	Ddit3	8.44264e-28	0.446674
1288	Usp54	3.0344e-07	0.932551	Cdc26	1.83242e-43	0.553805	Zpr1	7.36745e-71	0.764328	Dok1	6.16271e-11	0.831807	Ankrd11	2.41405e-10	0.162448	Rac3	6.23263e-18	0.511877	Nup205	2.19364e-57	0.956539	Six4	1.95491e-14	1.44031	Rnf114	1.86364e-20	0.42091	Fcor	8.89699e-28	1.50522
1289	Syvn1	3.05139e-07	0.712901	Cysrt1	1.98846e-43	1.49337	Anapc5	8.10774e-71	0.47941	Wdr74	6.67748e-11	0.503219	Cyp4f13	2.45079e-10	0.591408	Pogz	6.24605e-18	0.778618	Hist1h4d	2.2199e-57	1.58271	Sec14l1	1.98105e-14	0.326107	Maoa	1.88776e-20	0.644464	Aff1	9.04944e-28	0.416412
1290	Heatr1	3.32646e-07	1.295	Mybl2	2.08038e-43	1.89982	Actn4	9.42257e-71	0.402012	Qars	6.73003e-11	0.350364	Exoc7	2.51583e-10	0.35472	Mbd1	6.33944e-18	1.08979	Srp19	2.6737e-57	0.522142	Etf1	2.01649e-14	0.302511	Cmip	1.94569e-20	0.446268	Slc33a1	9.29275e-28	0.626379
1291	Col6a1	3.43775e-07	0.268692	Chaf1a	2.19495e-43	1.31748	Tpd52l1	1.11683e-70	0.792192	Slc9a3r1	6.86375e-11	0.159333	Cars	2.53225e-10	0.42554	Tex11	7.15944e-18	4.24923	Ssrp1	2.98415e-57	0.574902	Aspa	2.0348e-14	2.07742	Dlst	1.94991e-20	0.448587	Pisd	1.10799e-27	0.594664
1292	Tex2	3.51337e-07	0.810749	Nomo1	2.21904e-43	1.11722	Dis3	1.38436e-70	1.32725	Spats2	8.28477e-11	0.693855	Leng1	2.64006e-10	0.369528	Gdpd1	7.5769e-18	0.653876	Capn2	2.98694e-57	0.562568	Psap	2.05738e-14	0.328312	Ppm1a	1.9686e-20	0.437864	Plxnb2	1.3224e-27	0.233607
1293	Tmem59	3.59504e-07	0.0235726	Trex2	2.84926e-43	3.45633	Dek	1.38704e-70	0.487555	Mob4	9.1811e-11	0.216384	Slc39a11	2.77662e-10	0.570861	RP24-143K11.2	8.89428e-18	1.88374	Mpc2	3.0151e-57	0.514993	Tmem183a	2.0576e-14	0.362116	Ldb1	1.99565e-20	0.45635	Inpp4b	1.39373e-27	0.412168
1294	Cadps2	3.65393e-07	0.784011	Epcam	2.87288e-43	0.356979	Sap30	1.47432e-70	0.549304	Eif3a	1.03434e-10	0.0932761	Ik	3.00117e-10	0.235872	Fam63a	9.07854e-18	0.471958	Rrs1	3.84261e-57	0.729142	Hnrnpa3	2.08268e-14	0.28329	Fh1	2.15933e-20	0.435701	Rnf115	1.5265e-27	0.397327
1295	Ankrd29	3.66229e-07	1.83334	Litaf	3.16415e-43	0.516687	Mrpl17	1.65139e-70	0.462597	Bnip3	1.27134e-10	0.243774	Fip1l1	3.0562e-10	0.232494	Hdac7	9.78863e-18	0.437432	Ppp4r1	4.22158e-57	0.845987	Caap1	2.09378e-14	0.571323	Zc3h13	2.1747e-20	0.439446	Hmgcl	1.72524e-27	0.575941
1296	Svil	3.89495e-07	0.267909	Twf1	3.47643e-43	0.565519	Cast	1.98623e-70	0.641537	Babam1	1.28097e-10	0.408859	Pcdh7	3.93913e-10	0.475297	Dpm3	1.01797e-17	0.295443	Msl3	4.48175e-57	0.858663	2810417H13Rik	2.33272e-14	0.827809	Msrb1	2.20026e-20	0.409321	Wdr91	1.93793e-27	0.85829
1297	9530026P05Rik	3.98737e-07	1.71181	Trmt6	3.76001e-43	1.00559	Npm3	2.01318e-70	0.566352	Cox8a	1.33362e-10	0.0840919	4833420G17Rik	4.01397e-10	0.344932	Atf1	1.06088e-17	0.484091	Agps	4.62332e-57	0.632998	Tor2a	2.41468e-14	0.414584	Kctd14	2.24664e-20	0.863187	Bmpr2	2.01839e-27	0.394896
1298	Zmym2	4.05526e-07	0.503101	Ets2	5.22174e-43	0.676707	Mrps18a	2.13132e-70	0.513425	Slc39a2	1.37561e-10	1.78443	Glmp	4.12275e-10	0.214725	Unc13b	1.06279e-17	0.803754	Bag5	4.95167e-57	0.808127	Rdx	2.47414e-14	0.312664	Paip2	2.27353e-20	0.350711	Zfp362	2.61876e-27	1.11352
1299	4833418N02Rik	4.05872e-07	1.55887	Tardbp	5.9065e-43	0.45024	Hpcal1	2.17793e-70	0.475864	Sema3c	1.49531e-10	0.394826	Pcmtd2	4.14295e-10	0.368706	Cbx7	1.19426e-17	1.20337	Lman1	5.26887e-57	0.543633	Noct	2.51708e-14	0.689353	Daam1	2.30798e-20	0.464799	Prkd3	2.93861e-27	0.515303
1300	Spred2	4.24455e-07	0.46277	Isy1	6.02364e-43	1.0984	5730559C18Rik	2.25072e-70	0.957228	Podxl	1.57487e-10	1.33836	Fam133b	4.28789e-10	0.30342	Nabp1	1.24726e-17	0.891207	Paxip1	6.01472e-57	0.96391	Pbdc1	2.73917e-14	0.49557	Kiz	2.31878e-20	0.508053	Pten	3.67438e-27	0.324812
1301	Pccb	5.03444e-07	0.526425	Ddx41	7.95036e-43	0.799746	Naa10	3.47909e-70	0.552551	Shmt2	1.6172e-10	0.699883	C1qtnf6	4.33709e-10	0.820422	Cblb	1.31908e-17	1.13125	Commd7	6.6649e-57	0.638906	Atg5	2.74759e-14	0.435875	Arhgap8	2.39746e-20	0.622635	Tcp11l2	4.15941e-27	0.538495
1302	Zcchc3	5.18423e-07	1.43678	Cstf2	7.95039e-43	1.17688	Smagp	4.28253e-70	0.511811	Mia	1.7655e-10	1.46069	Sbsn	4.37694e-10	0.83874	Aldh4a1	1.37274e-17	1.05213	Med10	7.44359e-57	0.570188	Polr2h	2.76379e-14	0.440286	Hfe	2.46135e-20	0.945761	Reep4	4.51385e-27	0.461261
1303	Fbxl5	5.65049e-07	0.282257	Nln	9.81433e-43	1.43863	Tbl1x	4.6208e-70	0.490245	Anxa4	1.79038e-10	0.0796217	Sun1	4.43507e-10	0.342274	Synj1	1.42977e-17	0.973521	Skiv2l2	7.78576e-57	0.683896	Tulp4	2.82776e-14	0.442009	Chfr	2.6207e-20	0.629225	Bcl6	4.91556e-27	0.5472
1304	Piwil2	5.66165e-07	2.90713	Psmd12	1.01645e-42	0.475238	Prr13	4.96107e-70	0.44525	Msn	1.91584e-10	0.140294	Nudt16	4.50855e-10	0.741695	Zfp608	1.50697e-17	0.621569	Wdr77	8.71576e-57	0.719633	Stx8	2.8516e-14	0.355942	Phkg2	2.63101e-20	0.582219	Commd3	5.18677e-27	0.267429
1305	2810403A07Rik	5.69045e-07	0.508545	Upf1	1.27813e-42	0.779728	Mettl1	5.81415e-70	0.839474	Ruvbl1	1.93018e-10	0.51275	1700003F12Rik	4.52524e-10	2.30011	Matr3	1.52545e-17	0.292566	Bloc1s4	8.88124e-57	0.75653	Pigp	2.95187e-14	0.36215	Galc	2.73427e-20	0.530271	Atxn10	5.42636e-27	0.22603
1306	Agmo	6.26402e-07	2.4554	Vcl	1.70286e-42	0.59275	Dhfr	7.15286e-70	0.976669	Hspa5	2.05206e-10	0.0994689	Ccdc191	4.52914e-10	0.59951	Cygb	1.7945e-17	3.16438	Emp1	9.83506e-57	0.640818	Bak1	2.95768e-14	0.467787	Ogt	2.75903e-20	0.433841	Ip6k1	5.66707e-27	0.620063
1307	Btbd2	6.90047e-07	0.490275	Ube2k	1.77166e-42	0.463221	Hist1h4i	8.12941e-70	1.35226	Pla2g4a	2.18804e-10	0.720668	Zfp68	4.66539e-10	0.345835	Hint2	1.83147e-17	0.298129	Cpt2	1.0478e-56	0.956329	Capza2	2.98525e-14	0.304515	Slc25a11	2.8345e-20	0.404855	Foxp1	6.82593e-27	0.195788
1308	Hepacam	7.03409e-07	3.52128	Lrrc8a	2.21654e-42	1.06171	Gtf2a2	8.13489e-70	0.466843	Ereg	2.55482e-10	0.469834	Paip2	4.85748e-10	0.113252	Alyref2	1.94384e-17	1.53172	Nsmce1	1.21645e-56	0.567501	Mrpl52	3.01484e-14	0.285296	Rreb1	2.92912e-20	0.45125	Lrrc8d	6.94814e-27	0.560951
1309	Proca1	7.18471e-07	1.82129	Glrx	2.21671e-42	0.484865	Metrn	8.3303e-70	1.6052	Sar1a	2.60482e-10	0.20911	Rbm5	5.10481e-10	0.198371	Gpn3	1.9626e-17	0.532497	Thumpd3	1.36042e-56	0.810245	Nol11	3.11452e-14	0.586403	Wdr33	2.93133e-20	0.479473	Stx12	7.58446e-27	0.339067
1310	Ccdc186	7.22516e-07	0.371977	Tmx1	2.59693e-42	0.68455	S100a4	9.85682e-70	2.32919	Ppp1cc	3.01155e-10	0.199893	Mphosph8	5.34882e-10	0.253388	Kmt2a	1.96927e-17	0.380251	Sdccag3	1.37948e-56	0.605861	Idh1	3.1695e-14	0.43209	St6galnac2	2.97881e-20	0.667161	Adam30	7.72597e-27	2.08719
1311	Trim62	7.23749e-07	0.972233	Rbm17	2.92391e-42	0.580275	Mettl16	1.08705e-69	0.735249	9930111J21Rik2	3.2045e-10	0.743967	Fbxo32	5.77205e-10	0.814452	C1galt1c1	2.07042e-17	0.438622	Kif21a	1.39494e-56	0.66461	Siva1	3.19488e-14	0.354578	Map3k10	3.13343e-20	0.601549	Gm15401	9.25838e-27	2.27145
1312	Plekhg5	7.23749e-07	1.40762	Rnf4	4.19664e-42	0.628836	Ccdc25	1.49992e-69	0.562171	Atp6v0b	3.36249e-10	0.0653283	Rps6	5.79499e-10	0.100579	Ccl27a	2.38468e-17	1.52675	Cmc2	1.49335e-56	0.660465	Mocs2	3.21509e-14	0.475107	Scd1	3.18248e-20	0.748848	Hcfc1r1	9.65276e-27	0.222052
1313	Irf2	7.30408e-07	0.383015	Pcmt1	5.77803e-42	0.558455	Ets2	1.53625e-69	0.640292	Nxf1	3.48215e-10	0.168563	Mov10	6.06564e-10	0.692353	Ppp1r15b	2.49315e-17	0.510297	Ythdf2	1.50219e-56	0.592347	Slc16a2	3.22939e-14	0.531676	Ldah	3.19419e-20	0.518678	Deptor	1.0129e-26	0.402873
1314	Zc3h4	7.51913e-07	0.739934	Ngef	5.996e-42	2.08287	2310009B15Rik	1.62513e-69	0.578305	Tubg1	3.52701e-10	0.529089	Arfgef1	6.62872e-10	0.181991	Notch2	2.52908e-17	0.545025	Ube2i	1.75658e-56	0.397158	Slpi	3.30042e-14	0.707938	Gys1	3.26056e-20	0.573253	Ano10	1.13091e-26	0.890251
1315	Pde4dip	7.86867e-07	0.87118	Dhrs1	6.04442e-42	0.627222	Ptrh2	1.99251e-69	0.628052	Ahsa1	3.76381e-10	0.260979	Tmem55b	6.71755e-10	0.253399	Sptbn1	3.13692e-17	0.215006	Gnl3	1.79743e-56	0.663065	Dpcd	3.32472e-14	0.402904	Rnpep	3.50456e-20	0.414942	Ctso	1.15561e-26	0.893126
1316	Csgalnact2	8.39917e-07	0.372121	Xpo6	6.04442e-42	0.918531	Polr2h	2.0363e-69	0.575137	Mrpl38	4.3308e-10	0.273474	Chdh	6.82361e-10	1.6773	Fnbp1	3.33064e-17	1.31707	Emd	1.87756e-56	0.610367	Tsta3	3.67569e-14	0.380467	Zfp609	3.63483e-20	0.744832	Gramd2	1.26507e-26	0.874634
1317	Slc35a2	8.48695e-07	0.662862	Carhsp1	7.32985e-42	0.608788	Gsr	2.85978e-69	0.443342	Cenpe	4.49749e-10	0.591068	Cdc73	6.98754e-10	0.308156	Smarcc2	3.92105e-17	0.540472	Raf1	1.8893e-56	0.600731	Trim16	3.68247e-14	0.597824	Tcp11l2	3.72351e-20	0.580727	Trim62	1.60185e-26	1.13787
1318	Cables1	8.62187e-07	1.27729	Fmr1	7.38547e-42	0.79358	Lrrc26	3.07105e-69	1.50106	Dtl	5.21341e-10	0.896021	Usp53	6.99054e-10	0.492968	Zfp618	4.04745e-17	1.73828	Acbd5	1.89908e-56	0.682442	Dhrs1	3.72733e-14	0.354771	Myo18a	3.89489e-20	0.435506	Exoc4	2.1679e-26	0.581524
1319	Pcdhga12	8.86346e-07	1.93553	Epgn	9.5575e-42	4.15941	Aven	3.45063e-69	1.05989	Nol12	5.51443e-10	0.568495	Rapgef5	7.12623e-10	0.565036	Dazap2	4.1204e-17	0.232519	Myeov2	1.93205e-56	0.478062	Fam179b	3.72733e-14	0.580328	Mat1a	3.96486e-20	1.18878	Adck4	2.39637e-26	0.516508
1320	Lpar4	8.99114e-07	1.91393	Polr3k	9.64781e-42	0.566236	Agrn	4.53347e-69	0.439834	Cdkn3	5.58775e-10	1.02132	Ufsp2	7.1419e-10	0.27129	Socs6	4.26899e-17	0.604167	Taf10	1.98728e-56	0.450577	Akirin1	3.8184e-14	0.356582	Parp12	3.97142e-20	0.714106	Cdc25b	2.66573e-26	0.541452
1321	Mbnl3	9.32229e-07	0.769873	Cdk4	1.03026e-41	0.417745	B9d1	5.34555e-69	0.663176	Wdfy1	6.15e-10	0.371786	Ngrn	7.25857e-10	0.228655	Vgll4	4.55377e-17	0.386251	Parl	2.12141e-56	0.577571	Arfip2	3.93868e-14	0.435468	Baz1b	3.97949e-20	0.430786	Ap3d1	2.84189e-26	0.511147
1322	Pcdhga8-1	9.35457e-07	1.48252	Mrpl19	1.53271e-41	0.895026	Fam171a1	6.52871e-69	1.60954	Nusap1	6.20743e-10	0.82495	Aldh1a1	7.51974e-10	0.31218	Dcun1d3	4.87085e-17	1.04085	Ext2	2.15601e-56	0.681161	Adam10	4.05509e-14	0.33314	Fam168a	4.05097e-20	0.489583	Atp6v1h	2.89895e-26	0.452076
1323	Socs7	9.37054e-07	0.703673	Sema4b	1.60526e-41	1.34794	Tmem160	6.66494e-69	0.448946	Gm1673	6.24989e-10	1.11361	Nedd4	7.79552e-10	0.0837253	Bend7	5.33875e-17	0.315148	Mrto4	2.55475e-56	0.642204	Prrc1	4.05604e-14	0.602146	Ift27	4.13736e-20	0.605898	Cyb561	3.28462e-26	0.353722
1324	Mesp1	9.90446e-07	2.31726	Melk	1.60652e-41	1.47573	Plscr1	8.78542e-69	0.58707	Kif22	7.30316e-10	0.972519	Chmp4c	7.89474e-10	0.309306	Clec3b	6.17076e-17	3.19757	Slc35d1	2.56736e-56	0.605754	Arid5b	4.14281e-14	0.385504	Dnal4	4.26131e-20	0.480162	Phf2	3.34795e-26	0.574702
1325	Tmem184b	1.01094e-06	0.524818	Med10	1.76456e-41	0.586435	Noc4l	1.24174e-68	0.71257	Kdelr1	7.3446e-10	0.130932	Araf	7.93902e-10	0.283245	Gm17103	6.48499e-17	2.77502	Abcf2	2.56736e-56	0.622065	Flrt3	4.22983e-14	0.572093	Ppp2r5a	4.26131e-20	0.404892	Cox7a1	3.66231e-26	1.4205
1326	Fermt2	1.04359e-06	0.251056	Kcnk1	1.92296e-41	0.52499	Pmf1	1.26941e-68	0.78525	Stk16	8.53067e-10	0.33793	Hopx	7.98976e-10	0.0282479	Myo1e	6.64384e-17	0.412889	Pnpt1	3.13088e-56	1.03407	Csnk1a1	4.25867e-14	0.286019	Atf6b	4.37682e-20	0.508438	Slc35b3	3.94343e-26	0.68261
1327	Fam134a	1.07056e-06	0.379425	Wdr18	1.94209e-41	0.735861	Fam92a	1.63722e-68	0.564916	Ruvbl2	9.05556e-10	0.56881	Gpm6b	8.5306e-10	0.57465	Phc3	7.01916e-17	0.594876	Gart	3.28534e-56	0.710263	Anp32b	4.28403e-14	0.319119	Rin2	4.3995e-20	0.616634	Tmem9	4.20606e-26	0.333057
1328	Cyp4b1	1.10165e-06	1.98194	Llgl2	1.95199e-41	0.722291	Arhgdig	1.7485e-68	0.831789	Uqcc2	9.72951e-10	0.10083	Il4i1	8.65544e-10	1.78044	Tapbp	7.1106e-17	0.275981	Mapk6	3.69936e-56	0.602215	Vrk1	4.29227e-14	0.673885	Mrpl4	4.42938e-20	0.389066	Trp53	4.98023e-26	0.41671
1329	Tsc22d2	1.11679e-06	0.424976	Arhgef1	1.99956e-41	0.606428	Wdr1	1.76809e-68	0.471818	Rrs1	9.7477e-10	0.535871	Slc25a36	8.70333e-10	0.241972	Spty2d1	7.39234e-17	0.640299	Nfs1	4.69895e-56	0.612406	Nup93	4.34459e-14	0.673444	Tmem64	4.54919e-20	0.629144	Cgrrf1	5.87106e-26	0.587121
1330	Kctd14	1.18012e-06	0.658119	Hectd1	2.36827e-41	0.470008	Sra1	1.83281e-68	0.431565	Mcm4	1.00081e-09	0.601726	Medag	8.85618e-10	1.0924	Pim1	9.98037e-17	0.534909	Nup153	4.82581e-56	0.731046	Cd81	4.42081e-14	0.333418	Erbb3	4.8901e-20	0.416971	9330182L06Rik	6.14347e-26	1.25572
1331	Tmem8b	1.28125e-06	1.91227	Hdac3	2.73342e-41	0.720977	Fam136a	2.37679e-68	0.55707	Cd320	1.09606e-09	0.524519	Tec	8.915e-10	0.852313	Myo5b	1.04014e-16	0.514994	Zmpste24	5.28039e-56	0.651777	Hdac1	4.47179e-14	0.581546	Dctn3	4.91911e-20	0.337262	Rmnd5a	6.36848e-26	0.523675
1332	Cpeb2	1.29167e-06	0.964332	Tacc2	3.1905e-41	0.708793	Mis18bp1	4.05342e-68	1.38233	Polr2h	1.34389e-09	0.39575	Cd82	1.06211e-09	0.341527	Mesp1	1.10084e-16	2.54911	Ncstn	5.50896e-56	0.681271	Glud1	4.62294e-14	0.342992	Kctd2	5.01217e-20	0.528248	Ypel5	7.16165e-26	0.376041
1333	Trappc6b	1.33756e-06	0.200279	Rif1	3.24416e-41	0.693336	Ptprs	4.89992e-68	0.570319	Surf4	1.3553e-09	0.160289	Nrk	1.14472e-09	0.986846	Kat6a	1.20546e-16	0.673504	Mybbp1a	5.77176e-56	0.656284	Srrt	4.62294e-14	0.433709	Dusp3	5.08187e-20	0.548578	Slc44a1	8.25598e-26	0.50561
1334	Fgl2	1.4164e-06	2.69797	Dis3	3.57108e-41	1.6141	Cdkn2aipnl	4.90106e-68	0.679038	Epha4	1.55746e-09	0.517936	Pdia3	1.15403e-09	0.114252	Cux2	1.24111e-16	3.89242	Sh3rf2	5.96485e-56	1.55997	Naa38	4.64286e-14	0.316006	Col4a1	5.11434e-20	0.390968	Rabac1	8.27722e-26	0.224438
1335	Spty2d1	1.4184e-06	0.510455	Rheb	3.82433e-41	0.403651	Dnajb11	5.80446e-68	0.473117	Srrm1	1.57133e-09	0.100254	Ghr	1.15697e-09	0.805548	Srf	1.27427e-16	0.649096	Fbxw2	6.20044e-56	0.566661	Dctpp1	4.69723e-14	0.346626	Pnrc1	5.13468e-20	0.413476	Avpi1	8.48424e-26	0.172559
1336	Rbbp6	1.49932e-06	0.275582	Mrpl15	4.12437e-41	0.554173	Sh3bgrl2	7.35432e-68	0.848811	Asns	1.69222e-09	0.530913	Sema4b	1.17266e-09	0.608499	Map3k12	1.27471e-16	1.64747	Ykt6	6.42646e-56	0.713809	Dars	4.70415e-14	0.462191	Vnn1	5.25024e-20	1.21742	Tmem8	8.58115e-26	0.742386
1337	Gm20342	1.72456e-06	1.07707	Pdlim5	4.24069e-41	0.717784	Pfkp	8.60739e-68	0.551298	Tsc22d1	1.69889e-09	0.123787	Wwox	1.17878e-09	0.430899	Fam73a	1.45968e-16	0.862121	Gins2	6.56066e-56	1.03361	Avpi1	4.7956e-14	0.281933	Usp15	5.36015e-20	0.46297	Lrp6	8.61418e-26	0.382836
1338	Mex3c	1.72506e-06	0.415843	Actl6a	4.34634e-41	0.554442	Nrd1	9.34438e-68	0.53928	Cyp51	1.72527e-09	0.335539	Pdlim7	1.20892e-09	0.295073	Rnf38	1.60542e-16	0.645379	Slc30a5	7.198e-56	0.755322	Pfdn4	4.89568e-14	0.326363	Ano10	5.45533e-20	0.837174	Cxadr	8.75436e-26	0.323993
1339	Mier3	1.7488e-06	0.659569	Cep170b	4.86049e-41	0.726774	Amotl1	9.40174e-68	0.617601	Zwint	1.82697e-09	0.302899	Mier2	1.22324e-09	0.49009	Arhgef12	2.1421e-16	0.348082	Bcap31	7.75525e-56	0.455123	Dnttip2	5.11432e-14	0.383791	Nsd1	5.65823e-20	0.446333	Glmp	9.10901e-26	0.294691
1340	Phf20l1	1.7658e-06	0.327172	Ube2f	5.79722e-41	0.548578	Tfg	9.98579e-68	0.482514	Mrps23	1.85342e-09	0.399904	Gramd1a	1.3084e-09	0.355509	Piwil2	2.92449e-16	4.12845	Pbk	1.02094e-55	1.28982	Memo1	5.20015e-14	0.455304	Ogfrl1	5.82782e-20	0.628306	Prrg2	1.10001e-25	0.448059
1341	Plxna4	1.82084e-06	0.433624	Tead4	5.93703e-41	1.86214	Polr2j	9.98579e-68	0.426068	Rbm42	1.98991e-09	0.331894	Asnsd1	1.38639e-09	0.356289	Zzef1	3.04163e-16	0.598562	Rcl1	1.0261e-55	0.892227	Cbx5	5.35303e-14	0.338973	Cyba	5.82967e-20	0.488176	Siah1a	1.20653e-25	0.543246
1342	Prob1	1.89573e-06	1.8738	Exosc1	7.26179e-41	0.900703	Tmem14c	1.0705e-67	0.391968	Pak1	2.07609e-09	0.640588	Slc37a4	1.48674e-09	0.801087	Fam117b	3.04759e-16	0.55478	Uhrf1	1.0919e-55	1.2757	Card19	5.70614e-14	0.334946	Vsig10	6.05688e-20	0.708089	Arxes2	1.25039e-25	2.64307
1343	Pbx3	1.91757e-06	0.569407	Abt1	7.45407e-41	1.11535	Gart	1.09849e-67	0.711385	Scara3	2.08234e-09	1.28658	Ccdc174	1.52581e-09	0.343395	Rab43	3.22348e-16	2.00615	Ghitm	1.10005e-55	0.485995	Txndc15	5.71731e-14	0.420082	Tax1bp1	6.05939e-20	0.408212	Il11ra1	1.27061e-25	0.695245
1344	Birc2	1.95222e-06	0.743612	Gins2	9.21355e-41	1.2289	Pitpnb	1.3601e-67	0.535744	Frg1	2.10511e-09	0.295408	Cdkn1c	1.56291e-09	0.32335	Klf11	3.82869e-16	1.45721	Dnajb4	1.2499e-55	0.689499	Arl6ip5	6.28764e-14	0.357093	Urod	6.10709e-20	0.449679	Klhdc3	1.48215e-25	0.568918
1345	Rplp1	1.97283e-06	0.0692504	Cul3	9.53564e-41	0.49727	Kars	1.47565e-67	0.63838	Gar1	2.41965e-09	0.45552	Slc22a17	1.56938e-09	0.873197	Pan3	3.95216e-16	0.557585	Sap30	1.32869e-55	0.828412	Dguok	7.01219e-14	0.459021	Ehmt2	6.12986e-20	0.429288	Cracr2b	2.05677e-25	0.404878
1346	Nin	2.0283e-06	1.13987	Stt3a	1.13314e-40	0.503672	Sms	1.68393e-67	0.457009	Uqcrc2	2.48202e-09	0.136577	Cbl	1.6524e-09	0.25616	Ap1b1	3.9695e-16	0.567	Eri1	1.35709e-55	0.683147	Prdx3	7.12247e-14	0.337578	Jmjd8	6.3541e-20	0.726928	1700019D03Rik	2.41741e-25	2.89607
1347	Brpf3	2.02981e-06	1.11691	Itgb1	1.31381e-40	0.345542	Bak1	2.50136e-67	0.637229	Gemin7	2.61073e-09	0.361958	A530020G20Rik	1.70721e-09	0.743449	Pfdn5	4.01545e-16	0.156801	Dctpp1	1.36402e-55	0.560604	D8Ertd738e	7.58399e-14	0.261943	Slc31a2	6.3541e-20	0.953711	D17Wsu92e	2.46562e-25	0.322622
1348	Pcmtd2	2.08688e-06	0.592167	Whsc1	1.81747e-40	0.69308	Rnf11	2.75135e-67	0.445781	2610524H06Rik	3.42867e-09	0.695552	Scnm1	1.73294e-09	0.348967	Vps54	4.19958e-16	0.60548	Aldh1a7	1.41509e-55	0.6168	Mthfd1	7.83768e-14	0.367837	Tlk1	6.4161e-20	0.453596	Adrm1	2.54474e-25	0.285931
1349	Vamp8	2.14934e-06	0.0709463	Utp3	1.96387e-40	0.531997	Lima1	2.87637e-67	0.507649	Tsen34	3.53807e-09	0.223528	Galnt11	1.76264e-09	0.388646	Nr1h3	4.65979e-16	1.48203	Appl1	1.53757e-55	0.761811	Mxd1	9.07319e-14	0.859149	Abhd4	6.46174e-20	0.623166	Sep15	2.61989e-25	0.284626
1350	Ahnak	2.25096e-06	0.158289	Med9	2.24559e-40	0.706791	1700123O20Rik	2.98459e-67	0.54269	Ppm1j	3.73283e-09	1.75621	Gm15867	1.86283e-09	0.925322	Camsap1	5.42049e-16	0.62725	Grb14	1.54548e-55	0.682587	Dek	9.22802e-14	0.349801	Map3k3	6.58275e-20	0.725041	Inafm2	2.73159e-25	0.695383
1351	Dnaja4	2.28185e-06	0.796245	Taf11	2.45125e-40	0.67917	Aimp2	3.21274e-67	0.77812	Tspan6	3.85186e-09	1.10636	Rilpl1	1.87398e-09	0.32747	Ppm1n	6.10635e-16	3.04443	Adipor1	1.6194e-55	0.493351	Mcm6	9.23982e-14	0.573747	Vamp5	6.58275e-20	0.447107	Cdc42se1	2.97716e-25	0.270488
1352	E2f2	2.40088e-06	0.655339	Commd2	2.55499e-40	0.475425	Nsmce1	3.5248e-67	0.470878	Aurka	4.10043e-09	0.757134	Gamt	2.02473e-09	0.495244	Cables1	6.13102e-16	1.51619	Birc5	1.62229e-55	1.11592	Nsmce2	9.24321e-14	0.448344	Cpped1	6.58775e-20	0.698038	Psme4	3.36113e-25	0.319576
1353	Usp36	2.54257e-06	0.670696	Gtf2e2	2.87286e-40	0.662615	Ncbp1	4.06884e-67	0.729208	Lig1	4.19898e-09	0.595903	Scn1b	2.17012e-09	0.516815	Casc4	6.66076e-16	0.993439	Ctcf	1.6951e-55	0.595695	Timm17b	9.44835e-14	0.386979	Mus81	6.66121e-20	0.749957	Rnf149	3.61561e-25	0.254728
1354	Gm19325	2.5955e-06	0.827299	Cenpb	3.11804e-40	0.478105	Trim2	4.141e-67	0.720598	Mrpl40	4.45353e-09	0.387486	Gm4951	2.19099e-09	5.64644	Slc25a25	6.84506e-16	0.84145	Mark3	1.71097e-55	0.59424	Cdk11b	9.63531e-14	0.375432	Lyrm5	7.27278e-20	0.641007	Hfe	5.0243e-25	1.16969
1355	Slc41a1	2.5957e-06	0.569026	Rai14	3.13388e-40	0.452515	Mtx2	4.24995e-67	0.465775	Gfra4	4.71551e-09	1.70454	Actr8	2.20817e-09	0.476757	Ncoa2	7.23346e-16	0.680704	Smim12	1.81705e-55	0.620005	Stx16	9.70046e-14	0.469688	Mroh1	7.42664e-20	0.606103	Ccl27a	5.69106e-25	1.43305
1356	Krt23	2.70103e-06	0.216755	Orai1	3.31008e-40	0.600243	Rpl21	4.81535e-67	0.203094	Parl	4.80527e-09	0.322974	Ddx3y	2.2811e-09	0.274165	Cnksr3	9.14629e-16	1.40944	Kif23	1.93518e-55	0.994049	Bccip	1.00877e-13	0.371775	Kat5	7.49497e-20	0.689492	Gm11744	7.14299e-25	1.03401
1357	Pogz	2.74761e-06	0.646087	Myl12a	3.94927e-40	0.26578	Vps4b	5.02976e-67	0.524484	Trappc1	4.89881e-09	0.334268	Mipol1	2.33798e-09	0.781645	Pbld2	9.2352e-16	1.83643	Pdk3	2.14352e-55	0.816277	Scaf11	1.06537e-13	0.307311	Emc10	7.49897e-20	0.37399	Aspscr1	8.05919e-25	0.531001
1358	Ccnt2	2.84807e-06	0.374305	Abhd17a	4.44692e-40	0.481126	Bri3bp	6.21189e-67	0.683029	Ypel3	5.15645e-09	0.284791	Ly96	2.36705e-09	0.656645	Cluh	9.40361e-16	0.537972	Rangap1	2.20195e-55	0.576262	Svbp	1.06824e-13	0.468002	Smc1a	8.1962e-20	0.424047	Fam134a	1.08508e-24	0.377137
1359	Fbn2	2.90642e-06	3.0026	Efnb2	6.66261e-40	1.00398	Mcm6	6.87992e-67	0.706107	Sp5	5.4247e-09	0.600125	Ralgps2	2.41648e-09	0.233836	Cnot6l	1.03221e-15	0.367025	Lman2	2.23762e-55	0.525247	Myo1e	1.10798e-13	0.416466	Usp20	8.35232e-20	0.701827	Filip1	1.11236e-24	0.835863
1360	Mapre2	3.09876e-06	0.441138	Rrp8	1.02637e-39	1.22625	Phc2	7.11887e-67	0.44429	Ak4	5.56943e-09	0.869503	Cebpb	2.60792e-09	0.221381	Fbrsl1	1.07553e-15	0.565314	Tmod3	2.24089e-55	0.513033	Appbp2	1.1105e-13	0.364188	Klhdc3	9.02623e-20	0.482999	Uqcrc1	1.38769e-24	0.230401
1361	Thrsp	3.24138e-06	2.06857	Plxna4	1.20011e-39	0.805612	Wbscr22	7.74698e-67	0.597527	Mtx1	5.66732e-09	0.541539	Tmem199	2.62367e-09	0.236781	Maf	1.1002e-15	2.58775	Kif1b	2.92971e-55	0.581266	Gm26894	1.17607e-13	1.2507	Cdkn2c	9.0718e-20	0.984369	Il6st	1.42579e-24	0.549454
1362	Pnpla6	3.26986e-06	0.618352	Met	1.31567e-39	0.575802	Kti12	8.21126e-67	0.819571	Plscr3	5.77717e-09	0.431284	Exosc4	2.96608e-09	0.224375	Gnptg	1.25259e-15	0.566397	Btf3l4	3.19766e-55	0.513271	Tram1	1.20969e-13	0.315587	Ndufs4	9.0718e-20	0.369984	Ttll7	1.45299e-24	0.255562
1363	Parp8	3.38937e-06	1.19252	Clspn	1.51327e-39	1.36445	Cops8	1.30438e-66	0.492646	Tpt1	6.77773e-09	0.0792236	Tgfb1	3.08394e-09	0.311766	Sgk1	1.2881e-15	0.693921	Anapc15	3.2208e-55	0.736005	Cct5	1.21047e-13	0.306644	Sec14l1	9.21987e-20	0.416611	Txndc5	1.46048e-24	0.247085
1364	Ncoa2	3.53744e-06	0.606916	Sh3bgrl2	1.75244e-39	1.07868	Pinx1	1.49709e-66	1.05017	Anapc5	7.55479e-09	0.20389	Irf8	3.08452e-09	1.56306	Dlg3	1.40908e-15	0.734503	Hccs	3.26099e-55	0.771345	Pcbd1	1.21047e-13	0.389945	Usp47	9.22314e-20	0.417098	Eif3f	1.60833e-24	0.146227
1365	Gm20045	3.57266e-06	1.22367	Trappc4	1.84716e-39	0.437683	Tmem238	2.17823e-66	0.447521	Smurf1	8.73484e-09	0.358262	Ankrd54	3.12664e-09	0.309969	Mex3c	1.60545e-15	0.51183	Rap2c	3.31752e-55	0.711658	Porcn	1.21293e-13	1.1868	BC022687	9.56992e-20	0.916596	Bcl2l2	1.71673e-24	0.653163
1366	Atg13	3.65228e-06	0.631564	Eif3j2	2.23224e-39	0.859654	Wars	4.24019e-66	0.604541	Rab6a	9.69131e-09	0.17707	2310033P09Rik	3.16951e-09	0.318787	Milr1	1.66357e-15	3.01797	Hdac1	3.7128e-55	0.718348	Prkar2a	1.21636e-13	0.349844	Msrb2	9.88499e-20	0.763798	Mat1a	1.8609e-24	1.39286
1367	Ppp1r15b	3.66082e-06	0.40711	Ocln	2.28819e-39	0.629746	Fnbp1l	4.31241e-66	0.497467	Uba2	9.79744e-09	0.249623	Bcl2l14	3.30147e-09	0.625292	Fcho2	1.68762e-15	0.503299	Pycr2	3.77063e-55	0.62545	Hmox2	1.28691e-13	0.333627	Usp5	1.04214e-19	0.496883	Col4a1	1.88659e-24	0.228623
1368	Gprc5b	3.77393e-06	0.565399	Ttll12	2.44499e-39	0.935052	Cenpb	4.78765e-66	0.469094	Aamp	1.05213e-08	0.109602	Bace2	3.62955e-09	1.54489	Heatr1	1.7049e-15	1.45653	Emc1	3.89134e-55	0.794994	Tjp1	1.32769e-13	0.350867	Ostm1	1.08252e-19	0.713677	Il17re	1.97186e-24	0.665478
1369	Ube2h	4.10605e-06	0.261195	Nup93	2.56693e-39	1.04855	Exosc1	4.86917e-66	0.720556	Plscr1	1.0749e-08	0.38185	BC029214	4.10975e-09	0.348031	Ror1	1.83286e-15	2.09374	Brix1	3.93513e-55	0.597471	Dctn3	1.35191e-13	0.285122	Anapc16	1.1439e-19	0.406585	Ndufv2	2.18257e-24	0.219525
1370	Armc5	4.14142e-06	0.89185	Otud4	2.64374e-39	0.806201	Sorbs2	5.34394e-66	1.30041	Ppp1r18	1.16846e-08	0.838147	Sar1b	4.50279e-09	0.169611	Jmjd1c	2.02326e-15	0.314749	Usp25	4.20599e-55	0.609357	Fbxo3	1.35362e-13	0.451005	Plxnb1	1.15535e-19	0.416746	Brwd3	2.22095e-24	0.428649
1371	Plpp6	4.15924e-06	0.793058	Mrpl35	3.08933e-39	0.594907	Ctxn1	5.61833e-66	1.10538	Fscn1	1.17416e-08	1.70453	Fam175b	4.60608e-09	0.314186	Stx12	2.03047e-15	0.381652	Tsn	4.2459e-55	0.474974	Mrpl16	1.38636e-13	0.488128	Srd5a3	1.17992e-19	0.642347	Ggact	2.38417e-24	0.826348
1372	Gramd4	4.18588e-06	0.639983	Tshz1	3.11845e-39	0.927499	Gm6133	5.61833e-66	1.60361	Sumo3	1.27952e-08	0.184852	Fbxo38	4.79004e-09	0.350799	Prkaca	2.50748e-15	0.379617	Zfp367	4.69152e-55	1.40906	0610040J01Rik	1.44929e-13	0.507158	Timm10b	1.19014e-19	0.415389	Ipo13	2.40126e-24	0.894546
1373	Zfp7	4.36444e-06	0.693905	Plk2	3.18127e-39	0.856853	Erp29	7.89754e-66	0.397365	Eri1	1.34375e-08	0.481299	Zfp30	4.86888e-09	1.10157	Hykk	2.64794e-15	2.34941	Larp4	5.18659e-55	0.583917	Triap1	1.51448e-13	0.467493	Pdk3	1.22732e-19	0.618208	Ostm1	2.47998e-24	0.779145
1374	Plekhm2	4.44307e-06	0.825799	Cd3eap	3.28384e-39	0.979148	Snrnp40	9.45853e-66	0.512022	Sdpr	1.37149e-08	0.390077	Pdia4	5.18789e-09	0.192509	Tubgcp3	2.88783e-15	0.844379	Rbl1	5.86228e-55	1.31136	Zfand6	1.57675e-13	0.316971	Nit1	1.25187e-19	0.40557	Rec8	2.61758e-24	1.72762
1375	Camk2g	4.58606e-06	0.515325	Gsto1	3.31536e-39	0.487004	Znhit3	9.46618e-66	0.742162	Lpp	1.40417e-08	0.149431	Tmem180	5.33951e-09	0.735568	Magi1	2.90136e-15	0.61522	Abr	6.4574e-55	0.882465	Cdk1	1.58439e-13	0.609388	C3	1.26952e-19	0.667859	Clmn	2.7304e-24	0.438901
1376	Ssfa2	4.68456e-06	0.484093	Klhl2	3.64996e-39	0.962018	Tmbim1	1.47497e-65	0.49601	Ppie	1.44055e-08	0.545998	Vamp5	5.70549e-09	0.181131	Plekhm2	3.15373e-15	0.918584	Ppp1cc	6.64425e-55	0.517394	Uxs1	1.61167e-13	0.607264	Fahd2a	1.30029e-19	0.672782	Kdm6b	2.75097e-24	0.304962
1377	Pi4kb	4.68463e-06	0.857196	Zfp593	3.78905e-39	0.870465	Clspn	2.19447e-65	1.34723	Ndrg1	1.4801e-08	0.270899	Ifi203	5.71128e-09	3.3449	E2f2	3.451e-15	0.766758	Lbr	6.64425e-55	0.773013	Spop	1.6215e-13	0.338267	2210016L21Rik	1.40923e-19	0.461242	Lyrm5	2.77177e-24	0.755783
1378	Glb1l	4.75359e-06	1.85872	Dlst	3.93603e-39	0.778826	Ydjc	2.46263e-65	1.27037	Mpnd	1.51302e-08	0.385761	Bre	6.03444e-09	0.269128	Mbnl3	3.73309e-15	0.872924	Fam98a	6.80704e-55	0.832397	Ccdc12	1.64608e-13	0.296407	Cacnb3	1.4157e-19	0.597942	Zfp651	2.77774e-24	1.09379
1379	Fbp1	4.7911e-06	3.33124	Btg1	5.04349e-39	0.371368	Shoc2	3.17215e-65	0.809522	Capn5	1.61223e-08	0.705462	Pak1	6.06592e-09	0.33143	Myom1	3.88626e-15	1.51167	Cd55	7.62753e-55	0.661486	Nipa2	1.65836e-13	0.358407	Taz	1.42901e-19	0.464307	Col12a1	3.45745e-24	1.15966
1380	Prdm1	4.81425e-06	2.02351	Rraga	5.32881e-39	0.504337	Ube2q2	3.4242e-65	0.53289	Bst1	1.65603e-08	1.12508	Gbp3	6.08755e-09	4.05898	Fam179a	3.92618e-15	1.74549	Mrpl13	8.60683e-55	0.552314	Usp39	1.77451e-13	0.415874	Plekhh2	1.45264e-19	0.613019	Dhcr7	4.03261e-24	0.697832
1381	Mfsd6	4.8358e-06	0.445353	Ppp3r1	5.37625e-39	0.674381	Dnlz	4.25893e-65	0.578102	Cdc123	1.66235e-08	0.291703	Pmepa1	6.25986e-09	0.196057	Bex1	4.04675e-15	0.941551	Mthfd1l	9.90652e-55	1.055	Arf4	1.81355e-13	0.290711	Dnmt3a	1.54357e-19	0.503341	Ldb1	4.39823e-24	0.429963
1382	Banp	4.93426e-06	0.644601	Pmpca	5.53995e-39	0.754733	Guk1	4.61027e-65	0.482363	Sgol2a	1.68341e-08	0.550085	H2-Q2	6.36123e-09	0.548337	Gm12216	4.12915e-15	1.39418	Lpp	9.9893e-55	0.594178	0610009B22Rik	1.83396e-13	0.434573	Ptpn21	1.55993e-19	0.646366	Mgrn1	4.40962e-24	0.436552
1383	Fcho2	4.9417e-06	0.493316	Epha4	5.9175e-39	0.806206	Pcsk6	5.6584e-65	0.599475	Efnb2	2.02182e-08	0.630069	Chd2	6.46078e-09	0.229458	Dnajc3	4.16815e-15	0.236374	Ddx27	1.10184e-54	0.599801	Mrpl36	1.92735e-13	0.35321	Dsp	1.55993e-19	0.488627	D10Jhu81e	4.42901e-24	0.505353
1384	Egln2	5.1993e-06	0.337464	Mlf2	6.17438e-39	0.385621	Psmc1	5.69043e-65	0.488712	Pgap2	2.25818e-08	0.243497	Ndufa4l2	6.5936e-09	3.02987	Rcor3	4.89906e-15	0.709943	Stx6	1.12181e-54	0.660322	Prpf6	1.97107e-13	0.50726	Nucb1	1.59623e-19	0.393639	Vwa5a	5.55634e-24	0.752463
1385	Pde8b	5.39231e-06	0.923808	Pkig	6.34699e-39	0.690338	Nmd3	5.92614e-65	0.615497	Nudt14	2.34262e-08	0.477644	Tmco6	6.63701e-09	0.729833	Enpp5	5.09872e-15	0.505062	Emc6	1.16579e-54	0.408639	Sumo1	1.99187e-13	0.298523	Mical2	1.60557e-19	0.436539	Dennd1b	6.4079e-24	0.455191
1386	Impact	5.41981e-06	0.920455	Cast	6.71483e-39	0.719737	Adap1	6.9338e-65	1.62983	Uhrf1	2.4012e-08	0.542862	Trim12a	6.75574e-09	0.801771	Fmo5	5.12128e-15	2.74637	Crnkl1	1.18037e-54	0.814461	Sec31a	1.99871e-13	0.370501	Pkn2	1.61616e-19	0.394816	1110032A03Rik	6.67551e-24	0.612668
1387	Il11	5.43859e-06	1.78633	Eva1a	8.53855e-39	0.660528	Gmds	6.95915e-65	0.834346	Elovl6	2.8141e-08	0.858349	Ccbl1	6.95738e-09	0.729576	Gprasp1	5.25445e-15	1.1808	Caap1	1.28345e-54	0.706892	Zfp322a	2.14549e-13	0.69284	Ankrd13a	1.63902e-19	0.448756	Pfkfb4	7.12356e-24	0.434495
1388	Zfyve27	5.58003e-06	0.68656	Fam171a1	8.80662e-39	1.86201	Imp3	7.0683e-65	0.407142	Samm50	3.10355e-08	0.301407	Ppox	7.04865e-09	0.45944	Arhgap29	5.3935e-15	0.486602	Cotl1	1.28345e-54	0.582639	Fbxw2	2.30561e-13	0.371947	St5	1.68204e-19	0.66881	Ap2m1	7.29905e-24	0.249055
1389	Ccdc126	5.76581e-06	1.06019	2610001J05Rik	1.17819e-38	0.583249	9130008F23Rik	7.48198e-65	0.810571	Mdh1	3.14931e-08	0.0962038	Axl	7.0762e-09	1.15437	Aox4	5.42525e-15	2.93173	Ccna2	1.35446e-54	1.27022	Glipr1	2.31571e-13	1.75929	Rexo1	1.68516e-19	0.497933	1700047I17Rik2	7.72078e-24	1.25705
1390	Msrb3	5.81142e-06	0.620144	Mapk1	1.3683e-38	0.458063	Sec11a	8.27575e-65	0.394163	Rpl22	3.41118e-08	0.06868	Tnfsf9	7.30516e-09	0.378952	Elmo2	5.47033e-15	0.634362	Sppl2a	1.35638e-54	0.600396	Srxn1	2.37606e-13	0.748983	Kmt2b	1.72102e-19	0.502745	Krcc1	9.2226e-24	0.247727
1391	Gltscr1l	5.83177e-06	0.843469	Diaph3	1.50966e-38	1.09624	Rnf126	9.25217e-65	0.465721	Dnaja1	3.73727e-08	0.0467934	Rasa4	7.35698e-09	2.51203	Pds5b	5.73363e-15	0.708068	March5	1.56744e-54	0.531531	Gcc2	2.38188e-13	0.331227	Whamm	1.77129e-19	0.620272	Galk2	9.38312e-24	0.527696
1392	Slc44a1	5.90519e-06	0.46962	Scamp3	1.68029e-38	0.597406	Nom1	1.0639e-64	0.708492	Yy1	4.30846e-08	0.217796	Plscr1	7.47971e-09	0.30259	Dyrk1a	5.85724e-15	0.605259	Serf2	1.98201e-54	0.303168	Mrpl27	2.39142e-13	0.377726	Gsk3a	1.78721e-19	0.453467	Vps53	9.57895e-24	0.450142
1393	Fzd8	5.95865e-06	1.22232	Parp1	1.69371e-38	0.759727	Acads	1.07151e-64	0.583378	Spcs3	4.31728e-08	0.310965	Lemd2	7.71618e-09	0.302927	Hrct1	6.74978e-15	1.23724	Psme3	2.02404e-54	0.670638	Calm3	2.41621e-13	0.284782	Tox4	1.82293e-19	0.458403	Fitm2	9.78813e-24	0.563787
1394	Msrb2	6.249e-06	0.79447	Mphosph10	1.79524e-38	0.7616	Slmo2	1.08409e-64	0.532983	Knop1	4.34303e-08	0.218505	Ermard	7.7443e-09	0.548721	Gstk1	7.15373e-15	0.417039	Abcb7	2.5858e-54	0.868271	Sgk1	2.51086e-13	0.712052	Skiv2l	1.82993e-19	0.5798	Natd1	1.00636e-23	0.991115
1395	Cnot6l	6.3479e-06	0.31376	Usp7	1.85298e-38	0.580112	Calu	1.1388e-64	0.467848	Pop7	4.37177e-08	0.499612	Rsad2	8.18993e-09	3.4768	Trim65	7.23769e-15	1.77477	Srsf1	2.60394e-54	0.576874	Nelfcd	2.54086e-13	0.544345	Tmem159	1.84258e-19	0.444309	Tspyl4	1.11226e-23	0.986747
1396	Inpp5k	6.48289e-06	0.575504	Slc19a1	2.14943e-38	2.02865	Purb	2.03256e-64	0.393996	2010300F17Rik	4.51506e-08	1.47024	1110046J04Rik	8.23794e-09	0.90781	Fam98c	7.28322e-15	0.762452	Slc25a13	2.72254e-54	0.71534	Prpf4b	2.59179e-13	0.340652	Prrc2c	1.85651e-19	0.395077	Raf1	1.13034e-23	0.326252
1397	Gm21092	6.4913e-06	0.411582	Ppp4r1	2.67381e-38	1.07155	Gm9493	2.1673e-64	0.52096	Dpp3	4.76678e-08	0.442352	Alkbh2	8.42506e-09	0.434629	Ssr1	8.2805e-15	0.266498	Slc35a3	2.86763e-54	0.855117	Wbp4	2.71612e-13	0.357781	2310007B03Rik	1.91062e-19	0.721434	Fat2	1.20654e-23	1.1446
1398	Zfp462	6.5727e-06	0.551255	Adrbk1	2.99493e-38	0.962866	Ube2k	2.38937e-64	0.424943	Pdk1	5.26121e-08	0.528557	Snap47	8.43372e-09	0.248889	Ccdc126	8.36966e-15	1.44579	Smn1	2.9014e-54	0.637598	Mpc2	2.84892e-13	0.322924	Mgrn1	1.93109e-19	0.406969	Bmp3	1.26382e-23	0.826979
1399	Panct2	6.87074e-06	1.30449	Zcchc10	3.10649e-38	1.05358	Txnrd1	2.43561e-64	0.430222	H1fx	5.34653e-08	1.15579	Bri3bp	8.7602e-09	0.244697	Toporsos	9.88254e-15	0.620957	Dync1li1	3.12245e-54	0.633571	Zcchc17	2.90733e-13	0.35611	Cbr3	1.93109e-19	0.474688	Kansl1l	1.40391e-23	0.617467
1400	Cyhr1	7.49464e-06	0.222837	Ube2q1	3.13529e-38	0.529581	Cdc6	2.60363e-64	1.20479	Pop5	6.81678e-08	0.255755	5730455P16Rik	8.77527e-09	0.476644	Iffo1	1.0063e-14	2.90599	Cyfip1	3.3648e-54	0.54232	2810004N23Rik	3.00184e-13	0.398578	Brms1	1.93667e-19	0.508565	Ep300	2.13397e-23	0.334094
1401	Gm8444	7.73628e-06	2.4546	Lrrfip1	3.30251e-38	0.368067	Galnt7	2.61115e-64	0.849696	Tmeff1	7.08264e-08	0.927971	Ppt2	9.10236e-09	0.890029	Tdrd3	1.04326e-14	1.12995	Cand1	3.39765e-54	0.594845	Cul3	3.1637e-13	0.314649	Foxo3	1.95686e-19	0.571014	Mlana	2.25033e-23	2.99597
1402	Os9	7.80681e-06	0.297184	Ppat	4.50181e-38	0.807777	Otud6b	2.74699e-64	0.727768	Axl	7.10275e-08	1.44335	Emp2	9.55505e-09	0.0632434	Gdap10	1.1549e-14	1.58807	Ccar1	3.5081e-54	0.566777	Nfs1	3.17319e-13	0.441812	Fxyd3	1.98595e-19	0.594672	Zc2hc1a	2.51944e-23	0.435172
1403	Slc39a9	7.85871e-06	0.487888	Cdt1	7.60702e-38	1.41494	Fam96a	2.81597e-64	0.458756	Rgs5	7.53277e-08	2.17425	Angptl6	1.02262e-08	1.65909	Itpk1	1.22236e-14	1.06864	Akirin2	4.06003e-54	0.578382	Birc5	3.17847e-13	0.684928	Surf1	2.13681e-19	0.425558	March2	2.60948e-23	0.452713
1404	Zbtb16	8.40556e-06	1.01487	Mlph	9.93257e-38	0.702618	Cpsf3l	2.94795e-64	0.639652	Nrarp	8.53972e-08	0.867026	Lgals1	1.04116e-08	0.192276	Cacna1s	1.37515e-14	3.98567	Anapc10	4.0775e-54	0.720059	Nedd9	3.18764e-13	0.428659	Alg1	2.22283e-19	0.584385	Ipmk	2.70121e-23	0.628234
1405	Usp9x	8.49247e-06	0.203471	Nipa2	1.04548e-37	0.590949	Incenp	3.13717e-64	0.966468	Naa50	9.73653e-08	0.184236	Zfp830	1.04501e-08	0.388561	Mir17hg	1.49376e-14	2.09221	Ilf2	4.86784e-54	0.572599	Mfsd10	3.20117e-13	0.504119	Lrba	2.25829e-19	0.44441	Sepn1	3.03527e-23	0.660567
1406	Ewsr1	8.90647e-06	0.175362	Efna5	1.1757e-37	1.23337	Fabp4	3.21705e-64	1.86591	Hnrnpc	1.02938e-07	0.0971898	Rnmt	1.05959e-08	0.284789	Atg13	1.50196e-14	0.731134	Eif1ad	5.04517e-54	0.655269	Psrc1	3.23115e-13	1.43994	Atp6ap2	2.26223e-19	0.415851	Phf20l1	3.06428e-23	0.309002
1407	Taf9b	8.96721e-06	1.25619	Ddx19a	1.36093e-37	0.83169	Twistnb	3.41719e-64	0.621667	Adss	1.06959e-07	0.148296	Cldn6	1.08194e-08	0.185242	Gli3	1.5254e-14	2.14877	Sephs2	5.19651e-54	0.686549	Mkrn1	3.36103e-13	0.357407	Tjp1	2.31514e-19	0.4818	Ppp2r4	3.06428e-23	0.329304
1408	Apbb2	9.19566e-06	0.38895	Sema3e	1.42213e-37	0.920164	Spdl1	3.86679e-64	1.48523	Zfp330	1.11196e-07	0.4238	Gprc5c	1.08885e-08	0.832068	Fgd6	1.52634e-14	0.602931	Rps6ka3	5.66831e-54	0.603157	Zbtb18	3.3731e-13	0.617541	Atxn10	2.34246e-19	0.348134	Esrra	3.86235e-23	0.50374
1409	Lgals8	9.34742e-06	0.519933	Luc7l	1.67227e-37	0.674248	Akap5	4.01398e-64	0.44083	Thyn1	1.17702e-07	0.457396	Micall2	1.12084e-08	0.591953	Igsf5	1.90953e-14	0.476593	Lypla1	6.48911e-54	0.677287	Dapp1	3.40284e-13	0.876303	Mknk2	2.43054e-19	0.415886	H2-T23	4.11894e-23	0.465448
1410	Khk	9.49492e-06	0.694056	Vps37b	2.06186e-37	0.922159	Cttnbp2nl	4.02368e-64	0.681754	Tmem208	1.19427e-07	0.124866	Rgs11	1.1318e-08	0.695163	Slc15a1	1.96928e-14	2.21057	Hnrnpll	6.89159e-54	0.614558	Polr2m	3.53428e-13	0.304787	Mpnd	2.46106e-19	0.392107	Tmem53	4.40655e-23	1.03893
1411	Lpar3	9.60093e-06	1.65417	Ccnf	2.44724e-37	2.06381	Racgap1	4.54645e-64	0.801906	Timm17b	1.22866e-07	0.380652	Slc38a1	1.14093e-08	0.259764	Pcnx	2.066e-14	0.788397	Ppih	6.92842e-54	0.665209	Dhx36	3.56102e-13	0.375115	Cpne2	2.68678e-19	0.817035	Gna13	4.50146e-23	0.260828
1412	Efemp2	1.02328e-05	0.73439	Sec11c	2.46493e-37	0.437618	Slc4a4	5.05513e-64	0.479297	Triobp	1.41174e-07	0.564362	Kdm4b	1.16888e-08	0.635798	Pitpnm2	2.11958e-14	0.814771	Tes	8.30672e-54	0.538759	Knstrn	3.59467e-13	0.888836	Zfp358	2.7528e-19	0.801728	Decr1	4.72404e-23	0.421195
1413	Klhl7	1.08764e-05	0.829436	Esyt2	2.61752e-37	0.721501	Dusp7	5.9188e-64	0.723076	1500009L16Rik	1.4415e-07	1.55723	Vamp4	1.18802e-08	0.23539	Scarf1	2.14821e-14	1.82016	Strn3	8.34505e-54	0.515361	Ppp2cb	3.74421e-13	0.288494	Stx18	2.80275e-19	0.523705	Naaladl2	5.03998e-23	1.74843
1414	Lhpp	1.13152e-05	1.39489	Eif2a	3.14639e-37	0.614039	Rbbp4	6.73443e-64	0.452831	Ncaph2	1.477e-07	0.380037	Vsig2	1.20376e-08	0.276107	Rab11fip3	2.1963e-14	0.988564	Dynll2	9.34721e-54	0.508439	Yipf5	4.01842e-13	0.383655	Pdgfb	3.05827e-19	0.860526	Svip	7.21478e-23	0.674868
1415	Mdm4	1.15927e-05	0.496408	Ube2j1	3.92203e-37	0.786767	Ddx10	7.27485e-64	0.68962	Smpd3	1.53213e-07	1.67397	Dgcr14	1.24228e-08	0.43923	Trim62	2.20812e-14	1.22672	Prkar1a	9.67941e-54	0.479638	Dhrs4	4.09003e-13	0.487844	Tmf1	3.17124e-19	0.389172	Tprgl	7.45773e-23	0.296322
1416	Casc4	1.1663e-05	0.797289	Copg1	4.01826e-37	0.571802	Ndfip1	7.64847e-64	0.568803	Pgap1	1.57031e-07	0.602688	Kctd13	1.26007e-08	0.4723	Ssh1	2.52727e-14	0.567764	Tcea1	1.06433e-53	0.580065	Scamp2	4.24333e-13	0.353912	Rnf181	3.19895e-19	0.397387	Sec14l4	7.56146e-23	0.283328
1417	B4galt3	1.16749e-05	0.405448	Ltv1	4.4111e-37	0.951969	Pls1	7.65476e-64	0.662531	Vim	1.65557e-07	1.29508	Nkiras1	1.27822e-08	0.354117	Adck4	2.55279e-14	0.563775	Mafg	1.2078e-53	0.54344	Cenpv	4.43543e-13	0.359585	Bptf	3.2248e-19	0.422074	Osgin1	7.94099e-23	0.297146
1418	mt-Co2	1.22591e-05	0.231215	Rnft1	6.33232e-37	0.948726	Frrs1	7.78389e-64	0.901768	Spr	1.71598e-07	0.189007	Tbc1d14	1.28275e-08	0.324191	Fam214a	2.68559e-14	1.16907	Gdf15	1.21902e-53	1.53895	Ggh	4.63167e-13	1.00469	2310035C23Rik	3.28489e-19	0.418914	Insig2	9.9589e-23	0.3289
1419	Slc24a3	1.25809e-05	1.95546	Thoc7	6.60824e-37	0.403948	Snrpc	8.44803e-64	0.445078	Commd4	1.91895e-07	0.3523	Pabpn1	1.30554e-08	0.248994	Phkb	2.74416e-14	0.535252	Mphosph10	1.22152e-53	0.630033	Uqcrq	4.79105e-13	0.266769	Mnat1	3.41053e-19	0.450336	Rit1	1.20626e-22	0.594841
1420	Ppp1r13b	1.25938e-05	0.550048	Cmtm4	7.75317e-37	0.6535	Ccdc88b	1.05397e-63	0.908334	Farsa	1.96116e-07	0.483209	Rab11fip5	1.40484e-08	0.80031	Epb41l1	2.75488e-14	0.69137	Pigf	1.22182e-53	0.656231	Plekhj1	4.93266e-13	0.3321	Hif1an	3.41575e-19	0.807182	Fam53b	1.20626e-22	0.648189
1421	Ulk1	1.26578e-05	0.509004	Hist1h1c	8.01066e-37	0.787136	Polr2m	1.09218e-63	0.429448	Neu1	2.09111e-07	0.335201	Rassf9	1.42724e-08	0.348347	Notum	2.94326e-14	3.25874	Rad17	1.28112e-53	0.700047	Uap1	4.99575e-13	0.426931	Dusp14	3.68264e-19	0.807298	Lrrc1	1.23075e-22	0.774981
1422	Rnf216	1.303e-05	0.510225	Atp10a	8.38906e-37	2.02465	Srp19	1.12052e-63	0.435932	Zfp771	2.45907e-07	0.46025	Tifa	1.43518e-08	0.761339	Fermt2	2.96065e-14	0.306659	Ap2a1	1.31968e-53	0.663638	B4galt1	5.08703e-13	0.428395	Rnf20	3.6905e-19	0.417346	Arf3	1.56591e-22	0.321331
1423	Adgrl1	1.31251e-05	0.850531	Rps6ka4	9.51775e-37	0.710888	Rad51	1.39118e-63	0.980942	Thop1	2.614e-07	0.633163	Arhgef7	1.45589e-08	0.290745	Ptprm	3.23871e-14	0.507301	Ppip5k2	1.32284e-53	0.849717	Plaa	5.19438e-13	0.426456	Pitpnm3	3.95534e-19	1.13307	Cul9	1.59231e-22	1.16573
1424	Polg	1.36119e-05	0.638567	Rpa1	1.01508e-36	0.960707	Rtfdc1	1.45841e-63	0.544059	Rab11fip5	2.72533e-07	1.15296	Ccng2	1.45666e-08	0.420967	Asxl2	4.50539e-14	0.404552	2310036O22Rik	1.33086e-53	0.427943	Mki67	5.29678e-13	0.738849	Tmem219	4.04469e-19	0.448179	Fbxo8	1.63071e-22	0.640446
1425	Cdc42bpb	1.39547e-05	0.472514	Leo1	1.0193e-36	0.808164	Pelp1	1.55183e-63	0.891799	Sprr1a	2.77324e-07	0.484465	Chfr	1.51271e-08	0.333231	Snx1	4.50626e-14	0.372683	Cops7a	1.46964e-53	0.562868	Ptms	5.31828e-13	0.289324	Gpr137	4.20127e-19	0.645451	Lyn	1.70806e-22	1.03891
1426	Cdyl2	1.41907e-05	1.02752	Cldnd1	1.07282e-36	0.673186	Slc24a5	1.76461e-63	0.78643	Coq10b	3.05456e-07	0.343677	Zfp707	1.67391e-08	0.616259	Rbm44	4.74811e-14	1.86638	Rnf19b	1.54569e-53	0.633929	Sec23b	5.39555e-13	0.360855	Numb	4.20127e-19	0.610076	Msra	1.74156e-22	0.902921
1427	Rhou	1.43027e-05	0.501234	Cgn	1.07842e-36	0.530201	Smc1a	1.97732e-63	0.46572	Isca2	3.30533e-07	0.376088	Ptk7	1.71931e-08	0.23678	Pde7b	4.8903e-14	1.23017	Smndc1	1.57727e-53	0.605002	Fam53b	5.42538e-13	0.637894	Ccdc53	4.25784e-19	0.439615	Pnpla8	1.8618e-22	0.480015
1428	Trim41	1.50334e-05	0.676548	Klhl21	1.12808e-36	0.852281	Ntm	2.18384e-63	1.54969	Slc28a3	3.37145e-07	2.7194	Susd3	1.72524e-08	1.76537	Braf	5.1762e-14	0.506125	Bmi1	1.81193e-53	0.839063	Mat2b	5.55166e-13	0.358352	Epha1	4.52649e-19	0.616355	1700020I14Rik	1.96281e-22	0.262534
1429	Lgi2	1.56774e-05	2.29494	Naa10	1.16145e-36	0.599368	Prkg2	2.46297e-63	2.30292	Gadd45a	3.64071e-07	0.462726	Sp3os	1.72628e-08	0.339715	Prkag2	5.46848e-14	1.00136	Tspan5	1.97269e-53	0.819207	Sfr1	5.64992e-13	0.311079	Akr1b10	4.57835e-19	0.595256	Ccp110	2.02712e-22	0.519119
1430	Stox2	1.64089e-05	1.01095	Smc6	1.44041e-36	0.54703	Emc4	2.62238e-63	0.451949	Mrps30	3.99615e-07	0.516948	Gns	1.80399e-08	0.211146	Lgmn	5.87908e-14	0.293669	Agfg2	1.97942e-53	0.779628	Srp19	6.12043e-13	0.296425	Tmem160	4.65635e-19	0.378506	Mff	2.05873e-22	0.253378
1431	Phactr2	1.65269e-05	0.528976	Casc5	1.51151e-36	1.43659	Pwp1	2.79814e-63	0.850351	Igsf8	4.24013e-07	0.522269	Hdac7	1.83203e-08	0.206405	Eif4enif1	5.97004e-14	0.558894	Wdr12	2.57873e-53	0.751067	Rpl37a	6.16019e-13	0.137226	Kif21a	4.75407e-19	0.49392	Tbc1d17	2.11747e-22	0.487644
1432	Ccdc15	1.67147e-05	1.8527	Enoph1	1.58124e-36	0.959463	Srrt	2.82459e-63	0.570551	Rpa2	4.37261e-07	0.671265	Agl	1.86077e-08	0.435817	Ubl3	6.44433e-14	0.215308	Ctdnep1	3.01503e-53	0.575088	Sra1	6.38936e-13	0.293307	Adck4	4.77718e-19	0.460045	Vps13c	2.12126e-22	1.00635
1433	Sfxn2	1.67736e-05	0.939757	Dcps	2.36497e-36	0.683619	Usp15	3.13267e-63	0.590752	Cox18	4.44427e-07	0.546103	Btf3	1.90648e-08	0.09399	Rsrc2	6.61364e-14	0.275383	Zc3hav1	3.15545e-53	0.605295	Clns1a	6.76889e-13	0.355106	Rab7	4.98258e-19	0.338979	H1f0	2.81745e-22	0.258692
1434	Bahcc1	1.69943e-05	1.0448	Pim3	2.36782e-36	0.582507	Dnajc7	3.25402e-63	0.482328	Inhba	5.03514e-07	1.17001	Rpl10	1.90744e-08	0.0263571	Ttc7b	6.79647e-14	1.77323	Esrp2	4.0735e-53	0.7592	Fip1l1	6.82565e-13	0.346209	Brd1	4.98479e-19	0.435706	Arhgap35	2.95306e-22	0.582283
1435	Epc2	1.73249e-05	0.49577	Ykt6	3.10247e-36	0.881963	Ssna1	3.48873e-63	0.455848	Rnf4	5.04151e-07	0.311614	Tmem87b	1.92589e-08	0.276107	Plbd1	6.95277e-14	1.25017	H3f3a	5.07359e-53	0.276912	Fkbp3	6.9596e-13	0.312561	Igf2r	5.02919e-19	0.408055	Tmem192	3.13014e-22	0.506235
1436	Stx17	1.74237e-05	0.470712	Dars	3.61161e-36	0.70925	Ppig	3.53356e-63	0.424172	Rnh1	5.84769e-07	0.111955	Parp10	1.95451e-08	0.75852	Col4a3	6.99568e-14	0.313734	Ahctf1	6.42963e-53	0.684546	Lsm2	7.76369e-13	0.343715	Nbr1	5.17675e-19	0.383348	Ndufa11	3.56738e-22	0.205899
1437	Mfap1b	1.82625e-05	0.64444	Ccdc58	4.82703e-36	0.614498	Rab10	4.08021e-63	0.40675	Cd14	5.99377e-07	0.429417	Spats2l	2.00315e-08	0.543403	Slc6a9	7.16988e-14	0.751097	Atp2c1	6.50691e-53	0.619792	Ciapin1	7.92375e-13	0.34993	Dcakd	5.20082e-19	0.421713	A530020G20Rik	3.66791e-22	0.938987
1438	Map3k13	1.82744e-05	2.20392	Zdhhc21	4.95859e-36	0.978267	Fads3	5.00906e-63	0.42841	Rps15	6.18253e-07	0.0717058	Ankrd24	2.05401e-08	0.733046	Chd6	7.48316e-14	0.411386	Tmem261	6.93368e-53	0.662635	Mrpl18	8.08543e-13	0.296793	Gbf1	5.2182e-19	0.455105	Pf4	3.66838e-22	0.730207
1439	Milr1	1.83308e-05	2.25573	Top1	5.19046e-36	0.360336	Tstd3	5.20304e-63	1.18829	Mrpl45	6.39403e-07	0.34692	Zcchc10	2.15217e-08	0.325725	Fam195b	7.81979e-14	0.298733	Nob1	7.04931e-53	0.736474	Wdr61	8.57908e-13	0.357681	Parp9	5.51496e-19	0.751655	St6galnac4	3.76881e-22	0.365584
1440	Mecp2	1.84161e-05	0.541947	Lrrc8c	6.24043e-36	0.454693	Pgap1	5.20304e-63	0.760119	Ugdh	6.42938e-07	0.383642	Epsti1	2.17755e-08	1.18037	Mon2	8.86215e-14	0.573826	Rpp14	7.66691e-53	0.746912	Cnih4	8.67678e-13	0.306635	Ubn2	5.65457e-19	0.39376	Slc25a17	4.65038e-22	0.379766
1441	Atxn1	1.87202e-05	0.397808	Hirip3	6.68262e-36	1.13741	Aurka	5.70736e-63	1.0341	Rhno1	6.43631e-07	0.63737	Card10	2.21287e-08	1.06006	Rnf146	9.28514e-14	0.580343	Adgrg6	8.579e-53	1.31804	Yif1a	8.70974e-13	0.391389	Hist1h1e	5.7654e-19	0.829834	Mthfsl	4.79567e-22	0.527109
1442	Unk	1.9343e-05	0.992863	Stom	6.93653e-36	1.21314	Creb5	5.9587e-63	1.54472	Ephb2	6.59996e-07	1.22028	Fbxl12	2.21596e-08	0.405492	Foxj2	9.51776e-14	0.913867	Rpl13	8.61916e-53	0.238801	Smarce1	8.81885e-13	0.335218	Rabl6	6.15083e-19	0.38905	H2-K1	4.99468e-22	0.167548
1443	Mbtps1	1.94552e-05	0.417122	Bcl2l1	7.81109e-36	0.557725	Msmo1	6.40159e-63	0.470487	Bod1	7.02006e-07	0.238303	Zfp280d	2.28453e-08	0.311178	Tmem245	9.77144e-14	0.25866	Tacstd2	8.70521e-53	0.571002	Lactb2	8.8417e-13	0.429214	Rfc1	6.31145e-19	0.435526	Ubn1	5.17395e-22	0.318253
1444	Zfx	2.00771e-05	0.470368	Fabp4	8.38468e-36	2.18307	Ttll7	6.44352e-63	0.472411	Zfp511	7.57352e-07	0.530793	Ppp1r14a	2.35079e-08	0.963754	Fsd1l	1.00493e-13	1.49019	Noc4l	1.00537e-52	0.695304	Mydgf	9.01895e-13	0.283256	Pigu	6.42419e-19	0.442058	Syde2	7.46172e-22	0.999775
1445	Fnbp1	2.05518e-05	0.965206	Oaz1	1.13452e-35	0.212984	Krr1	6.99647e-63	0.660648	Gmds	7.96076e-07	0.601947	Rhoa	2.457e-08	0.0510651	Fbxo11	1.13969e-13	0.482821	Pusl1	1.04932e-52	1.51394	Mecr	9.95774e-13	0.573455	Gsk3b	6.51874e-19	0.369912	Pign	7.50504e-22	0.500768
1446	Srcap	2.10678e-05	1.52305	Polr2l	1.36286e-35	0.744196	Hs3st1	8.60349e-63	0.637217	Chaf1a	8.05898e-07	0.710267	Pddc1	2.58057e-08	0.316864	Gne	1.16657e-13	0.701274	Spc24	1.24074e-52	0.876463	Snrnp25	1.01244e-12	0.515364	Nfib	6.53179e-19	0.356856	Mvd	7.53439e-22	0.359795
1447	Lzts1	2.13296e-05	1.97291	Atad3a	1.53489e-35	0.876527	Pfkl	1.07019e-62	0.417577	Fcf1	8.35992e-07	0.404475	Sat2	2.61627e-08	0.515932	Ctdsp1	1.41375e-13	0.606782	Rab12	1.3692e-52	0.524438	Ndufb2	1.02761e-12	0.288857	Slc25a51	6.66518e-19	0.418506	Ralgapa1	8.35877e-22	0.560791
1448	Pptc7	2.15988e-05	0.52524	Thg1l	1.55411e-35	1.54658	Rhoc	1.10736e-62	0.55038	Cd151	8.4996e-07	0.181197	Vsig1	2.64711e-08	1.43815	Prkcd	1.43651e-13	0.358888	Ces1g	1.42905e-52	4.48845	Dnajc12	1.0493e-12	0.708321	Micu2	6.69271e-19	0.471076	Hscb	1.05494e-21	0.493449
1449	Slc25a36	2.17323e-05	0.431536	Thyn1	1.75428e-35	0.749769	Ehbp1l1	1.1968e-62	1.02012	Mak16	8.71345e-07	0.327	Pfdn1	2.76814e-08	0.140657	Lag3	1.46852e-13	2.70986	Vta1	1.45553e-52	0.568322	Gale	1.06307e-12	0.47186	Ptprm	6.82405e-19	0.499321	Agtrap	1.07454e-21	0.500851
1450	Naga	2.20888e-05	0.396506	Nme6	2.22411e-35	1.22154	Wipi2	1.42037e-62	0.536406	Srp72	8.92581e-07	0.154107	Rhbdd1	2.78091e-08	0.53332	Ubr2	1.64755e-13	0.425052	Rpl22l1	1.46476e-52	0.370108	Crip2	1.06314e-12	0.280201	Snx24	7.36263e-19	0.411171	2010320M18Rik	1.21645e-21	0.463043
1451	Ddx39b	2.22915e-05	0.184103	Smurf1	2.9179e-35	0.588411	Usmg5	1.45128e-62	0.389997	Cwc15	9.06693e-07	0.115722	Prpf6	2.84447e-08	0.299145	Bahcc1	1.7697e-13	1.22526	Psmg2	1.64888e-52	0.720414	Dera	1.06713e-12	0.392373	H2-T23	7.56968e-19	0.52723	Aco2	1.235e-21	0.215349
1452	Gprasp1	2.2747e-05	0.980125	Psen2	3.0307e-35	1.11696	Foxq1	1.61177e-62	0.523887	Msmo1	9.5274e-07	0.191116	Eepd1	2.86343e-08	0.438062	Slc16a7	1.93054e-13	1.12497	Slc7a1	2.27169e-52	0.749919	Sf3b1	1.06732e-12	0.284569	Phf12	7.65397e-19	0.423917	Fam222a	1.42438e-21	1.26056
1453	Apmap	2.27642e-05	0.431966	Eny2	3.34944e-35	0.374529	Dpp3	1.62672e-62	0.567845	Nt5dc2	1.02082e-06	1.02295	Hdac11	2.9365e-08	0.776745	Phactr1	1.98681e-13	1.46806	Cep83	2.41249e-52	0.754621	Slc12a7	1.08719e-12	0.719421	Pex11g	8.03363e-19	0.756566	Eif2ak3	1.54483e-21	0.763864
1454	Rap2a	2.31354e-05	0.412587	Zwint	4.98799e-35	0.536374	Dhh	1.84144e-62	1.97663	Otub1	1.0281e-06	0.303123	Rere	2.96563e-08	0.224595	Cnst	2.00554e-13	0.911699	Erp44	2.44497e-52	0.545608	Psip1	1.09722e-12	0.347133	Vps36	8.14526e-19	0.396419	Psrc1	1.75202e-21	1.22622
1455	Wipf1	2.35016e-05	1.17127	Nampt	5.06022e-35	0.641308	Fmnl2	1.97555e-62	2.21247	Mex3a	1.02911e-06	0.646176	Cnp	3.03705e-08	0.371777	Nenf	2.16534e-13	0.212866	Rap2a	2.57825e-52	0.686834	Mpp1	1.11654e-12	0.575841	Tmem53	8.27424e-19	1.04312	Aes	1.83584e-21	0.172276
1456	Kat6a	2.41011e-05	0.519418	Mlx	5.1993e-35	0.629727	Cggbp1	1.98705e-62	0.460318	Rps19	1.06014e-06	0.0271925	Coq10a	3.04106e-08	0.339827	Cntfr	2.17429e-13	1.697	Napg	2.67468e-52	0.702726	Chmp4b	1.14613e-12	0.302682	Prrc1	8.60795e-19	0.475484	Orai3	1.8732e-21	0.655751
1457	Gm10600	2.46626e-05	2.37085	Zcchc17	5.34807e-35	0.566117	Cblc	2.25888e-62	0.570266	Mllt11	1.09359e-06	0.737068	Wnt5a	3.2006e-08	1.85184	Gltscr2	2.21167e-13	0.345878	Cops3	3.59221e-52	0.547579	Rpl41	1.15589e-12	0.142468	Fam173b	8.64723e-19	0.674743	Tmem246	2.28808e-21	0.832028
1458	Sgce	2.47869e-05	0.698773	Lman2	5.97627e-35	0.425226	Cenph	2.44575e-62	1.1866	Pabpc1	1.13934e-06	0.0783076	Tgm2	3.23754e-08	0.311731	Prrc2a	2.22406e-13	0.311394	Mettl10	3.66903e-52	0.835261	Krt7	1.2053e-12	0.556293	Six4	8.75015e-19	1.29677	Fam208a	2.64961e-21	0.460049
1459	Faap100	2.47989e-05	0.985028	Mgat5	6.70068e-35	0.800838	Klf4	2.47853e-62	0.545605	Chmp4c	1.15334e-06	0.572731	Ccdc61	3.29027e-08	0.51977	Rab9	2.22466e-13	0.223904	Dbt	3.90994e-52	0.728926	Ect2	1.2053e-12	0.69966	Med16	9.03713e-19	0.842035	Dlg1	2.66015e-21	0.338269
1460	Kmt2b	2.49088e-05	0.549668	Actr2	6.72263e-35	0.430668	2700060E02Rik	2.90166e-62	0.367222	Rad51	1.25597e-06	0.668666	Cwc25	3.29228e-08	0.37466	Sfmbt1	2.28141e-13	0.955522	Cbfb	3.97727e-52	0.720736	Habp4	1.23149e-12	0.813393	P3h4	9.04617e-19	0.528258	Tmem94	2.92028e-21	0.760201
1461	Ensa	2.51252e-05	0.396511	Gtf3c6	8.98482e-35	0.654438	Cep55	3.74752e-62	1.15007	Pigf	1.29199e-06	0.498387	Snrpb2	3.30043e-08	0.203089	Mettl20	2.36326e-13	1.43317	Hook1	4.01279e-52	0.66442	Cdca3	1.27453e-12	0.762112	Dnajb14	9.12955e-19	0.402959	Taf2	3.01373e-21	0.485375
1462	Kank1	2.53789e-05	1.46759	Mrpl17	9.567e-35	0.428352	Trip13	4.12147e-62	1.33045	Derl1	1.32483e-06	0.142946	Ago2	3.36675e-08	0.232743	Psmb9	2.73316e-13	0.778068	Tbpl1	4.55534e-52	0.72834	Gjb3	1.28679e-12	0.430122	Galk2	9.14042e-19	0.474091	Panct2	3.07555e-21	1.32454
1463	Zxdb	2.54807e-05	0.775964	Csde1	9.75931e-35	0.343963	Whsc1	8.61879e-62	0.557009	Alg5	1.36779e-06	0.388275	Vps72	3.44417e-08	0.23184	Per2	3.68237e-13	1.20334	Tnpo1	5.28948e-52	0.5927	Gclc	1.3278e-12	0.413444	Tspan1	9.21331e-19	0.514822	Pdpn	3.15897e-21	1.14724
1464	Camsap2	2.64117e-05	0.517063	Ccdc115	1.00218e-34	0.847411	Tmem120a	9.12177e-62	0.925756	Mapre1	1.43153e-06	0.131326	Dnm1	3.49823e-08	2.11457	Smgc	3.68541e-13	3.05519	Pcmt1	5.80668e-52	0.543586	Pcnp	1.4763e-12	0.292563	2310039H08Rik	1.02652e-18	0.403533	Shroom4	3.53236e-21	1.08639
1465	Piezo1	2.65185e-05	0.534018	Vmp1	1.13335e-34	0.323004	Ddx41	1.19557e-61	0.608466	Tsr3	1.45311e-06	0.487491	Zfp397	3.52213e-08	0.411648	Gm17182	3.73143e-13	2.2717	Armcx3	6.08735e-52	0.946305	Churc1	1.51141e-12	0.316911	Wdtc1	1.02944e-18	0.542926	Nipsnap1	3.69229e-21	0.444996
1466	Gpr153	2.69091e-05	2.50571	Smndc1	1.25764e-34	0.6754	Ssbp4	1.20114e-61	0.457379	Gm10036	1.52264e-06	0.58168	Smyd3	3.56581e-08	0.682194	Ogt	3.83164e-13	0.293132	l7Rn6	6.38474e-52	0.577923	Celsr2	1.5338e-12	0.955479	Lrg1	1.02944e-18	0.845767	Vps39	3.77572e-21	0.912496
1467	Orai3	2.85983e-05	0.600115	Nudt3	1.32943e-34	0.738287	Psph	1.296e-61	0.667995	Ict1	1.53687e-06	0.249719	Sms	3.643e-08	0.196159	Rb1cc1	3.97787e-13	0.333914	Noct	6.46173e-52	0.750475	Ppp1r2	1.54225e-12	0.294422	Asb13	1.04224e-18	0.740711	AI413582	3.801e-21	0.421063
1468	Tnfaip8l3	2.86873e-05	2.48793	Srxn1	1.4186e-34	0.864491	Hsd17b11	1.30229e-61	0.505998	Mlf1	1.76905e-06	1.47221	Arf1	3.65287e-08	0.0216151	Bcap29	4.05889e-13	0.627566	Krit1	6.80312e-52	0.607912	Hadhb	1.54225e-12	0.421524	Ublcp1	1.06598e-18	0.436373	Stk40	3.92669e-21	0.6541
1469	Taok2	2.89811e-05	0.639966	Sec61a1	1.50485e-34	0.470821	Vsig2	1.49489e-61	0.693281	Lif	1.85325e-06	0.638433	Pnpo	3.78049e-08	0.405315	Cpped1	4.13182e-13	0.828535	Cog6	6.905e-52	0.762605	Dynll1	1.67017e-12	0.277675	Sec22a	1.11415e-18	0.434597	Ndrg3	4.03061e-21	0.718767
1470	Ccdc117	2.90232e-05	0.851621	Ranbp2	2.04057e-34	0.600761	Apitd1	1.72035e-61	1.21863	Hhex	1.8561e-06	0.873512	Ccdc163	3.99985e-08	0.829785	Ly6k	4.74671e-13	0.299024	Akirin1	7.43169e-52	0.554131	Bend7	1.67058e-12	0.33448	Tmem259	1.11843e-18	0.396023	Rhot1	4.71205e-21	0.439533
1471	Foxp4	2.93549e-05	0.385945	Atp5b	2.13299e-34	0.268079	Dnajc25	1.94009e-61	0.775276	Onecut2	1.87687e-06	1.25978	Mx1	4.07237e-08	1.10811	Vps13d	5.18367e-13	0.748825	Dhrs7b	7.85844e-52	0.64388	Hadh	1.68474e-12	0.339593	Use1	1.12091e-18	0.364178	Atf1	5.72212e-21	0.343698
1472	Plk3	2.93699e-05	0.687798	Ankrd11	3.08016e-34	0.373346	Tspan5	1.95367e-61	0.863594	Cdc73	1.94732e-06	0.390454	Rhog	4.13926e-08	0.243799	Fam134a	5.36221e-13	0.399935	Lztfl1	7.87472e-52	0.725815	Stag1	1.68764e-12	0.452685	Tc2n	1.13507e-18	0.400886	Tob1	6.04786e-21	0.183125
1473	Rasgrp2	3.04625e-05	1.93636	Fam98a	3.41884e-34	1.08449	Rpp30	1.99938e-61	0.709416	Tnnt2	1.99004e-06	1.93058	Eid2	4.15956e-08	0.395638	Parp4	5.68786e-13	0.649725	Myadm	8.47361e-52	0.60425	Mdfic	1.74986e-12	0.419852	Psmc5	1.17736e-18	0.38238	Mfsd7b	6.33148e-21	0.737249
1474	Hipk1	3.07546e-05	0.255888	Stam	3.84969e-34	0.752433	Rnps1	2.348e-61	0.472255	Zyx	1.9948e-06	0.365994	Hunk	4.21179e-08	0.754557	Armc5	6.75708e-13	0.923412	2810004N23Rik	8.59484e-52	0.583546	Aamp	1.77824e-12	0.290446	Il34	1.23219e-18	0.627263	Mcf2l	6.48213e-21	1.22658
[truncated: 1,525 more rows]
