# Supplementary material for: Early-stage lung cancer is driven by a transitional cell state dependent on a KRAS-ITGA3-SRC axis
Source: EMBO J. 2024 May 16;43(14):3. doi: 10.1038/s44318-024-00113-5 (PMC11251082; doi:10.1038/s44318-024-00113-5)
Supplement: Supplementary file 2 — Dataset EV2 [file 44318_2024_113_MOESM2_ESM.zip]

Archive with 4 entries (4 files):
- EMBOJ-2024-117107R1-Dataset_EV2-ds.xlsx
- __MACOSX/._EMBOJ-2024-117107R1-Dataset_EV2-ds.xlsx
- Figure_Legends_for_Dataset_EV2.docx
- __MACOSX/._Figure_Legends_for_Dataset_EV2.docx
