# Supplementary material for: Early-stage lung cancer is driven by a transitional cell state dependent on a KRAS-ITGA3-SRC axis
Source: EMBO J. 2024 May 16;43(14):3. doi: 10.1038/s44318-024-00113-5 (PMC11251082; doi:10.1038/s44318-024-00113-5)
Supplement: Supplementary file 2 — Dataset EV2 [file 44318_2024_113_MOESM2_ESM.zip › EMBOJ-2024-117107R1-Dataset_EV2-ds.xlsx]

## Sheet: All AT2-WT org Leiden - Fig 1
	0_n	0_p	0_l	1_n	1_p	1_l	2_n	2_p	2_l	3_n	3_p	3_l	4_n	4_p	4_l	5_n	5_p	5_l	6_n	6_p	6_l	7_n	7_p	7_l	8_n	8_p	8_l	9_n	9_p	9_l	10_n	10_p	10_l	11_n	11_p	11_l	12_n	12_p	12_l	13_n	13_p	13_l	14_n	14_p	14_l
0	Fosb	0	5.57744	Rps29	0	1.06803	Trf	4.56741e-250	2.93953	Ybx1	0	2.32024	mt-Co3	0	1.77525	Clu	0	5.32489	Ager	0	4.16874	Cks1b	1.65372e-275	2.66789	Taldo1	0	2.4508	Scd1	2.87048e-133	2.75671	Stmn1	2.62905e-157	3.06173	Ifitm3	1.04108e-137	6.65708	Slc34a2	7.62687e-63	2.26351	mt-Nd2	1.10886e-14	1.94998	Eif3h	0.0485244	2.60853
1	Fos	0	5.09656	Rps28	0	1.16453	Npc2	3.27396e-232	0.879053	Rps2	0	2.1622	mt-Nd4	0	1.89503	S100a11	0	2.05755	Emp2	0	3.15061	Ybx1	8.7495e-275	1.40971	Esd	0	2.7971	Scd2	1.17593e-116	1.84334	Mki67	6.52059e-157	4.16159	Cp	1.04108e-137	7.02232	Lamp3	9.08907e-56	1.80436	Slc34a2	1.47228e-14	2.64448	Sub1	0.0485244	2.2233
2	Sftpa1	0	3.82767	Lcn2	0	3.13354	Atp6v1g1	7.45177e-214	0.781815	Npm1	0	2.62007	mt-Nd2	0	2.0818	Tmem176b	0	1.97813	Sparc	0	3.67643	Ran	5.59154e-273	1.8583	Fth1	0	1.59311	Fasn	4.16323e-75	1.69862	Cks1b	1.6874e-156	3.19769	Gpx2	2.5391e-124	3.96245	Gm42418	9.08907e-56	1.7496	mt-Co3	6.44196e-14	1.43824	Prdx6	0.0485244	3.78634
3	Enpep	0	3.05815	Gm10076	0	2.02461	Hp	6.30698e-183	1.83543	Ly6a	0	5.43928	mt-Atp6	0	1.65504	H3f3a	0	1.16526	Cldn18	0	2.95482	H2afz	1.21334e-255	1.69726	Ndufa4	0	1.36853	Tgoln1	1.15955e-63	1.22382	Spc24	5.06099e-155	3.71672	Fxyd3	5.20501e-122	4.74948	Sftpa1	4.30167e-45	2.70623	mt-Nd4	6.46885e-14	1.5733	Hopx	0.0517475	6.27856
4	Errfi1	0	2.49712	Rpl38	0	1.0016	Muc1	1.47658e-176	1.16035	Krt7	0	4.28236	mt-Cytb	0	1.71611	Sat1	4.56506e-305	2.10983	Hopx	0	5.81247	Rps2	8.60025e-255	1.29395	Akr1b8	0	2.85387	Slc34a2	7.83137e-61	1.91253	Cdc20	3.19658e-152	4.37444	Rpl39	1.75134e-120	1.71329	Fos	4.97443e-43	3.0166	mt-Atp6	9.58263e-14	1.40874	Myl12a	0.0525916	2.60015
5	Dusp1	0	3.23391	Fabp5	0	2.81323	Bsg	1.0631e-175	1.064	S100a6	0	5.80885	mt-Co1	0	1.49358	Cldn4	9.1425e-294	4.04474	Clic5	0	4.83791	Erh	1.15787e-250	1.60704	Ftl1	0	1.81287	Ptprf	7.34567e-60	1.01229	Hmgb2	1.31918e-150	2.9603	Gstm2	2.33673e-117	4.44561	Abhd2	9.16787e-34	2.09429	Enpep	6.24057e-13	2.70691	Anxa5	0.0630128	3.40339
6	Jun	0	2.61789	Scd1	0	2.69254	Lbp	2.24499e-174	1.26544	Ran	0	2.74315	mt-Co2	0	1.39841	Ctsl	7.83697e-291	2.05329	Akap5	0	4.67783	Ptma	4.07056e-244	1.16627	Gpx2	0	3.01174	Tmem30a	9.25728e-55	1.09197	Bub1	2.90065e-149	4.01129	Pdcd4	1.3265e-116	5.97425	Fosb	3.26509e-31	2.63682	mt-Cytb	1.04951e-12	1.37609	H3f3a	0.0630128	1.75425
7	Zfp36	0	3.00708	Atox1	0	1.45284	Scd1	3.30512e-173	1.8859	Erh	0	2.32269	mt-Nd1	0	1.5973	Tmem176a	1.09106e-290	2.09799	Cryab	0	3.67347	Ppp1r14b	1.93673e-239	1.73035	Ccng1	0	2.68472	Npc2	4.71039e-49	0.76595	Cdk1	1.05828e-146	3.95199	Tmem176a	2.91921e-116	2.78646	Jun	6.76024e-22	1.37596	mt-Co2	1.19641e-12	1.11509	Myl6	0.0630128	1.75266
8	Ank3	0	2.12073	Elovl1	0	2.3315	Lrg1	1.50935e-172	2.16784	Krt19	0	3.66055	mt-Nd5	0	2.19288	Anxa1	3.07684e-286	2.72793	Hs2st1	0	3.48643	Ranbp1	2.53722e-236	1.85848	Cyb5a	0	1.78129	Lpcat1	1.16703e-48	1.09053	Ube2c	2.31736e-145	4.69494	Tmem176b	3.57548e-116	2.57672	Rpl10	3.35106e-21	0.419452	mt-Nd3	2.02875e-12	1.63378	Cox6c	0.0630128	1.35765
9	Junb	0	2.71082	Scd2	0	1.70406	Aox3	4.29496e-169	1.65923	Rpsa	0	1.41676	mt-Nd3	0	1.93976	Tspo	5.21396e-281	1.31059	Fbln5	0	5.73845	Prdx4	4.44898e-236	1.74399	Rps27l	0	1.71206	mt-Co1	3.03279e-47	0.595888	Birc5	7.38556e-142	3.90884	Rpl6	5.9748e-116	1.31495	Lyz2	1.20632e-20	2.51615	mt-Nd1	2.24903e-12	1.24294	Gpx4	0.0630128	1.94953
10	Oat	0	1.68001	Cxcl15	0	2.2329	Cyp2f2	8.4039e-169	1.90879	Rpl12	0	1.73235	Malat1	0	2.1945	Ffar4	8.22831e-279	3.22713	Prdx6	0	2.50604	Tubb5	8.13228e-235	2.07764	Psca	0	4.12449	Acsl4	4.92008e-46	1.11867	Smc2	7.76675e-142	3.56003	Rps3a1	1.8339e-111	1.10409	Lpcat1	2.61146e-20	0.783825	Fosb	4.49054e-12	3.75503	Rpl37a	0.0630128	1.65992
11	Slc34a2	0	2.65995	Mt1	0	2.61027	Scd2	2.61032e-159	1.12472	Rpl14	0	1.31183	Gm42418	0	2.26115	Cd24a	1.87123e-271	2.4788	Fam174b	0	3.53056	Hspd1	2.26028e-233	1.62772	Srxn1	9.539e-306	3.54627	Rpl41	7.50453e-42	0.492821	H2afz	3.1568e-139	2.08642	Timp3	1.8622e-111	3.8784	Egr1	1.23488e-19	2.33798	Ank3	8.00729e-12	2.09856	Actb	0.0816764	1.50355
12	Cbr2	0	3.26927	Fasn	0	1.88748	Tmem213	1.07734e-157	2.12094	Rps23	0	1.20109	mt-Nd4l	1.07574e-304	1.41395	Krt7	6.74375e-270	2.72969	Col4a4	0	4.3174	Rpl12	6.88162e-233	1.08882	Lgals3	3.63297e-303	2.70579	Gm42418	8.01686e-41	1.02758	Ccna2	1.97046e-138	3.72198	Aqp4	3.31253e-111	4.8568	Sftpb	3.9853e-19	1.0864	Tra2a	8.70009e-12	2.17633	Tmsb4x	0.0822656	1.51336
13	Egr1	0	4.24678	Atp6v1g1	0	0.937224	Fasn	3.32549e-157	1.32491	Snrpd1	0	2.67755	Son	1.54357e-206	1.22791	Krt19	1.48376e-259	2.60209	Col4a3	0	4.89603	Prdx1	5.53487e-230	1.02475	Gclm	4.24482e-295	2.7887	Abhd2	3.43732e-40	1.61576	Hmgn2	1.67524e-136	2.61454	Rps5	2.20685e-110	1.25374	Cbr2	7.76139e-19	1.59597	mt-Co1	1.43008e-11	1.02035	Oaz1	0.085705	1.38986
14	Irx1	0	2.36032	Lrg1	0	2.9156	Selenbp1	6.36498e-156	1.2947	Eif5a	0	1.5958	Sftpa1	7.37906e-193	2.61883	Ier3	5.44675e-258	2.36087	Crip2	0	2.05771	Calr	3.53646e-229	1.47912	Srp14	2.5836e-292	1.32719	Trf	7.01078e-37	2.04881	Cks2	9.84638e-136	2.81301	Rpl23	2.45178e-110	1.18245	Cd36	3.26024e-18	1.02381	Iqgap1	1.61582e-11	1.25851	Cryab	0.128665	4.40818
15	Ahcyl2	0	2.38667	Uba52	0	2.04496	Cox8a	8.69366e-154	0.673735	Rbm3	0	2.05145	mt-Atp8	3.91546e-186	1.45472	Qsox1	7.15568e-254	2.54853	Myl12a	0	1.82851	Dtymk	6.39623e-228	1.92626	Gsn	6.60854e-292	2.61851	Lamp3	6.02195e-36	1.14054	2810417H13Rik	2.22977e-134	3.92621	Rpl37a	4.29491e-110	1.36684	Sdc4	6.10846e-18	0.590903	Ptprf	2.36898e-11	1.5194	Pdlim2	0.134572	3.58894
16	Atf3	0	3.33647	Mien1	0	1.43207	Napsa	9.6111e-153	1.24021	Rps14	0	1.00819	Sftpd	2.05744e-158	1.11804	S100a6	4.01776e-249	3.9175	Igfbp7	0	4.20012	Rps18	1.11919e-227	0.835579	Mgst3	1.94008e-282	2.22339	Eef2	4.13419e-33	0.426582	Tuba1b	1.77221e-133	2.49802	Rpl3	1.15425e-109	1.22018	Rnase4	1.23862e-17	1.07097	Abca3	2.65664e-11	1.8764	Eif1	0.134572	1.08159
17	Ier2	0	2.29036	Rps21	0	0.63553	Aldoa	9.08288e-140	1.05415	Rpl7	0	1.15066	Lars2	1.60882e-157	2.32565	Zfp36l1	1.27922e-244	1.65299	Clic3	0	3.24724	Tspan8	2.24716e-221	1.729	Cystm1	1.15368e-281	1.39257	mt-Nd4l	2.10786e-32	0.776557	Cdca8	2.4594e-133	3.59606	Rps20	1.3785e-109	1.16905	Alcam	5.43722e-17	0.487755	Junb	5.74259e-11	2.5434	Ubc	0.13502	1.10661
18	Rpl10	0	0.996587	Rps27	0	0.754347	Ckmt1	1.17738e-139	1.57649	Rps18	0	1.28153	Scgb1a1	1.36741e-132	1.45739	Krt18	2.47307e-244	1.81057	Ndnf	0	3.66533	Pfn1	1.77823e-219	1.1161	Creg1	1.02503e-277	1.92224	Elovl1	2.21983e-32	1.22978	Racgap1	6.7566e-133	3.75318	Rpl13	4.94963e-109	1.18811	Dusp1	9.90817e-17	1.7276	Nrp1	2.33546e-10	1.86646	Atp6v1g1	0.13502	1.0949
19	Mlc1	0	2.44823	Rpl37	0	0.747615	Tc2n	5.61005e-130	1.22631	Homer2	0	3.41091	Ank3	1.1126e-128	1.23835	Pmepa1	1.5129e-232	2.15083	Pmp22	0	5.12004	Snrpd1	1.71532e-218	1.76665	Calm1	9.70715e-270	1.56196	Rpl37	5.53085e-32	0.503352	Top2a	2.9922e-132	4.27161	Rps16	2.77709e-108	1.18523	Iqgap1	2.09912e-15	0.360409	Matn4	2.46078e-10	2.05566	Rap1a	0.159601	2.96699
20	Etv5	0	2.11435	Lbp	0	1.60107	Atox1	1.9839e-124	0.840543	S100a14	0	3.72831	Cbr2	1.19178e-122	1.90355	Prdx2	3.3077e-231	1.26796	Ahnak	0	2.96173	Nme1	7.36934e-217	1.60234	Txnrd1	8.49608e-266	2.17712	Cxcl15	3.90221e-31	1.34212	2700094K13Rik	1.04299e-130	1.81494	Rpl10a	6.17066e-108	1.31836	Ptprf	3.01819e-15	0.493348	mt-Nd5	3.16744e-10	1.26463	Ppp2cb	0.160882	2.83151
21	Pdlim1	0	2.59967	Bex2	0	2.7797	Lamb3	8.27956e-119	1.2096	Ffar4	0	3.65523	Sftpb	3.44259e-120	1.2375	Tspan1	4.00551e-230	2.35804	Aqp5	0	2.1041	Rpsa	1.04284e-211	0.868025	Cryab	9.3689e-257	2.52994	Dram1	6.13796e-30	0.761933	Ube2s	1.64248e-129	2.02857	Rpl35a	1.20141e-107	1.03946	Errfi1	3.36128e-15	1.28789	Pcnt	3.31866e-10	2.02446	Txndc17	0.163605	2.71719
22	H2-Aa	0	2.44514	Scp2	0	1.20167	AU021092	9.42623e-119	1.57214	Ppp1r14b	0	2.57774	Rbm39	2.0297e-105	0.80627	Arl4c	1.97642e-229	2.25212	Msn	0	2.4602	Tma7	9.47253e-211	1.11466	Pgd	3.55841e-256	1.71933	Abca3	3.51937e-29	0.893426	Cenpw	7.77537e-129	3.2307	Rpl37	6.07075e-107	1.36463	H2-Aa	4.19964e-15	1.13598	Npc1	4.48521e-10	2.12026	Bag1	0.173634	2.24303
23	Sftpd	0	1.61537	Rpl41	0	0.72071	Pcx	1.24654e-117	1.62768	Rpl27a	0	1.05171	Snhg11	6.3895e-100	2.17939	Epcam	1.60254e-226	1.60794	Bcam	0	2.29914	Eif4a1	1.17407e-206	1.05856	Prdx6	7.25207e-251	1.93686	Mt1	5.90504e-29	1.30569	Knstrn	1.64353e-127	3.8577	Rpl22l1	1.14201e-106	1.57392	mt-Nd3	4.56927e-15	0.399529	Malat1	4.59513e-10	1.44188	Pebp1	0.178233	1.98666
24	Cpm	0	2.19097	Atp5e	0	0.898971	Ucp2	8.47696e-116	0.885471	Ptma	0	1.64882	PISD	5.42133e-94	1.8011	Fxyd3	1.60254e-226	3.10842	Sep15	0	1.72207	Hsp90b1	1.33941e-205	1.20548	Cbr3	7.56643e-251	2.79904	Lrg1	6.96419e-29	1.67988	Prc1	2.50656e-125	3.34734	Rpl19	2.04306e-106	0.990513	Scgb1a1	1.25627e-14	1.1724	Hexim1	9.9161e-10	2.34051	Sdcbp	0.179534	1.95163
25	Mme	0	2.54381	Rpl37a	0	0.613731	Uba52	1.4037e-114	1.18108	Rplp2	0	1.18063	Sfta2	1.36689e-87	1.04567	Gsto1	8.27853e-226	2.65582	Qk	0	2.37273	Sec61b	1.52806e-204	1.13233	Krt8	1.22789e-250	1.87505	Soat1	1.01537e-26	0.972671	Cdca3	2.93481e-123	3.7629	Ifitm2	1.31798e-105	2.54062	Dram1	2.46566e-14	0.517907	Foxp1	1.81438e-09	1.65927	Cyb5r3	0.18117	1.96144
26	Lamp3	0	1.97557	Cox8a	0	0.846485	Ndufv3	1.62966e-114	0.85707	Foxq1	0	4.02801	H2afj	5.34846e-87	0.617641	Ubb	6.43934e-221	0.791244	Cd81	0	2.21583	Manf	3.41927e-203	1.61067	Arpc2	3.63474e-246	1.29644	Rpl39	2.35847e-25	0.423541	Hmmr	2.83004e-121	4.02031	Rps15a	8.40682e-104	1.19021	mt-Nd4	7.5028e-13	0.306292	Irs2	2.82629e-09	2.40791	Dad1	0.181924	1.5833
27	Cd36	0	1.93308	Mt2	0	2.12778	Mgst1	4.36594e-114	0.759832	Rps17	0	1.46154	Npw	1.13246e-78	1.5009	Myl12b	9.07269e-221	1.27506	Dag1	0	2.48953	Rps16	4.43836e-202	0.709752	Slc48a1	1.52666e-244	1.94219	mt-Co2	7.25629e-25	0.394757	Ccdc34	3.84238e-120	2.92447	Cyp2f2	1.16729e-103	3.66298	Irx1	1.00922e-12	1.3098	Errfi1	2.96537e-09	2.09497	Map1lc3b	0.186436	1.69614
28	Lyz2	0	3.65598	Tmprss4	0	1.8559	Grina	3.08116e-113	1.02197	H2afz	0	2.28558	Gm26825	1.40359e-77	5.13119	Fn1	3.55998e-220	4.8484	Pdgfa	0	2.86829	Rps17	1.53391e-201	0.89897	Prdx1	3.46906e-244	1.20967	Gm10076	9.91809e-25	0.991031	Pbk	1.92031e-118	3.67469	Rps10	1.22402e-103	1.13376	Junb	1.06639e-12	1.23822	Ppp1r10	3.4651e-09	1.93739	Ndufa7	0.188039	1.6257
29	Nfkbiz	0	3.19067	Ndufa3	0	1.255	Suclg1	1.69287e-112	0.824529	Ddx39	0	3.1427	Egr1	1.47746e-72	1.6899	Mfge8	2.38316e-216	2.36755	Sec14l3	0	3.82361	Stmn1	2.33168e-199	2.16372	S100a6	9.78158e-244	4.12749	Lcn2	1.3457e-24	1.36461	Sgol2a	7.69312e-116	3.14968	Rpl30	4.21057e-103	1.09309	App	2.30711e-12	0.537904	Ahcyl2	4.93724e-09	2.06582	Atp5a1	0.192933	1.08864
30	Car8	0	2.01801	Rpl39	0	0.828835	Mien1	5.54486e-111	0.84638	Msln	0	4.46751	Gm26917	2.97323e-72	2.89018	Foxq1	1.8662e-213	3.01523	Timp3	0	2.79679	Hnrnpab	5.65498e-199	1.26119	S100a11	1.81609e-241	1.70492	Atp11a	4.8672e-24	0.788349	Cenpa	1.73332e-115	3.81593	Rbp4	4.32519e-101	3.5996	Ppp1r14c	3.12663e-12	0.740396	Atp8a1	6.14513e-09	1.49266	Crip2	0.198039	2.43092
31	Acot1	0	2.51652	Trf	0	2.25646	Mt1	5.19451e-110	1.43953	Snrpe	0	1.929	Rps19	4.36004e-70	0.289546	Msn	4.27962e-211	1.61432	Myo1b	0	2.94127	Rps8	2.09692e-197	0.600307	Chchd2	3.76805e-237	0.78456	P4hb	6.03769e-24	0.808116	H2afx	2.00614e-115	3.01643	Rpl28	1.09232e-100	1.1454	Mid1ip1	6.18489e-12	0.928875	Cpm	6.4546e-09	2.08758	Uqcr11	0.202981	1.12516
32	Iqgap1	0	1.03968	Rpl35	0	0.865209	Lcn2	6.52376e-110	1.56414	Ybx3	0	2.40437	Rbpjl	9.66809e-70	1.52226	Itgb6	5.74006e-208	3.09625	Sema3e	0	5.14576	Rps6	6.45825e-197	0.888099	S100a10	5.28341e-234	1.69388	Rpl38	2.37686e-22	0.376119	Cenpf	9.3603e-114	4.05659	Cyr61	1.80228e-100	4.28705	Enpep	3.03049e-11	1.48898	Itga9	7.12447e-09	1.96279	Igfbp7	0.209034	3.43871
33	Gem	0	4.20357	Npc2	0	0.884067	Gm10076	1.81997e-109	1.0406	Rps16	0	1.06699	Jund	1.90445e-64	0.779804	Anxa5	1.43922e-199	1.69541	Icam1	1.1949e-300	1.86541	Slc25a4	2.58332e-196	1.23107	Mpc1	8.37628e-232	1.31533	mt-Nd4	9.66127e-22	0.367857	Tyms	1.06095e-113	2.86503	4631405K08Rik	2.67428e-100	8.74278	Abca3	5.75857e-11	0.597652	Swt1	1.07013e-08	1.65135	Cystm1	0.218356	1.54212
34	Ppp1r14c	0	1.61626	Chil1	0	2.33316	Gpx4	7.22224e-109	0.586427	Krt18	0	2.30199	Neat1	3.56017e-62	0.727205	Gng5	2.15713e-195	0.943188	Ppic	1.5138e-300	1.89586	Cks2	1.35666e-195	2.16676	Bax	9.48514e-232	1.7271	Iqgap1	9.91299e-22	0.470947	Ptma	5.35006e-113	1.23179	Perp	3.70007e-100	3.53089	Cpm	1.88818e-10	1.04568	Jun	1.11851e-08	2.08803	Bri3	0.246504	1.09011
35	Eif4a2	0	1.39085	Ifi30	0	1.45853	Atp1a1	8.93966e-106	0.748765	Rps11	0	1.06888	Luc7l2	3.15454e-61	0.735996	Psca	5.84828e-195	2.81527	Ppp3ca	5.44056e-298	1.87878	Ndufa4	5.25464e-195	0.917359	Cox5a	4.91487e-231	1.26484	Fau	7.42679e-21	0.24288	Tpx2	3.84173e-112	3.81323	Rps4x	3.22984e-99	1.15318	Atp1b1	5.51018e-10	0.256461	Fos	1.17441e-08	2.9651	Prdx1	0.261265	0.909067
36	Nfkbia	0	2.33887	Rpl21	0	0.56447	Aldh2	4.37549e-105	0.781303	Rps13	0	1.12115	Ppp1r14c	3.9105e-58	0.77777	Cd9	1.12458e-192	1.18566	Gng5	2.06192e-287	1.20409	Cbr3	6.07946e-195	2.23811	Hint1	7.87952e-226	1.22366	Secisbp2l	2.24114e-20	1.01539	Tubb5	4.33265e-112	2.2059	Rps11	5.35746e-99	1.08241	Zfp36	7.49219e-10	1.52717	Aplp2	1.30444e-08	1.49296	Atp5l	0.264792	1.06617
37	Rgcc	0	2.20303	Napsa	0	1.51177	Sftpc	2.96867e-100	2.20675	Ranbp1	0	2.67971	2900060B14Rik	6.92788e-56	4.08816	Myh9	6.73711e-191	1.447	Vegfa	3.44347e-283	2.61129	Rpl32	1.05192e-193	0.71786	Tspo	6.87882e-225	1.19502	Lrp2	8.3384e-20	1.08004	Cenpm	1.7767e-110	3.75481	Rps7	8.03728e-99	1.10552	Tpt1	8.51052e-10	0.248418	Stat3	1.49854e-08	1.67193	Calm1	0.272529	1.33162
38	Rnase4	0	2.04922	Acsl5	0	1.15115	Me1	3.11319e-100	0.906953	Gsto1	0	3.55154	Atp8a1	1.08498e-53	0.633288	Tnfaip8	1.32629e-189	2.9439	Gsn	5.20985e-280	2.4678	Npm1	2.80151e-191	1.23246	Gclc	8.61902e-222	2.06951	Rps29	1.16896e-19	0.307692	Kif11	2.02951e-110	3.9065	Sh3bgrl	2.77344e-98	2.34331	Aplp2	3.06507e-09	0.743769	BC005537	1.73026e-08	1.59235	Ubb	0.282203	0.576789
39	Irs2	0	2.47223	Acoxl	0	1.8438	Ubc	9.22792e-100	0.615958	Rplp1	0	1.15614	Nckap5	1.68051e-49	1.00926	2200002D01Rik	6.57605e-188	1.87969	Anxa3	5.28703e-278	1.62227	Arpc2	3.04338e-191	1.09968	Ndnf	1.45028e-218	2.68474	Rps24	1.40057e-19	0.233468	Mad2l1	4.23375e-110	3.14693	Fau	5.11149e-98	0.989573	Mettl7a1	8.02945e-09	1.00336	Zfp36	2.28047e-08	2.23288	Chchd2	0.302839	0.648929
40	Fam46a	0	4.09338	Ndufv3	0	1.15574	Gde1	2.8345e-99	0.816691	Set	0	2.03282	Nav2	3.80404e-47	1.44609	Slc4a4	6.03242e-187	2.09212	Pdlim2	1.76044e-273	2.30311	Hsp90ab1	1.40432e-190	0.863202	Dnaja2	8.95736e-218	1.43229	Rpl6	1.63768e-19	0.248545	Smc4	1.41817e-109	2.28729	Rps27a	5.25588e-98	1.0464	mt-Nd5	9.33779e-08	0.243809	Ces1d	2.28117e-08	1.79094	Cox7c	0.315643	0.615203
41	Hexim1	0	2.30567	H2afj	0	0.830622	Cox6c	6.04512e-99	0.52013	Rps10	0	0.978513	Hc	1.12079e-45	1.05069	Basp1	1.05024e-186	5.08978	Myl12b	5.18973e-271	1.44365	Hmgb1	5.34365e-188	1.14914	Psma2	4.04282e-217	1.37261	Eef1a1	1.65006e-18	0.278457	Tubb6	8.43283e-109	3.40422	Rps24	7.20324e-98	1.05386	Prnp	1.76452e-07	0.489792	Atp11a	4.5598e-08	1.38913	Cox4i1	0.325852	0.707652
42	Klf4	0	3.14897	Uqcr11	0	0.809825	Tcn2	1.40081e-97	1.1611	Rps6	0	1.34171	Pnisr	2.21933e-45	1.14816	Vill	9.0162e-186	3.09977	Cd9	3.76622e-267	1.51917	Tpm4	6.27362e-188	1.22893	Pfn1	7.82489e-217	1.1624	Sepp1	1.68441e-18	0.846137	Ccnb2	2.75518e-107	3.68555	Map1lc3a	9.71666e-98	1.89327	Rplp1	2.86372e-07	0.13863	Aff1	5.09986e-08	2.01537	Ager	0.35193	2.32169
43	Atp8a1	0	1.38006	Tmem243	0	1.31003	Itm2b	2.58875e-94	0.652236	Pfn1	0	1.53275	Exosc7	6.44226e-43	0.612374	Sox4	1.0685e-185	1.63413	Samhd1	3.69631e-266	3.02463	Hint1	1.99613e-187	0.975284	Cfl2	2.05055e-216	1.88134	Muc1	2.14735e-18	0.667829	Tmpo	3.02316e-107	2.07432	Rps21	1.28846e-96	0.97323	Scd1	3.12409e-07	0.994014	H2-Aa	6.49431e-08	2.03205	Anxa3	0.383637	1.67509
44	Aplp2	0	1.38566	Tmem30a	0	1.07398	Psme1	1.04185e-93	0.733272	Anxa1	0	2.99352	Srrm2	9.80847e-43	0.520972	Vmp1	1.22958e-185	1.19602	Lrpap1	2.33222e-264	2.61704	Ppa1	3.38349e-182	1.7321	Anxa3	8.29912e-213	1.56805	Rpl37a	2.85332e-18	0.209381	Ccnb1	7.27767e-107	3.9848	Rps8	1.31144e-95	0.971599	mt-Co1	5.27578e-07	-0.206351	Etv5	7.94275e-08	1.7916	S100a11	0.388989	1.5607
45	Jund	0	1.43489	Mtch2	0	1.1894	Ctsd	5.56756e-93	0.796951	Hsp90ab1	0	1.31973	H2-Ab1	1.5839e-41	0.863571	Hsp90ab1	5.9e-184	0.89259	Gprc5a	3.84252e-262	2.42003	Sdf2l1	3.39781e-180	2.04166	Tpm1	2.73364e-212	1.19176	Ftl1	5.95656e-18	0.533667	Anln	3.08264e-105	3.27448	Phlda3	1.61232e-95	3.41903	Tmbim6	8.10909e-07	0.00448243	Kmt2e	9.35546e-08	1.40543	Pfn1	0.389901	0.838299
46	Bex4	0	2.16314	2010107E04Rik	0	0.990871	Qpct	6.71862e-93	2.14907	Rpl22	0	1.0082	Chka	1.34135e-40	0.700989	Lurap1l	1.43683e-182	1.92581	Timp2	2.33615e-261	2.0964	Gsr	1.36725e-179	1.61821	Gsr	6.9607e-207	1.77363	Atox1	1.07099e-17	0.501821	Hmgb1	4.94371e-105	1.337	Rpl36	2.01332e-95	1.03304	Ank3	1.20147e-06	0.710281	Lpcat1	1.12522e-07	1.33609	Gng5	0.397384	1.08381
47	Brd2	0	1.66425	Fdps	0	1.42984	Scarb2	7.17141e-93	0.805436	Rpl32	0	1.06215	Ptms	4.40382e-39	0.357575	Ano1	8.4559e-181	2.12352	Krt7	5.29894e-261	2.70762	Psma2	2.37303e-179	1.17989	Hmox1	3.44567e-206	2.01163	Lgi3	1.22401e-17	0.784368	Rangap1	7.87335e-105	2.11187	Rpl24	3.74236e-95	1.01425	mt-Nd2	1.44105e-06	-0.177698	Jund	1.54884e-07	1.40321	Clic5	0.415702	3.96405
48	Foxp1	0	1.46275	Tmem256	0	0.97621	Atp5e	2.67504e-92	0.571446	Btf3	0	1.38061	Hist4h4	6.28325e-39	5.25514	Arpc3	3.19814e-180	1.04941	Gramd2	5.49743e-261	2.94218	Ppia	8.99316e-179	0.810713	Gng5	4.64536e-203	0.998532	mt-Nd5	5.99601e-17	0.36013	Hist1h2ap	1.04433e-100	5.7586	Btg2	4.24333e-95	2.35902	Rps12	2.1338e-06	-0.0458888	Mettl7a1	2.45258e-07	1.79976	Akap5	0.421208	3.34573
49	Mid1ip1	0	1.79334	Tc2n	0	1.45614	Col6a1	9.0961e-91	1.49186	Fam107b	0	3.43742	Ccdc141	1.34979e-38	0.911531	Msln	1.62467e-179	3.54467	Myl6	1.27733e-259	1.04787	Actb	1.94533e-178	0.978916	Gsta1	2.11281e-200	5.43371	Sdc1	3.02161e-16	0.319603	Tacc3	1.33767e-100	3.17954	Nfib	7.33494e-95	1.85019	Sfta2	2.64138e-06	0.552925	Slc38a2	3.21655e-07	1.62657	Tspo	0.423458	0.690228
50	Npw	0	2.10678	Atp6v0d1	0	1.18123	1110008P14Rik	5.08433e-90	0.816254	Ppa1	0	2.6876	Tle2	7.13663e-38	1.85593	Cd81	4.28153e-179	1.41897	Slco3a1	7.90537e-259	3.33859	Rps27l	4.61764e-178	1.11578	Txn1	2.14433e-200	1.01495	Alcam	3.24817e-16	0.415287	H2afv	1.38823e-100	1.45649	Rps29	8.36551e-95	1.25812	Hc	3.8596e-06	0.844695	Gm26532	3.76379e-07	3.29957	Flot1	0.435034	4.11448
51	Matn4	0	1.79383	Spg21	0	1.15826	Atp11a	2.01196e-88	0.792967	Gnb2l1	0	1.1407	Ccnl2	8.21994e-37	1.21834	Capzb	3.83754e-178	1.21211	Serpinh1	2.73524e-258	2.0884	Rbm3	1.03613e-177	1.25098	Btf3	3.10079e-200	1.02526	Rnase4	2.95612e-15	0.85614	Kif20b	1.10605e-98	3.59177	Rps9	1.18374e-93	0.904632	Ier2	7.72162e-06	1.00765	Cdh1	3.97689e-07	1.21411	Serf2	0.437375	1.11717
52	Sftpc	0	2.90919	1110008P14Rik	0	1.1847	Atp6v0a4	1.79631e-87	2.33123	Nme1	0	2.17882	Sftpc	1.29194e-35	1.99897	Cd2ap	1.74732e-176	1.5805	Vamp8	6.94974e-258	1.15121	Lsm6	5.22855e-177	1.48125	Cmpk1	5.41478e-199	1.41498	Fth1	1.89958e-14	0.258093	Spc25	1.31001e-98	3.87948	Rpl35	1.22817e-93	1.35302	H2-K1	9.87837e-06	0.0809052	Ier2	4.13006e-07	1.75329	Krt7	0.451172	2.34877
53	mt-Nd3	0	0.996801	Uqcrq	0	0.897978	Epas1	3.85982e-87	1.05109	S100a11	0	2.14619	Ppp1r9a	2.90243e-34	1.06897	H3f3b	1.79723e-176	0.721405	Fads3	3.68301e-257	2.4101	Anp32b	7.40726e-176	1.38537	Ybx1	1.66278e-198	1.24483	Rps28	3.16467e-13	0.210685	Ect2	2.40922e-98	3.00231	Rassf9	5.71952e-93	4.10763	Nfkbia	1.09308e-05	1.14784	Pvrl1	4.40403e-07	1.99234	Rps26	0.466734	0.608845
54	Tsc22d1	0	1.4115	Soat1	0	1.27888	Trp53inp2	4.53443e-87	0.890942	Lsm6	0	2.28149	Btg2	7.16805e-32	0.755437	Laptm4a	4.04441e-176	0.954439	Anxa5	4.20156e-257	2.0044	Set	8.16593e-175	1.1602	Serf2	3.20312e-197	0.796516	Sftpb	7.92446e-13	0.890396	Nusap1	1.04726e-97	4.1193	Rbp1	6.2619e-93	7.5303	Atf3	1.68786e-05	1.25967	Prnp	4.43468e-07	1.23744	Krt18	0.503441	1.21766
55	Sgms1	0	1.86152	Sepp1	0	1.432	Bri3	2.27607e-86	0.501658	Rps20	0	0.978718	Azin2	3.93493e-31	1.64989	Mmp14	1.36119e-173	2.75931	Myh14	8.82172e-256	1.93805	Rps15	4.56093e-174	0.770067	Ssu72	1.87773e-196	1.36191	Mt2	1.28495e-12	1.01596	Cox7a2	2.1361e-97	1.03209	Rpl27a	7.51842e-93	1.00627	Etv5	4.73384e-05	0.809953	Chka	4.8115e-07	1.53796	Nt5c	0.539168	3.41921
56	Mettl7a1	0	1.71003	Cox7a2	0	0.817488	Scp2	1.16773e-84	0.717275	Emp1	0	3.65515	Rps12	4.82552e-31	0.240874	Tmsb10	2.45541e-173	1.68221	Agrn	2.11498e-252	3.22587	Rps14	2.02372e-173	0.578002	Hsp90aa1	1.20032e-194	1.35946	Acsl5	1.86597e-12	0.55594	Rfc5	1.5874e-96	2.70214	Wnt4	1.23728e-92	5.58798	mt-Co3	7.79617e-05	-0.0564558	Spry1	5.57342e-07	1.6293	Rplp0	0.541777	0.480847
57	H2-Eb1	0	1.92063	Atp5k	0	0.963778	Wbp5	9.11801e-83	0.528015	Nap1l1	0	2.1701	Cox6a2	7.07919e-29	1.37877	Ifitm3	3.60018e-172	2.96999	Cdkn2b	2.2405e-252	3.22584	Snrpe	3.77452e-172	1.18245	Ppp1r14b	2.67576e-194	1.67134	Rpl35	1.09869e-11	0.155796	Rrm1	1.46352e-95	2.55189	Trf	1.70141e-91	3.5949	Oat	0.00015762	0.305463	Socs3	5.58165e-07	2.00307	Ifi27	0.578981	3.48367
58	Ppp1r10	0	1.6164	Lrp2	0	1.45402	Gstt1	1.00724e-82	0.930149	Rpl13	0	0.93699	Akap13	1.30817e-28	0.550954	Rtn4	1.2647e-170	1.53523	Asah1	3.20016e-252	2.07251	Sumo2	5.80172e-172	1.07077	Anxa5	3.17859e-193	1.65563	Col4a1	2.44272e-11	0.596373	Prdx4	1.75482e-95	1.69457	Rpl8	2.26064e-91	0.933646	Nfkbiz	0.000341771	1.48435	Nr4a1	5.69103e-07	2.44832	Rtkn2	0.586416	4.85566
59	Glul	0	2.3922	Sec61g	0	0.877791	Acsl5	1.7061e-82	0.716849	Clu	0	4.6712	Arglu1	1.88895e-28	0.780791	Gadd45b	1.67689e-170	1.73737	Ano1	5.05444e-252	2.88423	Gpx2	5.07988e-171	1.83382	Cdkn1a	4.15935e-193	2.15945	Me1	2.46511e-11	0.558632	Aurkb	8.3575e-94	3.67744	Rpl9	3.36221e-91	0.929889	Rps14	0.000385691	0.071617	Hc	6.31152e-07	2.08918	Trappc6a	0.618133	2.94625
60	Kcnj15	0	1.91084	Muc1	0	1.18168	Aes	2.13418e-82	0.609729	Psca	0	4.00336	Abca3	5.5169e-28	0.565881	AW112010	5.84542e-168	4.73148	Fam189a2	1.13915e-251	3.00523	Cox5a	7.05155e-171	1.01522	Msn	5.8759e-191	1.55746	Tmbim6	2.69816e-10	0.14377	Rrm2	2.97124e-93	3.61266	Rpl18a	7.05905e-91	0.918561	Sepp1	0.000388274	0.479781	Cd36	1.37595e-06	1.56128	Cldn18	0.671021	1.06542
61	Chka	0	1.49402	Renbp	0	1.59725	Ndufa7	6.9223e-82	0.543732	Rps15	0	1.17494	Gsap	2.70445e-26	0.917784	Hopx	1.01916e-167	2.4191	Slc44a2	3.52708e-246	2.3998	Rpl13a	1.34979e-168	0.694805	Ckb	5.8759e-191	4.08426	Rpl30	2.86442e-10	0.13818	Incenp	6.24269e-93	2.98593	Rps27	9.0404e-91	1.174	Rps19	0.000765258	0.0167774	Mmp15	1.48403e-06	1.97889	Dbi	0.68707	0.437557
62	Tob2	0	2.05752	Gpx4	0	0.721058	Mtch1	4.67794e-81	0.641954	Wfdc2	0	1.14917	Irx1	2.90758e-26	0.654703	Pgrmc1	5.76855e-164	1.81444	Ehd2	6.47386e-245	3.07457	Spc24	5.90923e-168	2.7218	Slc25a4	2.28019e-186	1.26836	Tmem243	3.00876e-10	0.486547	Rad51	8.38201e-92	3.2957	Rpl36a	2.58315e-90	1.16604	mt-Nd1	0.00121109	-0.0194169	Slc1a3	1.5162e-06	2.73942	Rpl11	0.702	0.0468973
63	Man1a	0	2.22745	Dhrs7	0	1.3752	Stbd1	2.866e-80	1.16945	Eif4a1	0	1.46308	Grb14	3.13594e-25	0.732354	Homer2	7.42371e-164	2.09655	Lmo7	1.84216e-239	1.92735	Nhp2	1.21879e-167	1.56874	Vapa	1.67437e-185	1.07151	Atp1a1	3.8511e-10	0.378223	Ppia	9.02221e-91	0.925899	Trp63	2.97912e-89	6.84802	Egfl6	0.00132378	0.620981	Lamp3	1.93124e-06	1.51115	Ftl1	0.720218	0.807424
64	Txnip	0	1.57899	Bcl2a1b	0	1.88464	Ngfrap1	4.68649e-79	0.709681	Uchl3	0	2.57468	Pde4d	5.54685e-25	1.41342	Por	6.14404e-163	1.65665	Crlf1	3.52041e-239	2.55935	Mgst3	2.38968e-167	1.51203	Ccnd1	2.24551e-185	1.76356	Atp5e	5.58949e-10	0.165617	Cenpe	2.12133e-90	3.67243	Rpsa	4.66708e-89	1.23714	Rps27	0.00142847	-0.065617	Tmem164	2.58279e-06	1.69501	H2afz	0.737481	0.608471
65	Sdc4	0	0.993357	Col6a1	0	1.83065	Atp6v0d1	7.40588e-78	0.747929	Rps8	0	0.874189	Foxp1	6.63297e-25	0.48467	Ppic	1.09276e-162	1.22619	Serf2	2.19144e-236	0.902498	Ckap4	3.46819e-167	1.65475	Tomm20	3.48199e-185	1.23477	Rpl24	9.29409e-10	0.147511	Pmf1	5.55546e-90	2.66197	Itm2b	5.65721e-88	1.44636	Car8	0.0019619	0.556886	Tob1	2.71611e-06	1.78759	Gtf2h5	0.742537	2.16056
66	Bambi	0	2.15265	Pdzk1ip1	0	1.5487	Atp5d	2.80496e-77	0.486341	Actb	0	1.54824	Kcnc3	1.00604e-23	1.02092	Sin3b	6.9809e-162	1.51636	Tmem37	4.72846e-234	3.06864	Esd	2.86983e-166	1.44832	Mrps14	1.03122e-184	1.33575	Rpl35a	1.7017e-09	0.108972	Kif23	4.68389e-89	2.89711	Rpl34	7.29491e-87	0.826918	Pdlim1	0.00323826	1.2294	Sftpa1	2.82295e-06	2.62055	Rheb	0.743587	2.18829
67	Ces1d	0	1.65782	Rpl6	0	0.58298	Vamp8	3.23093e-77	0.514833	Cct8	0	2.05616	Thbs3	2.39421e-23	1.78726	Spint2	1.2771e-161	0.727109	2200002D01Rik	1.33101e-232	2.40654	Nap1l1	3.54712e-166	1.31083	Tshz1	2.1341e-184	2.50755	Abcd3	1.79163e-09	0.531466	Ran	1.61541e-87	1.51819	Ahr	9.47654e-87	3.2929	Mme	0.00387544	1.04374	Mlc1	2.82295e-06	1.78418	Ahnak	0.763017	2.07029
68	Alcam	0	0.99042	Lamp1	0	0.731948	Dhrs7	8.5606e-77	0.916099	Rps15a	0	1.02843	Rrbp1	5.92717e-23	0.459671	S100a14	2.75312e-161	2.16458	Rtkn2	2.12684e-231	6.81175	Pdia6	1.63886e-165	1.15163	Blvrb	1.12535e-183	2.00846	Slco4c1	1.94716e-09	1.02019	Ckap2l	3.79416e-87	4.13055	Ktn1	2.38551e-86	2.19464	Tgoln1	0.00413759	0.155286	Alkbh5	2.83271e-06	1.51969	Eif3e	0.798884	1.8782
69	Ezr	0	1.18641	Rpl18	0	0.536265	Lrp2	9.7663e-77	0.984198	Rpl17	0	1.15061	Npc1	3.0659e-22	0.824038	Ly6a	3.25381e-161	2.75825	Hck	4.42825e-228	5.57383	Rpl14	1.5948e-164	0.674616	Cdc42	5.69696e-182	1.04009	Slc12a2	2.00366e-09	0.416842	C330027C09Rik	5.45355e-87	3.53289	Aldh1a1	3.01657e-86	3.49277	Ezr	0.00413868	0.249474	Sgms1	3.70165e-06	1.79241	Naca	0.811005	0.150267
70	Irx2	0	1.55807	Reep6	0	1.93124	Ndufa3	2.21753e-76	0.70855	Mgst3	0	2.33641	Arhgap31	1.05484e-20	1.31331	Rras	5.66001e-161	1.5461	Scnn1a	2.2398e-227	2.62636	Ube2s	2.22981e-164	1.40684	Rps2	1.2982e-181	1.18584	Trp53inp2	3.23335e-09	0.858173	Rfc4	8.19285e-87	2.43447	Rpl15	8.87117e-86	1.58196	mt-Nd4l	0.00463916	0.000978185	Neat1	4.11486e-06	1.3198	S100a6	0.812069	2.30843
71	H2-Ab1	0	1.88732	Aldh2	0	0.944917	Tmprss4	2.50869e-76	1.00877	Rpl23	0	0.879559	Apoe	1.81342e-20	1.40516	Ly6c1	1.2217e-160	2.0358	Bsg	2.94955e-224	1.14382	Ak2	2.79559e-162	1.45879	Psmd11	3.47209e-181	1.30696	Lamp1	3.42551e-09	0.147545	Cdca2	2.10813e-85	3.74786	Cebpb	3.12945e-85	1.97567	Gclc	0.0057645	0.193822	Abhd2	5.25227e-06	1.48138	2310036O22Rik	0.817482	1.80692
72	Socs3	0	2.25202	Arpc1b	0	0.90688	Lgi3	8.33618e-76	0.933827	Hspd1	0	2.34394	2610028H24Rik	5.30688e-20	1.85341	Ube2b	5.45882e-157	1.01496	Mmp11	2.24695e-223	4.0164	Txnrd1	5.44107e-162	1.5839	Tpp1	4.00822e-181	1.44403	Rps21	3.4523e-09	0.118814	Casc5	5.63263e-85	3.66018	Rps3	5.5462e-85	0.918909	H2-Eb1	0.00655719	0.538332	Lmna	5.49389e-06	1.48907	Skp1a	0.822063	1.68459
73	Antxr1	0	2.60588	Me1	0	0.995095	Limd2	1.33185e-75	0.758632	Eef1b2	0	1.21251	S100g	5.83362e-20	0.595369	Mmp23	5.80994e-156	3.9723	Cnn2	2.78942e-223	1.56406	Shfm1	6.42026e-162	0.843414	Slc6a14	1.30093e-180	2.12112	Nrp1	4.62121e-09	0.527633	Cdkn3	1.26175e-84	4.20303	Dcn	3.64079e-84	10.2687	Jund	0.00968831	0.119764	Antxr1	5.72946e-06	2.08556	Rps29	0.824726	0.0996675
74	Nrp1	0	1.53635	Lcp1	0	1.26922	Ndufa1	9.25148e-74	0.629309	Rps25	0	1.24764	Lpin2	6.85235e-20	0.541927	Serpinb9	7.65246e-156	1.9778	Tspan8	1.08128e-221	1.92073	Tmsb4x	1.40951e-161	0.774413	Ctnna1	1.9201e-180	1.1602	mt-Co3	7.32194e-09	0.202317	Tk1	6.3046e-84	3.09255	Rps13	3.64827e-84	1.02346	H2-Ab1	0.0103301	0.492867	Fbxl18	6.15476e-06	2.65295	Actg1	0.829574	0.734677
75	Sertad1	0	2.39566	Mtch1	0	0.878781	Atp5h	2.46019e-73	0.441723	Psma2	0	1.70197	Pdlim1	3.82461e-19	0.854562	Ly6e	8.42745e-155	1.2145	Laptm4a	4.50151e-220	1.13173	1110008F13Rik	2.23053e-161	1.00694	Sfn	3.41421e-180	2.39718	Tc2n	8.71784e-09	1.06569	Ngfrap1	1.2567e-83	1.24793	Sox2	8.55426e-84	3.93696	Atp8a1	0.0111868	0.19778	Slco2a1	6.80445e-06	1.52318	Suclg1	0.841547	1.57258
76	Spry1	0	1.59826	Grina	0	1.19863	Hibadh	6.23885e-73	0.760628	Phgdh	0	3.75958	Kmt2e	8.60363e-19	0.500199	Akap5	1.03237e-154	2.38876	Rhoa	7.72607e-220	1.13499	Rps13	6.85257e-159	0.640945	Ran	5.15742e-180	1.44229	Zbtb20	9.28214e-09	0.544274	Lockd	2.18358e-83	4.25234	H3f3a	1.25835e-83	1.1072	Actb	0.0117601	0.174155	Eif4a2	8.0625e-06	1.14003	Fth1	0.841547	0.555112
77	Kcne2	0	3.11567	Mpc1	4.4606e-303	0.839461	Etfb	1.62649e-71	0.665831	Esd	0	2.35856	Fus	6.42567e-18	0.606503	Dnajb6	2.36126e-154	1.27111	Cav2	7.9961e-220	2.59188	Ccnd1	2.37797e-157	1.52113	Psma3	7.01711e-179	1.10018	Ctsb	9.82449e-09	0.365742	Dtymk	2.84803e-83	1.72001	Rpl11	1.37311e-83	0.875498	Tob2	0.0120686	1.2333	Tsc22d3	8.4591e-06	1.82798	Hnrnpf	0.889481	1.15835
78	Egfl6	0	1.55887	Unc119	1.39534e-302	1.28168	Cox4i1	4.29211e-71	0.377943	Krt8	0	2.0582	Rpl36	7.51602e-18	0.180149	Cyba	4.1377e-153	1.45882	Scnn1g	3.51851e-219	4.85165	Psmb3	1.50255e-156	1.00365	Commd3	5.54385e-178	1.44739	Atp1b1	9.89099e-09	0.17304	Asf1b	2.47685e-82	3.24802	Rps18	9.78355e-83	1.06699	Lgi3	0.0132047	0.343493	Tnrc6b	9.01424e-06	1.55726	Eif5	0.895277	0.999267
79	Hc	0	2.06011	Usmg5	4.66049e-298	0.897905	Idh2	2.21167e-70	0.748037	Hnrnpab	0	1.80386	Rbm5	8.01831e-18	0.99288	Actg1	6.64265e-152	1.00098	Serpinb9	2.63294e-216	2.3143	Rps25	7.77451e-156	0.792715	Myl6	2.00271e-177	0.846727	mt-Nd1	1.13471e-08	0.173507	Dek	3.18779e-82	1.44906	Dapl1	2.06519e-82	7.74255	mt-Atp6	0.0162429	-0.234857	Acly	1.0145e-05	1.28821	Map1lc3a	0.895277	1.38422
80	Tra2a	0	1.41345	Cyc1	6.25325e-297	1.01215	Chpt1	7.93438e-70	0.793307	Rps12	0	0.978038	Gm6483	1.38227e-17	2.01984	Btf3	7.25015e-152	0.830378	H3f3a	1.01132e-215	0.921484	Ftl1	5.81292e-155	1.05043	Mfge8	1.95667e-176	2.03003	Acly	5.57825e-08	0.566923	Plk1	3.18779e-82	3.76285	Rnd3	6.30623e-82	4.24674	Gem	0.0171538	1.44928	Irx2	1.11769e-05	1.51278	Vapa	0.901611	1.97171
81	Sfta2	0	1.64884	Arg2	2.38638e-296	1.41087	Clic3	1.02057e-69	0.845347	Txn1	0	1.25409	Rpl13a	1.44393e-17	0.148696	Actb	8.56148e-152	0.963349	Gpx4	4.05849e-208	0.947749	Cox7a2	5.81292e-155	0.833938	Mif	4.00362e-176	1.50811	Nfia	6.55911e-08	0.921802	Tubb4b	1.69328e-81	1.67765	8430408G22Rik	4.16877e-81	3.95407	Npc2	0.0230891	0.223106	Ppp1r14c	1.22054e-05	1.34785	Srp14	0.910578	1.53016
82	Dram1	0	1.26216	Ang	1.71197e-295	1.37782	Aldh1a7	1.88619e-69	0.879034	Eif1ax	0	2.02616	Luc7l3	2.47751e-17	0.50936	Psmd8	9.24958e-152	1.29238	1810037I17Rik	1.50714e-205	1.30062	Snrpf	3.19186e-154	1.0554	Rbx1	3.4967e-175	0.996109	Rps26	9.57527e-08	0.0216307	Gmnn	8.58074e-81	2.33754	Asph	4.8473e-81	2.8022	Ces1d	0.0253701	0.35	App	1.42552e-05	1.05415	Srsf5	0.916071	1.55962
83	Apoe	0	3.79234	Fau	9.95475e-294	0.448189	Romo1	1.14671e-68	0.599387	Tnfaip8	0	3.39783	Myh14	1.01454e-16	0.48826	Crlf1	7.92692e-151	1.83992	Tmem176b	4.28033e-203	1.28355	Banf1	4.3232e-154	1.27672	Cd81	7.07627e-175	1.44465	Rps20	2.21024e-07	0.0914335	Cenpq	3.1872e-80	3.19613	Ifitm1	7.59621e-81	7.97819	Bex4	0.028898	0.606148	Man1a	1.4543e-05	1.94926	Gde1	0.920357	1.4387
84	Sec14l4	0	2.08513	Hdc	1.44891e-292	1.49325	Dcxr	2.00932e-68	0.809007	Nhp2	0	2.40275	Rsrp1	1.96546e-16	0.24206	Ubc	8.11543e-151	0.881047	Hmgn1	4.41487e-200	1.00193	Atp5b	1.45538e-153	0.811417	Rnh1	2.0424e-174	1.38979	Rpl29	3.35505e-07	0.0829182	Arhgap11a	1.68205e-79	2.74727	Rps28	1.40857e-80	1.17088	Cd74	0.036896	0.403904	Son	1.73216e-05	0.883795	Ppia	0.925069	0.591463
85	Npc1	0	1.58101	Mgst1	5.15162e-290	0.834491	Atp1b1	3.61736e-68	0.586968	Ncl	0	2.04737	Fam193b	6.27617e-16	1.9261	Map1lc3b	5.50533e-150	0.805174	Magi3	8.97115e-199	2.2236	Rps11	3.54804e-153	0.617517	Gipc2	7.47176e-174	1.96611	Cyb5b	6.15926e-07	0.433966	Nucks1	3.1953e-79	1.41904	Zfp36l1	2.09517e-80	1.80285	Nrp1	0.0456739	0.277484	Lgi3	1.87399e-05	1.35214	Ube2d3	0.928173	0.858784
86	mt-Nd2	0	0.718099	Acsl4	6.60839e-283	1.00269	Higd1a	7.8624e-68	0.592869	Cct2	0	1.83989	Prpf4b	6.55021e-16	1.02258	Nt5e	6.8531e-150	2.10466	Tspan15	4.35587e-196	2.43848	Cct2	3.59946e-153	1.15184	Sumo2	5.60271e-171	1.08658	Aes	8.32791e-07	0.250578	Iqgap3	4.28395e-79	3.59369	Ccnd2	4.73552e-80	3.20158	Sftpd	0.0672965	0.134816	Dusp1	2.04175e-05	1.97768	Higd1a	0.932022	0.940323
87	Abhd2	0	1.50748	Lztr1	1.47264e-282	1.38714	Brd7	1.07965e-67	0.619268	Ppia	0	1.10412	Tns1	8.22241e-16	0.756735	Sumo1	1.50886e-149	1.11468	Scnn1b	3.47034e-193	4.27818	Actg1	8.50185e-153	0.982042	Lsm6	1.49701e-170	1.54685	Rps27	9.26687e-07	0.0399721	Rad21	5.33728e-79	1.59815	Cbr2	6.38772e-80	3.17392	Mlc1	0.0719417	0.9126	Pim3	2.30996e-05	1.87757	Tomm7	0.932738	0.903287
88	Snx25	0	1.47579	Rpl36	2.23226e-281	0.473631	Spg21	1.83431e-66	0.667646	Rpl5	0	1.31071	Lyz2	4.04757e-15	1.8238	Luzp1	1.56775e-149	1.84734	Galnt18	6.97277e-193	4.54977	Rpl5	1.1247e-152	0.82336	Rheb	3.95333e-169	1.2576	Cpm	1.51459e-06	0.599756	Gapdh	5.94965e-79	1.30883	Crim1	9.31134e-80	4.50225	Itih4	0.0750313	1.56505	Gem	3.27393e-05	2.47395	1810037I17Rik	0.934669	1.13407
89	Sepp1	0	1.57286	Slc25a39	6.41982e-279	0.986694	Serpinf1	4.83673e-65	2.11719	Hmgb1	0	1.62346	Adrbk2	5.31831e-15	0.971991	Calm1	8.01989e-148	1.1835	Malat1	1.97367e-192	1.13466	Cdk1	1.50741e-152	3.06155	Cstb	3.5759e-168	1.33516	Tmem50b	1.54765e-06	0.676036	Cmc2	1.03232e-78	1.99277	Glul	9.32088e-80	2.66437	Ctnnb1	0.0998721	-0.180911	Lpin2	3.3092e-05	1.27238	Selk	0.935331	1.0848
90	Stat3	0	1.28659	Gpx1	9.01276e-279	0.766421	Gpi1	8.13899e-65	0.735227	Tmsb4x	0	1.44586	Hspb1	2.45555e-14	0.994321	Cstb	3.54681e-147	1.28428	Dapk2	2.38968e-192	2.92344	Taldo1	8.13606e-152	1.11102	Ndufc2	1.0215e-166	0.886957	Lcp1	2.93274e-06	0.860091	Fbxo5	1.06713e-78	3.36232	Npm1	2.60706e-79	1.66886	Brd2	0.119212	0.703376	Fam129b	3.48823e-05	1.15381	Tceb2	0.936598	1.05032
91	Pim3	0	2.07153	Lpcat1	8.74048e-276	1.10338	Bnip3l	2.78784e-64	0.646594	Tnip3	0	4.22055	Lgi3	3.61615e-14	0.427431	Sdc1	9.68026e-147	0.893702	Sptbn1	4.17154e-191	1.35003	Atp5g3	1.05788e-151	0.944859	Cdc34	3.7756e-166	1.65123	Tfrc	4.34477e-06	0.58326	Atad2	2.75905e-78	2.35514	Abracl	7.93519e-79	1.81845	Matn4	0.131054	0.689241	Tra2b	3.60631e-05	0.953552	Atpif1	0.942959	0.850928
92	Prnp	0	1.10008	Ndufa1	1.42639e-275	0.826262	Tspan1	3.68923e-64	1.03352	Serbp1	0	1.49564	Gigyf1	7.51804e-14	1.52223	Btg2	3.75207e-146	1.36635	Cav1	1.27653e-190	4.94212	Siva1	2.52044e-150	1.22295	Psmb3	3.90238e-164	1.1419	Eif4h	7.92099e-06	0.228503	Dbi	2.79615e-78	0.834443	Auts2	4.54151e-78	4.22788	mt-Cytb	0.142544	-0.412872	Sftpd	3.63701e-05	1.08126	Mpc1	0.950374	0.874136
93	Abca3	0	1.39539	Ift20	1.45061e-273	0.815477	Atp5j2	9.1804e-64	0.513801	Tma7	0	1.4245	Socs2	1.09915e-13	0.328205	Ptprs	1.47388e-145	2.51645	Tceb2	2.78292e-189	0.967698	Rps23	3.87961e-149	0.590679	Sf3b5	1.04794e-162	1.26342	Zdhhc3	8.12079e-06	0.303215	Fam111a	3.64217e-78	2.34799	Naca	6.38644e-78	0.953188	Chil1	0.182076	0.343015	Pik3ca	3.77916e-05	1.40406	Ubl5	0.950374	0.729814
94	Tob1	0	1.66353	Scamp1	4.78392e-271	1.22222	Atp5f1	2.7907e-63	0.50925	Anxa8	0	4.4478	Gprin3	1.68981e-13	1.283	Litaf	2.2678e-145	1.7726	Dpysl2	1.34454e-188	2.52224	Lsm4	4.19853e-147	1.25712	Nme1	3.3749e-161	1.47516	Pi4k2b	1.02861e-05	0.288791	Aurka	3.77964e-78	3.52681	Rpl38	6.54617e-76	1.04191	Txnip	0.187387	0.508711	Tob2	3.99978e-05	1.85493	Gnb2	0.950551	0.642031
95	Pla2g1b	0	1.80179	Rpl24	2.81025e-268	0.537917	Mt2	1.12711e-62	1.03569	Rpl26	0	0.834991	Klf4	3.59177e-13	1.22628	1810037I17Rik	8.31164e-144	1.01584	Tmem59	2.87747e-186	1.02586	Ptgr1	1.78172e-146	1.54596	Rplp1	1.49105e-159	0.785319	Prnp	1.19888e-05	0.207084	Kif20a	1.74227e-77	3.81791	Mdh1	9.08997e-76	1.44795	Acsl4	0.200575	0.034896	St3gal1	4.42571e-05	1.68264	Shfm1	0.950986	0.777701
96	Slc1a3	0	2.58076	Tspan11	9.70873e-264	1.29246	Tgoln1	5.52028e-61	0.684706	S100a16	0	2.26372	Swt1	1.43931e-12	0.365614	Hp	9.26841e-144	2.47399	Ypel3	1.30333e-184	1.85367	Rpl27a	3.38233e-146	0.553993	Shfm1	3.49517e-159	0.860415	Col6a1	1.41609e-05	1.20005	Tmem213	4.22431e-77	2.14364	Fam3c	1.02836e-75	1.95642	Rpl34	0.214601	-0.0702282	Zfp36l2	4.55166e-05	1.8953	Laptm4a	0.953149	0.744418
97	BC005537	0	1.3585	Romo1	2.80442e-262	0.752467	Gapdh	8.09272e-61	0.713437	Cks1b	0	2.9184	Hmha1	1.79868e-12	1.74247	Timp2	2.17491e-143	1.42723	S100a11	1.48134e-183	1.3276	Dut	5.9019e-146	1.90236	Tmem43	4.67524e-158	1.9112	Id2	1.57238e-05	0.461627	Aspm	5.23212e-77	3.83811	Ubc	1.99889e-75	1.28862	Rpl5	0.242106	-0.30518	Nfkbia	4.66921e-05	1.77949	Sec14l3	0.953507	3.41107
98	App	0	0.955067	Rps24	6.60358e-260	0.443315	Lamp1	9.65553e-61	0.475639	Areg	0	3.1189	Arhgef38	2.47116e-12	0.762679	Rhoc	2.7359e-143	2.34848	Mthfd1	2.87799e-182	1.91309	Lsm2	7.97087e-146	1.72329	Pkm	9.50555e-158	1.3998	Rpl11	2.31167e-05	0.0218174	Dbf4	1.17618e-76	2.15946	Gsto1	3.93292e-75	2.75703	Tob1	0.300996	0.918539	Snhg11	4.87333e-05	2.22613	Atp5d	0.958557	0.704614
99	Dhrs3	0	1.68539	Ndufc1	8.64271e-260	0.826375	Tmem50b	1.10755e-60	0.695186	Rpl7a	0	1.00503	Myh7	9.32196e-12	1.53977	Psap	5.86525e-143	1.33658	Mtfr1l	2.15057e-180	1.49375	Hspe1	1.32877e-145	1.02112	Rac1	9.50555e-158	1.12438	Sdc4	2.35048e-05	0.0859253	Dut	5.7588e-76	1.87406	Rpl29	2.31146e-74	1.00691	Rpl17	0.379635	-0.317868	Gata6	5.52646e-05	1.31279	Gnas	0.971677	0.640211
100	Epas1	0	1.47709	Tmem213	2.29727e-257	1.55459	Isyna1	1.2211e-60	1.09629	Clic1	0	1.55736	H2-Aa	1.22566e-11	0.5079	Cdkn2b	1.17506e-142	2.02124	Ctsl	2.88483e-180	1.54709	Pdia3	1.65756e-145	1.02944	Ghitm	5.40988e-157	1.22694	Fgfr2	3.0435e-05	0.551183	Cdkn2d	4.34592e-75	2.34738	Marcksl1	1.23106e-72	2.71603	Sgms1	0.397694	0.907514	Klf9	5.95275e-05	1.32237	Rpl39	0.984074	0.085682
101	Tsc22d3	0	1.81721	Gabarap	2.31398e-257	0.598689	Soat1	1.25311e-60	0.780484	Ywhaz	0	1.6465	Slc26a9	3.00923e-11	1.0293	Tgfb2	6.19879e-142	2.86791	Skp1a	3.65639e-178	1.3759	Ndufab1	3.70821e-145	1.01297	Ccnd2	1.51963e-156	2.36587	Cox8a	3.68192e-05	0.0542661	Lmnb1	4.38238e-75	1.98177	Hsp90ab1	3.72595e-71	1.08004	Ahcyl2	0.434572	0.751779	Clk1	6.21592e-05	1.33878	Gpx1	0.986994	0.800267
102	Hnrnph1	0	1.16934	Tcn2	7.29228e-257	1.24396	Ctsb	3.31764e-60	0.557034	Tomm20	0	1.66971	Iqgap1	3.85514e-11	0.122025	Myl12a	8.71153e-142	0.9915	Npnt	3.42783e-175	2.50097	Rps15a	4.94945e-145	0.609362	Ndufab1	2.49611e-156	1.11339	Col4a2	3.71703e-05	0.654128	Lsm3	4.61995e-75	1.75403	Enah	4.69774e-71	3.52966	Ddx5	0.434874	-0.27022	Ppp1r9a	7.28716e-05	1.32295	Cfl1	1	0.931654
103	Iah1	0	1.35807	Slco4c1	7.29228e-257	1.17623	Cd302	6.02934e-60	1.03449	Snrpf	0	1.62006	Errfi1	4.39299e-11	0.328605	Vamp5	3.12347e-141	1.61286	Zfyve21	6.69949e-173	2.58806	Cdc20	5.10509e-145	3.15444	1110008F13Rik	2.49611e-156	1.04654	Epas1	3.78816e-05	0.663122	Nuf2	7.07301e-75	3.71562	Bsg	7.82708e-71	1.3294	Fam46a	0.453189	1.20491	Phlda1	7.70142e-05	1.19192	Sep15	1	1.06576
104	Nkd1	0	1.6867	Rpl36al	1.89093e-256	0.569765	Hexa	9.10008e-59	0.762879	Mal	0	2.24546	3222401L13Rik	6.96147e-11	2.44212	Nupr1	1.12706e-139	1.88458	Limch1	1.42431e-171	2.74093	2810417H13Rik	1.02008e-144	3.23915	Psmb2	1.40982e-155	1.15262	App	3.94402e-05	0.139892	Esco2	1.41519e-74	2.70658	Tcf4	1.13829e-70	2.4873	Soat1	0.454692	0.198912	H2-K1	8.38623e-05	0.793205	Aldoa	1	1.00074
105	Klf9	0	1.29876	Nupr1	3.08399e-256	1.20058	Tcea3	1.6222e-58	0.869267	Anp32b	0	2.01131	H2-Eb1	8.13421e-11	0.437198	Sorcs2	4.80834e-139	2.00676	Tead1	5.68958e-170	2.10974	Tpm3	3.15065e-144	0.969254	Cltb	3.20928e-155	1.37123	Actb	4.60065e-05	0.143912	Trf	2.77419e-74	2.38592	Rps19	1.98862e-70	0.679588	Fam183b	0.469759	5.62322	Fam46a	8.56558e-05	2.45826	Ccndbp1	1	3.54557
106	Gas6	0	1.61494	Sftpc	4.86025e-256	2.66236	Elf5	5.02935e-58	1.04882	Gpx2	0	2.88199	Ccnl1	2.66216e-10	0.839627	Ahr	6.58934e-139	2.3592	Cdc42	1.06656e-168	0.989807	Alyref	1.27681e-143	1.4085	Timm17a	2.59457e-154	1.38677	Gpx4	5.16658e-05	0.125503	Lrg1	7.36956e-74	2.4849	Ppia	1.0928e-69	1.03966	Rps21	0.473886	-0.246303	Sdc4	8.59755e-05	0.871207	Cdkn2b	1	3.24967
107	Irf1	0	2.23314	Ctsd	1.68442e-253	0.905544	Ndufb5	2.44626e-57	0.523953	Pkm	0	1.96763	Safb2	3.04414e-10	1.14206	Bsg	1.24747e-138	1.24174	Col4a2	1.81615e-168	1.5727	Tuba1b	1.70142e-143	1.59253	Ywhaz	1.69107e-153	1.09407	Ctsd	5.27115e-05	0.360062	Ckap4	1.3563e-73	1.64836	Gsta4	1.50783e-69	1.71849	Zfp36l1	0.476281	0.161298	Slc1a5	8.91429e-05	1.32106	Vamp8	1	0.825369
108	Sowahc	0	2.19994	Ndufb5	4.45172e-253	0.744031	Uqcr10	1.10189e-56	0.53864	Hnrnpf	0	1.63182	Acot7	3.29916e-10	0.470033	Adgrg6	4.91728e-138	3.16843	Ndst1	2.34066e-167	2.49289	Eif3a	1.80647e-143	0.97662	Rnf11	7.12362e-151	1.25436	Rplp0	5.43175e-05	0.0483394	Bub1b	4.4115e-73	3.0503	Rps26	1.5801e-69	0.984958	Eef1a1	0.493348	0.00941768	mt-Nd4l	8.94362e-05	0.907948	Ddx5	1	-0.0325318
109	Ppp1r15a	0	1.81898	Acly	1.20388e-252	1.01348	Ttc36	2.29475e-56	1.25495	Utp11l	0	2.36382	Itih4	4.50489e-10	1.42294	Pdgfa	2.18056e-137	1.52709	Bcap31	6.36769e-167	1.18184	Ddx39	5.5452e-143	1.67274	Sar1b	1.96733e-149	1.25944	Adgrf5	5.55846e-05	0.520065	Tmem54	5.30554e-73	2.26043	Sdpr	1.40788e-68	3.11664	Rpl35a	0.53049	-0.118959	Arhgap31	9.04404e-05	1.73619	Pard6b	1	3.40048
110	Mat2a	0	1.34739	Slc25a1	5.00089e-248	1.16712	Tmem243	2.63674e-56	0.735906	Sumo2	0	1.50578	Gm26802	1.79231e-09	2.21143	Gnas	6.59292e-137	0.610493	Nebl	2.49813e-164	2.23138	Eef1b2	7.22876e-143	0.778976	F3	4.45836e-149	2.3027	Rpl18a	6.60033e-05	0.00958781	Lsm4	3.95084e-72	1.37791	Rpl32	1.69237e-68	0.87197	Sgpp2	0.531424	1.20921	Epha2	9.09115e-05	1.37322	Uqcrh	1	-0.0588382
111	Anpep	0	2.98122	Rbms3	2.56452e-247	1.24246	Yipf6	1.03016e-54	0.806559	Hspe1	0	1.70367	Atrx	6.26788e-09	0.322311	Supt4a	1.01458e-136	1.20057	Ctnna1	1.55374e-163	1.17492	Lrrc59	1.74494e-142	1.43138	Tceb2	6.19731e-149	0.883148	Rps11	7.28844e-05	0.00839184	Alyref	6.21087e-72	1.44951	Kitl	3.36058e-68	4.89715	Fasn	0.539546	0.0932602	Myh14	9.57909e-05	1.07631	Cox5a	1	0.378083
112	mt-Nd4	0	0.565361	1500011K16Rik	1.99443e-245	1.10443	Pgm2	2.44533e-54	0.797315	Dtymk	0	2.35428	Zcchc7	1.50044e-08	1.00817	Neat1	4.40704e-136	1.24629	Sdpr	1.50763e-162	3.59192	Smc2	1.24252e-141	2.81303	Tbca	1.96821e-148	1.00141	Adamts1	7.65299e-05	1.09227	Melk	6.74491e-72	3.23487	Cxadr	6.3417e-68	1.80263	Klf4	0.543975	1.03122	D230025D16Rik	0.000105237	1.27242	Cyb5a	1	0.573242
113	Fgfr2	0	1.35026	Atp5l	1.1591e-242	0.551617	Ndufc1	3.86633e-54	0.55751	Plaur	0	3.53995	Nkd1	1.80978e-08	0.583518	Chic2	1.95718e-135	1.34669	Nedd9	1.97078e-160	2.1484	Cct3	4.64455e-141	1.16941	Prkar2a	3.38869e-147	1.4671	Rpl34	7.95242e-05	-0.0768007	H1f0	1.45813e-71	1.80248	Luzp1	6.75479e-68	2.34498	1110017D15Rik	0.564905	4.74851	Sec14l4	0.000130522	1.88529	Rpl38	1	0.1266
114	Nr4a1	0	2.63684	Rplp0	2.68258e-242	0.670639	Klk13	6.87203e-54	1.93523	Alyref	0	2.18443	Chchd10	2.28829e-08	0.11879	Serpinb6b	6.35384e-135	1.54241	Cystm1	1.36901e-159	0.962929	Dctpp1	7.30012e-141	1.77246	Anxa4	1.37104e-146	1.05749	Insig1	8.62022e-05	0.851735	Ncapg	2.42969e-71	3.77508	Rpl41	7.00641e-68	0.8162	Slco4c1	0.578086	0.680649	Nckap5	0.000135807	1.35589	Fhl1	1	5.72819
115	Taok3	0	1.11197	Cd302	1.05995e-241	1.40586	Fth1	8.30443e-54	0.320721	Acp1	0	1.93532	mt-Nd6	2.43206e-08	1.25799	Fam107b	1.01151e-134	2.20961	Ssr2	1.77762e-159	1.14641	Serbp1	8.9365e-141	0.897243	Hsp90ab1	5.45488e-146	0.797417	Uba52	9.91652e-05	0.803827	Sapcd2	3.66575e-71	3.17242	Eef1b2	7.78005e-68	1.07629	Hsp90ab1	0.633041	-0.104357	Adam19	0.000140593	1.50409	Psmd9	1	3.42211
116	Irf2bp2	0	1.20791	Gpc3	3.43573e-238	2.77098	Prdx5	1.1031e-53	0.515949	2200002D01Rik	0	2.43541	Cd74	3.36531e-08	0.597968	Golim4	1.88919e-133	1.85314	Rap1a	2.01064e-157	1.29487	Tomm20	1.24355e-140	0.990638	Cfl1	7.98999e-146	0.890634	Pabpc1	0.000122919	0.117207	Kif22	7.05347e-71	3.42108	Rplp2	8.35482e-68	0.870987	Ddx3x	0.645097	0.346844	Ctnnb1	0.000146045	0.761216	Ptms	1	0.526602
117	Atp6v1c2	0	1.47469	Scarb2	2.08937e-237	0.900209	Arpc1b	2.84183e-53	0.53872	Hint1	0	1.28194	Slc1a3	5.22625e-08	1.1088	Tnip3	3.22145e-133	3.16458	Wwp1	3.50938e-157	1.70356	Ncl	1.92804e-140	1.09153	Tma7	8.674e-146	0.95839	Scp2	0.000125143	0.122706	Ezh2	1.10765e-70	2.00669	Eef1a1	1.19815e-67	0.689018	Rpl9	0.670458	-0.120413	Fus	0.000146612	1.25806	Hspa14	1	3.35425
118	Sftpb	0	1.46965	Aes	2.84394e-237	0.712883	Gstt3	3.69802e-53	0.787809	Golm1	0	2.40654	Tra2a	9.37459e-08	0.379579	Thbs1	5.03525e-133	2.15428	Bend7	4.77505e-157	1.6081	Pcbp1	3.29421e-140	0.950123	Rps17	9.0209e-146	0.850589	Serf2	0.00012652	0.0266253	Hat1	1.16867e-70	1.91112	Marcks	2.0377e-67	3.1023	Irx2	0.674277	0.634561	Car8	0.000172941	1.36765	Lamp1	1	0.254175
119	Cited2	0	1.31151	Tgoln1	9.00388e-237	0.91187	Renbp	9.32577e-53	0.868922	Rpl31	0	1.15225	Crip1	2.3653e-07	0.505783	Btg1	2.265e-132	1.15959	Epb41l5	3.36685e-154	1.7349	Pkm	9.98282e-140	1.25834	Polr1d	5.52982e-145	0.976981	Nfib	0.000194926	0.259656	Dctpp1	2.08006e-70	1.69909	Rplp0	2.09213e-67	1.07563	Cxcl15	0.698537	0.605983	Mid1ip1	0.000186293	1.29775	Ifit3	1	5.03379
120	Acly	0	1.23764	Itm2a	3.24396e-236	2.03126	Cisd1	1.43721e-52	0.657747	Lrrc59	0	2.15379	Traf1	3.22047e-07	1.17999	Pkm	2.9833e-131	1.34307	S100a6	3.86023e-154	2.96392	Rps10	4.07175e-139	0.533338	Acp1	7.80839e-145	1.35033	Rps27a	0.00020276	0.0525822	Fen1	3.721e-70	2.44402	Tspan3	2.70722e-67	2.39427	Slc52a3	0.712787	2.05424	Fasn	0.000202781	1.26442	Rpl22l1	1	0.118418
121	H2-K1	0	0.853806	Rnase4	9.38851e-234	1.43236	Chchd10	2.31985e-52	0.536292	Rps27a	0	0.869764	Pou3f1	5.29876e-07	4.68201	Ddr1	6.6249e-131	2.1291	Rab12	2.9551e-153	1.80882	Lman1	1.35793e-138	1.23662	Gsta4	8.50526e-145	1.55638	Eif3f	0.000281341	0.0468577	G2e3	5.99736e-70	2.30834	Hmgn3	2.86787e-67	3.08521	Gm3336	0.727038	1.46571	Txnip	0.000207907	1.40472	Abhd14b	1	3.16708
122	Arhgef38	0	1.59956	Atp5j2	3.74653e-233	0.658057	Alas1	2.6273e-52	0.775169	Dut	0	2.81354	Fbp2	6.29056e-07	1.36936	Enah	9.39908e-131	3.08651	Pard6b	9.06836e-153	2.51386	Hdgf	5.69543e-138	0.948543	Krt19	1.1488e-144	1.78349	Rpl36	0.000305601	-0.070024	Ckap2	9.15431e-70	3.34529	Rpl12	4.83733e-67	1.19925	mt-Co2	0.759332	-0.549402	Mme	0.000209656	1.77501	Dhx32	1	3.14937
123	Rab27b	0	1.46711	Trp53inp2	3.88172e-231	0.988667	Abcd3	4.67441e-49	0.574159	Gm8730	0	1.05416	Pla2g1b	6.63602e-07	0.627811	Tmc4	9.49116e-131	1.3366	Gadd45b	5.68071e-152	1.78228	Rpl17	8.92956e-138	0.661732	Hspa9	1.15545e-144	1.21269	Tmprss4	0.000394484	0.832378	Phgr1	1.52829e-69	2.39902	Btg1	2.20421e-66	1.58049	Snx25	0.781297	0.584529	H2-Ab1	0.000224418	1.48316	Gabarap	1	0.132183
124	Chia1	0	3.2193	Cndp2	7.23072e-230	1.06555	Tecr	2.31658e-48	0.531069	Odc1	0	2.5586	Pfdn5	7.7435e-07	-0.0390502	Aqp4	2.03287e-130	3.63922	Arhgef26	1.60215e-149	2.97291	Gnb2l1	1.25961e-137	0.646833	Coa3	3.90371e-144	1.10838	Hc	0.000432363	0.512702	Anapc5	1.79501e-69	1.34323	Jun	3.96853e-66	2.06551	BC005537	0.794105	0.628446	Mcl1	0.000240519	0.995737	Rps27l	1	0.676616
125	Adgrf5	0	1.12314	Uqcr10	3.77432e-229	0.704165	Cadm1	2.41007e-48	0.579134	Snrpd3	0	2.03945	Adam19	1.03941e-06	0.584487	Hnrnpf	6.41882e-130	0.946535	Capzb	4.81431e-149	1.19631	Hnrnpa1	1.39498e-137	1.08313	Ptp4a3	3.16704e-143	2.38113	Arpc1b	0.000493685	0.188859	Lcn2	4.22539e-68	2.24458	Hp	5.02914e-66	2.57973	Taok3	0.800246	0.184899	Chd4	0.000254428	1.11815	Stx11	1	5.1469
126	C2cd4b	0	2.45077	Hsd17b10	8.57299e-227	0.867917	Pglyrp1	3.80927e-48	1.28981	Anxa2	0	1.64137	Clk1	1.09805e-06	0.405982	Srsf5	2.27534e-127	0.828034	Nt5e	1.2262e-148	2.70342	Rplp2	2.59477e-137	0.581868	Nedd8	2.04483e-142	0.882831	Larp4b	0.000531799	0.372776	Mcm3	1.10093e-66	2.44774	Snai2	1.10416e-65	8.34851	Eif4a2	0.828768	0.100623	Adgrf5	0.000259514	1.14607	Pkm	1	0.816534
127	Pvrl1	0	1.69489	Akr1c19	1.07419e-226	1.77797	Ndufb9	4.05838e-48	0.464573	Cldn4	0	2.97492	Apoc1	1.57444e-06	0.794333	Cfl1	1.38058e-125	0.852083	Calm2	3.57423e-148	0.886855	Rplp1	2.80372e-137	0.59446	Emp2	2.06867e-142	1.21606	Arf6	0.000943748	0.292196	Lsm2	1.12632e-66	1.5751	Hspb1	2.50869e-65	2.5659	Tmem212	0.883786	4.68764	Irx1	0.000263735	1.46338	Tmem176b	1	0.72013
128	Fus	0	1.23603	Id2	1.00792e-225	0.979174	Sepw1	5.39425e-48	0.503279	Manf	0	1.96062	Myo5c	1.64476e-06	0.379978	Clic1	3.41118e-125	1.02548	Tmsb10	1.81526e-147	1.51678	Rpl23a	9.08147e-137	0.847898	Sqrdl	5.06645e-142	1.83761	Rpl21	0.00102717	0.0273698	Ncapg2	1.32686e-66	3.03379	Sel1l	2.91764e-65	1.84501	Cat	0.890419	0.157324	Ezr	0.000292532	0.873414	Rps19	1	-0.419112
129	Prrg3	0	1.57566	Abcd3	1.78131e-225	0.837959	Ldha	7.91017e-48	0.562916	Snrpa1	0	2.242	Fam71a	2.16415e-06	2.46536	Pomp	1.08729e-124	0.929104	Myo1c	6.92933e-147	2.01527	Ptges3	2.45985e-136	1.08749	Psmd8	2.34918e-141	1.13618	Ppp1r14c	0.00103234	0.266236	Anp32b	1.35709e-66	1.25653	Ifrd1	3.01591e-65	1.75104	1700026L06Rik	0.890419	5.06715	Nav2	0.000307292	1.50085	Anxa2	1	0.460616
130	Ccnl1	0	1.49313	Stbd1	2.69643e-225	1.38529	Cd164l2	1.00085e-47	1.42403	Rpl3	0	0.859057	Ramp1	3.02567e-06	0.410491	Clta	5.55152e-124	0.78646	Tmbim6	1.32478e-146	0.688674	Birc5	1.29179e-135	2.91872	Tm2d1	6.87126e-141	1.27446	Lpp	0.00136866	0.425392	Shcbp1	3.95886e-66	3.5745	Kcnq1ot1	6.66282e-65	1.98636	Chka	0.905812	0.356734	Emb	0.000323064	0.980548	F3	1	2.27483
131	S100g	0	1.58125	Nucb2	7.16513e-225	0.979818	Mpc1	1.2235e-47	0.493624	Rps27l	0	1.52014	Irx5	3.83912e-06	0.473953	Cd47	7.22909e-124	0.993768	Mprip	4.28522e-145	1.62518	Mki67	1.49085e-135	3.09919	Rexo2	8.03837e-141	1.24119	Lbp	0.00195224	0.350504	Sgol1	1.47767e-65	3.87864	Gm10076	2.83185e-64	1.70683	Lmo4	0.93413	0.278198	Sptbn1	0.000330252	0.928795	Rps14	1	-0.168686
132	Adk	0	1.11788	S100g	4.525e-224	1.34027	Cox6b1	1.37282e-47	0.422443	Sap30	0	2.99197	Hist1h2bc	6.09275e-06	0.695184	Krt8	8.6163e-124	1.2986	Col4a1	1.76892e-141	1.24512	Hsp90aa1	3.4646e-135	1.02701	Kif5b	1.40358e-140	0.911088	Chil1	0.00220336	0.546363	Tubb2a	1.49899e-65	1.9397	Sat1	2.97452e-64	1.56199	Irs2	0.975944	0.912058	Snx25	0.000333328	1.34079	Emp2	1	1.02622
133	Trib1	0	2.03896	Cox6c	5.31435e-224	0.511561	Oxct1	1.77789e-47	0.605662	Rpl9	0	0.786506	C730034F03Rik	7.41711e-06	4.09641	Igf1r	1.42298e-123	2.30829	Rab11fip1	3.91553e-141	2.05578	C1qbp	4.26652e-135	1.25987	Capzb	4.53639e-140	1.07802	Tmem164	0.00292372	0.683047	Cit	1.87082e-65	3.48464	Rpl7	3.66732e-64	0.825083	Rsph1	0.979705	3.52912	Zfp503	0.000333328	1.59398	Fam174b	1	2.80726
134	Npr1	0	2.44787	Syngr1	6.32556e-222	1.45395	Lcp1	6.1735e-47	0.684089	Fxyd3	0	3.00856	Ndufa13	9.11678e-06	0.0324201	Tnfrsf12a	1.99834e-123	1.54188	Col4a5	2.36276e-140	2.71844	Mrpl18	1.60092e-134	1.20986	Tpm4	5.76316e-140	1.13568	Gm8730	0.00368191	-0.0471186	Usp1	2.00164e-65	1.79009	Rps23	2.62766e-63	0.802792	Tppp	0.986751	1.97177	Nfix	0.000347512	1.08064	Rpl35a	1	0.316604
135	Hspb1	0	1.97533	Msrb1	6.83217e-222	1.11096	Map1lc3a	6.61022e-47	0.539602	Taf10	0	1.46338	Hexim1	9.39604e-06	0.81664	Tspan3	2.66954e-123	1.81393	Cadm1	2.72688e-139	1.20788	Rangap1	1.84337e-134	1.64805	Cct2	5.7711e-140	1.17971	Tspan11	0.00377051	0.959212	Cdkn2c	4.19801e-65	2.58452	Ly6a	2.9037e-63	2.71537	Riiad1	0.995997	4.04523	Uhrf1bp1l	0.000380915	1.17539	Gatsl3	1	4.64331
136	Ccdc141	0	1.28369	Gstt3	8.09106e-222	1.13838	Mgst2	1.12385e-46	1.32118	Rpl4	0	1.04411	Srsf11	1.0093e-05	0.270832	F3	3.48527e-123	2.51592	Sema3a	6.52181e-138	5.27346	Txn1	2.01611e-134	0.769322	Snrpd1	1.19874e-139	1.37792	Scarb2	0.00477965	0.447182	Kif4	6.04163e-65	3.48875	2010111I01Rik	3.58817e-63	2.50392	S100g	1	0.0253735	Egfl6	0.000390922	1.23515	Rplp1	1	0.335996
137	Cox6a2	0	2.15708	Limd1	5.57744e-221	1.15354	Dbi	1.14953e-46	0.400995	Ldha	0	1.63009	0610030E20Rik	1.2314e-05	1.35565	Rin2	4.38416e-123	1.84459	Mlf2	8.524e-135	1.19007	Fen1	3.88816e-134	2.71702	Mrpl32	2.33552e-139	1.24934	Rps4x	0.00590197	-0.0107442	Wbp5	8.74722e-65	0.824731	Actg1	4.01762e-63	1.25515	Klf6	1	0.292924	Rora	0.000393484	1.69414	Borcs8	1	2.78714
138	Gm26532	0	3.18908	Rpl35a	1.65313e-219	0.365893	Unc119	1.64108e-46	0.699401	Tubb5	0	2.33774	Fhad1	1.47387e-05	2.66498	Ssbp3	8.67136e-123	1.8158	Ifit3	3.76714e-134	5.68005	Ldha	4.61211e-134	1.02108	Areg	1.53452e-138	1.93273	Adam19	0.00618352	0.667237	Ube2t	2.37582e-64	2.90193	Snrpe	1.67402e-62	1.39996	Nr4a1	1	1.18997	Egr1	0.000409684	2.27918	Rpl22	1	0.3588
139	Marveld1	0	1.47161	Hexa	9.74654e-219	1.07102	Net1	2.34722e-46	1.00361	Hdgf	0	1.43765	Brd2	1.7937e-05	0.399682	Cxcl17	5.26614e-120	2.46036	Nbl1	8.99851e-134	3.64904	Pdap1	7.92382e-134	1.07302	Anxa7	2.42482e-138	1.36683	Fads1	0.00772312	0.813377	Fkbp2	5.00698e-64	1.09165	Plcb1	6.58397e-62	6.52186	Rsph4a	1	6.42523	Tanc1	0.000414006	1.66509	Dusp22	1	4.3979
140	Degs1	0	1.13957	Rpl30	7.4826e-217	0.459873	Fdps	3.0726e-46	0.699005	Sub1	0	1.23762	Fosb	1.79485e-05	0.346677	Sep15	6.60427e-120	0.805303	Phyh	1.22529e-133	2.52105	Ube2i	6.02007e-133	0.8301	Ptges3	3.84452e-138	1.10526	Ndufa6	0.0085163	0.0346862	Atp5o	3.08748e-63	0.964871	Tmx4	5.78633e-61	2.72999	Vpreb3	1	1.79524	Thsd4	0.00041868	1.80581	Rps16	1	0.312321
141	Pcnt	0	1.45332	Mpv17l2	4.07402e-214	1.20714	Atp5j	4.26365e-46	0.445065	Sf3b5	0	1.64267	Dpp9	2.15722e-05	0.47459	Il18r1	2.27714e-119	1.59792	Wdr45	1.98599e-133	2.12046	Psmd7	8.60636e-133	1.08754	Psmb5	6.56043e-138	1.05206	Atp6v1a	0.0130982	0.233022	Hn1	1.85227e-62	1.51125	Rpl22	6.42896e-61	0.789313	Gm26802	1	1.38404	H2-D1	0.000446957	0.746882	Zfp945	1	4.17821
142	Tns1	0	1.32041	Rpl18a	2.1701e-213	0.362383	Inhbb	7.65863e-46	1.90279	Cox5a	0	1.3122	Nkx2-1	2.39462e-05	0.0540134	Psma2	3.02236e-119	0.940006	Lamp1	9.80243e-133	0.737439	Ywhaz	2.68051e-132	1.00086	Phlda3	9.56239e-138	2.2599	Cat	0.0131878	0.288894	Mcm5	3.41498e-62	2.71004	Gstm1	1.35693e-60	2.03025	Eef2	1	-0.510654	Gclc	0.000507586	1.10446	Rps27	1	0.460432
143	Elf3	0	1.54052	Dpp4	8.66936e-211	1.04074	Per3	9.34581e-46	1.09602	Tnfrsf12a	0	2.21524	Mgll	2.85875e-05	1.27251	Tpm1	1.16578e-118	0.972805	Drap1	6.50444e-132	0.972241	Mdh2	4.65073e-132	0.932296	Ywhah	4.44573e-137	1.27825	Ucp2	0.0193542	0.231325	Tuba1c	5.76181e-62	1.77363	Ly6d	2.27549e-60	3.67564	AU040972	1	5.3372	Mat2a	0.000520328	1.20548	Vti1b	1	2.77286
144	Atp7b	0	1.84348	Ogfrl1	1.29394e-210	1.57512	Lpcat1	1.26542e-45	0.727061	Rpl8	0	0.795093	Ogt	3.91772e-05	0.538897	Sfr1	2.22963e-118	1.1463	Mal2	7.85134e-130	1.23995	Rpl7a	3.20124e-131	0.623522	Zfp706	9.4166e-137	1.02906	Ndufa3	0.0223008	0.257779	Tmem97	2.89122e-61	1.61936	Slc25a17	2.79209e-60	2.03678	Apoe	1	0.679651	Srebf1	0.000547344	1.21514	Eef2	1	-0.50438
145	Sgpp2	0	1.97989	Lamp3	3.2157e-206	1.35063	Pdzk1ip1	1.39426e-45	0.791009	Rpl28	0	0.882719	Nabp1	3.95432e-05	1.65639	Ypel3	1.25732e-116	1.30907	Ptpre	5.70737e-129	3.34787	Cycs	4.48981e-131	1.11536	Rtn4	1.70225e-136	1.23612	Atp6v1g1	0.0228965	-0.0175236	Topbp1	3.75988e-60	1.97832	Tpi1	2.94406e-60	1.538	Pfdn5	1	-0.330214	Zfp704	0.000575138	1.62463	Uba2	1	2.56314
146	Clk1	0	1.17221	Elf5	1.10607e-205	1.3794	Bnip3	2.65456e-45	0.900963	Rps4x	0	0.869253	Scarf2	4.03811e-05	1.35489	Txnl1	1.9292e-116	1.11933	Ubl5	9.39219e-128	0.713983	Chchd2	5.73855e-131	0.545708	Mrpl20	2.76452e-136	1.0974	Gsk3b	0.0235957	0.204246	Gas2l3	4.7076e-60	3.16912	Ptma	1.08445e-59	1.03967	BC051019	1	4.88012	Brd2	0.000599968	1.14547	Atg14	1	3.84747
147	Herpud1	0	1.2131	Ucp2	6.50303e-205	0.828436	Ces1d	5.48392e-45	0.760006	Psmb2	0	1.51028	Tnrc6a	5.32373e-05	0.562551	Fam174b	2.36717e-116	1.64479	2210011C24Rik	1.23815e-127	4.25502	Eif1ax	1.75936e-130	1.20764	Nqo1	7.79722e-136	3.531	Rpl18	0.0286689	-0.0448596	Gm10076	9.72557e-60	1.37125	Pgam1	1.18234e-59	1.6401	Ptma	1	-0.292564	Atf3	0.000600618	1.65449	Mrps7	1	2.50146
148	Lmo4	0	1.09444	Cox7c	9.67546e-205	0.612571	Atp5c1	6.87981e-45	0.49588	Birc5	0	4.33835	Caprin2	5.6817e-05	2.32579	Serpinb6a	4.11836e-116	1.11348	Flrt3	8.33398e-127	2.84606	Dnajb11	1.48495e-129	1.20954	Sep15	1.3696e-135	0.982494	Cadm1	0.0313026	0.231578	Cep55	1.99552e-59	2.85065	Rpl7a	1.85325e-58	0.812025	Tsc22d3	1	0.884981	Ptgfrn	0.000613721	1.42948	Tpd52l2	1	2.47325
149	Ddx3x	0	1.05177	Sfta2	3.65487e-204	1.22904	Cyc1	2.05609e-44	0.559648	Srsf3	0	1.46036	Sfi1	5.79828e-05	1.97005	Cdc42	1.51958e-115	0.801391	2310007B03Rik	3.07702e-126	2.91661	Psmb2	1.74212e-129	1.01559	Myl12a	4.04408e-135	0.877749	Nsa2	0.0332088	0.220938	Mis18a	2.31521e-59	2.78076	H3f3b	3.07168e-58	0.824757	Tsc22d1	1	0.186942	Azin1	0.000718112	1.09065	Haus3	1	3.85629
150	Cdc42ep3	0	1.40223	Ndufa2	4.99455e-204	0.585776	Cox7b	2.1162e-44	0.467482	Ccnd1	0	2.1612	Ash1l	6.58277e-05	0.408617	Cttn	3.63415e-115	1.26179	Tgfb2	4.54757e-126	3.15184	Hnrnpf	1.85671e-129	0.97974	Hspd1	8.97706e-135	1.3048	Fabp5	0.0388656	0.423153	Oxct1	3.68567e-59	1.12369	Pkm	8.72238e-58	1.61299	Wdr63	1	6.63588	Acoxl	0.000718112	1.47756	Ssbp1	1	2.39065
151	Lgi3	0	1.31731	Sars	1.45758e-201	1.0186	Lpcat3	2.50673e-44	0.640159	Emg1	0	1.95868	Ttn	6.89471e-05	1.74189	Spint1	5.57662e-115	1.22212	Dstn	1.32616e-125	0.683327	Ywhah	2.12555e-129	1.21903	Ptgr1	7.56923e-134	1.65656	Gpx1	0.0394751	-0.0333341	Banf1	4.72634e-59	1.22835	Ankrd11	9.32734e-58	1.58154	Chia1	1	0.956722	Slc3a2	0.000757389	1.11547	Rpl23	1	0.298222
152	Eps8	0	1.73967	Cald1	2.03296e-201	1.09846	Gabarap	2.9522e-44	0.38346	Tbca	0	1.33424	Rai14	7.29394e-05	0.384336	Anxa8	6.27335e-115	3.02048	Itgb6	1.38631e-125	2.58973	Tmed9	2.3524e-129	0.96933	Pgrmc1	2.60173e-133	1.63539	Gapdh	0.0456587	0.0640915	Ranbp1	5.87132e-59	1.32281	Mast4	1.49223e-57	1.93305	2410004P03Rik	1	6.20606	Zbtb4	0.000780054	1.55771	Rab21	1	2.35039
153	Entpd1	0	1.77349	Cd164l2	3.06751e-198	2.13559	Scand1	3.27398e-44	0.462221	Fgfbp1	0	2.68269	Mesp1	9.20321e-05	2.30496	Cnn3	6.32009e-115	3.07398	Ubb	1.58406e-125	0.525104	Tmed2	3.63037e-129	0.810346	Rpl13a	4.18309e-133	0.68451	Cyb5r3	0.0461864	0.0355365	Rbm3	7.70885e-59	1.13138	Ctsl	2.78507e-57	1.61494	Fam166b	1	6.29902	H2-Eb1	0.000867005	1.32892	Tuba1a	1	3.59665
154	Azin1	0	1.19292	Hc	6.05365e-196	1.26227	Mpc2	4.04423e-44	0.478779	Mpp6	0	2.60657	Fam126a	0.000101954	1.47893	Nebl	1.02823e-114	1.57054	App	6.66153e-125	0.904428	Cfl1	7.75608e-128	0.801377	Rpl12	7.40289e-133	0.922613	Wbp5	0.0488034	-0.117271	Plk4	9.08502e-59	2.25195	Arl4c	4.12872e-57	1.97616	Stmnd1	1	5.81036	Itpr2	0.000881312	1.6098	Rps18	1	-0.183971
155	Gm3336	0	3.65025	Ckmt1	2.86821e-193	1.14477	Bad	7.26055e-44	0.668698	Bok	0	4.07383	Bmp1	0.000129886	0.653326	Osbpl3	1.67845e-114	1.97655	mt-Cytb	1.05822e-124	0.600492	Lsm3	4.62329e-127	1.79298	C1qbp	8.66164e-133	1.34515	Rpl32	0.0522463	-0.0623724	Aes	9.91789e-59	0.885825	Erh	1.03595e-56	1.46815	Efcab10	1	6.16208	Zbtb20	0.000938505	1.12894	Ccdc86	1	3.70451
156	Cat	0	1.16754	Mcfd2	1.17731e-190	0.872838	Fis1	8.66401e-44	0.491373	Tspan8	0	2.04389	Dhrs3	0.000135622	0.583624	Abracl	2.70152e-114	1.14578	Actb	3.01778e-124	0.815427	Akr1b8	7.36805e-127	1.54307	Minos1	2.73305e-132	0.880674	Bex2	0.0698099	0.508167	Cdc25b	9.3035e-58	2.09891	Gpi1	1.07043e-56	1.51442	Tctex1d4	1	6.16196	Klhl21	0.000961296	1.96105	Phf1	1	3.45638
157	Mgll	0	3.8555	Atp6v0a1	7.00011e-190	0.993578	Trappc6a	1.63363e-43	0.637879	Tmem167	0	1.72427	Rplp1	0.000204667	-0.0100304	Ctsd	1.0154e-113	0.979732	Cdipt	4.70035e-123	1.90703	Rps20	1.65134e-126	0.540685	Ttc9	4.55874e-132	1.673	Ptp4a2	0.0768367	0.101143	Atox1	2.58711e-57	1.01581	Rps2	1.26251e-56	1.11915	Ccdc153	1	5.09578	Cd74	0.000967919	1.31413	Rpl14	1	-0.419552
158	Chil1	0	1.79195	Gstt1	4.8929e-189	0.948842	Pon3	1.8302e-43	0.69003	Rpl10a	0	0.943466	Srcap	0.000248147	2.04455	Eno1	5.03791e-113	1.60822	Tuba1a	3.62479e-121	3.65583	Ube2c	4.5514e-126	2.89225	Cldn18	1.81846e-131	1.33705	Lrrk2	0.0782591	0.368356	Kif2c	6.99544e-57	3.79029	Sfr1	1.28354e-56	1.54245	Gdnf	1	1.35592	Kcnc3	0.00103902	1.36237	Pmp22	1	2.91566
159	Slco2a1	0	1.23369	Psme1	8.46123e-187	0.725033	Susd2	2.85624e-43	2.91955	Banf1	0	1.81195	Kctd12	0.000280813	3.08702	Npm1	2.87643e-112	0.864603	Cst3	3.78923e-121	0.807661	2700094K13Rik	1.05823e-125	1.12764	Pcbp1	1.20217e-129	0.933079	Brd7	0.0991251	0.192094	Hmgn5	1.07329e-56	1.53121	S100a16	1.35432e-56	1.65231	Foxj1	1	3.21956	Akap13	0.00104121	0.922645	Tsen15	1	3.69254
160	Fam101b	0	2.0775	Gnptab	1.06282e-186	1.12106	Uqcr11	6.4279e-43	0.417432	Mboat1	0	2.89656	Snrnp70	0.000302707	0.305559	Pam	3.33024e-112	1.82935	Ifi27	6.7469e-117	1.69423	Nucks1	2.83266e-125	1.18064	S100a14	2.3219e-129	1.92037	1110008P14Rik	0.103946	0.326683	Ncapd3	1.25959e-56	2.3025	Cnn3	1.82363e-56	3.28318	Man1a	1	1.06997	Arid1a	0.0010463	1.00484	Zfp609	1	3.47356
161	Lrrk2	0	1.2896	Lyz2	2.74036e-184	2.73855	Abca3	1.45662e-42	0.729572	Eef1g	0	1.26459	Golgb1	0.000306637	0.396282	Vamp8	5.76496e-112	0.732134	Cox6b1	8.21659e-117	0.685543	Cct8	8.81516e-125	1.14249	Anxa1	2.89253e-129	1.50609	Glrx	0.107351	0.220665	Lbr	1.38459e-56	1.52678	Rpl26	9.28187e-56	0.668427	Scarf2	1	1.12226	Irf1	0.00105797	2.10019	Scx	1	3.08766
162	Ubr1	0	1.39878	Ftl1	1.61971e-182	0.726212	Piwil4	1.64576e-42	1.1352	Plpp2	0	1.99734	Erdr1	0.000316103	1.80532	Rdh10	6.3126e-112	2.29811	Eif1	9.85427e-117	0.466606	Cenpw	9.46788e-125	2.34976	Cebpzos	3.03914e-129	1.42413	Dag1	0.118499	0.293404	Uba52	2.22577e-56	1.43762	F3	1.05726e-55	2.41791	Slc1a3	1	0.962442	Slc22a23	0.0010811	1.37962	F2r	1	3.15789
163	Adam19	0	1.44323	Wbp5	1.77484e-182	0.558192	Ankrd37	1.74347e-42	1.45129	Lsm5	0	2.22921	Phkg1	0.000334024	3.59979	Cdkn1a	1.13153e-111	1.65159	Fam63b	6.79765e-116	2.00534	Kdelr2	1.00409e-124	1.14734	Pgam1	3.03914e-129	1.2576	Gja1	0.119729	0.51703	Hmgb3	4.89769e-56	1.32733	Neat1	1.08278e-55	1.39686	Glul	1	0.789655	Ssr1	0.0011126	1.01237	Cc2d1b	1	3.43734
164	Scgb1a1	0	1.18203	Pnpla2	2.65408e-181	0.867483	Apoa1bp	1.91591e-42	0.525051	Rpl11	0	0.786373	Adamtsl1	0.000455195	1.47974	Samd9l	1.85065e-111	1.76983	Ndufa7	1.22254e-115	0.668389	Rps4x	1.07434e-124	0.57115	Eny2	7.62856e-129	1.10986	Scamp1	0.128448	0.686022	Prim1	5.12083e-56	2.67167	Nbl1	3.26318e-55	3.70797	Mlf1	1	3.44163	Phip	0.0011729	1.31182	Kti12	1	3.48055
165	Atp1b1	0	0.852128	Ndufa7	1.34874e-180	0.55678	Dram1	6.15734e-42	0.723116	Pcbp1	0	1.36273	Sec14l4	0.000537869	0.766085	Ctse	3.20553e-111	5.17812	Cux1	8.26257e-112	1.19289	Acp1	1.94613e-124	1.17089	Ahnak2	8.65593e-129	2.42408	Slc39a8	0.130615	0.312743	Mcm7	1.39949e-55	1.85194	Tns3	4.2937e-55	2.51302	Acly	1	0.158762	Mllt4	0.0012643	0.947315	Cdkl2	1	3.75445
166	Gfpt1	0	1.24214	Vegfb	5.04856e-180	1.13699	Cbr1	8.15996e-42	0.66915	Txnl1	0	1.63747	Stk11	0.000587902	0.644164	Skp1a	1.23182e-110	0.949544	Rnf181	2.97546e-111	1.23245	Pgam1	4.9669e-124	1.15957	Hras	1.71898e-128	1.08868	Cldn18	0.130693	-0.00420606	Nek2	2.50206e-55	3.42541	Uba52	5.76002e-55	1.8419	Gm973	1	6.52079	Luc7l2	0.00128035	0.852598	Pdgfa	1	1.71638
167	Clic4	0	1.38924	Trappc2l	6.07514e-180	0.82341	Ppargc1a	3.39013e-41	1.43574	Hn1	0	1.94338	Npr2	0.00064876	1.54391	Actn1	3.09946e-110	1.55869	Stx7	3.50072e-111	1.54095	Snrpb	8.24576e-124	0.92205	Rpl32	1.7781e-128	0.641797	Acoxl	0.137305	0.40302	Hjurp	7.46722e-55	2.6306	Serbp1	1.11873e-54	1.12674	Cdhr3	1	5.58624	Bmp1	0.00128275	1.50846	Psmc6	1	2.26295
168	Rora	0	1.49596	Slc39a8	2.41e-178	0.88552	Cox5b	9.14161e-41	0.467378	Rps3	0	0.779025	Plekhd1	0.000790266	1.18208	Cyp2f2	3.49835e-110	2.82098	Flot1	7.01437e-110	2.03408	Odc1	1.25667e-123	1.43323	Rpl5	3.37699e-128	0.811839	Reep6	0.142352	1.07913	Bub3	4.00116e-54	1.35696	Snrpg	2.48941e-54	1.44504	Meig1	1	3.85608	Epas1	0.00128421	1.2625	Nelfa	1	3.50005
169	Cd74	0	1.48571	Mpc2	5.26868e-178	0.646632	Ndufa13	3.32706e-40	0.364313	Rpl19	0	0.718392	Acot1	0.000863563	0.556736	Sfn	4.99489e-110	2.14016	Pkm	1.98294e-109	1.20313	Cct7	1.32013e-123	0.998308	Nebl	1.00726e-127	1.7339	Spry2	0.145035	0.698807	Ncapd2	4.00116e-54	3.27606	Itga6	1.0158e-53	1.9866	1700001C02Rik	1	6.01315	Lyz2	0.00135867	2.61441	Clic3	1	1.90397
170	Hes1	0	1.29496	Mysm1	4.72898e-177	1.03936	Ager	5.43733e-40	0.547898	Rpl23a	0	1.20681	Golga4	0.00117174	0.584303	Gnai2	7.34078e-110	0.842389	Anxa4	4.51006e-109	0.902645	Sfxn1	4.72834e-123	1.3032	Uqcrq	1.19403e-127	0.867887	Ndufv3	0.165412	0.173868	Foxm1	8.0957e-54	3.27517	Hes1	1.28801e-53	1.66873	D430036J16Rik	1	4.3827	Msl1	0.00139757	1.3484	Atp5e	1	-0.436954
171	Dapk1	0	1.20318	Prps2	4.29345e-176	1.00774	Higd2a	6.61832e-40	0.534665	Lsm4	0	1.71836	Npr1	0.00135176	1.05678	Cdkn1c	2.07085e-109	2.47017	Ppp2cb	5.74887e-109	1.01638	Tmem54	4.98082e-123	2.20324	Rplp2	1.61103e-127	0.652844	Cald1	0.184056	0.542451	Atp5g2	2.172e-53	0.776055	Ptn	1.51566e-53	8.77117	Dnah5	1	5.68374	Midn	0.00142243	1.37045	Ndufa4	1	-0.329231
172	Dock9	0	1.38979	Tubb2a	6.85248e-175	1.22103	Slc25a23	1.20104e-39	0.736411	Gsr	0	1.92128	Filip1l	0.00135352	1.29507	Sox2	2.65904e-109	2.82907	Pdpn	2.20691e-108	3.71796	Setd8	5.59184e-123	1.15103	Pls3	2.41972e-127	1.17684	Itpr2	0.194715	0.624808	Lsm5	2.22561e-52	1.29002	Pbx1	4.62602e-53	1.37249	Ppp1r42	1	5.56093	Dram1	0.00149718	0.921066	Akr1b3	1	1.74828
173	Klf6	0	1.19388	Idh1	9.95885e-175	0.925259	Adipor2	2.25015e-39	0.686601	Lmnb1	0	2.74906	Use1	0.00161176	0.567881	Hnrnpk	5.03671e-109	0.727225	Anxa2	3.19138e-107	0.84485	Myl6	5.59184e-123	0.625714	Bloc1s2	3.55174e-127	1.4742	Serinc3	0.204711	0.443196	Ndc1	1.11655e-51	2.53553	Tnfaip2	7.63946e-53	5.77188	Rps3a1	1	-0.212959	Rbm47	0.00151635	0.998957	Rps3a1	1	-0.388401
174	Maff	0	1.87887	Lgals3bp	1.06943e-174	1.71243	Phgr1	3.46488e-39	1.28225	Ptges3	0	1.65594	Dst	0.00176302	0.931972	Pdcd10	9.62413e-109	1.05561	Itm2b	7.87498e-107	0.666743	Atp5g2	5.85946e-123	0.755311	Gstm1	4.4226e-127	1.76422	Dpp4	0.206515	0.55562	Gpc3	1.35161e-51	2.4214	Pde7a	1.01134e-52	1.73785	1700013F07Rik	1	5.24188	Cebpa	0.00152382	1.11617	St8sia2	1	8.59547
175	Ddx5	0	0.532726	Cox5b	1.83439e-174	0.6465	H2afj	6.85329e-39	0.371167	Bzw1	0	1.71416	Ddx26b	0.00177291	0.886701	Bnip3l	9.7597e-109	0.9954	Tprgl	1.09132e-106	1.35773	Prc1	7.18275e-123	2.50411	Ndufs5	1.05697e-126	0.880733	Wls	0.226052	0.0938136	Rpa2	1.7161e-51	2.19092	Gm8730	2.48213e-52	0.8484	Cfap44	1	5.16662	Napsa	0.00154304	1.15975	Tmem160	1	1.91244
176	Zfp36l2	0	1.56302	Sec11c	8.56375e-174	0.785167	Crlf1	6.97127e-39	0.705711	Rpl13a	0	0.90837	Tppp3	0.00205141	0.947174	Emp2	2.69793e-108	1.07726	Rpl37a	1.72087e-106	0.476944	Eif2s2	7.75547e-123	0.934817	Cfap36	2.31923e-126	1.47821	Tmem245	0.252749	0.419103	Rfc2	2.7165e-51	1.65593	Fat1	4.35178e-52	1.83062	Spag17	1	5.56544	Ppp1r15a	0.00159488	1.45807	Zik1	1	8.49229
177	Lpin2	0	1.04455	Adamts1	9.65728e-174	1.37601	Pi4k2b	1.06969e-38	0.547643	Ube2c	0	3.92769	Cdc42bpa	0.00209167	0.606149	Prss23	3.53449e-108	3.69534	Tfdp2	1.85604e-106	2.13297	Gapdh	1.69485e-122	1.03251	Rps25	2.89126e-126	0.804286	Nedd4	0.255245	-0.0396232	Rnaseh2c	4.48864e-51	1.21733	Rpl18	5.05475e-52	0.66132	Spef2	1	4.91333	Ubr1	0.00173332	1.57359	Rdh14	1	3.32681
178	Cebpa	2.31511e-308	1.12901	Cd74	3.16273e-173	1.25016	Reep6	1.88465e-38	0.883743	Pdia6	0	1.45064	Auts2	0.00242802	1.54295	Ctnna1	4.14417e-108	0.875639	Rras	1.89962e-106	1.41355	Psma3	3.21316e-122	0.878119	Atp6v0e	4.64157e-126	0.869187	Reep3	0.286921	0.362593	Hnrnpab	5.03439e-51	0.938856	Pgrmc1	5.58064e-52	1.86048	Dnali1	1	4.74662	Axdnd1	0.00189645	3.39999	Glyctk	1	7.29363
179	Itih4	2.85814e-308	3.5397	Lpcat3	8.72126e-173	0.887429	Vegfb	2.09192e-38	0.7526	Rbmxl1	0	2.09844	Phip	0.00245506	0.584675	Arf5	4.16565e-108	0.723538	Chpt1	4.97407e-106	1.43904	Snrpd3	4.37553e-122	1.25375	Rab11a	1.11407e-125	1.0746	Slc25a1	0.288465	0.710344	Tipin	7.67791e-51	1.67294	Hif1a	1.49867e-51	1.68799	Drc1	1	4.77475	Atp1b1	0.00193386	0.782731	Bag5	1	3.31161
180	Baiap2	7.46209e-308	1.16142	Slc25a5	1.76941e-172	0.630252	Ndufb11	5.21179e-38	0.37462	Cdk1	0	3.76862	Dgkg	0.00481307	1.50796	S100a16	2.11127e-107	1.24508	Sec62	6.48873e-106	0.847349	Btf3	8.43705e-122	0.761442	Spcs1	2.16038e-125	0.899135	Rpl28	0.28854	-0.157386	Mt1	4.34514e-50	1.73036	Atp5g2	2.99268e-51	0.950431	1700007K13Rik	1	2.86765	Slc39a8	0.0019409	1.0838	Ifit3b	1	6.55272
181	Mmp15	5.29044e-307	1.45027	Atp5f1	4.88987e-170	0.605489	Gsta4	6.79253e-38	0.539552	Pdcd6	0	1.66654	Mmp15	0.00568833	0.68187	Dapk2	4.94029e-107	1.87371	Capn2	6.65143e-106	1.81681	Knstrn	1.21737e-121	3.01039	Chchd1	2.48098e-125	1.1053	Grina	0.312452	0.557278	Arg2	6.97267e-50	1.35339	Nsa2	1.32546e-50	1.21718	Mak	1	4.74865	Lmtk2	0.00194612	1.65066	Rnf8	1	3.26635
182	Smim6	6.99904e-307	1.18065	Ndufb2	5.72745e-170	0.686158	Psap	9.4365e-38	0.547788	Snrpd2	0	1.3449	Tsix	0.00610127	1.71258	Pfn1	6.57759e-107	0.794068	Spint2	7.05409e-106	0.551081	Mif	2.45403e-121	1.16286	Eif1b	3.15636e-125	1.33637	Rbms3	0.329388	0.604689	Lig1	7.43416e-50	2.48655	Ssbp2	4.44267e-50	2.35905	Dnah12	1	3.62993	Sowahc	0.0020323	1.85307	Commd3	1	1.62919
183	Gm42418	3.96623e-305	0.808618	Stx19	1.65836e-169	1.19731	Aox1	1.24442e-37	1.12153	Eef1d	0	1.32642	Hnrnph1	0.00776351	0.149689	Kcnk2	8.03001e-107	2.25888	Slc6a14	3.21221e-105	1.73786	Mrpl12	6.59032e-121	1.11604	Gtf2h5	2.57325e-124	1.05011	Slc2a3	0.350213	2.27862	Sae1	7.95318e-50	1.25523	Eno1	9.66683e-50	1.89907	Ccdc113	1	4.33092	Ddx6	0.00203311	1.0986	Prkag3	1	6.03622
184	Phlda1	1.16439e-304	1.17174	Pcx	1.50366e-168	1.29164	Secisbp2l	1.65848e-37	0.570734	Celf4	0	2.94105	Gm26853	0.00781213	1.97402	Higd2a	1.57544e-106	0.96072	Selk	1.29855e-104	0.693308	Smc1a	2.1205e-120	1.25308	Psmd5	3.56954e-124	1.50633	mt-Cytb	0.368213	-0.0130044	Fabp5	1.11224e-49	1.88826	Ppp2r2b	1.60117e-49	4.26511	Il6	1	1.76853	Ncor1	0.00211685	0.787058	Supt4a	1	2.07112
185	Azin2	2.80787e-299	1.90396	Glrx	1.5e-165	0.821325	Snx7	2.57898e-37	0.56666	Psma7	0	1.3242	Pcnt	0.00837203	0.5825	Erh	1.60254e-106	1.01228	Ndufa13	2.18464e-104	0.634574	U2af1	1.17613e-119	1.055	Arhgdig	6.00774e-122	2.26244	Slc39a1	0.369226	0.967019	Cenph	1.6721e-49	2.92925	Pdpn	2.70061e-49	3.19921	Irf2bp2	1	0.338104	Ints6	0.00212695	2.65995	Psma6	1	1.72501
186	Acot7	6.98777e-299	1.24917	Slc25a37	2.01325e-165	1.49135	Lamtor4	2.9916e-37	0.56488	Psat1	0	2.86367	Nktr	0.00859911	0.403349	Dctn2	4.84844e-106	1.003	Ywhae	2.53659e-104	0.702812	Cmpk1	7.68313e-119	1.04679	Rab18	1.28809e-121	1.2775	Ptgs1	0.37452	0.475093	Ndufa5	2.27706e-49	0.982264	Wfdc2	4.425e-49	0.873139	Calml4	1	4.11762	Ldlr	0.00221004	1.36386	Ddc	1	6.17373
187	Tagln2	7.85048e-299	0.76551	mt-Nd4l	2.80099e-164	0.560625	Cox7a2	7.46087e-37	0.408851	Cycs	0	1.65533	Mafb	0.00992778	2.18924	Cxcl16	9.7071e-106	1.58419	Dusp14	5.09501e-104	2.72902	Rrm2	1.48718e-118	3.14624	Cct3	2.16059e-121	1.16508	Mtch1	0.377596	-0.0889483	Dlgap5	2.72198e-49	3.42164	Nxn	4.524e-49	4.58879	Ak7	1	4.57541	Chia1	0.00229488	2.25917	9130604C24Rik	1	5.95883
188	Ramp1	5.49885e-298	1.19394	Tfrc	1.46685e-163	0.847181	Comt	1.42812e-36	0.58202	Calr	0	1.55383	Rbm25	0.0105936	0.194173	Tnfrsf21	1.57338e-105	2.58334	Nkx2-1	1.34048e-103	0.79624	Sf3b5	3.80635e-118	1.02198	Cd9	2.69635e-121	0.96103	Tanc2	0.397318	0.625382	Ckap5	5.24837e-49	1.59458	Snrpb2	5.2245e-49	1.95384	Cyp2b10	1	1.14973	Irf2bp2	0.00229488	0.988672	Akap2	1	5.81428
189	Rhob	1.8292e-295	1.68664	Rps26	3.19283e-163	0.479386	Dram2	1.44158e-36	0.616466	Lgals3	0	2.03905	Zdhhc3	0.0123331	0.0532785	Tmem59	3.19674e-105	0.741017	Gde1	5.74519e-103	0.919546	Eif2s1	7.77159e-118	1.22422	Hsbp1	9.11785e-121	0.902548	Etv5	0.410749	0.217882	Atp5f1	5.49608e-49	0.739987	Eif3e	9.4303e-49	1.20197	Cldn18	1	-0.277818	Pqlc1	0.00229488	1.32807	Wbp5	1	-0.361778
190	Mob3b	4.9124e-294	1.47681	Lgi3	4.37382e-162	0.996871	Slc44a3	6.84497e-36	0.710747	Tgm1	0	3.18038	BC005561	0.0148071	0.989707	Ctsh	4.32378e-105	0.951605	Tmsb4x	2.41541e-102	0.590789	Tcp1	1.04507e-117	1.01028	Clic5	1.80311e-120	1.77972	Mbnl2	0.41723	0.139102	Mis18bp1	8.39332e-49	3.4129	Sf3b6	1.09159e-48	1.34531	Fbn2	1	1.77691	Btg2	0.00231252	1.13888	Anapc10	1	3.09911
191	Slc15a2	2.98504e-293	1.30168	Snx7	2.36e-160	0.80445	6330416G13Rik	7.81696e-36	1.16749	Pgam1	0	1.78001	Gm17300	0.0170613	3.11188	Pnrc1	1.13648e-104	0.893439	Tln1	2.6956e-102	1.44891	Mrpl20	1.91006e-117	0.97109	Tubb4b	2.29783e-120	1.23984	Slc25a23	0.429736	0.810311	Sec61g	8.39881e-49	0.847575	Adam28	1.61745e-48	3.94453	Nek11	1	3.73516	Skil	0.00252041	1.54494	9430065F17Rik	1	5.95043
192	Socs2	8.32071e-293	0.948188	Tmem164	2.07612e-159	0.903211	Ndufs3	9.59875e-36	0.532549	Anxa3	0	1.42818	Rnf186	0.019743	0.893262	Chmp2b	5.62156e-104	1.04467	Ndufa3	1.36721e-101	0.975262	Rps27a	2.26193e-117	0.537504	Ano1	6.5226e-120	1.61077	Eif4g2	0.437929	-0.0604479	Uhrf1	1.60295e-48	2.6048	Nrip1	5.55711e-48	1.84084	Tm4sf1	1	2.15116	Taok3	0.00258698	0.826989	Mthfd1	1	2.44284
193	Mllt6	6.22471e-292	1.56764	Dram1	3.003e-158	0.921745	Rbpjl	1.03215e-35	0.620573	Sdf2l1	0	2.40149	Chia1	0.0235003	0.676177	Myo1b	1.2979e-103	1.41596	Lamb3	1.87291e-101	1.54046	Rbbp7	2.33151e-117	1.21963	Pls1	2.65638e-119	1.83311	Rpl10a	0.457752	-0.189119	Atp5j2	2.10801e-48	0.717285	Dst	6.25863e-48	2.25915	Myo1h	1	3.5982	Cdc42ep3	0.0026376	1.41907	Bdnf	1	4.83613
194	Polr2a	7.93078e-292	1.18305	P4hb	3.71166e-158	0.674071	2010107E04Rik	1.30778e-35	0.46854	U2af1	1.09823e-307	1.56924	Clk4	0.0235089	0.589482	Agrn	2.00505e-103	1.59873	Cyb5r3	5.71725e-101	0.808449	Eif5a	3.9802e-117	0.761606	Ces1g	5.07211e-119	5.37811	2010107E04Rik	0.479159	-0.0226091	Lcp1	3.37186e-48	1.17821	Fermt1	8.23487e-48	5.30856	L3mbtl1	1	1.92917	Mtch1	0.00265848	0.768577	A530013C23Rik	1	5.51433
195	Chsy1	1.42975e-291	1.49936	Ctsz	3.41189e-157	0.859494	Qsox1	1.62255e-35	0.858324	Cmas	1.40625e-307	2.37712	Hist1h2be	0.0248288	2.95937	Cxadr	3.25729e-103	1.18754	Ctdspl	9.92816e-101	1.3825	Ostc	4.00023e-117	1.05562	Cab39	5.90985e-119	1.17743	Rps16	0.514796	-0.101281	Rad51ap1	4.42529e-48	3.42313	Minos1	1.46505e-47	1.08564	Aebp1	1	2.26819	Klf6	0.00277489	1.23814	Zc3h15	1	1.70641
196	Fhdc1	2.06314e-290	2.00186	Fth1	7.91896e-157	0.394531	Mtch2	3.62307e-35	0.498454	C1qbp	3.88785e-307	1.8758	Fam46a	0.0261205	0.685236	Hcfc1r1	5.93353e-102	1.10907	Rabac1	1.74309e-100	0.776487	Tyms	7.19827e-117	2.07231	Plaur	8.0047e-119	2.40945	Tnfaip1	0.538621	0.193856	Akr1c19	5.75908e-48	1.55689	Tomm7	1.55574e-47	0.899643	Nhlrc4	1	7.15662	Klf4	0.00304674	1.97232	Nt5e	1	2.3427
197	Slc38a2	2.09285e-290	0.981809	Creg1	6.0538e-156	0.746001	Tmem42	5.42808e-35	0.638777	2810417H13Rik	1.75436e-306	3.85052	B930036N10Rik	0.0271242	2.25727	Cldn7	6.5942e-102	0.8945	Gsta3	2.8539e-100	1.83514	Rpl10a	1.94908e-116	0.603859	Golim4	1.38059e-118	1.7725	Mien1	0.553106	0.0609694	Trim59	8.44992e-48	2.19642	Ffar4	2.07897e-47	2.22431	4932443I19Rik	1	6.45431	Pbx1	0.00309506	0.97549	Mtcp1	1	5.63539
198	Rasl11a	2.32135e-290	1.34902	Tspan12	1.12919e-155	1.00984	Ifitm2	6.47975e-35	0.577	Rsl1d1	2.64375e-306	1.98827	Bex4	0.027171	0.221911	Chchd2	8.76167e-102	0.50269	H2-D1	2.01113e-99	0.703423	Chchd1	2.416e-116	1.00274	Sorl1	2.24704e-118	1.19313	Plxnb2	0.556014	0.20203	Mrpl51	1.0466e-47	1.04515	Aspa	5.71905e-47	4.64277	Cfap58	1	6.78243	Alcam	0.00325328	0.721013	Reps1	1	3.16224
199	Ece1	5.65659e-290	1.24603	Pmvk	8.06942e-155	0.826315	Foxp2	8.71857e-35	0.713278	Lsm2	5.02971e-306	2.34973	Maf	0.029437	2.05532	2010111I01Rik	1.08089e-101	1.77086	Sepw1	4.12103e-99	0.763397	Dnmt1	5.88047e-116	1.95709	Mtfr1l	2.47401e-118	1.16532	Inhbb	0.579278	1.46506	Napsa	1.43972e-47	1.23586	Ybx3	1.06885e-46	1.40977	Stk33	1	7.24713	Ddx3x	0.00330513	1.00322	Nkapl	1	5.3925
200	Grb14	2.64464e-289	1.10243	Ctsb	1.98348e-154	0.608546	Ctsa	9.63918e-35	0.681948	Cd9	1.68729e-305	1.34458	Ddx5	0.0302557	-0.00229615	Specc1	1.69699e-101	1.48007	Ptrf	5.12664e-99	1.82676	Rpl13	7.11722e-116	0.482933	Bcas2	7.59611e-118	1.10095	Sec61g	0.582913	-0.132397	Hist1h1e	1.75728e-47	2.21573	Utp11l	4.52333e-46	1.73061	Mgll	1	1.04662	Glyr1	0.00330657	1.10262	Rpl28	1	0.327793
201	Emb	9.27199e-288	0.860871	Fads1	2.93783e-153	0.94335	Glrx	9.74527e-35	0.540972	Eif2s1	1.71516e-305	1.88332	Fam179a	0.030495	1.55854	Ubxn1	1.69933e-101	0.828324	Mrc2	6.01984e-99	3.8585	Timm13	2.35281e-115	0.823611	Cmas	9.95642e-118	1.61672	Srebf1	0.633337	0.339667	Depdc1a	3.07225e-47	3.57872	Pfkl	5.38344e-46	2.00214	Zmynd10	1	2.4596	Vgll4	0.00353115	1.33585	Fars2	1	3.05847
202	Lpcat1	8.12236e-287	1.09973	Rps27a	2.07922e-152	0.392456	Dbp	1.58177e-34	1.23225	Rwdd1	2.33995e-305	1.70603	Prmt8	0.0322781	1.15146	Tax1bp1	1.98532e-101	0.906998	Bnip3l	3.282e-97	0.920315	Cdca8	2.35281e-115	2.82991	Timm8b	9.96704e-118	0.967246	Sfta2	0.66145	0.178777	Hnrnpa3	3.47497e-47	0.860676	Knop1	5.71226e-46	1.60264	Cdhr4	1	5.40119	Cdk13	0.00367893	1.56554	Cltb	1	1.85796
203	St3gal1	9.96282e-286	1.4458	Ggcx	1.13192e-151	0.997285	Acot13	3.07783e-34	0.617166	Cdca3	4.11034e-305	3.74692	Gm10600	0.0405845	1.97116	Bax	3.27181e-101	1.17883	Tm2d2	5.89161e-97	1.30911	Ppil1	2.55099e-114	1.67898	Txnl1	2.34393e-117	1.13352	Cd38	0.6709	1.37863	Spag5	8.18216e-47	3.1168	Fundc2	1.26023e-45	1.52976	Tmem132d	1	1.67491	C2cd4b	0.00406331	1.79262	2610020C07Rik	1	5.68163
204	Tmem164	5.29097e-285	1.2054	Gapdh	2.58248e-150	0.805677	Fkbp8	3.25409e-34	0.471707	Nt5e	5.19892e-303	2.53511	Dock9	0.0452457	0.621174	Phlda3	4.27421e-101	2.16105	Celf2	1.6445e-96	1.63003	S100a6	4.63858e-114	2.16808	Pfdn2	2.54495e-117	0.904087	Hipk1	0.761246	0.586828	Reep4	9.54108e-47	1.52803	Rbm3	1.47233e-45	1.27391	H2-D1	1	-0.28231	Fgfr2	0.00412529	1.09106	Ormdl3	1	3.07983
205	Kcnj13	5.20109e-282	2.11025	Lims1	4.64678e-150	0.871575	2410015M20Rik	4.3446e-34	0.44481	Nucks1	1.04847e-302	1.72222	Gm16432	0.0531275	1.71973	9930111J21Rik2	1.50214e-100	3.18191	Sar1b	2.67143e-96	1.13517	Phf5a	4.69343e-114	1.0877	Lpp	4.05212e-117	1.16282	Bsg	0.80139	-0.0730512	Kpna2	1.62212e-46	2.46154	Rps12	2.64988e-45	0.64329	Fsd2	1	5.73599	Kdm6b	0.00413351	1.27553	Ube2n	1	1.57897
206	Ldlr	3.50651e-279	1.22499	Adssl1	6.41465e-150	0.871491	Tmem256	6.00379e-34	0.448944	Srsf9	1.07176e-302	1.49329	Strip2	0.054467	2.35102	Ctgf	5.17185e-100	3.40301	Pgrmc1	6.63442e-96	1.77852	Psip1	4.71869e-114	1.46154	Ephx1	6.29019e-117	1.91616	Gnptab	0.805349	0.765091	Snx7	2.15802e-46	1.04861	Lpar6	3.19189e-45	3.49248	Fam92b	1	5.51716	Myo5c	0.00426114	0.877291	Fdps	1	1.29875
207	Adcy7	6.84984e-279	1.62517	Akr1a1	9.35594e-147	0.519597	Ptges	9.26975e-34	0.882376	Rps3a1	1.1512e-302	0.685831	Crtc3	0.0558737	0.942866	Rab2a	1.03107e-99	0.837486	Cox6c	6.81715e-95	0.491712	Gclm	5.27625e-114	1.45015	C1d	9.98521e-117	1.34294	Ncor1	0.806562	-0.101269	Psip1	9.369e-46	1.33684	Fgfr3	5.37142e-45	3.00232	Morn3	1	5.66624	Wac	0.00448174	1.07459	Hcfc1r1	1	1.59154
208	Gata6	1.1981e-278	1.20557	Atp5d	2.06931e-145	0.489605	Nfia	1.1424e-33	0.534734	Tmed9	2.56417e-302	1.35464	Zbtb16	0.0635681	1.10933	Atp6v0e	1.62551e-99	0.742948	Smpdl3a	2.28868e-94	1.81515	Nudcd2	1.19104e-113	1.34408	Actn1	1.14758e-116	1.3065	Rpl14	0.81864	-0.22548	Snrpg	2.29672e-45	0.98194	Nfix	9.5613e-45	1.37552	Iqca	1	5.11192	Fem1a	0.00470284	2.27374	Fam198b	1	4.72424
209	Irx5	7.51958e-277	1.09098	Tmem56	7.27553e-145	1.12064	Elovl1	1.33167e-33	0.716938	Tmsb10	3.89873e-302	1.82025	Rapgef5	0.0637054	1.21116	Ctnnb1	7.25421e-99	0.654509	Pvrl3	9.82028e-94	1.89946	Nop58	1.9882e-113	1.46714	Ndufb6	1.36813e-116	1.02204	Atp5g2	0.888451	-0.17139	Ppih	2.35789e-45	1.58225	Lbp	1.22587e-44	1.41732	Agr3	1	5.26789	Hspa5	0.00479842	0.813111	Ifi27l2a	1	4.14919
210	Slco4c1	1.1767e-276	1.23059	Acss2	3.15163e-143	1.20676	Ypel3	1.49986e-33	0.555576	Hnrnpa3	4.46089e-302	1.38142	Ppp1r1a	0.0662603	1.5375	Malat1	2.30532e-98	0.817536	Itga3	2.3338e-93	2.2412	Mcm5	2.33479e-113	2.83708	Eid1	1.81953e-116	1.42313	Rpl27a	0.917966	-0.151624	Fdps	2.39952e-45	1.18034	Tnfaip8	1.46317e-44	2.36508	Dnaic1	1	5.27525	Ddx5	0.00479842	0.514256	Trpc1	1	5.08822
211	P4ha1	1.44729e-275	1.1529	Lrrk2	1.75832e-142	0.824507	Tmbim6	2.62046e-33	0.308488	Rpl30	6.84071e-302	0.747904	Inpp4b	0.0674789	0.722225	Ocln	2.61914e-98	1.66643	Dctn2	1.02456e-92	1.10268	Ppib	2.67489e-113	0.631165	Eif1ax	2.38148e-116	1.22597	Mmp19	0.92874	2.5334	Itgb3bp	3.80356e-45	1.79297	Arglu1	1.66643e-44	1.35445	1700012B09Rik	1	4.8989	Sgpp2	0.00483132	1.69018	Ap2m1	1	1.64693
212	Tfcp2l1	1.86631e-274	1.32654	Ptgs1	8.847e-142	0.844597	Cd24a	6.33951e-33	0.863064	Adss	1.87718e-301	1.80543	5430416O09Rik	0.0702984	1.05206	Med21	4.02218e-98	1.2825	Lamc2	1.38032e-92	1.46076	Orc6	1.18615e-112	1.62433	Etfa	3.30013e-116	1.12832	Sepw1	0.970916	-0.0964741	Slc25a10	5.4112e-45	1.17296	Smc3	2.37896e-44	1.65392	1700007G11Rik	1	5.39154	Lrrk2	0.00494974	1.16167	Tgm2	1	2.66438
213	Thbs3	1.65391e-272	2.09913	Secisbp2l	1.03682e-141	0.759905	Usmg5	6.69541e-33	0.466116	Ndufab1	1.08731e-300	1.33879	Fos	0.0725702	0.124395	Fbln5	1.11768e-97	1.85487	Wwtr1	5.43564e-92	1.53338	Morf4l2	1.22045e-112	1.0359	Ppa1	5.82873e-116	1.44487	Rabgap1l	0.977933	0.419248	Ldha	7.88095e-45	0.928187	Tpm1	2.8756e-44	1.25418	Cfap157	1	5.67105	Pfkfb4	0.00512648	2.06854	1810009A15Rik	1	5.18022
214	Arl4d	3.22132e-272	2.6286	Rpl34	2.85339e-141	0.311576	Atp6v1f	9.96037e-33	0.400966	Actg1	1.34554e-299	1.30186	A530020G20Rik	0.0726443	1.2913	Cyr61	1.29764e-97	2.08387	Paip2	1.52985e-91	0.758729	Snrpd2	1.34168e-112	0.877901	Cox7a2	7.76096e-116	0.758055	Rpl7a	1	-0.249321	Cenpp	8.38997e-45	3.50749	Gapdh	3.41839e-44	1.21113	Dnah3	1	4.74692	Sepp1	0.00547215	1.05143	Fau	1	-0.259723
215	Mepce	1.11645e-268	2.03576	Cox6b1	3.01063e-141	0.517341	Tspan11	1.1648e-32	0.653136	Hmgb2	8.06327e-298	2.55988	Prpf38b	0.0752306	0.611322	Psmb2	4.7667e-97	0.899266	Plb1	1.13191e-90	3.03535	P4hb	3.9216e-112	0.972087	Pabpc1	1.08434e-115	0.850677	Rpsa	1	-0.167621	Acat1	2.72407e-44	1.13423	Sumo2	3.49448e-44	1.04169	Wif1	1	4.7654	Eps8	0.00586606	1.61595	Ldha	1	-0.206377
216	Kcnc3	2.86406e-267	1.23399	Atp6v1e1	7.7532e-141	0.646846	Mysm1	1.68366e-32	0.639783	Cct3	2.94979e-297	1.57409	Gcn1l1	0.0772298	0.875178	Myof	6.66407e-97	1.15058	Pvrl2	2.80056e-90	0.96466	Gmnn	5.68827e-112	2.15915	Cct8	1.70002e-115	1.16925	Gnas	1	-0.255262	Hells	3.05784e-44	2.08561	Adm	3.98228e-44	7.23302	Zbtb16	1	1.0349	Ddx26b	0.00590736	1.92722	Dnajb5	1	4.89371
217	Tinag	5.75574e-266	1.63779	Suclg1	9.82752e-140	0.638705	Samd9l	2.2754e-32	0.910123	Mrps14	6.10541e-297	1.45935	Gm26699	0.0827511	2.05274	Pebp1	8.77245e-97	0.810928	Prdx5	3.47644e-90	0.795441	Prmt1	7.28808e-112	1.21656	Odc1	1.90144e-115	1.57403	Snx25	1	0.334469	Dynlt1f	8.16435e-44	1.64503	Ptprs	5.57837e-44	2.43037	Ptms	1	-0.372848	Gsk3b	0.00624415	0.705016	Mrpl30	1	1.69396
218	Hk2	8.35002e-266	1.44533	Bri3	1.78271e-139	0.441088	C3	4.18381e-32	0.806413	Tcp1	1.0717e-296	1.50531	Maml3	0.0844322	0.779203	Tes	9.7603e-97	1.57147	Tecr	4.42344e-90	0.879294	Hnrnpa3	1.45551e-111	0.861254	Capn2	2.21429e-115	1.38319	Csf2rb	1	2.21198	Uchl5	8.67645e-44	1.41484	Crlf1	1.25782e-43	1.65855	Cfap57	1	5.07878	Ifrd1	0.00657403	0.914055	Nme5	1	4.78145
219	Deptor	4.41133e-264	1.47401	Itpr2	2.81295e-139	0.869633	Nr3c1	5.4994e-32	0.557689	Id1	5.68747e-296	2.59779	Gpatch8	0.0898751	0.727039	Ier5	3.00625e-96	1.27171	Cdkl5	7.47462e-90	3.0439	Cstb	1.94989e-111	1.02662	Prr13	2.96239e-115	1.25615	Ctnnb1	1	-0.194493	Atpif1	1.09236e-43	0.74705	Sfn	2.69214e-43	1.75039	Nrros	1	2.65772	PISD	0.00667269	1.37333	Ptar1	1	5.00627
220	Nufip2	1.19107e-263	1.11	Fam102b	2.32048e-138	0.942856	Mtfr1l	7.94649e-32	0.483645	Dnajc2	9.7024e-296	2.16143	Rgs11	0.0981949	1.64813	Tacstd2	2.09843e-95	1.33668	Cd151	1.39218e-89	1.42053	Rpl11	2.99565e-111	0.49969	Gsta3	3.1412e-115	1.56419	Cyp2c69	1	4.12982	Cox8a	1.15829e-43	0.646043	Igf1r	2.89796e-42	2.26264	Fam47e	1	4.72379	Mllt6	0.00671403	1.57826	Psma1	1	1.42952
221	Ptprf	1.46158e-263	0.733263	Wnk4	4.57251e-138	1.61799	Atp5k	1.12918e-31	0.445652	Epcam	5.35361e-295	1.36123	Gm28856	0.0985786	1.89379	Jund	1.89274e-94	0.914579	Nnat	3.01983e-89	3.35752	Snrpa1	9.30728e-111	1.28569	Atp6v1a	1.03083e-114	0.970472	Grem2	1	2.00262	Anapc15	2.27398e-43	1.70538	Rev3l	4.53538e-42	2.26558	Trp73	1	4.89668	Tfcp2l1	0.0067282	1.48017	Psma4	1	1.38534
222	Slc16a1	1.41369e-262	1.4841	Cst8	5.21843e-138	1.41238	Tst	1.17109e-31	0.535771	Dctpp1	5.71921e-294	2.20627	Phf14	0.103343	0.77342	Rassf9	1.25909e-93	2.61497	Gnas	5.67059e-89	0.450222	Psma7	1.35362e-110	0.853307	Exoc4	1.13907e-114	1.62307	Lyz2	1	1.40425	Gins2	2.32393e-43	2.49084	Rbm39	4.62193e-42	0.897161	Adamtsl3	1	2.25138	Por	0.00677221	0.766689	Rgcc	1	1.14033
223	Slc39a8	9.41287e-261	1.0176	Il33	7.83144e-138	0.844975	Oaz2	1.26696e-31	0.486854	Dnajb6	2.56562e-292	1.51853	Ppm1n	0.106098	1.82334	Pdlim7	1.59548e-93	3.59399	Cfl1	1.5028e-88	0.676827	Gsta4	2.39195e-110	1.07463	Abcc3	1.48223e-114	1.80291	Snx4	1	0.329235	Ndufc1	5.88127e-43	0.837985	Ssb	8.43065e-42	1.21339	Lrrc6	1	4.83699	Nfkbiz	0.00677221	1.70377	4930522L14Rik	1	4.79259
224	Ppp1r9a	6.76077e-260	1.07396	Nrp1	1.55483e-137	0.888562	Ergic3	1.3333e-31	0.490915	Kif23	1.14277e-291	3.45045	Marveld1	0.10952	0.470508	Ccdc25	2.64379e-93	1.48922	Mbip	2.16248e-88	0.923549	Surf4	2.40388e-110	1.08006	Vmp1	2.68975e-114	0.91024	Cd177	1	1.06046	Cyc1	6.06399e-43	0.952	Fn1	1.02092e-41	2.50866	Lhx9	1	3.62966	Srrm2	0.00701085	0.624649	Rnf181	1	1.56136
225	Rnf186	3.49579e-259	1.80555	Galc	5.06862e-136	1.26275	Sod2	1.65007e-31	0.466509	Eif2s2	1.96404e-291	1.31539	Arhgap17	0.112492	0.747315	Tpm2	2.66341e-93	2.80377	Tjp1	3.08243e-87	1.50769	Eprs	5.50858e-110	1.08882	Cycs	3.98462e-114	1.13829	Car8	1	0.0827316	Rnaseh2b	6.31429e-43	2.11168	Metap2	1.50636e-41	1.06673	Spata20	1	2.61927	Nkd1	0.00704905	1.19484	Fam129b	1	1.49402
226	Ano6	5.09195e-259	1.17697	Adam19	7.91813e-136	0.867952	Ptprf	3.17624e-31	0.40735	Cct5	1.08865e-290	1.47793	Lrrk2	0.117624	0.197887	Tmsb4x	7.36683e-93	0.719851	Hsbp1	7.82285e-87	0.792069	Pomp	6.47223e-110	0.858959	Higd1a	8.87749e-114	0.876718	H2afj	1	-0.275099	Atp5e	8.2551e-43	0.662551	Aldoa	1.8796e-41	1.27026	Dnah6	1	4.77444	Col4a1	0.00719068	0.849417	Txn1	1	-0.502749
227	Zbtb4	3.56531e-258	1.27674	Sepw1	7.10969e-135	0.592902	Prr15l	3.56642e-31	0.482345	Cd24a	1.73044e-290	2.2402	Eif4a2	0.119431	0.000969681	Bik	3.59471e-92	2.77428	Fzd2	3.13922e-86	2.96063	Vcp	7.85206e-110	0.818378	Dynlt3	1.63834e-113	1.00516	Prrc2c	1	0.0683063	Hint1	1.03399e-42	0.73182	Hmgn1	1.89805e-41	0.877989	Ccdc39	1	4.81714	Cobl	0.00722649	1.45251	Krr1	1	2.89986
228	Atp11a	4.88403e-258	0.881726	Slc12a2	3.84544e-134	0.65432	Acat1	3.78258e-31	0.58095	Srsf7	3.2825e-290	1.78683	Scarf1	0.120435	1.50373	Rnf10	3.95168e-92	0.90838	Pfdn1	5.00023e-86	0.943344	Rpl23	7.85206e-110	0.485347	Crip2	4.90607e-113	0.960952	Serpine1	1	1.37369	2700029M09Rik	1.2754e-42	1.353	Tspan1	2.20579e-41	1.71812	Mir143hg	1	3.72289	Pard3	0.00722649	1.255	Dapk2	1	2.41576
229	Klf2	1.29441e-254	3.26017	Nek6	4.14946e-134	0.8986	Grcc10	5.63972e-31	0.863235	Tpm2	6.06822e-290	3.00415	Gm12216	0.121901	1.38888	Psma5	5.96695e-92	0.946699	Chmp2a	4.99807e-85	0.892956	Eif3c	8.0796e-110	0.868984	Rock2	6.49205e-113	1.1669	Brdt	1	2.17233	Tma7	1.4519e-42	0.79976	Cd24a	2.67455e-41	1.74698	Akap14	1	4.43741	Cyp4v3	0.00742029	1.66616	Rab25	1	1.46762
230	Ptgfrn	6.22653e-252	1.09269	Ndufa6	1.71896e-133	0.530312	Bag1	8.80943e-31	0.395791	Lsm3	3.12014e-289	2.48151	Dopey1	0.12319	0.986688	Cd44	6.98413e-92	1.24785	Lims1	8.23725e-85	1.33137	Sec61g	1.04905e-109	0.780353	Fdx1	1.1301e-112	1.1098	Rps7	1	-0.197021	Atp5j	1.49312e-42	0.666202	Steap4	3.56996e-41	4.35382	Eno4	1	5.00277	Rnase4	0.00791538	1.24684	Rit1	1	2.7568
231	Nfix	9.14957e-250	0.949821	Hmgcr	2.01217e-133	0.812671	Ly6c2	1.14506e-30	1.24865	Cacybp	3.51155e-289	1.69939	Gm26908	0.124443	1.937	Eva1a	9.94786e-92	1.75606	Gipc2	1.27619e-84	1.86481	Mcm3	3.35693e-109	2.65576	Sf3b6	9.57092e-112	1.02454	Fam126b	1	0.578475	Ssna1	1.5855e-42	1.16075	Adrb1	3.62548e-41	3.94988	Spag6l	1	4.14341	Cpeb4	0.00807301	1.07093	Zfp472	1	4.32492
232	Pip5k1b	7.53618e-249	1.15406	Cox4i1	3.60684e-133	0.374568	Pnkd	1.14659e-30	0.540537	Stmn1	3.78786e-288	2.07821	Ahcyl2	0.126268	0.264366	Lrrfip1	1.06472e-91	0.939331	Hcfc1r1	1.28433e-84	1.16526	Eef1g	3.44194e-109	0.784	Aco2	4.29332e-111	1.003	Pbx1	1	0.0448357	Mrpl42	1.8696e-42	1.04749	Notch1	1.03284e-40	2.28488	Pabpc2	1	3.18881	Nipbl	0.00835363	1.14433	Mlana	1	4.09733
233	Fbxl18	8.73123e-249	2.33025	Ugp2	1.68499e-131	0.748958	Nkd1	1.36206e-30	0.68606	Eif4e	4.84053e-288	1.79167	Zfp644	0.128101	0.611665	Atp10b	1.44085e-91	3.64163	Arf3	1.84982e-84	1.2642	Arg2	7.68492e-109	1.49322	Tmed9	5.75441e-111	0.933204	St8sia6	1	0.826358	Clspn	5.99858e-42	2.48097	Net1	1.06192e-40	1.8441	3110083C13Rik	1	3.66012	Npr1	0.0087892	2.08631	Mrps14	1	1.19249
234	Acoxl	9.44257e-248	1.32599	Coprs	5.31965e-130	1.33046	Acaa2	1.51953e-30	0.493203	Ube2l3	5.81536e-288	1.38141	Zcchc4	0.133564	1.16733	Ctnnd1	1.65184e-91	1.15585	Dctn3	7.28694e-84	0.853758	Hells	1.08986e-108	2.51773	Pdcd6	1.29041e-110	1.10165	Timp2	1	0.178089	Bcl2a1b	7.72243e-42	1.36362	Nfat5	1.6311e-40	1.60684	Baiap2l2	1	2.63776	Muc1	0.00891493	0.846948	Rps24	1	-0.397227
235	Inpp4b	1.18106e-247	1.65159	Gsta3	3.97464e-129	0.786807	H3f3a	2.12399e-30	0.298322	Dynll1	7.49093e-288	1.23221	Ttc14	0.134556	0.701552	Bcl10	6.18416e-90	1.35559	Trim3	7.35891e-84	2.18621	Ssr4	1.56945e-108	0.852647	Ak1	1.39005e-110	1.85002	Tmem56	1	0.763198	Rpa3	9.70131e-42	1.32548	Mif	2.7571e-40	1.36609	Uckl1os	1	4.68501	Kcnj15	0.00909702	1.26866	1110008P14Rik	1	1.23842
236	Foxa1	2.87855e-247	1.40383	Cst3	8.05038e-129	0.518492	Stxbp2	3.2065e-30	0.605515	Ssb	2.25518e-287	1.4556	Car8	0.141153	0.125172	Pnisr	1.23545e-89	1.03411	Tmco1	1.0498e-83	1.0683	Ddost	8.6983e-108	0.940988	Arpc3	3.07392e-110	0.840897	Atp6v0a1	1	0.518583	Ogfrl1	1.87666e-41	1.43866	Zc2hc1a	2.7571e-40	1.82672	Tcp11	1	3.07496	Arhgap17	0.00940252	1.41513	Sp100	1	4.14571
237	Ogdh	8.45562e-247	1.02109	Bcl2a1a	9.4439e-129	2.43211	Tmem205	5.07482e-30	0.496487	Prmt1	3.88398e-287	1.83495	Nanos1	0.151244	2.07615	Dnaja2	1.62836e-89	0.873243	Nceh1	3.34982e-83	1.9068	Sparc	1.02096e-107	1.1196	2610001J05Rik	3.03473e-109	1.2982	Vldlr	1	0.894596	Maz	2.87979e-41	1.16308	Olfml2a	3.92165e-40	6.20991	Pcdhga1	1	3.68332	Elf3	0.00944103	1.18457	Rab3a	1	2.75013
238	Zfp503	1.3243e-246	1.35349	Ngfrap1	1.71771e-128	0.636564	Ddt	7.355e-30	0.464206	H3f3b	1.18534e-286	0.845708	Baz2b	0.153992	0.405184	Ankrd11	2.34603e-89	1.00499	Phactr1	5.67828e-83	3.69459	Naa50	2.03525e-107	1.24226	Selt	3.11045e-109	1.03363	Tmem213	1	0.401057	Mrpl28	5.23933e-41	1.01226	Amotl1	3.93014e-40	2.03425	Gm28221	1	2.77405	Kmt2a	0.00959584	1.24074	Fam46b	1	4.25744
239	Uhrf1bp1l	2.86538e-246	1.00687	Abca3	2.8956e-128	0.919404	Atp6v1c2	8.10322e-30	0.60217	Snrpb	1.8832e-286	1.27927	Gm26882	0.154689	2.95039	Arpc5	2.38037e-89	0.894004	Pde7a	9.13096e-83	1.4092	Uchl3	2.10905e-107	1.28388	Camk2d	6.52019e-109	1.12207	Zfp36l1	1	-0.0194876	Mcm6	7.72552e-41	1.99325	Plpp3	7.96392e-40	3.41827	Dio3	1	2.68394	Adrbk2	0.00961212	1.36633	Rpl32	1	0.269605
240	Runx1	2.54328e-245	1.02788	Gstp1	4.72332e-128	1.26888	Abcc5	8.8859e-30	0.68935	Cenpa	2.02953e-285	3.93915	Gm21092	0.156604	0.805959	Mtus1	3.5851e-89	1.71704	Nckap5	5.19326e-82	1.17174	Anxa5	4.05726e-107	1.11671	Reep3	3.0256e-108	1.12711	Slc25a37	1	0.918466	Ncaph	8.42534e-41	2.90786	Rpl14	1.40318e-39	0.637962	B230217C12Rik	1	1.23085	RP24-330M21.1	0.00970336	1.59056	Rnf38	1	2.60071
241	Klhl21	1.37661e-242	1.80023	Abhd5	4.8609e-128	0.848256	Cebpa	9.65607e-30	0.546868	Cks2	1.31196e-284	2.43263	Anpep	0.167483	0.728282	Snrpe	1.20278e-88	0.835544	Tpm1	9.06494e-82	0.659011	Mlec	1.04291e-106	1.05735	Mrpl42	6.00044e-108	1.17142	Ptafr	1	2.5642	Haus8	1.17535e-40	1.60424	Ldha	2.14774e-39	1.03562	Necab2	1	2.02349	Wwc1	0.00975798	0.800885	Syn3	1	3.94976
242	Tppp3	4.05755e-242	1.95047	C3	1.45459e-127	0.933633	Crat	2.03891e-29	0.890945	Arpc2	5.44192e-284	1.23103	Lyz1	0.177029	0.879575	Serf2	1.83438e-88	0.493486	Tmem176a	1.21581e-81	0.863769	Glrx	1.84003e-106	1.05979	Fam104a	6.22094e-108	1.08792	Pde4b	1	1.4821	Erh	1.54527e-40	0.932832	Fam107b	3.2506e-39	2.02001	Zfp960	1	2.00675	Msi2	0.00981788	1.31408	Mt1	1	0.444534
243	Tiparp	1.08158e-239	1.44841	Rab27a	3.29826e-127	0.842878	Wnk4	2.04869e-29	1.03995	Ube2m	8.81845e-284	1.52573	Atp11a	0.184912	0.0416348	Ifitm2	2.84999e-88	1.16612	Sema3b	5.21848e-81	2.76402	Rrm1	2.8463e-106	2.08366	Tmem37	9.6088e-108	1.85049	Susd2	1	0.859804	Nubp1	1.5603e-40	1.17518	Trp53	3.61531e-39	1.5659	Cfap70	1	2.8343	C77080	0.00994302	1.08969	Casp4	1	3.69368
244	Kmt2e	1.25511e-237	0.83518	Fam126b	3.66831e-127	0.850486	Isca1	4.52607e-29	1.31774	Itga6	1.23296e-283	2.07694	4930444M15Rik	0.185353	5.8717	Dstn	2.95093e-88	0.616832	Ltbp3	1.33033e-80	1.62887	Mcm7	3.53684e-106	1.94599	Nop10	1.57219e-107	0.881454	Chpt1	1	0.541618	Uqcrq	1.64569e-40	0.752858	Eya2	4.8155e-39	1.96341	Ntn1	1	1.38765	Oat	0.0102706	0.780576	Svbp	1	2.71326
245	Fut8	2.87369e-236	1.56371	Azin1	1.12737e-126	0.748021	Ak3	2.25557e-28	0.618599	Cenpw	3.22179e-282	2.93575	Safb	0.189792	0.777868	Marcksl1	3.97784e-88	1.96284	Minos1	2.31681e-80	0.687923	Fam111a	1.45075e-105	2.08798	Ndufa8	1.27439e-106	0.933861	Atp2a2	1	0.098784	Neurl1b	2.08005e-40	3.30812	Aqp3	8.09742e-39	5.80832	Acoxl	1	0.264259	Ano6	0.0103686	1.18465	Glb1l	1	3.99835
246	Nav2	8.95824e-236	1.22718	Acox1	1.2136e-126	0.76955	Lztr1	2.53112e-28	0.629384	Rpl36a	3.39307e-282	0.844446	Mhrt	0.195776	6.79447	Adss	5.17901e-88	1.07649	Atxn7l3b	5.45613e-80	0.904963	Erp29	1.68229e-105	0.891329	Polr2k	1.63749e-106	1.04639	Rpl31	1	-0.243408	Rpl15	2.39247e-40	0.829094	Casp4	2.33148e-38	3.99796	Hmgcs2	1	3.19089	Glul	0.0105654	1.28768	Eid2b	1	4.09322
247	Rbm47	8.49259e-235	0.896226	Dbi	1.35092e-126	0.461565	Ppdpf	5.90368e-28	0.481974	Pdap1	2.78103e-281	1.42278	Mlc1	0.197949	0.286295	Pdcl3	1.76971e-87	1.10567	Pls3	6.64721e-80	1.08279	Oaz1	2.52464e-105	0.45402	Ahnak	3.52452e-106	1.24372	Gm27011	1	2.28773	Hmbs	2.63001e-40	1.17353	Mettl9	2.33148e-38	1.63549	Lrriq1	1	3.86762	Mtcl1	0.0107756	1.18459	Mvk	1	2.6356
248	Kdm6b	1.84736e-234	1.11689	Med8	1.54074e-126	0.722193	Prdx2	7.58596e-28	0.399629	Naa20	3.65403e-281	1.84441	Taok3	0.198148	0.0392412	Sf3b6	2.3606e-87	0.937352	Commd2	6.73446e-79	1.17548	Hspa9	7.99707e-105	0.961219	Gnb1	3.7821e-106	0.821565	Ptms	1	-0.265027	Ppp1ca	3.19239e-40	0.728045	Gpx8	2.56062e-38	1.45297	Gm11973	1	2.62963	mt-Atp8	0.0112763	0.830302	Papolg	1	3.89912
249	Diaph1	3.41162e-232	0.894536	Copz1	3.55206e-126	0.782592	Ctsh	7.9565e-28	0.41741	Hmgn2	1.2542e-280	2.06365	Ier5l	0.19959	1.41651	Sf3b5	3.77083e-87	0.872968	Ptov1	8.15413e-79	0.941915	Cacybp	8.86654e-105	1.08444	Snrpe	4.8982e-106	0.920024	Cyp2d26	1	2.50234	Arhgap19	3.31097e-40	3.27078	H2afv	4.10118e-38	1.23348	Icam5	1	1.80123	Slc16a1	0.0114562	1.47059	Arhgap22	1	3.71207
250	Swt1	7.12478e-231	0.809732	Xdh	6.82137e-126	1.26521	R3hdm4	8.64886e-28	0.471509	G3bp1	1.26291e-280	1.56628	Rsrc2	0.202079	0.380241	Ube2n	8.38828e-87	0.92064	Stard3	8.75732e-79	1.60958	Ccdc34	2.92344e-104	2.09554	Bcap31	6.19014e-106	0.879368	RP23-300E17.1	1	4.53773	Dnmt1	5.22565e-40	1.50757	Nr2f2	5.71367e-38	1.81125	Gm16143	1	2.21142	Fam178a	0.011466	1.89998	Agpat4	1	3.87439
251	Tmem163	1.26223e-230	1.11334	Stxbp2	7.19563e-126	0.844498	Trim27	9.07605e-28	0.659816	2700094K13Rik	1.92552e-280	1.48693	Vpreb3	0.22645	1.09479	Tjp1	1.25699e-86	1.20965	Wnk1	1.67199e-78	0.969592	Ybx3	3.86863e-104	1.04562	Ikbkg	7.04801e-106	2.23252	H6pd	1	0.688882	Tubg1	7.27585e-40	1.54041	S100a11	5.82637e-38	1.12483	Gm37276	1	2.57907	Chil1	0.011476	1.41913	Rnf150	1	3.445
252	Btg2	6.252e-230	0.956888	Ndufa13	7.35452e-126	0.450481	Insig1	9.19538e-28	0.53823	Slc38a1	3.06538e-280	3.59263	2010007H06Rik	0.229553	2.13534	Prr13	1.49506e-86	1.04955	Krt19	5.35463e-78	1.12699	Psma1	9.36165e-104	0.964378	Sparc	9.09166e-106	1.32277	Vit	1	4.79356	Apitd1	9.48352e-40	2.69002	Sh3bp1	6.65347e-38	1.94887	Spdya	1	2.2057	Phldb2	0.0121336	0.792151	9030624J02Rik	1	2.57003
253	Sipa1l3	9.73022e-229	1.16991	Cyb5b	1.66565e-125	0.627557	Smim1	1.13497e-27	0.613272	Slc4a4	6.88213e-280	2.07125	Gm10614	0.229769	3.15233	Utp11l	2.27116e-86	1.31417	Tmem160	7.08244e-78	1.12931	Tmpo	1.15427e-103	1.41616	Lage3	2.37717e-105	1.24947	Gdf5	1	1.65048	Pih1d1	9.88256e-40	1.39043	Khdrbs1	1.04017e-37	1.35325	RP23-175F18.3	1	3.14466	Camsap3	0.0122061	1.48161	Rnh1	1	1.35875
254	Paqr8	1.47803e-228	1.23754	Ppdpf	2.2796e-125	0.709957	Smpd1	1.64051e-27	0.569496	Gmnn	1.65585e-279	2.826	Gm3336	0.231279	0.960247	Frg1	2.73132e-86	1.31751	Cxadr	1.54556e-77	1.152	Psmb5	1.19943e-103	0.868299	Tubb5	1.05563e-104	1.18936	Ppargc1a	1	1.00503	Myef2	1.32685e-39	1.23361	Hnrnpf	1.12277e-37	0.998872	Fam71a	1	1.48412	Arhgef38	0.0125092	1.24569	Scgb3a1	1	2.98338
255	Dusp18	4.25212e-227	1.55268	Ssr2	2.67336e-124	0.630724	Grn	1.82408e-27	0.487206	Pomp	3.87795e-278	1.24728	Chd6	0.245598	0.648906	Mgst3	2.99986e-86	1.07637	Pxdc1	3.09963e-77	3.76038	Tceb1	1.8275e-103	0.905501	Fam96b	1.86831e-104	1.22617	Aldh8a1	1	1.43556	Snrpe	1.72474e-39	0.876602	Hmgb2	1.16759e-37	1.95997	Cd101	1	2.39656	Plxna4	0.0126877	1.52379	5033430I15Rik	1	3.87149
256	2610028H24Rik	2.69734e-226	2.54395	Mid1ip1	3.21467e-124	0.810665	Lyz2	2.19401e-27	1.47599	Ube2n	4.10964e-277	1.46669	Snhg20	0.254472	1.0665	Rock1	5.36443e-86	0.840747	Mfge8	4.98268e-77	1.70363	Ppp1ca	6.35884e-103	0.731579	Atxn10	3.11804e-104	0.845715	Fam83a	1	1.53115	Cox5b	1.72926e-39	0.7412	Scgb3a2	1.70445e-37	6.69972	Agbl4	1	23.758	Sftpb	0.0129434	1.10446	Ube2s	1	1.0441
257	Midn	2.71067e-225	1.15668	Tmem135	2.03574e-123	1.02299	Akr1a1	2.19556e-27	0.333908	Lsm8	6.78056e-277	2.0732	Ncor1	0.274791	-0.0614053	Arid5b	5.7789e-86	1.20866	Tgm2	5.44344e-77	2.26008	Psat1	9.4978e-103	1.68786	Afp	1.28333e-103	3.3575	Prr22	1	2.87619	Cenpn	2.22488e-39	3.57592	Csrp1	2.18027e-37	1.11516	C030048H21Rik	1	23.7932	Runx1	0.0129917	1.17383	Rasl11b	1	3.53808
258	Foxo3	5.94592e-224	1.559	Avpi1	5.13193e-123	0.559777	Mpv17l2	2.33466e-27	0.613374	Cdca8	1.19094e-274	3.78489	Map3k12	0.27599	1.32876	Arpc2	1.85899e-85	0.735854	Osbpl9	6.52021e-77	1.0354	Nedd8	1.12885e-102	0.729682	Ube2d3	4.68963e-103	0.695372	Ildr2	1	3.91921	Sec11c	2.61857e-39	0.897694	Thbs1	3.02069e-37	1.76879	Zfp691	1	2.04739	Mfsd2a	0.0131498	1.566	Tead4	1	3.90184
259	Tcp11l2	8.52887e-224	1.47871	Atp5o	3.07575e-122	0.586955	Ndufs7	4.01514e-27	0.398583	Pfdn4	3.33986e-274	2.00916	Hist2h2bb	0.285004	4.82967	Acadl	2.42652e-85	0.87344	Gabarapl2	7.83028e-77	0.724711	Higd1a	1.50079e-102	0.769973	Med21	1.59854e-102	1.18648	Uhrf1bp1l	1	0.311209	Gjb3	3.2411e-39	1.43269	Rpl4	3.3863e-37	0.729112	Gm10435	1	7.293	Acot1	0.0136832	1.35595	Anp32a	1	1.40056
260	Camk2n1	2.6009e-222	1.28332	Higd1a	5.89258e-122	0.563152	Gstk1	4.21613e-27	0.685949	Rbx1	3.62114e-273	1.05555	Klhdc8b	0.286783	1.16392	Bnip2	2.88613e-85	1.1862	Atp6v0e	1.06988e-76	0.659585	Rwdd1	2.05624e-102	1.05895	Tmem33	1.65314e-102	1.13282	Stc1	1	1.10508	Ncaph2	3.51836e-39	1.24264	Vmp1	3.58304e-37	1.11378	Best3	1	7.97134	Herpud1	0.0138306	0.916431	Btf3	1	-0.432624
261	Rmdn2	1.11018e-221	1.52838	Tomm7	8.4272e-122	0.487525	Iah1	8.28898e-27	0.489774	Ywhah	5.04977e-273	1.59229	Pkdcc	0.296207	1.19108	Tceb2	1.28197e-84	0.67866	Rab25	1.41116e-76	0.954426	Hnrnpa2b1	4.40811e-102	0.701682	Krt18	1.98547e-102	1.07013	Adamts6	1	2.3391	Cenpk	4.17446e-39	2.8838	Cldn10	3.778e-37	5.3242	Dnah1	1	7.58724	Trib1	0.0142254	1.75225	Rer1	1	1.06508
262	Maml3	4.00294e-220	1.27905	Usp50	2.01722e-121	0.99769	Sftpb	1.78441e-26	0.844519	Bzw2	6.71144e-273	2.28086	Tesc	0.297434	1.21611	Cirbp	2.37549e-84	1.30083	Efna1	1.81308e-76	1.54618	Hspa5	9.71311e-102	0.936799	Park7	3.27915e-102	0.839293	Myo18b	1	2.0654	Ccnf	5.55026e-39	3.16498	Fmo2	4.05939e-37	4.18558	6330409D20Rik	1	8.6842	Raph1	0.0145715	1.1148	Nmd3	1	2.6088
263	Ehf	3.63855e-219	1.088	Hibadh	3.89603e-120	0.660821	Mvb12b	1.8282e-26	0.58927	Morf4l2	9.08041e-273	1.49653	Sntb1	0.310322	1.98203	Kdm5b	2.85691e-84	1.21422	Mrps21	2.18094e-76	0.759239	G3bp1	1.17452e-101	1.0094	Eprs	5.84117e-102	1.12625	Shroom4	1	1.26412	Anapc11	5.8398e-39	1.04064	Agrn	6.1309e-37	1.76015	Sh2d7	1	7.19976	Klf2	0.0147082	2.65523	Ptma	1	0.239268
264	Stard3nl	9.73129e-218	0.869782	Tmem50b	6.28306e-120	0.67594	Atp5g3	2.32891e-26	0.423336	Galnt3	7.07252e-272	2.2713	Snx29	0.312591	1.05842	Zfand5	3.70625e-84	0.868555	Serpinb6b	2.65156e-76	1.20293	Rexo2	1.63347e-101	0.99621	Mdh2	9.47483e-102	0.863657	Gm15956	1	1.74679	Dhfr	6.97511e-39	2.30034	Epcam	6.3438e-37	1.00613	Ccdc187	1	8.73357	Gas6	0.014777	1.17048	Scgb3a2	1	2.54557
265	Rabac1	1.7504e-217	0.641376	Vamp3	8.33382e-120	0.818831	Atp5o	2.47192e-26	0.387183	Dph3	7.55439e-272	1.7755	Gm42726	0.315611	1.77836	Fbxo32	8.12958e-84	2.62127	Vdac2	6.63412e-76	0.774272	Timm17a	3.06796e-101	1.04993	Sprr1a	1.22036e-101	3.79407	Cyp2f2	1	0.279637	Vrk1	7.10879e-39	1.69458	Btf3	1.19207e-36	0.809716	Nwd2	1	6.92132	Dock9	0.0148438	1.28789	Atf4	1	0.956207
266	Nfe2l2	2.41473e-215	0.755498	Hrsp12	3.76847e-119	0.936805	Grhpr	2.57048e-26	0.671583	Sec61b	7.62653e-272	1.12622	Ubn2	0.322756	0.453985	Dctn3	1.53399e-83	0.780996	Srp14	7.56184e-76	0.616703	Atad2	3.80224e-101	2.14133	2200002D01Rik	2.22155e-101	1.31121	Gm17430	1	4.08829	Nde1	7.70742e-39	1.73695	Cxcl17	1.37885e-36	2.2136	Kcnq2	1	6.56355	Nufip2	0.0150931	1.09854	Rnf122	1	3.60717
267	Pi4k2b	1.16677e-214	0.828633	Atp5c1	4.27845e-119	0.583983	Cd63	2.70992e-26	0.37061	Bcas2	1.32019e-271	1.45447	Tecpr1	0.325972	0.604107	Snx6	1.56523e-83	1.04338	Vapa	1.09451e-75	0.613909	Topbp1	5.05707e-101	1.92775	Psmd7	2.22155e-101	1.01366	Tecta	1	2.06362	Pglyrp1	9.59616e-39	1.60789	Il6st	1.60235e-36	1.70328	Adgb	1	6.46417	Sh3pxd2a	0.0155152	1.82837	Pdcd4	1	2.92292
268	Scarf2	1.66091e-214	2.47688	Myeov2	5.29086e-119	0.55052	Sh3bgrl	3.08631e-26	0.471362	Rps7	6.95787e-271	0.750834	Tmem132d	0.332208	1.42452	Lama5	4.67567e-83	1.39517	Tns1	1.13058e-75	1.44347	Srsf3	7.39394e-101	0.817095	Srp9	3.13767e-101	0.833687	BC030867	1	1.36417	Rpn2	9.77276e-39	0.850767	Ltbp4	1.8208e-36	5.93963	Itga4	1	8.29282	Secisbp2l	0.0161761	0.813085	Chmp5	1	1.16661
269	Fam84b	4.08805e-214	1.13105	Rbpjl	8.76472e-119	0.745272	Mcee	3.38735e-26	0.562301	Aqp5	7.79968e-271	1.51625	Igf2bp3	0.35351	2.70935	Golgb1	2.14283e-82	0.89977	Ptms	1.23521e-75	0.556023	Hmgn2	1.55415e-100	1.43263	Serpinb6a	3.46413e-101	1.02842	Acpp	1	2.48789	Smc1a	1.02385e-38	1.0263	Sorcs2	1.94969e-36	1.90681	Gm13832	1	7.89864	Acss1	0.0162616	1.55089	Fbxl22	1	3.48907
270	Xbp1	1.10933e-212	1.03253	Tst	1.67126e-118	0.694732	Ctsz	3.78659e-26	0.510805	Tomm5	8.77679e-271	1.75671	Sult1a1	0.358056	0.877684	Cd63	5.24718e-82	0.636855	Ier3	6.32347e-75	1.24447	Rpl28	1.88278e-100	0.525259	Hdgf	9.28076e-101	0.869836	Itga9	1	0.304778	Atp5g3	1.1092e-38	0.786679	Plxdc2	2.00194e-36	6.37766	Gm14597	1	6.71535	Mtss1	0.0166383	1.46266	Rab7	1	1.14694
271	Serinc3	1.46212e-212	0.873251	Aldh1a7	2.51318e-118	0.731054	Aco1	4.25836e-26	0.514513	Mpzl2	1.8995e-270	2.16884	Bcan	0.360763	1.23238	Eif3h	5.69051e-82	0.636477	Ocln	9.95064e-75	1.78248	Ssr3	4.40797e-100	0.98576	Pacsin2	2.39828e-100	1.18762	Dcst1	1	1.93889	Prelid1	1.17733e-38	0.911126	Atf3	2.2351e-36	1.83009	Vwa3b	1	8.90434	Lmo4	0.0168127	0.778463	Fam212b	1	3.44296
272	Usp8	6.49637e-210	0.91388	Man2a2	1.13424e-117	1.10847	Acsl4	4.58352e-26	0.491152	Rps5	4.56057e-270	0.722729	Cygb	0.378027	1.41515	Atxn7l3b	6.18704e-82	0.819187	Spop	2.47774e-74	1.13323	Cnih4	5.81171e-100	1.10356	Ugdh	3.46147e-100	1.80137	BB031773	1	3.45778	Lsm8	1.35793e-38	1.15261	Snrpd3	3.832e-36	1.37222	FRMPD2	1	8.88916	Tecpr1	0.0169157	1.3317	BC031181	1	1.42695
273	Gpt	9.44793e-210	1.96544	Ptprg	3.97115e-117	1.07187	Tmem189	4.68799e-26	0.579482	Hnrnpa1	1.66524e-269	1.41488	Sptbn1	0.383275	-0.025606	Rhoa	9.22346e-82	0.613231	Scand1	3.5552e-74	0.68037	Top2a	5.89453e-100	2.89289	Bola3	3.70065e-100	1.16342	Sstr2	1	1.39983	Diaph3	2.2119e-38	1.52473	Bmp3	8.61367e-36	2.33242	Slc26a3	1	6.28303	Zbtb16	0.0172068	2.78399	Msl3l2	1	3.51325
274	Ddit4	2.38463e-206	1.61363	Prr15l	3.98378e-117	0.648772	Col6a2	5.47591e-26	2.06015	H2afx	3.0922e-269	3.03982	Smg1	0.384099	0.626493	Esd	1.84658e-81	0.948561	Serinc5	4.18679e-74	2.23997	Gspt1	6.43047e-100	1.16394	Rnf10	3.91031e-100	0.963923	mt-Nd3	1	-0.192368	Fam64a	2.98447e-38	3.93834	Pmepa1	8.76659e-36	1.38238	Gm14091	1	6.27412	Hnrnph1	0.0179027	0.865277	Hras	1	0.869539
275	C6	2.64136e-205	1.78454	Acat1	5.35459e-116	0.760565	mt-Co2	6.59307e-26	0.162035	Nsmce1	4.7033e-269	1.71198	N4bp2l2	0.406743	0.594045	Pdgfb	2.24997e-81	2.80252	Tef	5.06207e-74	2.49382	Lig1	7.14176e-100	2.59625	Cct4	4.04359e-100	1.01808	Scube2	1	1.86836	Mrpl18	4.13682e-38	0.982036	Man1a2	8.92034e-36	1.50749	Gm16006	1	7.20928	Cdc42bpa	0.0182981	1.35327	Atp6v1e1	1	1.28484
276	Ddx6	1.72496e-204	0.79895	Klk14	5.60662e-115	2.14916	Atp5a1	1.12214e-25	0.324722	Cotl1	1.10408e-268	2.27742	Fchsd2	0.410815	0.860708	Pdcd6	2.49215e-81	0.900513	Arf1	8.02181e-74	0.485014	Nudt5	3.08868e-99	1.29189	Hprt	5.82236e-100	1.12044	4931440J10Rik	1	6.7218	Rbl1	4.19781e-38	2.26168	Aldh1a7	9.97533e-36	1.29913	Nos2	1	7.218	Sorl1	0.0186833	0.815955	Psmb2	1	1.40638
277	Cyp4v3	4.67042e-204	1.50761	Fam69b	1.17695e-114	1.20715	Itm2a	1.56262e-25	1.00295	Fam3c	2.27584e-268	1.6137	Chd3	0.427342	0.370227	Gstm2	2.79024e-81	2.14061	Dusp7	1.43298e-73	2.27526	Rac1	3.86565e-99	0.840572	Hist1h2bc	6.11243e-100	1.74057	Rnase12	1	6.22839	Pold2	4.38915e-38	1.79508	Rbbp7	1.07476e-35	1.31731	RP23-74K24.2	1	5.92542	Ralgapa2	0.0196582	1.21848	Hck	1	2.69704
278	Crip1	2.33505e-203	0.984639	Epas1	3.79954e-114	0.725261	Gzf1	1.90315e-25	0.675355	Snrnp40	2.38369e-268	1.983	Grin2b	0.44193	1.9183	Gcnt2	4.30976e-81	2.18178	Atp6v1e1	3.63665e-73	0.871458	Pfdn2	4.98999e-99	0.797176	Gss	7.01463e-100	1.77539	Tubb4a	1	2.39635	Kpnb1	5.44293e-38	1.11403	Hmgb1	1.54066e-35	1.02062	Ccdc121	1	7.30808	Ier5	0.0199659	1.03093	Gstm4	1	3.63598
279	Mcl1	1.28853e-201	0.770657	Mfsd2a	7.18959e-114	1.04087	Fgfr2	1.90315e-25	0.498102	Nudt21	1.49188e-267	1.75483	6430573F11Rik	0.461941	1.71816	Lamb3	4.82098e-81	1.16124	Wwc2	3.93818e-73	1.40311	Atp5g1	9.17446e-99	0.77346	Rps18	7.54469e-100	0.604891	Ros1	1	1.17264	Phf5a	1.23119e-37	0.9718	Nudt21	1.73038e-35	1.35123	4930441J16Rik	1	5.39907	Wls	0.0206217	0.567194	Pomk	1	3.51601
280	Zbtb16	6.92951e-201	3.74989	Poldip2	1.16358e-113	0.759244	Ptov1	1.91329e-25	0.398476	Cd2ap	1.72847e-267	1.65694	Snx21	0.479259	1.05216	Cdc37	4.99961e-81	0.933522	Prkcz	5.4642e-73	1.6873	Hmgn1	9.9265e-99	0.713775	Pomp	1.39611e-99	0.853556	Enox1	1	5.63111	Dnajc9	1.31816e-37	1.36235	AW112010	1.73038e-35	3.31745	Gm3898	1	4.66702	Arhgef12	0.0207373	0.995786	Ucp2	1	1.00242
281	Spry2	1.33437e-200	0.996558	Srebf1	1.75309e-113	0.670132	Ralgapa2	2.35994e-25	0.590225	Anln	3.82794e-267	3.77917	5730420D15Rik	0.480039	2.63441	Itm2b	9.24905e-81	0.730846	Eps8l2	3.09393e-72	1.78347	Rpl8	9.93684e-99	0.445782	Tmem167	1.7712e-99	1.0535	Uroc1	1	5.39754	Snrpd1	1.37585e-37	1.00071	Cuedc1	1.74265e-35	3.01325	Vash2	1	2.35939	Atp1a1	0.0210105	0.657787	Pgm3	1	2.44938
282	Cdh1	9.07708e-200	0.681163	Prdx3	3.21306e-113	0.694535	St8sia6	3.0071e-25	1.05687	Cdc42ep5	4.80088e-267	2.69154	Entpd1	0.53739	0.529405	Runx1	1.61746e-80	1.04861	Htra1	3.43428e-72	2.45701	Mydgf	1.23728e-98	0.941696	Hnrnpf	8.107e-99	0.882051	Acox1	1	0.483754	Cdc45	1.41104e-37	2.77982	Lmo1	2.26013e-35	5.851	Eng	1	2.64152	Cry1	0.0211326	2.06084	Lamtor2	1	1.0549
283	Car2	7.32271e-199	1.14667	Camsap3	1.46861e-112	1.03253	Ndufa6	3.58287e-25	0.355785	Naa50	7.05248e-267	1.80108	Mtcl1	0.542302	0.464853	Mif	3.08988e-80	1.13644	Prep	6.00566e-72	1.9791	Plaur	3.82918e-98	1.7832	Commd2	1.69637e-98	1.08633	Trim43a	1	4.0981	Ndufa11	2.38899e-37	0.80093	Rpl31	2.4472e-35	0.745221	Abca14	1	2.62482	Fam101b	0.0220587	1.64555	Mrps21	1	1.11154
284	Rab27a	2.08181e-197	1.06187	Atp6v0b	1.56737e-112	0.487958	Gnptab	3.74897e-25	0.583413	Psma3	2.78918e-266	1.15992	Igfbp6	0.556559	0.766191	Dnpep	4.54959e-80	1.25128	S100a14	5.41068e-71	1.5403	Ugp2	4.39017e-98	1.15975	Scoc	1.923e-98	1.91756	Gm10489	1	4.07203	Cxcl15	3.17869e-37	1.48142	Klf5	3.20835e-35	1.46567	Kcnk12	1	6.13758	Ehf	0.0226521	1.06601	Oscp1	1	3.50855
285	Slc22a23	5.18056e-197	1.07178	Ndufa10	2.67058e-111	0.664982	Gsta3	3.89654e-25	0.50589	Tspan1	1.21388e-265	2.02446	1200007C13Rik	0.561668	2.48996	Sdf2	6.23042e-80	0.909039	Ddr1	8.81374e-71	2.19927	Gars	6.21238e-98	1.22633	Rpl7l1	2.21654e-98	1.20621	Gdf11	1	1.64059	Pola1	3.5364e-37	2.61215	Pax9	7.98499e-35	5.1034	Lrrc18	1	6.05829	Snx30	0.0227967	1.13473	Stard10	1	1.05132
286	Gprin3	7.50418e-197	1.3823	Dpp9	4.36221e-111	0.698115	Atp6v1a	5.07582e-25	0.406257	Rpl22l1	2.26114e-264	1.05525	Dio3	0.57516	4.80824	Arhgef5	1.22016e-79	1.39456	Creb3l2	2.41402e-70	1.9462	Ezh2	6.91527e-98	1.79434	Hspe1	3.38932e-98	0.932213	Cnga2	1	2.66396	Carhsp1	4.37241e-37	1.26107	Papss1	1.04263e-34	1.56126	2810425M01Rik	1	5.27876	Clmn	0.0231486	1.54077	Rpl36a	1	-0.712279
287	Btg1	9.20306e-197	0.784681	Lss	8.62194e-111	1.24247	Cxcl15	7.21185e-25	0.819701	Naca	5.01886e-264	0.778599	1110035H17Rik	0.577745	1.87692	Fam210b	2.08393e-79	1.92732	Dad1	2.41767e-70	0.544578	Dnaja2	1.06567e-97	0.904815	Ube2m	4.49548e-98	1.03664	Myl3	1	1.87611	Timm50	5.71262e-37	1.26762	Atpif1	1.61353e-34	0.804393	Slc16a8	1	2.01991	Hnrnpl	0.0235186	0.878164	Hsp90ab1	1	-0.338411
288	Cbx4	4.64934e-196	1.20108	Tkt	2.27219e-110	0.588649	Ubl5	7.34777e-25	0.323588	Timm17a	6.17771e-264	1.56505	Nrbp2	0.578709	0.690838	Shisa5	3.7433e-79	1.01679	Scd2	6.76267e-70	0.899851	Psmd2	1.39729e-97	0.97174	Rpsa	4.78751e-98	0.640759	Defb20	1	2.28754	Pkmyt1	7.80405e-37	2.84582	Plekha1	1.88931e-34	1.93514	Lrrc43	1	5.68206	Pum2	0.0243426	0.87608	Nsa2	1	0.820862
289	Il33	6.90604e-195	1.06679	Rpl19	1.88935e-109	0.308787	Gstz1	7.52957e-25	0.629797	Spc24	2.73879e-263	2.7432	Tnfaip8l3	0.606783	1.54354	Gsn	6.63447e-79	1.07695	Parva	2.59679e-69	1.32318	Phgdh	1.7231e-97	1.82609	Vcl	5.92934e-98	1.33354	Hcst	1	1.95826	Ttk	7.80405e-37	3.51822	Por	2.37971e-34	1.48651	Gm37336	1	5.43467	Baz2b	0.0244543	0.95845	4921524J17Rik	1	2.52897
290	Itga9	5.33845e-194	0.975815	Gja1	2.18944e-109	0.710175	Slc25a1	8.618e-25	0.509945	Lyar	3.04399e-263	2.40877	Col23a1	0.625034	1.32414	Lpcat4	7.62485e-79	2.62887	Fis1	4.11333e-69	0.725651	Rpl22	2.04101e-97	0.494162	Glrx3	7.2202e-98	1.10954	Gm648	1	3.14838	Hdc	1.34316e-36	1.30666	Snrpd1	3.46173e-34	1.31987	Gm28035	1	5.86181	Scgb1a1	0.0247367	0.685142	Sod2	1	0.904978
291	Cd200	4.89408e-193	0.886851	Hint3	3.84601e-109	0.815447	Pik3r1	8.71683e-25	0.698922	Frat2	8.02049e-263	2.70572	Atp6v1c2	0.627802	0.256995	Bcap31	8.76266e-79	0.735245	Chmp5	8.87775e-69	0.776088	Rpl26	2.21427e-97	0.447305	Vdac1	9.23707e-98	0.979483	Gm6225	1	3.07497	Nelfe	1.742e-36	1.36392	Psmd7	3.62447e-34	1.14882	Gm43608	1	4.64182	Gse1	0.0250641	1.44693	Mlh1	1	3.39499
292	Secisbp2l	6.83891e-193	0.858106	Hacd1	7.15579e-109	0.861206	Appl2	2.44661e-24	0.9454	Tomm22	7.28898e-262	1.47414	Tgfb1i1	0.629317	1.26795	Sri	8.76266e-79	0.921931	Pkp2	1.20531e-68	1.6437	Lsm5	2.34036e-97	1.25213	Atg3	1.04404e-97	1.07293	1700013D24Rik	1	3.34356	Impa2	1.80424e-36	1.87242	Spop	5.29945e-34	1.17448	Grid2ip	1	4.91087	Tmbim6	0.026298	0.45021	Ciapin1	1	2.39144
293	Cdc42bpa	1.51404e-192	1.03501	Rab7	7.50634e-109	0.568963	Ndufs8	3.6708e-24	0.450545	Dcun1d5	4.65192e-260	1.58958	4833445I07Rik	0.629522	3.66891	Mtfr1l	1.21286e-78	0.921988	Hras	1.46233e-68	0.805575	Srsf9	2.52857e-97	0.918643	Oaz1	2.57415e-97	0.443515	Klrk1	1	3.91472	Unc119	4.77937e-36	1.04712	Hpgd	8.67991e-34	7.36989	Fam107a	1	6.57582	Slc41a1	0.0275038	1.79791	Zkscan6	1	3.44952
294	Tgoln1	7.39196e-190	0.810286	Oxct1	7.66728e-109	0.641225	Fah	3.79315e-24	0.806873	St8sia6	6.78645e-260	2.62952	Gm10138	0.631078	1.4582	Gpx8	1.36518e-78	1.11888	Vamp5	2.35215e-67	1.32318	Tmem167	3.45205e-97	0.993632	Sema3c	4.47741e-97	1.71153	Catsperb	1	3.21708	Spdl1	4.79288e-36	3.02415	2700060E02Rik	8.69054e-34	0.98395	Gm568	1	5.59196	Bicc1	0.0275261	1.59068	Rpl34	1	0.243197
295	Oaz2	3.31255e-189	0.797037	Nsa2	1.70084e-108	0.57832	Gpx1	3.9057e-24	0.3439	Thoc7	1.31277e-258	1.49035	Cntfr	0.647151	1.27612	Ptges	3.10478e-78	1.59732	Arhgdia	5.52091e-67	0.729333	Rtn3	4.17499e-97	0.818579	Nhp2	4.4792e-97	1.24314	Rps10	1	-0.195209	Snrpb	5.39015e-36	0.790519	Sap30	9.76794e-34	1.91512	Gm29237	1	5.13352	Acaa1a	0.028095	0.774835	Capsl	1	3.19842
296	Trim8	4.94072e-188	0.952244	Stk39	1.77729e-108	0.891731	Stk39	3.92881e-24	0.621215	Mrpl20	2.03227e-258	1.31878	Gm26522	0.652244	1.31463	Pls3	1.29787e-77	0.927547	Nbeal1	5.86378e-67	0.939093	Rpl4	5.19845e-97	0.600612	Pafah1b2	5.78965e-97	1.16817	Rsg1	1	3.17441	Hmgn1	6.13381e-36	0.659841	Pof1b	1.26796e-33	2.06844	Ankrd65	1	5.00679	Macf1	0.0298411	0.863066	Grik5	1	3.24753
297	Afap1l1	5.31401e-187	1.23541	Tmem42	9.12605e-107	0.78466	Ldhb	8.51671e-24	0.46027	Srp9	2.9675e-258	1.15741	H2-Q6	0.653026	1.56082	Zyx	2.6608e-77	1.72704	Atp5h	6.02993e-67	0.418318	Cltb	5.34381e-97	0.970968	Tomm5	8.19014e-97	1.17575	Fgl1	1	1.06701	Hirip3	7.17736e-36	1.71367	Ephx1	1.44272e-33	2.08705	RP23-4F16.12	1	4.2921	Slc12a2	0.030322	0.657669	Hspa2	1	3.02509
298	Rprm	1.48741e-186	2.22149	Snx4	1.28687e-106	0.654731	Xdh	8.79922e-24	0.777732	Dnajb11	1.1318e-257	1.52498	9530026P05Rik	0.655426	1.25653	Trappc6a	2.94099e-77	1.04527	Atp5j2	7.75891e-67	0.485355	Mrpl28	5.41857e-97	0.981118	Gbe1	1.12747e-96	2.06984	Ppp1r42	1	1.94491	Snrnp25	7.59742e-36	1.58673	Thoc7	2.04277e-33	1.1451	Gm867	1	5.34173	Scd1	0.0308659	1.40866	Pxdc1	1	2.71252
299	Zfp131	1.12338e-185	1.34914	Pet100	1.97529e-106	0.67384	Ndufb10	1.02146e-23	0.366611	Ereg	1.36617e-257	4.61872	Gm4419	0.664632	3.21383	Qk	3.20898e-77	0.934535	Rtn4	5.62155e-66	0.939014	Cdca3	6.42634e-97	2.7746	Rps15	5.71466e-96	0.627144	Sybu	1	3.06832	Rpl35	7.70941e-36	0.620804	Pthlh	2.06715e-33	2.86669	Gm26873	1	4.99786	Usp8	0.0309195	0.96614	Tab1	1	3.22672
300	Zcchc14	5.95033e-185	1.4084	Grn	2.27297e-106	0.688396	Atp6v1e1	1.03396e-23	0.378351	Nudcd2	3.01025e-257	1.8398	Irf8	0.668091	2.6707	Serinc2	3.63525e-77	2.36031	Calm1	8.361e-66	0.556382	Smc4	7.42865e-97	1.49231	Rnf7	1.39252e-95	0.892524	Hmgcs1	1	0.167848	Stra13	8.09848e-36	0.984127	Sumo1	2.78181e-33	0.995461	Slc12a3	1	4.50009	Jmjd1c	0.0310803	0.856252	5930430L01Rik	1	3.2563
301	Zdhhc3	1.56294e-182	0.819369	Aco1	3.81066e-106	0.724335	Aldoc	1.03858e-23	1.17242	Phf5a	3.58385e-257	1.4793	Pfkfb4	0.680934	0.744186	Asah1	3.89731e-77	0.928149	Creb3	1.62217e-65	1.73489	Hn1	2.15886e-96	1.14858	Taf10	2.43899e-95	0.871513	Hist1h4k	1	3.88519	Nrm	1.84225e-35	2.94931	Celsr2	4.05085e-33	2.71044	C330022C24Rik	1	5.14515	Dusp18	0.0311882	1.56374	Tpk1	1	3.37162
302	Bmp1	1.34339e-181	1.00516	Zdhhc3	4.68552e-106	0.644958	Cyb5r3	1.37435e-23	0.338695	Sin3b	9.35424e-257	1.58975	Slc46a2	0.684772	1.49496	Csrp2	9.18227e-77	2.49622	Nedd8	4.49183e-65	0.551862	H2afv	3.93078e-96	0.97177	Rpl23a	3.02433e-95	0.781055	Fmod	1	2.39542	Rnf26	2.10123e-35	1.88324	Smarca5	5.8292e-33	1.15333	Zap70	1	5.4939	Tsc22d1	0.0328103	0.785875	Ap5m1	1	3.38983
303	Wsb1	1.63189e-181	1.18733	Piwil4	1.07368e-105	1.19564	Fam69b	1.39525e-23	0.860798	Eef1a1	1.0327e-256	0.628644	Thap8	0.688898	4.24809	Tpd52l2	1.86436e-76	1.10765	Apbb1	5.25913e-65	1.73568	Tubb6	4.96954e-96	2.40452	Dars	3.33154e-95	1.43362	Limd2	1	0.242447	Cbx3	2.2883e-35	0.937729	Slc25a5	5.9203e-33	0.794256	1500015O10Rik	1	5.14618	Anpep	0.0329826	1.81577	Rpl10a	1	-0.609831
304	Gde1	2.94542e-181	0.716135	Bad	1.03e-104	0.718331	Lgals3bp	1.62484e-23	0.884791	Cltb	6.31661e-256	1.47612	Gm20629	0.690125	3.13105	Ppp2r2b	2.04401e-76	3.82982	Tonsl	6.58928e-65	0.965446	Mcm2	7.8415e-96	2.37913	Procr	7.69988e-95	2.92591	Phgr1	1	0.496284	Kif15	3.2952e-35	2.69069	Anxa1	6.66079e-33	1.34608	Dnah7c	1	5.99632	Dapk1	0.0332613	0.880014	Akr1c13	1	3.12522
305	Casz1	1.25238e-180	1.20032	H2-DMb1	1.24432e-104	0.761138	Rab7	1.81634e-23	0.367121	Nudt5	1.47098e-255	1.85873	Mterf1a	0.691482	1.80146	Vta1	4.22768e-76	1.22641	Foxn3	1.62874e-64	1.94024	Tceb2	9.21667e-96	0.705289	Sri	1.16914e-94	0.995681	Prss38	1	2.08955	Atp5b	3.88606e-35	0.640016	Hmgn5	7.18215e-33	1.75886	Gm15889	1	4.55012	Baz2a	0.0334459	0.987475	Zfp771	1	2.5496
306	Csrnp1	1.31263e-180	2.19238	Cs	3.17169e-104	0.705543	Prss8	1.82407e-23	0.46524	Tmpo	3.10715e-254	1.95041	Hyal1	0.692727	1.40941	Eif5b	6.55498e-76	0.790676	Dennd3	2.78453e-64	2.72839	Mcm6	2.04284e-95	2.04654	Slc25a24	1.26245e-94	1.74046	Gm15907	1	2.37462	Hnrnpa2b1	4.14217e-35	0.630545	Skp1a	7.76644e-33	1.00296	Gm11527	1	4.09497	Ash1l	0.0338001	0.889029	Arf4	1	0.72183
307	Dlc1	1.36385e-180	1.19067	Pgm2	5.07069e-104	0.737864	Slc25a5	1.95335e-23	0.37499	Sri	7.13011e-254	1.44057	Zan	0.693675	2.5179	Anp32a	6.55498e-76	0.797385	Ahnak2	5.53207e-64	2.49565	Cmas	2.65127e-95	1.41341	Lyrm2	1.47179e-94	1.43573	Star	1	1.53668	Rpl41	4.83365e-35	0.49393	Eef1d	8.76042e-33	0.894821	RP24-120F8.4	1	4.0437	Dopey2	0.0346175	1.5764	Tbrg4	1	3.28771
308	AA986860	4.55758e-180	1.15416	Bag1	6.48869e-104	0.519769	Stc1	1.97617e-23	2.98118	Ccnb2	1.48806e-253	3.24709	Rasd1	0.694591	1.41032	Aqp5	6.59644e-76	0.85372	Apbb2	5.79341e-64	1.71027	Psma5	5.3497e-95	0.940067	Gspt1	1.56588e-94	1.18238	Cadm2	1	1.5	Etfb	4.93282e-35	0.80504	Pabpc1	9.96887e-33	0.8669	Nova1	1	5.6973	Ccdc141	0.0346353	1.06327	Ttc8	1	3.33158
309	mt-Co3	7.43928e-180	0.246744	Gns	7.45941e-104	0.769229	Tbx1	2.15093e-23	1.41122	Stoml2	1.84717e-253	1.74831	A130014A01Rik	0.719867	2.16497	Anxa3	7.22246e-76	0.771437	Anxa1	8.94311e-64	1.00894	Psmc4	8.07141e-95	1.05123	Capg	1.9481e-94	1.652	Gm21917	1	3.03438	Ska2	7.42583e-35	2.09659	Cdk4	1.81629e-32	1.14099	RP23-324J22.6	1	4.12144	Tgoln1	0.0347571	0.740239	Extl2	1	3.38935
310	Bcl2l11	1.11449e-179	1.17791	Gm10116	3.34351e-103	1.15332	Mapk13	2.39848e-23	0.52686	Adgrg6	2.11539e-252	3.12713	Leng9	0.723049	1.72959	Atg101	1.07515e-75	1.27104	Akap13	1.09376e-63	0.849667	Txnl1	8.74283e-95	0.949933	Serpinb9	2.21082e-94	1.52285	Phf2os1	1	2.86391	Orc6	1.16009e-34	1.27199	Myh9	2.19815e-32	1.08249	Esm1	1	4.95512	Fbf1	0.0356026	1.97266	Srsf2	1	0.659006
311	Syt7	2.98823e-179	1.87833	Lamtor4	9.16755e-103	0.661025	Clmn	2.73632e-23	0.738241	Arl2bp	2.80745e-252	1.8331	Mapt	0.725024	2.08193	Wwtr1	1.56493e-75	1.07083	Wwc1	4.17019e-63	0.867382	Hmgb3	1.01859e-94	1.21473	Sdhaf4	2.66701e-94	1.19469	March4	1	2.73644	Hspa14	4.1267e-34	1.20796	Ubb	5.35809e-32	0.527018	Fam81b	1	5.33376	Atxn2l	0.0356026	1.24293	Coro1b	1	2.49408
312	Cftr	8.26347e-179	2.05932	Pgls	3.48031e-102	0.573058	Rbp4	2.73632e-23	0.930623	Eif3m	3.0037e-252	1.27809	St6galnac2	0.727536	0.687013	2610001J05Rik	2.08264e-75	1.10478	Fgf1	4.38216e-63	1.68222	Nedd4	1.03873e-94	0.71717	Morf4l2	3.75991e-94	0.999793	Rbm47	1	0.234804	Smdt1	5.0281e-34	0.680577	Nedd4	5.91073e-32	0.867364	Gm26761	1	5.90141	Igsf3	0.0356803	1.15751	Tpgs2	1	3.42037
313	Srcin1	3.67789e-178	1.85619	Atp1a1	5.05305e-101	0.533112	Slc25a37	2.82765e-23	0.794709	Ak2	4.40667e-252	1.69869	Gm42670	0.728991	2.02019	Hnrnpa0	2.1882e-75	0.871892	Cers2	9.59163e-63	0.697609	Tomm5	1.132e-94	1.09373	Ube2l3	6.31038e-94	0.923636	Lyve1	1	2.4459	Vegfb	5.54154e-34	1.08141	Eif3f	6.12845e-32	0.746341	Spata18	1	4.99907	Pcdhga12	0.0371524	3.48223	Ndufa3	1	0.676907
314	Atp6v1b2	4.39736e-178	0.868281	Ly6c2	1.80371e-100	1.5973	Tpi1	3.83007e-23	0.452039	Srsf2	7.7576e-251	1.35343	Cys1	0.729929	1.88234	Hspa8	2.37081e-75	0.486207	Tapbp	1.1028e-62	0.993155	Nono	2.26864e-94	0.953177	Rpl23	8.40169e-94	0.469214	Ccl5	1	2.11585	Cuta	5.80646e-34	0.823304	Cdh13	9.01554e-32	3.9593	Ppm1e	1	5.73995	Nsd1	0.0374943	1.07161	Dph5	1	3.40621
315	Pbx1	1.70258e-177	0.736138	Tmem116	4.53314e-99	1.00265	Tmem135	5.68422e-23	0.64008	Mki67	8.58217e-251	3.43244	Fam20c	0.742375	1.84297	Mrpl43	2.87276e-75	0.927248	Sphk1	1.96538e-62	4.32928	Kcnk1	2.84557e-94	1.13599	Igf2r	1.04805e-93	1.19425	Gm5117	1	1.71057	Hn1l	6.53116e-34	1.31918	Rbm24	9.09885e-32	5.92336	Mmp28	1	2.63804	Pbxip1	0.03806	1.10029	Mad1l1	1	3.43477
316	Exosc7	3.73057e-177	0.702436	Atpif1	4.88987e-99	0.496244	Orm1	6.26681e-23	1.75694	Gtf2a2	1.25942e-250	1.67114	Mllt4	0.751339	0.209364	Epha4	3.49101e-75	2.01419	Itm2c	2.14922e-62	0.818557	Pdia4	3.86184e-94	1.10584	Flna	1.25043e-93	1.37659	Wisp1	1	1.17404	Calm3	6.62713e-34	0.868314	Laptm4a	1.20438e-31	0.780824	Gm9796	1	5.17783	Marveld1	0.0385016	1.22336	Brd7	1	0.828261
317	Ctnnb1	3.21227e-176	0.507801	Hmgcs1	5.33574e-99	0.626327	Nek6	6.75092e-23	0.518441	Mcm3	6.06905e-250	3.1241	Cyp4b1	0.773237	0.996235	Cdc42ep5	4.22758e-75	1.97921	Trp53bp2	3.4675e-62	1.7961	Pin1	4.22956e-94	1.01923	Rwdd1	2.75035e-93	1.08219	Dnah10	1	2.06182	Pop5	9.06734e-34	0.989725	Lrp1	1.25627e-31	5.3009	Hydin	1	5.23834	Rsbn1l	0.0389159	0.956476	Aga	1	2.24561
318	Plekhb1	4.26679e-176	1.17331	Acot13	1.01103e-98	0.72207	Pfkl	6.79132e-23	0.681433	Slc25a4	6.72491e-250	1.29462	Phlda1	0.77596	0.0198726	Colgalt1	6.91338e-75	1.23798	Slc25a4	3.98036e-62	0.69858	Mpp6	5.07364e-94	1.4443	Krt7	1.53534e-92	1.44407	Tectb	1	1.98353	Nop58	1.11039e-33	1.10732	Itgb5	1.40243e-31	3.23669	Kndc1	1	5.09728	Rsrp1	0.0399677	0.570973	Heca	1	2.9323
319	Ablim1	4.82751e-175	1.48856	Gnpat	1.10842e-98	0.708729	Mpst	7.87005e-23	0.724481	Ccna2	2.02878e-249	3.74702	Dnase1l2	0.77873	2.58514	Cdk4	8.53562e-75	0.871849	Prkar1a	5.73281e-62	0.836294	Rsl1d1	7.73382e-94	1.13176	Cetn3	1.92751e-92	1.04167	Fut10	1	1.77883	Hist1h2ae	1.25395e-33	3.83908	Prdx1	1.55979e-31	0.738315	Rbm11	1	4.14888	Usp36	0.0402817	2.23007	2210011C24Rik	1	2.75474
320	5430416O09Rik	3.2776e-174	1.84735	Chp1	2.01382e-98	0.64305	Idh1	8.63534e-23	0.483871	Psma5	6.60803e-249	1.39221	Slc8a1	0.782544	3.09807	Klhdc8a	9.52948e-75	2.58455	Eny2	8.5538e-62	0.791584	Minos1	8.70652e-94	0.729114	Myof	1.94578e-92	1.09281	Cct6b	1	2.14293	St8sia6	1.28022e-33	1.52339	Krt19	2.13331e-31	1.2599	Itgal	1	4.31125	Dnajb4	0.0413251	1.17532	Gabarapl2	1	0.794656
321	Gclc	4.16692e-174	0.82005	Brd7	2.49931e-98	0.531953	Atp6v0b	8.90333e-23	0.313673	Chic2	3.19998e-248	1.52757	Gm15234	0.79069	2.79405	Ypel5	1.19292e-74	1.30979	Pigp	9.4977e-62	1.12789	Sec11a	1.41263e-93	0.908796	Atp5l	2.88367e-92	0.551929	Pi16	1	2.61317	Piwil4	1.3924e-33	1.37243	Pgk1	2.36384e-31	2.58739	Gm15298	1	5.18361	Apc	0.0416004	0.879524	Arhgdia	1	0.795457
322	Ccz1	4.82629e-174	0.803962	Mlx	4.33146e-98	0.847592	Atpif1	9.72595e-23	0.345659	Rac1	3.80213e-248	1.22058	Sugp2	0.792012	1.45001	Spop	1.72808e-74	0.958313	Ubc	1.20438e-61	0.483168	Ube2m	1.67142e-93	0.964057	Atp5b	4.32914e-92	0.676389	B930094E09Rik	1	1.96945	Hist1h4i	2.05704e-33	2.61965	Ptpn14	2.45784e-31	2.22041	Gm11672	1	4.31038	Clstn1	0.0416997	1.14197	Srp9	1	0.692178
323	Itpr2	2.44616e-173	0.979674	Atp5g3	1.05306e-97	0.565013	Coq7	1.04529e-22	0.462146	Pbk	1.35729e-247	3.72429	Brwd1	0.792435	0.756931	Sesn3	7.26601e-74	1.18925	Atpif1	1.63418e-61	0.505375	Eif3m	1.88475e-93	0.860151	Slc3a2	4.32914e-92	1.08826	Kcnd1	1	1.32165	Syce2	2.75228e-33	1.84133	Dut	3.03855e-31	1.75008	Cfap46	1	5.50108	Gm3336	0.0433968	2.36406	Rita1	1	3.18344
324	Kcnj2	1.24935e-172	2.3093	Hacd3	1.16312e-97	0.734043	Uqcrq	1.10164e-22	0.386092	Rps24	4.30267e-247	0.619634	Mustn1	0.796028	1.63928	Chmp5	1.88137e-73	0.742402	Sumo1	1.74545e-61	0.755852	Mrps14	7.90519e-93	0.900012	B230118H07Rik	6.96803e-92	1.62057	Scn8a	1	2.43293	Rpa1	2.91881e-33	1.4807	Ctgf	3.15728e-31	2.96785	Fam196a	1	4.01047	Cnot1	0.0436551	0.878899	Klhdc8b	1	2.81107
325	Fbxl5	2.83406e-172	1.0609	Cox7b	1.66896e-97	0.49164	Rab27a	1.71269e-22	0.530976	Hnrnpa0	1.42724e-246	1.37769	Zmym6	0.803853	1.70854	Nfib	9.47993e-73	0.714802	Map1lc3b	2.19416e-61	0.437579	Tmsb10	1.00039e-92	1.04733	Phlda1	8.84515e-92	1.0474	Gzme	1	2.85112	Ndufab1	3.08548e-33	0.804212	Adss	3.63401e-31	1.21323	A830018L16Rik	1	4.73202	Wnk1	0.0439317	0.68435	Fastkd2	1	3.34158
326	Prmt8	1.51721e-171	3.73118	Echs1	5.01144e-97	0.578858	Wbp1	1.88942e-22	0.560985	Atp5g2	1.47612e-246	0.94073	Apc2	0.804277	3.35336	Marcks	1.03707e-72	2.02689	Cxcl16	2.79592e-61	1.41784	Krt8	1.12496e-92	0.943187	Gm8730	1.17513e-91	0.648054	B3gnt4	1	3.03607	Lims1	3.30136e-33	0.960848	Lrig1	4.74514e-31	3.09922	Armc3	1	5.52078	Maml3	0.0454678	1.45822	Grwd1	1	3.10273
327	Ddx26b	6.2917e-171	1.33239	Cstb	1.03201e-96	0.646796	Uqcrh	2.35474e-22	0.294663	Ect2	8.99547e-246	3.42446	Akap9	0.80737	0.343641	Pttg1ip	1.7211e-72	1.1044	Romo1	3.14047e-61	0.565894	Snrpc	1.15746e-92	1.07216	Txn2	2.95935e-91	1.07968	Lipc	1	2.46707	Lin54	4.07394e-33	1.88457	Dek	4.97717e-31	1.24084	Gm15537	1	4.71679	Atp6v1c2	0.0455622	0.878044	Ccdc92	1	3.1338
328	Rasef	1.21968e-170	1.60093	Cd38	2.40692e-96	2.21426	Mvd	2.46682e-22	0.767289	Smc2	4.56586e-245	3.05355	Gm10644	0.808786	2.76174	Zfand6	2.6827e-72	0.790082	Scx	3.46745e-61	2.25397	Tipin	1.70337e-92	1.75812	Mboat1	4.24463e-91	1.93234	Gm26619	1	1.19668	Acsl3	5.7014e-33	1.18004	Rhoc	5.74182e-31	1.83183	Dnaaf1	1	5.2268	Axin2	0.0488404	2.31949	Psmb3	1	0.515677
329	Slc31a1	1.53367e-170	0.840441	Cln5	9.27366e-96	0.926569	Tapbp	2.9657e-22	0.410377	Rrm2	4.9896e-245	3.41893	Pclo	0.813112	1.69168	Mal2	3.0166e-72	0.818687	Atp5k	3.98918e-61	0.642974	Rpl3	2.56296e-92	0.473914	Eif2s1	9.2075e-91	1.14704	Ankmy1	1	22.0068	Gfer	6.18979e-33	1.11595	Kdm1a	5.93845e-31	1.40142	Gm35911	1	4.44082	Gja1	0.0490165	0.86643	Mavs	1	3.25145
330	Prps2	9.07569e-170	1.01881	Rps6ka3	1.22598e-95	0.654187	Trappc2l	6.16436e-22	0.405704	Tceb1	1.54e-244	1.27021	Fam184a	0.827314	0.938709	Ubald2	3.82645e-72	1.08248	Usmg5	2.0486e-60	0.652315	Eny2	3.0976e-92	0.875547	Skp1a	1.03791e-90	0.86978	Acan	1	22.4071	H1fx	8.48515e-33	3.25064	Sept9	6.20627e-31	3.34058	Gm16268	1	4.36567	Sipa1l3	0.0490341	1.34464	Jdp2	1	2.95874
331	Rap1gap	1.461e-169	1.18893	Dbp	1.57177e-95	1.5154	Atp5l	7.98773e-22	0.286073	Tacc3	2.10008e-243	3.45404	Gabre	0.82785	1.42983	Psmc6	4.95686e-72	0.924056	Sptan1	2.7632e-60	1.41775	Ppm1g	3.44428e-92	1.05668	Sec14l3	1.31172e-90	1.60525	Ms4a2	1	22.2077	Brip1	1.01787e-32	3.22856	Cox7c	6.67212e-31	0.675999	Platr23	1	4.44058	Arid1b	0.0496196	1.39462	Nop10	1	0.438751
332	Traf1	4.54518e-169	1.44185	Cat	2.86062e-95	0.684907	Mdh1	8.27536e-22	0.384106	Rab2a	2.90648e-243	1.18511	Id4	0.837378	2.59121	Traf4	4.96522e-72	1.19558	Matn4	3.0169e-60	1.03821	Bub3	4.33072e-92	1.20069	Myo1b	1.67974e-90	1.08626	RP23-78N8.4	1	1.91053	Cycs	1.29285e-32	0.861229	Lsm8	7.17304e-31	1.50316	Elmod1	1	4.91161	Lrrc58	0.0498901	0.968098	Ptp4a2	1	0.643372
333	mt-Nd5	5.28918e-169	0.433491	Aldoa	3.87996e-95	0.62619	Smdt1	9.91544e-22	0.329821	2700029M09Rik	8.71534e-243	1.96856	Zfp957	0.839954	2.84891	Prkcdbp	6.77472e-72	2.20868	Btf3	3.72393e-60	0.453085	Zcrb1	4.81632e-92	0.90852	Grpel1	2.06368e-90	1.02307	Nfe2	1	1.61769	Rnaseh2a	1.39356e-32	1.66478	Cct4	7.83287e-31	1.03999	Lrrc34	1	4.69097	Adamtsl1	0.0508419	2.47327	Vps72	1	2.29977
334	Lpl	7.11004e-169	1.89188	Yae1d1	7.02072e-95	0.663642	Bbc3	1.11426e-21	0.540701	Nop58	9.07848e-243	2.0034	9430037G07Rik	0.84099	2.96695	Samd4	8.29225e-72	2.38694	Ctsh	2.52294e-59	0.648747	Rbx1	4.96127e-92	0.685207	Anxa2	3.0846e-90	0.831839	Gm16272	1	8.10575	Ang	1.61934e-32	1.1544	Cd44	9.37929e-31	1.20924	Kctd15	1	2.40045	Ahnak	0.0511175	0.841908	Polg2	1	3.09667
335	Acsl4	1.00094e-168	0.783944	Ppa2	9.46696e-95	0.615469	Lamp2	1.21125e-21	0.360491	Cct4	1.1994e-242	1.33927	Gm17249	0.845216	2.66617	Ube2r2	1.15107e-71	0.784242	Rsrp1	4.72169e-59	0.548318	Uhrf1	7.1205e-92	2.94682	Tspan8	3.82461e-90	1.14826	4930519G04Rik	1	7.29184	Higd1a	1.95924e-32	0.694649	Gnb2l1	1.30984e-30	0.620179	Robo2	1	1.48848	Sdc1	0.0515078	0.414163	Pnrc1	1	0.546479
336	Snhg11	4.07761e-168	1.11918	Ssr4	2.62637e-94	0.553204	5330417C22Rik	1.57178e-21	0.880191	Tes	1.25558e-242	1.85064	Gm26625	0.861404	2.13815	Prdx6	1.29976e-71	0.86592	Eno1	4.95816e-59	1.33825	Stip1	8.19368e-92	1.21634	Cgnl1	4.2135e-90	1.08596	Lamp2	1	-0.127186	Nup205	2.56399e-32	1.66213	Itgb4	1.69197e-30	3.96421	Ccdc183	1	4.3814	Bag3	0.0522785	1.42988	Vps9d1	1	2.85918
337	Nedd4l	6.83982e-168	0.99596	Slc34a2	2.70956e-94	1.71071	Tmem30a	1.74508e-21	0.396	Qsox1	1.63489e-242	1.93324	Rpl26	0.869076	-0.0467616	Srp14	1.50331e-71	0.637351	Fnbp1l	1.07718e-58	1.1562	Gfer	9.09616e-92	1.19684	Entpd5	5.5085e-90	2.09287	Canx	1	-0.0384642	Mt2	3.43194e-32	1.23892	Hnrnpa1	2.41116e-30	0.987644	Cfap161	1	4.77498	Ppp1r15b	0.0539069	1.42335	Arfgap2	1	2.37721
338	Ddx17	1.34656e-167	0.783815	Pi4k2b	3.35721e-94	0.610764	Atraid	2.22742e-21	0.466699	Ebna1bp2	6.914e-242	1.80705	Plp1	0.869182	2.01597	Tgif1	1.93603e-71	1.36365	B2m	2.22803e-58	0.84556	Serpinh1	1.37544e-91	0.942212	Erh	6.34048e-90	0.92555	Gm14225	1	6.57722	Ybx1	3.77229e-32	0.628299	Clstn1	2.71359e-30	1.37991	Fam216b	1	4.6349	Fnip2	0.0567183	2.04248	Alyref2	1	2.92782
339	Dusp6	1.75428e-167	1.32974	Sh3bgrl	4.77792e-94	0.618849	Ubxn6	2.55709e-21	0.524149	Psmc4	8.11256e-242	1.50883	Mkln1	0.87865	0.308082	St13	2.64996e-71	0.781163	Sh2d4a	3.9446e-58	1.28994	Tpr	1.62113e-91	0.884554	Clta	7.8567e-90	0.692576	Gm15984	1	5.23569	Tmprss4	4.21155e-32	1.02526	Eif3k	3.64133e-30	0.793805	Snx31	1	4.5681	Pip5k1a	0.0570184	0.943358	Rab19	1	3.11563
340	Ang	6.28086e-167	0.922031	Timm8b	7.19961e-93	0.572223	Lrp10	2.60311e-21	0.388617	F2r	1.43684e-240	2.5757	Srsf2	0.880994	-9.42851e-05	Mprip	3.14578e-71	0.950585	Llgl2	2.37356e-57	1.54441	Bzw1	3.65523e-91	0.950341	Bag2	9.67416e-90	1.5022	Snph	1	5.56821	Usp50	4.91945e-32	1.16989	Tacstd2	4.31625e-30	1.3085	4732463B04Rik	1	4.44111	Pcf11	0.0572813	1.04406	Snapc2	1	2.92417
341	Vimp	6.46356e-167	0.626897	Tmem258	1.73879e-92	0.53159	Tmem208	2.64461e-21	0.396437	F3	8.06907e-240	2.27282	Zfp612	0.887717	1.1535	H2afy	4.74564e-71	0.72155	Fermt2	8.30751e-57	0.979278	Ccna2	4.04762e-91	2.69292	Npm1	1.08611e-89	0.819456	2900072N19Rik	1	6.49518	Mcm2	5.3115e-32	1.84083	Selenbp1	5.75883e-30	1.19049	Kif26b	1	4.85927	Tmtc2	0.0577167	2.07515	Macrod2	1	3.17462
342	Id2	8.79784e-167	0.83636	Etv1	2.53188e-92	2.18144	Ubxn1	2.71025e-21	0.348886	Ppil1	8.4596e-240	2.10042	A230083N12Rik	0.891102	3.49117	Rnh1	4.75413e-71	0.803622	Rps19	1.61646e-56	0.238203	Timp2	4.20532e-91	1.07561	Mrpl18	1.17813e-89	0.978717	Gm15788	1	5.55126	Dhrs4	5.52623e-32	1.19077	Cmip	6.87227e-30	1.45251	Gm26538	1	3.65023	Lrrc8c	0.0580493	0.842656	Pias3	1	3.07942
343	Irx3	4.12052e-166	0.825315	Atp6v1g3	2.63903e-92	1.97176	Pgs1	5.00658e-21	0.374595	Rpl35a	3.8454e-239	0.552847	Apoc4	0.895256	2.69573	Mxd1	8.42358e-71	1.94289	Dync1i2	5.6693e-56	0.957226	Kpnb1	4.57741e-91	1.16389	Usp14	1.36653e-89	1.12965	Lipo4	1	5.56591	Rbbp7	5.84309e-32	0.945587	Mtus1	9.10808e-30	1.83503	Sntn	1	4.22688	Diaph1	0.058194	0.977182	Smyd5	1	2.91244
344	Amotl2	2.01646e-165	0.96918	Acacb	3.18746e-92	1.74117	Smim22	5.24902e-21	0.387762	Psmc6	5.46884e-239	1.47047	D730045B01Rik	0.903971	2.64498	Psmd4	1.09624e-70	0.814958	Grn	1.07573e-55	1.14032	Pa2g4	4.89462e-91	1.11864	Dstn	2.08691e-89	0.66005	Disc1	1	1.01277	Tmx2	6.8706e-32	1.10648	Prdx2	9.24129e-30	0.819316	Tsnaxip1	1	4.96383	Arid2	0.0584062	1.26495	Stk35	1	3.10339
345	Pbxip1	8.54679e-165	0.930317	Dmkn	3.9492e-92	1.3658	Slc25a39	6.2744e-21	0.38294	Hnrnpk	5.77747e-239	0.945596	Tmem28	0.915654	1.04507	Rab12	3.28273e-70	0.949684	S100a13	1.36819e-55	0.821911	Srm	8.65262e-91	1.69868	Emc7	4.8488e-89	0.948328	Rfx4	1	0.934166	Stk39	7.75826e-32	1.05634	Gm10073	1.03379e-29	1.18048	Ebf1	1	4.04182	Degs1	0.0586206	0.740402	Pttg1	1	2.31447
346	Pik3c2b	1.20789e-164	2.29388	H2-DMa	1.01238e-91	0.823066	Hcfc1r1	6.2988e-21	0.38773	0610007P14Rik	2.58649e-238	1.50691	Pcdhga2	0.924568	2.62519	Rap2b	8.59803e-70	1.98099	Son	3.06374e-55	0.501	Racgap1	9.43495e-91	2.66618	Uqcrb	9.9101e-89	0.715443	Sost	1	4.76525	Yif1b	8.25512e-32	1.10659	Pycard	1.0657e-29	2.34318	Cdh17	1	3.81437	Ehd4	0.0590582	1.24364	Cyp4f13	1	2.87294
347	Tgfbi	5.18653e-164	3.08817	Ctsc	1.04702e-90	0.571685	Rras	8.01834e-21	0.392745	Vdac2	2.63438e-238	1.17113	Gm26884	0.927044	3.69148	Carkd	9.98396e-70	0.785002	Carkd	3.84298e-55	0.752511	Hmgb2	1.17856e-90	1.44454	Actg1	9.93915e-89	0.850382	Fbxw19	1	5.38416	Hnrnpa1	8.43108e-32	0.814328	Ctdspl	1.08032e-29	1.09528	Sez6	1	4.56592	Gprin3	0.0601122	1.43012	Scand1	1	0.513061
348	Notch1	7.23034e-163	1.41895	Hipk1	1.31502e-90	0.661336	Msrb1	9.11159e-21	0.448902	Sfr1	2.76043e-238	1.40478	Fbxl21	0.928297	3.00282	Cldn6	1.39322e-69	4.0534	Crlf3	4.16228e-55	1.78918	Ssb	1.29253e-90	0.893449	Cnih1	1.03448e-88	1.05968	Gm17190	1	4.60266	Cisd1	8.48709e-32	0.85507	Ssbp3	1.34172e-29	1.65607	Ddx60	1	2.06361	Itih4	0.0601324	2.08914	Galnt18	1	2.50815
349	Cldn3	3.04678e-162	0.566783	Limd2	1.31795e-90	0.584363	Tmem116	1.07155e-20	0.607053	Gspt1	1.01869e-237	1.64159	Gm15261	0.93013	2.29789	Gpx2	1.74714e-69	1.3031	Ddx47	4.49368e-55	1.69965	Ube2l3	1.71666e-90	0.874005	Map2k3	1.19888e-88	1.04147	Pkhd1l1	1	4.06104	Acat2	8.84667e-32	1.09646	Hnrnpk	1.35905e-29	0.7322	Iqub	1	4.54302	Hdac7	0.060996	1.16572	Ctnna1	1	0.659291
350	Srebf1	1.0638e-161	0.772354	Slc25a35	1.41939e-90	1.32788	Smim20	1.21205e-20	0.562543	Mrpl12	1.60694e-237	1.45247	Mlxipl	0.931457	1.72418	Ddah2	2.08196e-69	1.47547	Osbpl6	7.71006e-55	2.32142	Bax	2.25619e-90	0.979687	Aen	1.6103e-88	1.87529	Angptl7	1	4.77976	Qpct	8.97894e-32	1.52079	Map3k1	1.77175e-29	1.89404	Olfr267	1	3.98128	Adgrg1	0.0610698	0.720048	Mat1a	1	3.01931
351	Tra2b	1.73619e-161	0.672798	Atp5h	2.64865e-90	0.371252	Tpgs1	1.37539e-20	0.667773	Timm13	1.06015e-236	1.0669	6030419C18Rik	0.93247	1.2889	Ahnak2	2.38673e-69	2.13226	Fdx1	8.32467e-55	0.785654	Smarcc1	8.58434e-90	1.27579	Dcun1d5	1.74243e-88	1.05002	Gm11626	1	4.7675	Mrps11	1.02257e-31	1.21543	Pgls	1.8069e-29	0.931263	Bsn	1	4.64213	Asxl2	0.0610698	1.23256	Mgat1	1	2.18905
352	D230025D16Rik	1.9606e-161	0.819175	Cebpa	1.08887e-89	0.640608	Sars	1.61069e-20	0.442484	Prdx1	1.40896e-236	0.938192	Ccnt2	0.933804	0.46424	Ndufs4	2.47458e-69	0.837569	Arl4c	8.58247e-55	1.27356	Hdlbp	1.00086e-89	0.800095	Emc6	5.10704e-88	0.743428	Clec2g	1	6.02099	Psmb8	1.19744e-31	1.05287	Gabrp	1.83933e-29	3.12028	Catsperg2	1	3.9881	Emsy	0.0613729	1.3287	Slc7a6	1	2.96892
353	Apoc1	3.25282e-161	1.40736	Txnrd3	1.22434e-89	1.01563	Ssbp4	1.91553e-20	0.523259	Gabrp	1.70673e-236	3.50046	Hist2h3c1	0.942495	2.18724	Ssu72	4.74925e-69	0.814609	Paqr7	1.36519e-54	2.39208	2700029M09Rik	1.23937e-89	1.40474	Pfdn1	5.27365e-88	0.917279	Rbmxl2	1	4.87302	Nsmce4a	1.30143e-31	0.868946	Snrpb	2.44898e-29	0.893757	Gm16386	1	1.8738	Picalm	0.0632911	0.91569	Drap1	1	0.849003
354	Sult1a1	1.77207e-160	2.52327	Phgr1	1.83543e-89	1.00779	Fbxo44	2.04063e-20	1.12023	Hnrnpc	2.54769e-236	1.3372	Milr1	0.948385	1.20396	Dync1i2	5.13809e-69	0.911375	Edf1	2.06757e-54	0.490607	Psmb4	1.87119e-89	0.761473	Tceb1	5.7153e-88	0.894493	Ces1f	1	1.546	Psmc3ip	1.6362e-31	2.23012	Pomp	2.52144e-29	0.89149	Gm12185	1	3.96407	Lpl	0.0649175	1.93629	Acbd4	1	2.91978
355	Dnajb9	4.37795e-159	1.17181	Ubl5	2.26389e-89	0.413462	Sdc1	2.09678e-20	0.297345	Eif3i	3.90219e-236	1.15478	Sytl2	0.954978	0.883811	Tubb5	5.23746e-69	0.864419	Wfdc1	3.13112e-54	4.44848	Rps5	1.98288e-89	0.470106	Spred1	7.06283e-88	1.06062	Gm5103	1	4.46199	Ppil1	1.92066e-31	1.23519	Ormdl3	2.6885e-29	1.92444	Ankrd66	1	4.83533	Esam	0.0649567	0.89367	Tkt	1	0.432507
356	Baz2b	9.2068e-159	0.841213	Gzf1	5.9301e-89	0.887163	Acat2	2.10312e-20	0.60184	Esco2	5.1381e-236	3.67403	B230303O12Rik	0.963249	2.21794	Ptpre	6.2213e-69	2.03505	Rsu1	6.19977e-54	1.22048	Dek	2.05076e-89	1.03417	Sqstm1	2.9176e-87	1.04179	9430024E24Rik	1	5.86052	Stard4	1.98622e-31	1.02447	Fam162a	3.01581e-29	1.19304	Col8a2	1	3.76743	Apoe	0.065394	1.69082	Tmem37	1	1.70132
357	Mtcl1	1.42361e-157	0.914751	Dcakd	1.00656e-88	1.06135	Klk14	2.39236e-20	1.20681	Hells	7.66537e-236	2.93555	Myom2	0.97135	1.68445	Kdm1a	7.11914e-69	1.1774	Atp5d	2.05489e-53	0.377119	Coa3	4.5507e-89	0.80369	Tmsb4x	3.76347e-87	0.556556	Etv2	1	4.39179	Zwilch	2.46302e-31	2.86949	Sub1	5.97594e-29	0.746471	Gm44170	1	4.34503	Trove2	0.0665028	0.985744	Rpl27a	1	-0.582925
358	Met	1.84044e-157	0.851839	Mrps21	1.76884e-88	0.519137	Epn1	2.4615e-20	0.459543	Mrpl11	1.3398e-235	1.7334	Atp1b2	0.972051	3.67765	Otud7b	9.75129e-69	1.27198	Prdx2	3.81767e-53	0.535035	Rpl31	7.25978e-89	0.621728	Ost4	5.6319e-87	0.728115	Alk	1	4.09221	Alad	2.49613e-31	0.817648	Dsg2	1.00271e-28	2.3666	Tbc1d10c	1	3.11013	Bcam	0.0673098	0.559404	Ost4	1	0.609744
359	Peli1	4.87383e-156	0.84521	Pyurf	1.8191e-88	0.952035	Ndufb3	2.81759e-20	0.347285	Fhl2	1.71025e-235	3.83735	Gm26764	0.972053	2.20148	Srrm2	2.73811e-68	0.597785	AY036118	5.37267e-53	1.57669	Kif23	1.1638e-88	2.40397	Dynll1	6.65135e-87	0.774804	Mboat4	1	3.84148	Tceb2	3.62287e-31	0.658019	Anp32b	1.10496e-28	1.08293	Ccnd2	1	0.639427	Chd6	0.0684095	0.977229	2010107E04Rik	1	0.374649
360	Msi2	3.26969e-155	0.929516	6330416G13Rik	4.31055e-88	1.24105	Pgls	3.12474e-20	0.352989	Shfm1	3.43026e-235	0.909528	AA386476	0.975164	2.02658	2700060E02Rik	2.81323e-68	0.723095	Kcnk2	6.09255e-53	1.95115	Cct5	3.0428e-88	0.888409	Myh9	7.87502e-87	0.910647	Themis	1	3.62396	Acsl5	3.84236e-31	0.799121	Ndrg1	1.14114e-28	2.86033	Gm14319	1	4.01937	Arih1	0.0692164	1.06911	Vcp	1	0.296708
361	Pfkfb4	2.95961e-154	1.23895	Snx1	6.03148e-88	0.698061	Pet100	3.34324e-20	0.43383	Ndufa4	5.40668e-235	0.92824	Gm13449	0.980147	3.10785	Vapa	3.97707e-68	0.614066	Shfm1	7.1056e-53	0.456289	Rbmxl1	3.14873e-88	1.17592	Aldoa	1.17178e-86	0.90794	Slc4a1	1	3.3071	Mxd3	4.41796e-31	4.33725	H2afy	1.30034e-28	0.863284	Gm20661	1	4.35774	Il33	0.0709998	0.863774	Rnf14	1	2.37785
362	Lmna	9.83158e-154	0.845531	Slc44a3	1.50969e-87	0.777755	Lap3	4.09283e-20	0.422292	Rpl34	6.58951e-235	0.542638	Tnfrsf23	0.980458	1.39819	Snrpd1	4.19462e-68	0.908319	Tmem50a	9.49184e-53	0.871487	Mrpl32	5.48387e-88	0.946121	Ppp3ca	1.90327e-86	0.816773	Gm43796	1	2.03018	Pin1	4.67044e-31	0.897517	Hs6st2	1.40714e-28	7.27508	Syt5	1	3.84585	Acaca	0.0713153	1.08316	Tubb2a	1	2.19104
363	Cst8	1.18862e-153	1.64422	Ndufb9	2.75404e-87	0.480952	Slc2a3	5.6711e-20	3.95985	Itga2	1.84428e-234	4.7433	Acss3	0.982855	1.46405	Capn2	1.20988e-67	1.15645	S1pr2	9.64387e-53	2.01956	Calm1	5.48387e-88	0.718565	Sin3b	2.17358e-86	1.07656	Cxcr2	1	2.2608	Ccdc167	4.88309e-31	1.45865	Dstn	1.50677e-28	0.626445	Gm29168	1	3.06589	Plxnb2	0.0713153	0.588857	Tceal1	1	2.61128
364	Adora2b	1.74677e-153	1.55098	Pdhb	1.66481e-86	0.719571	Desi1	9.82347e-20	0.529133	Rpl18	4.84455e-234	0.648508	C330011M18Rik	0.983108	2.39802	Utp3	2.14489e-67	1.08309	Crb3	1.81579e-52	0.665612	Hat1	9.70959e-88	1.58751	Tnfrsf12a	2.46678e-86	1.27523	Trnp1	1	1.09946	Rbp4	5.31966e-31	1.2769	Ppa1	1.7699e-28	1.39643	Endou	1	1.68857	2610037D02Rik	0.0713636	1.98372	Kctd13	1	3.00756
365	Hnrnph3	1.75711e-153	0.953092	Ctsa	4.50985e-86	0.712034	Zfp467	1.03362e-19	0.539149	Mrps10	3.99144e-233	1.81558	Myh6	0.985833	2.60009	Sumo2	2.26881e-67	0.65144	Pepd	3.77059e-52	1.4766	Krtcap2	1.19284e-87	0.702915	Qk	2.53718e-86	1.06613	Krtdap	1	4.59417	Lyar	5.7726e-31	1.094	Aig1	2.13002e-28	1.16279	Dcaf12l1	1	2.75589	Polr2a	0.0717443	0.800827	2210013O21Rik	1	2.43037
366	Adamtsl1	3.17267e-153	2.68416	Qpct	5.70817e-86	1.32722	Pebp1	1.20107e-19	0.382407	Cct7	1.22292e-232	1.2644	Pcdhgc5	1	1.61083	Tpr	2.29174e-67	0.792671	Calm3	7.62113e-52	0.805262	Celf4	1.26143e-87	1.8313	Nsfl1c	2.98016e-86	1.1469	Prss43	1	4.56358	Rad50	5.7726e-31	1.24475	Tgif1	2.37535e-28	1.38664	Gm26555	1	3.38782	Cbr2	0.0726099	1.32506	Tecpr2	1	2.93415
367	Scgb1c1	5.05213e-153	1.73483	Ndufs7	2.01395e-85	0.494705	Adssl1	1.20401e-19	0.439731	Ahsa1	5.30912e-231	1.62042	Meg3	1	1.10243	Nedd4	2.35128e-67	0.610495	Ostf1	1.48069e-51	0.801013	Cmc2	1.99953e-87	1.47988	Eef1e1	3.35009e-86	1.43136	Gm31728	1	5.16509	Ska1	5.87948e-31	3.38032	Eef1g	2.75256e-28	0.778484	Tpbgl	1	3.46049	C3	0.0747512	1.00139	Ppp1ca	1	0.187347
368	Dnajb4	5.7092e-153	1.06493	Aox3	3.91035e-85	0.643527	Gys1	1.22779e-19	0.723025	Tyms	1.22478e-230	2.34085	Gm20692	1	2.04574	Flnb	2.69511e-67	1.80845	Cgn	6.51232e-51	1.24902	Nudt21	2.11401e-87	1.07805	Uqcrfs1	4.53445e-86	0.870125	Gprc5d	1	3.93668	Aars	6.2124e-31	0.951718	Arid5b	2.78478e-28	1.2961	Erich3	1	4.57079	Vldlr	0.0750874	1.38941	Ift20	1	0.309521
369	Sh3pxd2a	1.73043e-152	1.5823	Smim1	4.21679e-85	0.729389	Prdx3	1.97028e-19	0.405421	Capzb	5.62491e-230	1.22821	Vwa5b2	1	2.58241	H2afv	2.70302e-67	0.715313	Mrpl33	1.11614e-50	0.707502	Tmed5	4.57068e-87	1.17333	S100a16	8.49988e-86	1.10825	Gm16796	1	4.36136	Ssrp1	6.44628e-31	0.951596	Rsbn1l	3.93457e-28	1.23812	Morn5	1	4.29514	Lmo7	0.0756336	0.83503	Cox7a2l	1	0.385758
370	Ets2	8.99881e-151	1.14137	4833439L19Rik	5.62602e-85	0.667396	Cuedc2	1.97799e-19	0.494618	Psip1	7.50901e-230	1.86178	Wbscr25	1	1.53222	Eif4e2	2.71822e-67	0.937421	Slc9a3r2	1.3509e-50	0.9424	Rfc5	5.75871e-87	2.00391	Mgat4b	9.12639e-86	1.06886	Gm20652	1	4.99904	Stub1	6.65333e-31	0.783765	Rgma	5.11679e-28	2.74211	Trpm3	1	4.4697	Kmt2c	0.076304	1.09223	Pard3b	1	2.87351
371	Ccnd2	1.14417e-150	1.31657	Sftpb	8.34632e-85	1.15056	Carkd	1.98383e-19	0.371977	Anp32e	1.27115e-229	1.64703	Hist2h4	1	3.61957	Trp53	4.06685e-67	1.19018	Clu	6.09787e-50	0.77089	Lmnb1	6.50117e-87	1.64755	Tgfbr2	9.21192e-86	1.08655	RP23-343H23.2	1	3.55814	Gstp1	6.73485e-31	1.16113	Foxn3	5.6367e-28	1.85256	4732414G09Rik	1	2.39767	Aldh3a2	0.0766772	1.3123	Mif	1	0.339082
372	Krt23	3.90726e-150	0.931446	Evi5	2.15585e-84	0.757442	Pcyt2	2.91579e-19	0.47252	Strap	2.04612e-229	1.5021	Gm43603	1	1.56366	Efna1	4.45255e-67	1.15131	Aldoa	1.19991e-49	0.72605	Rad51	7.22202e-87	2.96236	Wdr75	1.02038e-85	1.79545	Spata45	1	3.0652	Hmgcr	7.3023e-31	0.933374	Rap2b	6.34566e-28	2.15289	Fank1	1	4.10198	Bptf	0.0774378	0.655562	Abhd14a	1	2.99599
373	Clstn1	1.69395e-149	0.840774	Uqcrh	3.32071e-84	0.374823	Gstp1	4.43561e-19	0.678637	Ppih	3.79409e-229	2.33334	Slc10a6	1	0.850331	Ssb	6.51718e-67	0.804325	Prmt2	1.37541e-49	1.66017	Abracl	9.72491e-87	0.885179	Tsg101	1.19568e-85	1.00449	Gm12117	1	3.4339	Klk13	7.32249e-31	1.59241	Uqcr10	6.57511e-28	0.722695	Lrrc71	1	3.82243	Slc15a2	0.0775912	0.933739	Dusp28	1	2.76647
374	Thra	3.15908e-149	1.14758	Epha7	3.56832e-84	0.899857	Cmtm8	4.96577e-19	0.341668	Chchd1	5.37731e-229	1.27775	Cndp1	1	3.31107	Sec62	1.73893e-66	0.625097	Atp6v1f	7.75674e-48	0.533705	Metap2	2.01735e-86	0.783765	Nudt5	1.45886e-85	1.25876	Ankrd7	1	2.16461	Atp5h	8.77509e-31	0.494337	Hint1	6.93624e-28	0.754233	Gm11100	1	3.53648	Tmem245	0.0783733	0.812443	1700047I17Rik2	1	2.68009
375	Txlng	3.52971e-149	1.02657	Desi1	4.012e-84	0.7742	Tanc2	5.44208e-19	0.443811	Snrpg	6.85951e-229	1.29722	March3	1	1.52226	Cgn	1.75759e-66	1.08236	Ajuba	1.63873e-47	2.26167	Spcs3	2.80193e-86	1.22398	1810037I17Rik	1.67304e-85	0.770324	S1pr5	1	4.28979	Hddc3	8.84273e-31	1.10479	Tst	7.39081e-28	1.24169	Kif6	1	4.17544	Nipal1	0.0789303	1.26332	Nbl1	1	2.28527
376	Alkbh5	5.29978e-149	0.775483	Etnk1	5.08343e-84	0.600211	Camsap3	5.83188e-19	0.601062	Psmb3	7.11487e-229	1.11378	Aebp1	1	1.44954	Igfbp7	1.89739e-66	1.81116	Ywhah	3.15087e-47	0.826897	Bcas2	4.59142e-86	0.880988	Ptpn14	1.90261e-85	2.01633	Dner	1	4.7531	Dck	9.13628e-31	1.74766	Runx1	9.04917e-28	1.08541	Layn	1	3.95469	Slco4c1	0.079979	0.946121	Mrps10	1	2.10118
377	Igfbp6	9.07544e-149	1.7336	Prss8	6.25482e-84	0.608829	Edf1	6.06313e-19	0.318754	Ier3	9.96328e-229	1.83434	Zfp607	1	1.54888	Atp6v1f	1.90156e-66	0.634888	Psap	4.51703e-47	0.905033	Anapc5	4.90711e-86	0.973447	Gm16286	1.96243e-85	0.986729	Csf3r	1	4.9787	Gcat	9.31702e-31	1.40359	Cnot6l	1.01705e-27	1.30397	Aard	1	2.76227	Mkln1	0.0804131	0.759409	Spata5	1	2.76101
378	Hsd17b11	2.57079e-148	0.832881	2410015M20Rik	8.55199e-84	0.490873	Tmc4	8.42763e-19	0.391702	Rps26	1.14189e-228	0.79663	Gm14703	1	2.14505	Htra1	2.15941e-66	1.8416	Nrbp2	6.11686e-47	1.76272	Vdac2	7.72587e-86	0.780076	Psma1	2.30247e-85	0.935564	Tfap2e	1	4.64406	Fkbp4	1.04751e-30	0.749322	Csnk1a1	1.09956e-27	0.788323	Emb	1	0.104748	Kansl1l	0.0804131	1.46869	Ndufb9	1	0.327003
379	Pnrc1	2.95112e-148	0.645932	Acaca	3.22872e-83	0.621148	March5	1.00931e-18	0.400858	Polr1d	1.65736e-227	1.05899	Zfp169	1	1.44341	Arf1	2.41821e-66	0.507315	Slc1a1	7.18379e-47	3.0743	Arpp19	1.14965e-85	0.733021	Sh3glb1	2.45413e-85	0.932443	Ngp	1	4.18293	Cdk4	1.31165e-30	0.863832	Shfm1	1.32173e-27	0.703201	Antxr1	1	0.944517	Acsl5	0.0806879	0.626186	Ckb	1	2.05831
380	Ccp110	4.76526e-148	1.35141	Rps20	6.11962e-83	0.291678	Cuta	1.0977e-18	0.363101	Top2a	3.27052e-227	3.56938	Gm37233	1	2.56678	Txndc9	7.78702e-66	1.01729	Shh	8.18322e-47	2.17088	Mthfd2	1.40782e-85	1.86818	Gm10116	4.83578e-85	1.47608	Gm43549	1	3.94094	Ifi30	1.38844e-30	0.888748	Cep164	1.72133e-27	1.70132	Ltb4r1	1	1.67058	Ssh2	0.0814965	1.08345	Commd7	1	2.2298
381	Dpp9	1.74875e-146	0.799729	Gm10073	9.54874e-83	0.588032	Rbms3	1.46621e-18	0.446414	Cops8	3.30854e-227	1.68531	Gm10647	1	5.33795	Fam3c	1.28987e-65	0.942372	Rin2	8.6921e-47	1.50445	Sec11c	1.79221e-85	0.878152	Clptm1l	6.20498e-85	1.00326	Gm37335	1	4.61352	Hsp90b1	1.44038e-30	0.709137	Rgs12	1.74125e-27	4.13347	Wdr66	1	2.43234	Sftpc	0.0815844	2.10333	Rbm45	1	2.95533
382	Cobl	2.84657e-146	1.0888	Anxa6	1.14223e-82	0.611851	Tmem59	1.63553e-18	0.336032	Pa2g4	6.77823e-227	1.65296	Gm4890	1	1.6377	Cox14	1.48037e-65	0.695387	Csrp1	1.27087e-46	0.631701	Tomm40	2.50973e-85	1.06595	Prkci	6.42377e-85	1.13011	Gm21975	1	3.48669	4930427A07Rik	1.75741e-30	3.31648	Park7	1.78094e-27	0.806901	4931414P19Rik	1	1.63835	Fam134a	0.0838485	1.25285	Nup107	1	2.74577
383	Pon1	4.43447e-146	3.38167	Rpl15	3.89893e-82	0.513077	Nudt4	1.79407e-18	0.48045	Ube2j2	8.94078e-227	1.57507	Noxa1	1	2.01105	Gabarapl2	1.57974e-65	0.641676	Pdgfb	1.50441e-46	2.53153	Psmd11	2.7518e-85	0.845793	Card19	7.0379e-85	1.19936	Cyp4f39	1	4.21408	Uqcc2	1.77228e-30	0.796276	Ilk	2.13994e-27	1.31042	RP24-286L23.3	1	3.44334	Hipk2	0.0854806	1.53612	Wfs1	1	2.77112
384	Ldhb	6.08318e-146	0.746469	Toporsos	4.23274e-82	0.87866	Pcsk6	1.99983e-18	1.01922	Tk1	1.74683e-225	3.0808	Arrdc2	1	1.67575	Ift43	2.50668e-65	1.10118	Map6	1.58649e-46	3.8659	Serf2	2.7554e-85	0.466145	Itgb1	1.0148e-84	0.752564	Slc22a14	1	4.27142	Psat1	1.97399e-30	1.23359	Mpzl2	2.36759e-27	1.63008	Gm5424	1	3.32487	Lrp2	0.0858953	0.928942	Cox5b	1	0.162262
385	Nipal1	3.66356e-145	1.23155	Agpat2	6.27599e-82	0.681234	Scgb1a1	2.03777e-18	1.18217	Psmd14	2.98416e-225	1.55224	Pik3ap1	1	2.40979	Flna	2.63297e-65	1.40315	Epn2	2.26425e-46	1.49203	Pbk	3.44476e-85	2.8656	Acadl	1.0345e-84	0.863627	Sec16b	1	2.27165	Nt5dc2	2.02477e-30	2.13168	Tsc22d4	3.19329e-27	1.29317	Gm32950	1	3.37149	Cnot6l	0.0858953	0.970657	Borcs5	1	2.59817
386	Efemp1	5.24171e-145	1.57443	Ddt	3.16382e-81	0.532806	Hpn	2.05221e-18	0.606046	Tomm40	9.03995e-225	1.5991	Rpl17	1	-0.0898661	Gm16286	3.31465e-65	0.877751	Akr1c14	3.47902e-46	4.18935	Hn1l	3.55111e-85	1.4673	Cttn	1.38315e-84	1.03278	Veph1	1	1.38663	Ddx39	2.3401e-30	0.971847	Sav1	4.17412e-27	1.5527	Rgs22	1	3.64203	Tspan2	0.0861414	0.946278	Gstz1	1	2.00203
387	Frmd6	6.73212e-144	1.36176	Slc25a10	6.56373e-81	0.671321	Gnpat	2.55056e-18	0.426583	Far1	1.94992e-224	1.68933	Catsperg1	1	1.91002	Ptpn14	3.69366e-65	1.79457	Sdcbp	4.38386e-46	0.51053	Gnb2	4.01633e-85	0.560541	Glud1	2.74161e-84	0.999908	Purb	1	0.0835482	E2f8	2.77266e-30	3.16868	Alkbh1	4.6879e-27	2.35316	Bcl6b	1	3.63678	Irs1	0.0870194	1.58548	Mon1a	1	2.64867
388	Tnfaip1	6.91319e-144	0.651455	Dcxr	2.20948e-80	0.555356	Tspan12	2.73684e-18	0.536112	Polr2h	2.75872e-224	2.01231	Gm17029	1	2.17821	Vdac2	4.93288e-65	0.69439	Lgmn	7.06018e-46	1.13022	Vdac1	4.17027e-85	0.851206	Rps14	3.11587e-84	0.439413	Pcdhb7	1	3.47785	Ifitm2	2.8895e-30	0.922957	Tspan12	5.21538e-27	1.41427	Lrrc48	1	2.87831	Dst	0.0870194	1.23645	Snip1	1	2.89514
389	Ep300	1.83434e-143	0.936317	Met	2.27354e-80	0.597427	Gdpd2	3.28952e-18	2.42999	Cmpk1	3.25964e-224	1.31243	Foxj1	1	1.62415	Pafah1b1	5.99609e-65	0.717443	Ap2m1	9.96238e-46	0.807807	Bzw2	4.44146e-85	1.43826	Fam162a	9.28929e-84	0.968601	Pdia2	1	2.69406	Psmb6	4.05462e-30	0.727355	Fkbp3	5.44508e-27	1.17337	Tox2	1	1.33388	Klf5	0.0875005	0.836178	Ywhae	1	0.34544
390	Ptgs1	2.22603e-143	0.914314	Rabgap1l	2.39071e-80	0.608317	Abhd5	3.55977e-18	0.444983	Enah	3.42806e-224	2.81306	Arc	1	2.02055	Nbl1	6.61685e-65	2.07078	Eif3h	1.18439e-45	0.427381	Ywhab	4.79488e-85	0.770911	Hrsp12	1.36033e-83	1.37255	Gm12279	1	2.96762	Avpi1	4.21464e-30	0.684249	Scmh1	5.56866e-27	1.67112	Gm14964	1	3.80098	Ece1	0.0882432	0.970947	Sergef	1	2.69568
391	Gse1	3.8956e-143	1.02907	Slc4a2	3.02008e-80	0.72202	Abhd11	4.36301e-18	0.540327	Hsp90aa1	7.76897e-224	1.24693	Cyp2b10	1	0.50443	Map4k4	1.01194e-64	1.10472	Zfp579	1.24878e-45	2.14329	Emg1	5.07082e-85	1.00944	Rpl7a	1.64608e-83	0.51869	BC034090	1	2.37435	Chaf1a	4.40118e-30	2.38288	Six4	6.00193e-27	2.90178	Foxr1	1	3.3252	Timp3	0.0900755	0.801441	Mtch1	1	0.248259
392	Ly6e	1.52051e-142	0.617755	Tecr	9.37426e-80	0.489667	H2-Ke6	4.98703e-18	0.507676	Tpt1	8.48481e-224	0.543188	A330017A19Rik	1	1.45846	Tm2d2	1.50759e-64	0.911083	Rnf150	1.71379e-45	3.78022	Kras	1.10124e-84	0.865445	Denr	2.03873e-83	0.999695	Ptprn2	1	2.03501	Cdca5	4.46401e-30	3.49569	Nap1l1	1.42885e-26	1.02529	4930505A04Rik	1	4.20935	Cgnl1	0.090382	0.816933	Serbp1	1	0.246302
393	St6galnac6	1.03363e-141	1.68392	Acat2	1.2301e-79	0.786817	Arl5a	5.58836e-18	0.500692	Sfn	1.88461e-223	1.95712	Gm20633	1	3.25358	Pdlim2	1.87344e-64	0.981028	Tmem140	1.30051e-44	2.67771	H3f3a	1.47225e-84	0.524889	Psmc6	2.26035e-83	1.02657	Sh2d4b	1	1.87465	Ubald2	4.66461e-30	0.948114	Fam92a	1.60431e-26	1.46041	Gm5239	1	2.90851	Gas2l1	0.0904189	1.45885	Zcchc10	1	2.62858
394	Sema4f	1.947e-140	1.74498	Angptl8	1.88181e-79	2.36271	Hadh	6.46656e-18	0.421736	Rbbp7	1.91871e-223	1.4932	BC025920	1	2.02454	Psma3	2.63421e-64	0.663956	Slc39a8	1.35174e-44	0.882665	Sgol2a	1.86408e-84	2.08343	Hspb8	7.65748e-83	1.27096	Cacng1	1	3.08851	Pf4	4.79941e-30	1.79737	Bax	1.80604e-26	1.03481	Clstn3	1	1.90423	Stx5a	0.0904312	1.10729	Clta	1	0.3151
395	Ralgapa2	2.68437e-140	0.847971	Snhg18	1.9366e-79	0.975721	Cd55	7.72589e-18	0.476037	Mif	2.47234e-223	1.41921	Ccdc57	1	1.48945	S100a1	3.10249e-64	0.843925	Adam9	1.45431e-44	1.22436	Gna11	3.62242e-84	0.945863	Eif3c	1.10119e-82	0.821299	Itln1	1	4.64633	Vars	4.92675e-30	1.13723	Lurap1l	1.80877e-26	1.10719	Meg3	1	0.305099	Larp1b	0.0931148	1.00994	Prpsap1	1	2.1862
396	H2-D1	5.45226e-140	0.506063	Mvb12a	2.04337e-79	0.594765	Agpat2	8.30942e-18	0.505773	Rplp0	7.56501e-223	0.897366	Gm10392	1	2.5479	Casp4	4.19689e-64	3.79399	Serpinb6a	2.65952e-44	0.750019	Cald1	9.07487e-84	1.20988	Ubl3	1.2915e-82	0.8437	4930557A04Rik	1	3.80635	Clic1	5.59079e-30	0.690584	Tpr	2.08454e-26	0.940615	Pcdhgb1	1	4.0408	Tns1	0.0937097	0.902531	Dusp19	1	2.89341
397	Vav2	2.43804e-139	1.59946	Lonp2	2.6237e-79	0.7578	Rab34	8.34664e-18	0.526139	Knstrn	9.94532e-223	3.20044	P4htm	1	1.50545	Nrbf2	7.08658e-64	1.25007	Tacstd2	3.40981e-44	1.09622	Gipc1	1.06425e-83	1.10897	Itgav	1.4769e-82	1.25366	Gm43064	1	3.47386	Pdzd11	5.73288e-30	1.10435	Homer2	2.13117e-26	1.46293	Kcnj10	1	3.1175	Nfat5	0.0946019	1.06452	Ubap2	1	2.05666
398	Pard3	7.1982e-139	0.836911	Hmox1	2.64246e-79	0.570308	Npdc1	9.20397e-18	0.374839	Ola1	4.88807e-222	1.48608	Fgf8	1	3.69026	Grasp	3.15895e-63	1.64014	Ergic3	4.98641e-44	0.786037	Vasp	1.08978e-83	0.909611	Rpl22	2.28599e-82	0.492605	2310043M15Rik	1	3.43569	Rpsa	6.03013e-30	0.472659	Gsta3	2.2011e-26	1.35058	Cidea	1	3.52973	Zfp36l1	0.0951287	0.615629	Ptpn6	1	2.62377
399	Acss1	4.36301e-138	1.33361	Tmem245	6.89556e-79	0.537371	Ankrd54	1.10983e-17	0.595674	Utp3	8.47187e-222	1.64355	A730011C13Rik	1	1.888	Pde7a	4.51401e-63	0.99656	Rnh1	9.41514e-44	0.67108	Stoml2	1.49996e-83	1.08974	Thyn1	3.08855e-82	1.53715	Gm12278	1	3.09624	Mastl	6.47364e-30	2.92007	Ranbp1	2.25907e-26	1.14618	1700034P13Rik	1	3.20785	Thbs3	0.096086	1.55351	Rabac1	1	0.422
400	Bicc1	5.65553e-138	1.23537	Col4a2	7.86448e-79	0.51488	Itga7	1.12654e-17	1.00997	Eif3a	1.18749e-221	1.13403	Hist1h4h	1	1.61526	Srrm1	4.87909e-63	0.740267	Cuta	9.82164e-44	0.685687	Gtf2h5	1.79918e-83	0.835629	Gnb2l1	4.26524e-82	0.580988	Gm15816	1	4.28737	Setd8	8.57035e-30	0.894163	Acsm1	2.42922e-26	4.97279	Slc25a21	1	3.19944	Birc6	0.0963465	0.77873	Frmd4a	1	2.62731
401	B230217C12Rik	6.60831e-138	2.36287	Sord	8.22675e-79	0.98589	1700112E06Rik	1.15807e-17	0.934178	Vdac1	1.57339e-221	1.2632	Zc3h7a	1	0.657645	Gm379	1.0272e-62	4.49923	Pet100	1.58175e-43	0.93511	Fam104a	2.06724e-83	0.91077	Rfk	4.52725e-82	1.03889	1700011H14Rik	1	3.88454	Kntc1	9.41231e-30	3.74481	Ybx1	2.78346e-26	0.730472	Qrich2	1	3.10241	Zdhhc3	0.0966859	0.603801	Cdc42	1	0.518341
402	Clip4	8.71916e-138	0.886121	Insig1	2.95306e-78	0.591557	Ndufb2	1.32769e-17	0.337803	Ostc	2.80297e-221	1.29113	Abca17	1	1.38793	Cox5a	1.40773e-62	0.670252	Ctsa	1.87732e-43	1.16754	Abce1	2.13301e-83	1.16012	Ctps	5.62035e-82	1.29619	Ntsr2	1	2.17654	Pcsk6	1.07185e-29	1.48327	Setbp1	3.14033e-26	2.01057	Cfap206	1	3.49508	Tiparp	0.097091	1.2414	Slc4a1ap	1	2.80634
403	Ctdsp2	1.29461e-137	0.907882	BC004004	3.45705e-78	0.68138	Cox6a1	1.35843e-17	0.306357	Fbl	4.66148e-221	1.7004	Egfl8	1	2.75757	Wdr1	2.18281e-62	0.923657	Taldo1	1.95985e-43	0.620371	Mrpl51	2.94229e-83	0.897147	Crb3	8.28285e-82	0.799831	Myh11	1	3.54697	Tpi1	1.1062e-29	0.877598	Ercc5	3.46979e-26	2.31309	Spatc1l	1	2.46203	Ttc38	0.0977938	1.82789	Rpl41	1	0.0942829
404	5330417C22Rik	1.77055e-137	1.1811	Gstz1	3.51921e-78	0.768009	Igf1r	1.41121e-17	0.870217	Gmds	8.99463e-221	2.52077	Sarm1	1	2.33239	Rab11fip1	2.43019e-62	1.25738	Ndufs5	2.12658e-43	0.461519	Hnrnpa0	3.42138e-83	0.871434	Ostf1	1.742e-81	0.854716	Lhx3	1	3.52064	Pgp	1.74722e-29	0.988242	Rplp1	3.60371e-26	0.497283	Dmc1	1	3.40508	Socs2	0.0982604	0.650206	Oat	1	-0.0686289
405	Atf4	2.09265e-137	0.67522	H6pd	5.15143e-78	0.682911	Dcaf11	1.43658e-17	0.410324	Psmd12	1.22008e-220	1.47131	Ly6e	1	-0.110409	Ndufa4	3.16256e-62	0.544555	Mrpl14	3.15752e-43	0.592684	Eif4e	4.65633e-83	1.00036	Ube2f	1.80059e-81	1.07802	4930428O21Rik	1	3.7863	Ndufb9	1.77562e-29	0.638531	Snrpd2	4.07951e-26	0.833349	Col17a1	1	2.32893	Itpr1	0.0992769	1.17827	Cacnb3	1	2.66222
406	Srsf2	2.24639e-137	0.627027	Sec61b	6.89921e-78	0.448603	BC030867	1.52356e-17	2.80042	Psma4	4.09592e-220	1.27198	Igf2	1	3.22082	Ube2l3	4.41484e-62	0.735077	1810058I24Rik	4.61739e-43	0.789483	Fkbp1a	5.80366e-83	0.734984	Plk2	2.76921e-81	1.73494	Gm26527	1	3.36378	Tspan13	2.02183e-29	1.62186	Mfge8	4.14283e-26	1.42075	Gm4262	1	3.86934	Pias1	0.0994245	0.987854	Mad2l1	1	2.48001
407	Ing1	4.18408e-137	0.963219	Rpl36a	1.24157e-77	0.368576	Ppa2	1.65577e-17	0.368709	Uck2	1.81972e-219	2.44106	Arl10	1	1.4061	Plin2	7.90552e-62	0.978951	Snx3	4.8306e-43	0.579762	Rps3a1	7.21845e-83	0.406849	Cebpb	3.71623e-81	1.0223	6430628N08Rik	1	3.07309	Tmem14c	2.26164e-29	0.729651	Pcm1	4.51134e-26	1.09574	Gm17135	1	3.05201	March7	0.0998771	0.73922	Lpcat4	1	2.57546
408	Myo5c	4.98329e-137	0.669836	Cope	1.46099e-77	0.534245	Slc25a10	1.65845e-17	0.45572	Cfdp1	2.23991e-219	1.41184	BC051537	1	4.73229	Ajuba	1.03737e-61	1.91078	Pias1	5.13574e-43	1.13463	Sec13	1.32685e-82	1.01489	Homer2	4.07573e-81	1.46575	Hlf	1	2.51934	Idh2	2.43807e-29	0.808114	Eva1c	5.21515e-26	2.03314	Dancr	1	2.43871	Atp7b	0.102163	1.40564	Arf5	1	0.325333
409	Gna13	1.14348e-136	0.783074	Rpl29	2.51539e-77	0.382908	1810037I17Rik	1.68224e-17	0.334429	Hspa4	3.4999e-219	1.40231	Gm15396	1	1.31575	Erlec1	1.12826e-61	1.29831	Prr5l	5.62535e-43	4.01743	Polr1d	1.42527e-82	0.724485	Guk1	4.13507e-81	1.11024	Fat3	1	1.45984	Ndufb7	2.53547e-29	0.669982	Plcb4	5.93238e-26	2.37788	Anpep	1	1.05717	Casz1	0.103906	1.08478	Otub1	1	2.05366
410	Aff1	1.52334e-135	0.905738	Pex1	2.69178e-77	1.347	Hint3	1.68224e-17	0.447292	Tipin	7.78587e-219	2.23998	Bpifb5	1	0.902856	Csnk1a1	1.31898e-61	0.61808	Tbl1x	1.84203e-42	1.09848	Parp1	1.75668e-82	1.44228	Chmp3	4.54278e-81	1.00791	Gm20633	1	1.66492	Coq7	2.69585e-29	0.909324	Rps6	6.83997e-26	0.63451	Tnfsf13os	1	1.5079	Sowahb	0.103935	1.939	Dusp8	1	2.53642
411	H2-DMa	8.8447e-135	1.06018	Tmem184c	5.19875e-77	0.941457	Echs1	1.72488e-17	0.351031	Rdh10	1.2762e-218	2.58828	Zfp458	1	1.92572	Cd151	1.61382e-61	0.918095	Macf1	2.02413e-42	0.992636	Ssrp1	1.88224e-82	1.10913	Cct7	6.23151e-81	0.878312	Acot12	1	3.68084	Gpsm2	2.78941e-29	2.22752	Snap47	1.19068e-25	1.69928	4732490B19Rik	1	1.7854	Fam84b	0.104132	1.0571	Id3	1	2.56828
412	Tmem178	1.88518e-134	4.63928	Fis1	1.07305e-76	0.469717	Cyhr1	1.72909e-17	0.385167	Pmepa1	1.38258e-218	1.6252	Daam2	1	1.23797	Ktn1	1.79109e-61	0.956806	Tmod1	2.62078e-42	2.15096	Pfdn1	2.23143e-82	0.864766	Pafah1b1	8.56254e-81	0.819212	Dlx3	1	4.52028	Smchd1	3.91822e-29	0.954546	Hspe1	1.42499e-25	0.851336	Spem1	1	1.87059	Myo1d	0.104758	1.03155	Hnrnpk	1	-0.0400679
413	Zfp36l1	2.98618e-134	0.622857	Etfb	1.81681e-76	0.498195	Adrm1	1.95196e-17	0.448948	Aprt	1.97171e-218	1.43552	Lhfpl4	1	2.11585	Cp	3.80152e-61	2.62945	Ndufa5	2.7796e-42	0.622963	Cbx5	2.54411e-82	1.05607	Lmo7	8.6945e-81	1.16415	Piezo2	1	3.29028	Cdkn2aipnl	4.61041e-29	1.24099	Pdgfa	1.46063e-25	1.14857	Agrp	1	3.47338	Atp2a2	0.108449	0.572132	Impdh2	1	2.26462
414	Smoc2	7.99005e-134	4.37106	Ubc	6.29926e-76	0.434796	Eva1b	2.03996e-17	0.664737	Gng5	4.08806e-218	0.893217	Gm43403	1	3.77099	Cct2	4.03744e-61	0.756383	Mpp5	3.2358e-42	1.32312	Ola1	2.77656e-82	1.00276	Naaa	1.39295e-80	2.48732	Bmp15	1	3.33499	Itm2a	4.68496e-29	1.54908	Adrb2	1.7761e-25	1.82755	Gm14862	1	2.59529	Dhcr24	0.108449	1.1414	Susd4	1	2.39134
415	Acaca	8.22641e-134	0.800076	Abhd14b	7.51293e-76	0.777074	Osbpl6	2.3991e-17	0.815092	Llph	5.30419e-218	1.45622	4930589L23Rik	1	3.73004	Eif3c	9.58166e-61	0.685961	Smim3	4.5296e-42	1.57554	Rpl36al	2.89671e-82	0.51678	Slc7a11	1.65384e-80	1.98898	RP24-492L15.6	1	4.2246	Uqcr10	6.91929e-29	0.630915	Mllt3	1.86171e-25	1.66245	9530052E02Rik	1	3.17895	Rps6kb1	0.109889	0.994538	Serinc2	1	2.4331
416	Sp5	1.5373e-133	1.37012	Ndufb11	1.28548e-75	0.383795	Fuca1	2.43083e-17	0.38088	Nsun2	9.90942e-218	2.00006	Hpgds	1	1.76244	Phyh	9.83624e-61	1.55453	Srsf11	5.41393e-42	0.700904	Rpl22l1	4.3416e-82	0.648781	Cast	2.29806e-80	1.36207	Pde6g	1	3.55304	Snrpf	8.01577e-29	0.718616	Purb	2.44565e-25	0.847524	Gm44214	1	3.16757	Atp9a	0.111925	1.28858	Arl6ip1	1	0.039465
417	Tbc1d4	1.68382e-133	1.68081	Tmem41b	1.49961e-75	0.661932	Spint1	2.47662e-17	0.388921	Denr	1.79856e-217	1.39136	Lat	1	2.24806	Ppp2ca	1.13501e-60	0.687409	Mxd4	6.89774e-42	0.824579	Snrnp40	6.56457e-82	1.21074	Cnbp	4.15955e-80	0.692044	Ceacam20	1	3.34584	Aaas	8.25783e-29	1.97904	Ywhaz	2.5018e-25	0.822456	H2-Q10	1	1.64766	Abcd3	0.112589	0.591877	Pgrmc1	1	1.53015
418	Vpreb3	4.38776e-133	3.30766	Cib1	4.90524e-75	0.585827	Atp7b	2.94075e-17	0.540735	Cstb	3.83897e-217	1.34533	Scgb1c1	1	0.673146	Hsbp1	1.80319e-60	0.625158	4930523C07Rik	8.46304e-42	1.16318	Dnajc2	6.99766e-82	1.20538	Tomm22	4.51766e-80	0.925519	Slc7a9	1	3.27216	Kif14	8.62855e-29	3.58669	5330417C22Rik	2.83082e-25	1.6604	Cyp2c55	1	3.26009	Jak1	0.116897	0.883898	Ndufb11	1	-0.257551
419	Slc10a6	6.9255e-133	2.42457	Eif3f	1.55645e-74	0.394996	Kdm7a	3.40522e-17	0.596723	Mrto4	4.75576e-217	2.10443	Slc7a8	1	1.25328	Tmed9	2.47295e-60	0.678447	Itgb1	1.19712e-41	0.524966	Ccnb2	7.67249e-82	2.56624	Siva1	7.44309e-80	0.944934	Vmn2r1	1	3.46329	Whsc1	9.25096e-29	1.0629	Pnrc1	3.32409e-25	0.826146	Adipoq	1	1.96743	Prrc2a	0.117223	0.885903	BC022687	1	2.64015
420	Mtss1	8.93357e-133	1.0749	Egfl6	1.56544e-74	0.669742	Ang	3.7894e-17	0.472066	Phb2	6.33437e-217	1.24691	Pou4f1	1	2.19161	2310007B03Rik	3.00853e-60	1.76318	Ndufb4	4.06856e-41	0.522168	Actr3	9.37546e-82	0.771914	Emc4	8.29207e-80	1.01674	Aspn	1	2.99223	Lbp	9.50868e-29	0.933612	Tmem64	3.5024e-25	1.83358	H2-Eb2	1	1.88797	Rbms1	0.117335	0.540647	Smim20	1	2.0452
421	Pde4c	1.2642e-132	3.7333	Nadk	1.99992e-74	0.589058	Muc4	4.175e-17	0.947833	Hat1	8.47376e-217	2.05541	Ntn5	1	1.97677	Ubl5	3.11504e-60	0.511006	Spats2l	5.80639e-41	3.0079	Mrpl11	1.22657e-81	1.15359	Rab14	8.64959e-80	0.685201	Gys2	1	2.42703	Fzr1	9.94881e-29	1.39671	Prdx6	3.53506e-25	0.723913	Gm1661	1	2.27931	Myo1b	0.118405	0.70636	Shmt2	1	2.67877
422	Hdc	2.06821e-132	0.923346	Cmtm6	2.86333e-74	0.576842	Nxf1	4.50096e-17	0.347088	Psmd2	2.10733e-216	1.29849	4921506M07Rik	1	1.15842	Slc25a4	4.41398e-60	0.691423	Ddb1	8.58891e-41	0.755709	Cdk4	1.65475e-81	0.903061	Tbcb	1.35459e-79	0.968053	Calb1	1	2.56616	Ergic2	1.0955e-28	0.926565	Tbca	3.68349e-25	0.787459	Prss38	1	2.71532	Dpp9	0.11856	0.811001	Akr1a1	1	0.0704466
423	B2m	8.16632e-132	0.670058	Gjb1	3.55629e-74	2.31767	Plcb4	5.04533e-17	0.91041	Rrp15	5.92025e-216	2.46141	AA474408	1	2.25502	Commd3	6.70675e-60	0.847766	Atp5l	9.11728e-41	0.287011	Hmgn5	2.82003e-81	1.2563	Dph3	1.59145e-79	1.10887	B3gnt2	1	1.67059	2610524H06Rik	1.47113e-28	1.55852	Ran	5.44794e-25	0.965057	Gm6268	1	2.20068	Atp13a3	0.11856	0.782865	Irak1bp1	1	2.57317
424	Npas2	1.30798e-131	2.47484	Atp11a	3.89622e-74	0.561212	0610012G03Rik	5.92418e-17	0.363344	Zyx	6.29133e-216	1.9659	Gpam	1	1.21937	Chmp4b	7.45779e-60	0.755082	Rbx1	9.30907e-41	0.409956	Grpel1	3.25454e-81	0.899278	Mrps33	2.12174e-79	0.894941	Csl	1	4.25091	Btg3	1.55723e-28	0.935423	Tgfb2	6.63578e-25	2.04042	Grm5	1	3.447	Nfe2l2	0.118796	0.512028	Hmgb1	1	0.283761
425	Rsrp1	2.9934e-131	0.521814	Gm8730	4.02789e-74	0.359025	Mpnd	6.19126e-17	0.522291	Snrpc	7.71775e-216	1.49621	Fbn2	1	1.30254	Alas1	2.39024e-59	1.16331	Tax1bp3	9.40511e-41	0.766034	Polr2c	5.76039e-81	0.954786	Immp1l	2.21189e-79	1.14467	A330093E20Rik	1	4.08744	Atp5k	1.74354e-28	0.719351	Nrg1	7.73418e-25	2.85559	1700022I11Rik	1	2.16479	Fndc5	0.120694	3.92856	Tmem59	1	0.00832233
426	Tmem109	2.09408e-130	0.773499	Rragc	9.50746e-74	0.691553	Uqcrfs1	6.41473e-17	0.368113	Racgap1	1.39717e-215	3.13975	4930518I15Rik	1	2.4701	Ifngr1	3.0909e-59	1.42545	Zfp703	1.18819e-40	1.75239	Rock2	1.6284e-80	0.930304	Actn4	2.85562e-79	0.746993	1700031A10Rik	1	3.25474	Haus4	2.14766e-28	2.01649	Sptssa	8.31632e-25	1.22065	Gc	1	2.4025	Dhrs3	0.122658	0.932133	Cav2	1	2.16605
427	Lsmem1	6.10204e-130	2.25248	Agpat3	1.2123e-73	0.572885	Hsd17b10	6.47081e-17	0.346286	Rexo2	2.73748e-215	1.30374	Hist1h3f	1	3.0101	Sf3b1	3.28173e-59	0.640899	Cyb5a	1.2729e-40	0.415262	Slc35b1	1.82333e-80	1.04031	Sod2	4.7694e-79	0.811077	Ugt2b35	1	3.33844	Neil3	2.19872e-28	3.79393	Set	9.42249e-25	0.83215	RP23-172P1.4	1	2.95304	Szt2	0.12334	1.39696	Frg1	1	2.01778
428	Dst	6.38144e-130	1.00073	Anapc13	8.59754e-73	0.486875	Mrps34	7.06336e-17	0.401145	Psma1	4.38497e-215	1.26041	Itih1	1	1.28046	H2afz	3.88287e-59	0.5291	Pink1	1.2927e-40	1.52361	Psmd14	3.01366e-80	1.03917	Rsl1d1	5.45332e-79	1.11516	Btbd18	1	2.34387	Hmgcs1	2.20895e-28	0.839162	Krit1	1.06553e-24	1.43444	4833427G06Rik	1	3.71794	Cpeb3	0.12344	1.43431	Bcorl1	1	2.58412
429	Tspan12	1.03326e-129	0.913126	Slc25a23	4.81736e-72	0.667208	Stap2	7.25858e-17	0.553971	Akr1b8	5.42743e-215	1.88957	Cracr2a	1	2.26279	Sar1b	6.8957e-59	0.75964	Hmox2	1.65335e-40	0.929372	Tubb4b	4.00001e-80	1.07535	Mtx2	6.25452e-79	1.00523	Gm43447	1	2.30446	Oip5	2.54257e-28	3.74547	Hprt	1.22298e-24	1.0497	Tshz3	1	2.38773	Soat1	0.125966	0.718235	Hars2	1	2.63188
430	Cds1	1.11102e-129	1.14495	Scand1	5.84383e-72	0.424776	Shisa5	7.27978e-17	0.400313	Eva1a	5.89997e-215	2.08057	Gm13830	1	1.61134	Ostf1	6.96003e-59	0.765673	Lrrk1	2.36418e-40	1.37912	Ect2	8.65354e-80	2.3821	Timm13	1.52246e-78	0.718192	Itm2a	1	0.705031	Mpst	3.47603e-28	1.18636	Bcl10	1.27731e-24	1.26741	March4	1	3.29827	Ep400	0.125966	1.28078	Rpl30	1	-0.503693
431	Rpl5	4.20455e-129	0.493702	Ppargc1a	1.2424e-71	1.33597	Slc1a5	8.17065e-17	0.354431	Pthlh	1.26444e-214	4.32246	Cyp2d22	1	1.96372	Rbmxl1	9.75836e-59	1.00831	Hnrnpk	2.69205e-40	0.404606	Lyar	1.37463e-79	1.38504	Eif4a1	1.66369e-78	0.701111	Cep85l	1	1.67458	Srsf3	3.64123e-28	0.684217	Rps27rt	1.58742e-24	1.08374	Cdkl4	1	2.14199	Kcnj13	0.126518	1.78144	Scrn3	1	2.51308
432	Hist1h2bc	1.83664e-128	0.906545	Lgals9	1.61631e-71	0.778117	Sstr2	8.26677e-17	3.67743	Gtpbp4	1.28638e-214	1.72985	Fabp12	1	0.745597	Nedd8	1.03863e-58	0.571914	Svil	3.51505e-40	0.845389	Lims1	1.56193e-79	1.06672	Rps26	2.65054e-78	0.570957	Nxf3	1	3.50386	Rpl36al	3.64331e-28	0.498379	Chd2	1.6072e-24	1.21574	Slc8a1	1	1.49825	Ccnd3	0.127397	0.814885	Ggps1	1	2.42738
433	Gas2l1	2.18663e-128	1.2472	Vldlr	2.47869e-71	0.818155	Slc34a2	8.26677e-17	1.22725	Sdcbp2	1.74678e-214	3.44936	9230104M06Rik	1	4.22305	Lars	1.22428e-58	1.05436	Mettl7a1	5.19998e-40	0.886792	G3bp2	1.78822e-79	0.864629	Capza2	5.94956e-78	0.807734	Gm12498	1	3.74852	Brca1	3.89341e-28	2.79204	Cbx3	2.54186e-24	1.00922	4930444P10Rik	1	2.8481	Nfe2l1	0.129116	0.673955	Atg10	1	2.48776
434	Slc1a5	2.99459e-128	0.752184	Cisd1	4.2722e-71	0.527671	Daam1	9.32964e-17	0.492222	Cnih4	2.14789e-214	1.45993	Fam183b	1	1.35472	Klf7	1.30236e-58	1.33868	Mpp1	6.13985e-40	1.81886	S100a14	1.80816e-79	1.14931	Coq10b	6.30867e-78	1.23069	Gm29183	1	3.09276	Ssr2	4.26008e-28	0.752807	Tiam1	3.27774e-24	4.86912	4932443L11Rik	1	2.23793	Gigyf2	0.129735	1.35454	Lmf2	1	2.92745
435	Arhgap17	3.19148e-128	0.995149	Atp13a4	4.30409e-71	1.59045	Dtx3	1.04886e-16	0.662011	Hnrnpm	4.87123e-214	1.28778	2410080I02Rik	1	1.84968	Fam104a	1.31888e-58	0.806915	Bst2	6.57704e-40	1.47468	Fbl	2.46632e-79	1.1027	Htatip2	8.74684e-78	1.48906	Grin2d	1	3.28564	Tmem256	9.66971e-28	0.673666	Rps17	3.37398e-24	0.59806	Ica1l	1	2.91466	Azin2	0.13036	1.40399	Hbegf	1	1.23724
436	Ncoa7	4.66403e-128	1.14879	0610012G03Rik	7.89227e-71	0.536673	Kcnq1ot1	1.36235e-16	0.458463	Csrp2	7.40007e-214	2.66272	RP23-68N11.1	1	2.2135	Pdia3	1.40434e-58	0.664379	Arpc5	1.11234e-39	0.589628	Ndufa8	2.86991e-79	0.777111	Srp54b	2.09214e-77	0.849931	Prg4	1	2.44644	Siva1	1.39339e-27	0.813997	Krt7	4.01689e-24	1.13052	Cfap54	1	3.87308	Mepce	0.131031	1.64596	Cog1	1	2.58938
437	Arid1a	5.4439e-128	0.659273	Tmem205	8.85321e-71	0.52895	B4galnt1	1.42824e-16	0.458765	Nars	1.35002e-213	1.48261	Rep15	1	1.46277	Itgb1	1.62029e-58	0.68249	Bag1	1.13518e-39	0.618906	Rpl29	6.68851e-79	0.558231	Pmpcb	2.41553e-77	1.13911	Naip6	1	1.67511	Slc25a5	1.39339e-27	0.615158	Prrc2c	4.43052e-24	0.8215	Cyp4x1	1	2.49842	Rexo1	0.131229	1.42044	Cox6b1	1	-0.307903
438	Rpl10-ps3	1.39143e-126	1.45538	Atp6v1f	9.14131e-71	0.426634	Serpine1	1.48427e-16	2.68381	Eny2	7.97978e-213	1.2029	Ncoa4	1	2.62084	Pygb	3.36088e-58	1.37636	Magi1	1.86826e-39	1.81092	Acadl	9.84594e-79	0.799482	Lamtor1	2.68296e-77	0.873658	Dsc3	1	1.27302	Rpl29	1.6037e-27	0.522148	Ccar1	4.45998e-24	1.12156	5330439K02Rik	1	1.711	Mcf2l	0.131229	2.21507	Mmp11	1	2.02739
439	Cry2	3.09333e-125	1.21806	1810058I24Rik	9.67508e-71	0.506584	Pnpla2	1.49861e-16	0.36494	Pdlim7	3.51687e-212	3.23759	Gm12576	1	1.60167	Thoc7	3.55061e-58	0.814652	Sumo2	1.92193e-39	0.429646	Hnrnpd	1.17989e-78	0.901394	Tcp1	5.39053e-77	0.874313	Gm28727	1	1.5801	Nans	1.60893e-27	1.10071	Sh3glb2	4.70503e-24	1.86958	Fam161a	1	2.09579	Vasn	0.132937	1.47278	Mms19	1	2.5143
440	Slc43a2	4.50351e-125	0.956577	Pcbd1	1.51755e-70	0.672516	Foxp4	1.58736e-16	0.500238	Magoh	3.64404e-212	1.39701	Pde7b	1	0.920974	Morf4l1	4.39947e-58	0.539712	Nisch	4.05083e-39	0.882089	Cnih1	2.85541e-78	0.966964	Cdh1	6.14106e-77	0.724737	H2-T24	1	2.76305	Arpp19	1.7235e-27	0.692305	Arf5	5.2133e-24	0.661906	Fam124b	1	2.4629	Erbb3	0.132959	0.951402	Vta1	1	2.00369
441	Trpm6	5.47083e-125	1.16018	Pgs1	2.03799e-70	0.501707	Egln2	1.65115e-16	0.418438	Idh3a	4.39207e-212	1.68797	Ntn1	1	0.775696	Gabrp	5.15994e-58	2.65622	Limd2	4.21381e-39	0.742291	Pf4	4.10131e-78	2.22169	Psmd2	6.19032e-77	0.923305	Gm43674	1	3.44444	Gpaa1	1.73553e-27	0.998233	Susd6	7.32194e-24	1.18255	D7Ertd443e	1	2.69301	Prrg3	0.134358	0.833029	Gpcpd1	1	2.45857
442	Pde4d	6.49752e-125	1.01643	Nr3c1	2.22365e-70	0.549318	Psme2	1.73054e-16	0.325902	Ahr	4.738e-212	2.09023	Zfp276	1	1.39796	Stub1	5.64171e-58	0.710033	Prkci	5.15584e-39	1.01048	Cenpa	6.7902e-78	2.51907	Psma5	7.78084e-77	0.908423	Abca6	1	2.88553	Atp6v1g3	2.02236e-27	2.03581	Rbm25	7.43685e-24	0.846561	Atrip	1	2.83924	Mthfd1	0.135057	0.657224	Ankrd13c	1	1.94668
443	Cdc42ep4	7.8774e-124	1.19147	Cyp2f2	2.75731e-70	0.233948	1810058I24Rik	2.10393e-16	0.347107	Impdh2	1.81236e-211	1.70766	Actl6b	1	4.67182	Bphl	6.21687e-58	1.0133	Rab11b	6.02931e-39	0.762533	Eef1d	7.55341e-78	0.715177	Epha2	8.87781e-77	1.09393	Gal3st3	1	3.66471	P4hb	2.18399e-27	0.707471	Swap70	7.58746e-24	1.9875	Pcdhgb8	1	2.36467	Slc43a2	0.135237	1.16104	Atp5f1	1	-0.383297
444	Ptgs2	1.86959e-123	1.53626	Mrpl52	3.05198e-70	0.438689	Mrpl4	2.30427e-16	0.396246	Cfl1	2.92112e-211	0.939801	6030443J06Rik	1	1.9645	Lrrc26	7.87335e-58	3.87017	Psma2	8.51019e-39	0.48963	Srp19	8.87033e-78	0.881245	Glo1	8.98189e-77	0.891957	Gm16196	1	3.0865	Smc6	2.18399e-27	0.946982	Bcl6	1.07824e-23	1.56707	Best1	1	2.12027	Megf6	0.1361	1.32996	Suv420h2	1	2.51516
445	Fam117a	6.75235e-123	0.99336	Atp5a1	2.75434e-69	0.409497	Cib1	2.33412e-16	0.380599	Gar1	2.4499e-210	2.25268	Kifc2	1	1.42418	Arl6ip5	1.06267e-57	0.970105	0610007P14Rik	1.1991e-38	0.878152	Bag2	1.65434e-77	1.32389	Hmgn1	9.17691e-77	0.648541	Fgf16	1	2.18997	Cbx5	2.65622e-27	0.909916	Calcoco1	1.08737e-23	2.12644	Gm10814	1	2.60872	Gfpt1	0.136714	1.06623	Ntpcr	1	2.37585
446	Aldh6a1	1.89944e-122	1.402	Mvd	3.07652e-69	0.893045	Smim4	3.18506e-16	0.656168	Pdcl3	4.90103e-210	1.42915	C2cd4a	1	1.59535	Rps27l	1.13327e-57	0.666545	Arhgap22	1.37312e-38	3.67602	Rab11a	2.03194e-77	0.836853	Lamc2	9.3039e-77	1.02021	Asb10	1	2.75055	Mtch2	3.13839e-27	0.759142	Srsf10	1.1771e-23	0.956322	Gm10083	1	1.79717	Tmem184b	0.136727	1.72403	Zkscan17	1	2.35704
447	Ggcx	3.6835e-122	0.902503	Btg3	1.15555e-68	0.639183	Gpx8	3.33107e-16	0.44151	Mrpl18	7.37391e-210	1.38398	Plekhg5	1	1.10907	Sf3b2	1.47456e-57	0.685232	mt-Nd4l	1.52885e-38	0.459687	Tacc3	2.80666e-77	2.38811	Prelid1	1.14137e-76	0.853833	Tnfsf14	1	2.83412	Nudc	3.32516e-27	0.895241	Klf6	1.20495e-23	0.942288	Vwa7	1	1.94355	Nrbp2	0.138274	1.3336	Umps	1	2.5739
448	Tmod1	3.91207e-122	1.7497	Grcc10	1.36358e-68	0.923798	PISD	3.50056e-16	0.389141	Cdk6	9.35742e-210	2.85004	RP24-281E22.1	1	2.26311	Srpk2	1.56714e-57	0.983445	Ccnd3	3.16336e-38	1.04418	Tbca	3.03585e-77	0.696285	Sra1	1.3969e-76	0.943562	A930018M24Rik	1	2.16825	Rps6ka4	3.56481e-27	1.14114	Id1	1.29193e-23	1.34709	Id2	1	0.104688	Adamts1	0.144766	1.37297	Gemin2	1	2.58015
449	Slc25a51	6.07675e-122	0.70311	Chchd10	1.47106e-68	0.481994	Acaa1a	5.27311e-16	0.367955	Yrdc	1.34151e-209	1.62767	Ttll13	1	1.84089	mt-Atp6	2.18695e-57	0.320768	Kif5b	3.35078e-38	0.527997	Cenpm	3.73733e-77	2.68569	Chchd4	1.84738e-76	1.26497	BC107364	1	2.27305	Pradc1	3.63739e-27	1.23198	Atp5l	1.35273e-23	0.531887	Fam109b	1	3.12127	Trpm6	0.145112	1.33182	Ndufa13	1	-0.043704
450	Etnk1	7.20745e-122	0.723382	Klk13	3.39806e-68	1.35008	Cox7c	5.3305e-16	0.329836	Sf3b6	1.55981e-209	1.22983	Lncpint	1	1.13946	F11r	2.62181e-57	1.27379	Rhog	3.88149e-38	1.60645	Psmd12	3.86295e-77	0.959136	Txndc17	1.99451e-76	0.776637	Gm26892	1	2.60689	Ndc80	3.70711e-27	3.31717	H2afz	1.52903e-23	0.948162	Mdga1	1	2.48787	Mgll	0.146763	2.2859	Tnfrsf21	1	2.2663
451	Tmem159	7.82403e-122	0.849622	Rps27rt	6.78362e-68	0.568056	Fam126b	5.46873e-16	0.426438	Hsp90b1	1.6013e-209	1.07807	Fndc7	1	1.78601	Tbca	2.88318e-57	0.632764	Sbds	4.40542e-38	0.980143	Usp16	3.9592e-77	1.08469	Drap1	1.99451e-76	0.696157	Gm28800	1	2.27202	Set	7.09749e-27	0.663016	Eif3h	1.68995e-23	0.68851	Best2	1	2.34713	Zfhx3	0.147304	0.540402	Dbr1	1	2.47284
452	Cd44	2.37418e-121	0.698751	Maz	8.2734e-68	0.652155	Poldip2	5.80957e-16	0.402523	Arf1	3.36219e-209	0.787257	Rad52	1	1.42225	Col4a5	3.42689e-57	1.23179	Rnf215	5.43706e-38	1.74542	Gkn2	4.96941e-77	5.54022	Ormdl2	2.67874e-76	0.977813	Rbm20	1	2.15313	Plp2	7.4485e-27	0.812786	Scgb3a1	1.92241e-23	6.08059	Cyp2a5	1	3.09017	Zcchc14	0.147304	1.36071	Nfrkb	1	2.29115
453	Fads1	2.69208e-121	0.858974	Rnf144a	1.27638e-67	0.971051	Rtkn	6.29711e-16	0.456977	Eef1e1	9.92701e-209	1.92661	Gm44175	1	2.25002	Fblim1	7.17787e-57	3.0004	Swap70	6.30792e-38	2.09981	Psmc3	7.61859e-77	0.912895	Coq7	2.67874e-76	1.03047	Nek10	1	2.27474	Ndufb8	8.98939e-27	0.700145	Pten	2.1013e-23	1.08234	Odf3b	1	2.53851	Grb14	0.150053	0.689419	Idh3a	1	1.93285
454	Cyb5b	2.75932e-121	0.613774	Sgpp2	4.01314e-67	0.693947	Cp	6.43176e-16	1.28473	Prc1	2.01585e-208	2.8194	Aloxe3	1	2.81641	Sh3glb1	8.72443e-57	0.756652	Rnf10	1.48718e-37	0.689488	Mrpl13	8.1361e-77	1.01181	Psmd14	3.85083e-76	1.0799	Nanog	1	1.79492	Ttf2	9.9387e-27	1.72112	Pebp1	3.28573e-23	0.763201	Ccdc78	1	3.36981	Fam179a	0.157235	2.48861	Rpl13	1	0.24413
455	Lrp2	3.1893e-121	0.817287	Fig4	4.51323e-67	1.15177	Pccb	6.59558e-16	0.53833	Dpy30	2.45568e-208	1.36981	D230017M19Rik	1	1.47441	Arl2	1.27313e-56	1.04106	Capns1	1.84602e-37	0.606037	Cdc42	1.11894e-76	0.664551	Arf1	4.12149e-76	0.577796	Ptger2	1	2.54168	Ywhae	9.96425e-27	0.601724	Pik3r1	4.23214e-23	1.40955	Map10	1	1.49049	Ttc7	0.157558	1.16944	Sox12	1	2.39303
456	Nucb2	1.50934e-120	0.695555	Cuta	1.11206e-66	0.491554	2700094K13Rik	6.81057e-16	0.330071	Tuba1b	2.94352e-208	1.665	Plcd4	1	1.22935	Psmb1	1.51119e-56	0.575232	Manbal	2.34974e-37	1.32062	Dnajc10	1.95693e-76	1.15814	Lmna	4.38453e-76	0.935342	Zscan30	1	2.72075	Etv4	1.59175e-26	2.11116	Smim15	4.23214e-23	1.42313	Lrrc23	1	2.38402	Mical2	0.157903	0.975709	Rnaseh2a	1	2.552
457	Thsd4	1.81572e-120	1.14343	Ndufs3	1.20959e-66	0.500174	Fam174b	6.93056e-16	0.31494	Ccnb1	3.09212e-208	3.75077	9430060I03Rik	1	2.51541	Cct8	1.9649e-56	0.802564	Ctgf	2.57108e-37	2.25305	Atp2a2	1.99153e-76	0.845578	Cyr61	5.73649e-76	1.47731	Nyx	1	2.80938	Psme1	1.61654e-26	0.695267	Llph	5.07222e-23	1.0546	Ablim2	1	1.59768	Sos2	0.159688	1.24272	Chchd10	1	-0.102728
458	Axin2	2.70028e-120	2.65722	Tcea3	1.4217e-66	0.598461	Glmp	6.99335e-16	0.401201	Polr2c	3.37968e-208	1.39074	Enkur	1	1.54976	Rsu1	2.36771e-56	0.979088	Ndufa8	3.31174e-37	0.540367	Rpl18	2.30427e-76	0.422524	Eno1	7.65237e-76	1.02557	Gm4491	1	2.68707	Trip13	2.24648e-26	2.60139	Srrm1	5.27955e-23	0.849715	Ephx4	1	2.89392	Gon4l	0.161418	1.01255	Rps20	1	-0.633175
459	Pik3ca	1.22326e-119	0.687818	Eef2	5.28425e-66	0.294284	Naa38	8.02797e-16	0.373381	Cdc42	1.53591e-207	0.959467	Nrip2	1	2.04789	Scgb1a1	3.3559e-56	2.22471	Trim16	4.03843e-37	2.19323	Pacsin2	3.27893e-76	1.01592	Rps13	1.11035e-75	0.4893	Gm12708	1	2.0796	Atp5c1	2.3374e-26	0.649549	Nop58	5.27955e-23	1.31891	Rcsd1	1	2.26713	Mtmr3	0.163905	1.28529	AW209491	1	2.38518
460	Vgll4	4.40093e-119	0.832012	Ap3s1	8.69064e-66	0.65247	Mfap3l	8.33787e-16	0.607471	Tmed2	2.72358e-206	0.932419	Slc24a1	1	1.97112	Stx6	3.38164e-56	1.16894	Cox5a	4.73184e-37	0.47217	Fam3c	3.30685e-76	0.883493	Ndufb8	1.32704e-75	0.748233	Pik3cg	1	1.50906	Fam83d	2.86213e-26	3.42786	Eif5b	5.41162e-23	0.841776	Slc11a1	1	2.54825	Sox4	0.16463	0.605862	Tmem139	1	2.4817
461	Fnip2	4.64604e-119	1.49829	Mthfd2l	1.24549e-65	0.853645	Lpgat1	8.95e-16	0.52489	Gtf2h5	3.29697e-206	1.17816	Rnase6	1	3.63279	Spag9	3.91143e-56	0.777617	Tspan5	6.25912e-37	2.36922	Eif4e2	3.40554e-76	0.947333	Arpc5	1.52513e-75	0.811107	Zcchc12	1	2.66164	Xpo1	2.91816e-26	0.947513	Med13l	5.42029e-23	1.37302	Atp2b2	1	2.36137	Chd3	0.166734	0.799156	Slc25a19	1	2.34262
462	Ntn1	5.79971e-119	2.67139	Chmp6	1.25248e-65	0.729636	Slc4a2	9.00624e-16	0.469137	Ccdc34	3.31011e-206	2.38244	4930532G15Rik	1	2.42872	Wasf2	5.74223e-56	0.912297	Spint1	7.24503e-37	0.882469	Ube2n	4.41203e-76	0.854425	Ddx39	1.63989e-75	1.29852	Itga1	1	1.44525	Dmkn	3.11544e-26	1.65963	Gabarapl1	5.42242e-23	1.51053	Myoc	1	2.03313	Arid4b	0.16969	0.599255	Tmem68	1	2.57347
463	Lmtk2	1.93827e-118	1.08956	B4galnt1	1.33652e-65	0.633396	Zfp704	1.02717e-15	0.490575	Sox2	9.26978e-206	2.69958	Fam227a	1	1.48127	Arrdc1	6.90957e-56	0.858466	Sh3bp4	7.70074e-37	1.80445	Nasp	5.4849e-76	1.18583	Fam174a	1.96922e-75	1.10768	Gm44296	1	2.38682	Rpl18	3.16131e-26	0.406328	G3bp1	5.64497e-23	0.92643	Gpr179	1	1.55771	Adcy7	0.169769	1.39765	Rps15a	1	0.11916
464	Foxa2	2.97205e-118	0.72695	Chpt1	1.34227e-65	0.494768	Psmb1	1.02836e-15	0.313108	Sfxn1	1.20498e-205	1.51446	Szt2	1	0.855792	Eif6	7.09885e-56	0.873851	Gnb2	7.7379e-37	0.318901	Tmem183a	7.0687e-76	1.0472	Pdcd6ip	1.99075e-75	0.795675	Gm15540	1	2.62837	Lrr1	3.21157e-26	3.17698	Amer1	6.00637e-23	1.67856	Cux2	1	1.36705	Srcin1	0.174971	1.56293	Bcl2l1	1	1.81925
465	Bag3	4.6455e-118	1.06091	Ankrd54	1.36479e-65	0.76911	Fyco1	1.06441e-15	0.635995	Mak16	3.84563e-205	1.99435	Cux2	1	1.40613	Rbm39	9.70568e-56	0.516621	Gpx8	8.49272e-37	0.997776	Srsf7	7.17526e-76	0.922777	Srpk2	2.00672e-75	1.01006	1700001J03Rik	1	2.70263	Tmem30a	3.35098e-26	0.717841	Bbx	6.00878e-23	1.21379	Col11a2	1	2.01214	Trim8	0.176918	0.762481	Kdm1a	1	1.91128
466	Fbxw4	9.54458e-118	1.19409	H13	1.83727e-65	0.520628	Lss	1.0724e-15	0.684602	Fkbp3	6.34545e-205	1.43708	Cacna1s	1	1.10051	Fam32a	9.70568e-56	0.833866	Mbnl1	1.19835e-36	0.643071	Glrx3	9.11192e-76	0.90567	Bod1	2.21259e-75	1.06253	Hapln1	1	3.27864	Glrx	3.46249e-26	0.808867	Rbmxl1	6.17369e-23	1.24342	Fmnl2	1	1.64266	Usf3	0.176993	1.33233	Tagln2	1	-0.475968
467	Efnb1	1.80643e-117	1.09807	Dram2	2.56728e-65	0.539051	Abhd17b	1.08616e-15	0.41759	Rpl29	2.72193e-204	0.756914	AI182371	1	2.08228	Atpif1	1.12226e-55	0.545509	Wnt7a	1.50424e-36	2.87756	Phgr1	1.07645e-75	1.64244	Asf1a	2.54157e-75	1.06483	Efhc2	1	2.94422	Ndufa3	3.90342e-26	0.734168	Snrpf	6.39535e-23	0.830456	Dnah10	1	3.12359	Ptgs1	0.177396	0.702647	Qars	1	2.26691
468	Crtc3	5.56656e-117	1.42499	Fgfr1op	1.10075e-64	0.839947	Cpeb3	1.13187e-15	0.64253	Rab25	2.91872e-204	1.22221	Zfp112	1	1.67096	Ilk	1.28234e-55	1.0763	Plscr2	1.76141e-36	3.72397	Pdcd5	1.2625e-75	0.7847	Ywhag	3.95112e-75	1.07801	Cldn5	1	2.22736	Parp1	4.22295e-26	1.07842	Nudt14	7.34012e-23	1.3822	Celf6	1	2.16872	Bambi	0.177602	0.890479	Utp14b	1	2.45236
469	Tmem110	7.21536e-117	0.770397	Ndufb3	1.34985e-64	0.415509	Maz	1.24344e-15	0.457968	Kcnk1	3.04407e-204	1.52482	Fyn	1	1.07189	Dnajc7	1.31013e-55	0.918078	Morf4l1	3.71478e-36	0.377278	Nubp1	1.2625e-75	1.08787	Rab2a	7.99864e-75	0.763516	Gm6117	1	2.14864	Krtcap2	4.70869e-26	0.626046	Tomm20	9.34213e-23	0.786828	Prss57	1	3.20588	Baiap2	0.178945	0.808378	Clpx	1	1.94062
470	Dennd5a	2.78423e-116	0.834098	Ostc	2.36124e-64	0.502774	Ndufb4	1.24344e-15	0.322819	Mtap	3.12223e-204	2.03624	Slamf1	1	2.59951	Pgam1	1.49055e-55	0.902379	Krt18	4.43047e-36	0.531632	Mylk	1.38767e-75	1.15469	Prdx3	8.48959e-75	0.902826	Gm26739	1	2.56052	Pole3	4.84714e-26	1.00109	Hnrnpr	9.49702e-23	0.952738	Gm16793	1	2.48785	Xbp1	0.180211	0.681645	Vnn1	1	2.184
471	Tmem63b	4.22972e-116	0.67947	Lpin1	3.2853e-64	0.926486	Dctn2	1.25219e-15	0.321945	Tnfrsf21	3.37105e-204	2.39723	Ric3	1	1.64946	Plekha1	1.78632e-55	1.49257	Ctsd	8.98888e-36	0.571209	Srxn1	1.44307e-75	1.66259	Mrps10	9.4985e-75	1.20025	Ntrk2	1	1.78441	Mdh1	6.1205e-26	0.68698	Ncl	9.51458e-23	0.822313	2010107G12Rik	1	2.4683	Pan3	0.180421	1.17199	Ccdc22	1	2.46299
472	Pias1	1.18729e-115	0.756149	Rpl28	3.42713e-64	0.287912	Coq9	1.25803e-15	0.63393	Ak6	8.82137e-204	1.64444	Tnfrsf25	1	1.88075	Clic3	2.24465e-55	1.28089	Ndufa4	1.66797e-35	0.352102	Slc7a11	2.26684e-75	2.00682	Fam96a	1.31539e-74	0.954213	Cd8b1	1	1.98361	Ndufa2	6.50293e-26	0.531543	Chd6	9.78831e-23	1.12258	C130050O18Rik	1	1.91355	Gsap	0.180629	0.773433	Tatdn1	1	2.45024
473	Tspan2	3.283e-115	0.842513	Atp5j	5.65831e-64	0.405998	Slc16a7	1.52839e-15	0.989553	Mcu	1.40878e-203	2.13353	Mical2	1	0.533779	Glrx3	3.05195e-55	0.820377	Akr1a1	1.97924e-35	0.339494	Sae1	3.82967e-75	1.03124	Mtpn	1.31626e-74	0.862604	Lama1	1	1.71325	Mydgf	6.5491e-26	0.759991	Srrm2	1.05215e-22	0.660942	Aqp2	1	1.82937	Usp48	0.181283	1.29301	Atp5j2	1	-0.711272
474	Slc26a9	4.52287e-115	0.838159	Smagp	1.08947e-63	0.616015	Usp47	1.73529e-15	0.393251	Bub3	1.96397e-203	1.57353	Clstn3	1	1.73509	Samhd1	3.31446e-55	1.10455	Fgfbp1	2.80088e-35	1.2273	Cbx3	5.00797e-75	0.905482	Lgmn	1.74062e-74	1.06016	Slc6a19	1	2.15979	Mrfap1	6.73553e-26	0.597045	Foxa1	1.21237e-22	1.29295	Fyn	1	1.40871	Cdk8	0.181716	0.718179	Fam69a	1	2.32323
475	Dusp16	6.01186e-114	1.00875	Fah	1.2156e-63	0.897109	Ndufa10	1.86172e-15	0.344258	Pno1	2.57749e-203	1.95069	Pabpn1	1	0.794783	Cotl1	4.0597e-55	1.48105	Lamp2	3.50643e-35	0.455474	Capza1	5.03941e-75	1.04013	Psma4	1.92467e-74	0.884005	Akr1c18	1	2.58816	Mpc1	8.01525e-26	0.643631	Lsm4	1.40991e-22	0.994667	Gm26841	1	2.08623	Ptprm	0.183459	1.20212	Akip1	1	2.42878
476	Gdnf	8.05623e-114	2.43777	Ndufb10	1.347e-63	0.432928	C1qtnf4	1.90476e-15	0.983715	Psmd7	2.9753e-203	1.25421	P2rx6	1	1.73	Park7	4.70715e-55	0.601813	Rassf8	4.06911e-35	2.37568	Park7	5.69288e-75	0.688747	Pdcd10	2.26893e-74	0.870079	Slc25a41	1	3.22766	Fgfr1op	9.96367e-26	1.02797	Gtf2a2	1.4375e-22	1.05644	Tectb	1	2.87022	AI480526	0.183637	2.09445	Utp6	1	2.33814
477	Pank3	8.74279e-113	0.822852	Slpi	2.24249e-63	0.708874	Pla2g16	1.90971e-15	0.404273	Spp1	7.4893e-203	5.4838	Mettl7a1	1	0.0302544	Cep290	6.20025e-55	1.60187	Usp46	4.44266e-35	1.26417	2200002D01Rik	6.31761e-75	1.0582	Mpp1	2.31307e-74	1.49126	Ceacam10	1	2.87228	Fignl1	1.2035e-25	2.73586	Gramd3	1.45889e-22	2.65839	Spry3	1	2.3327	Ocln	0.183952	1.2779	Eif5a	1	-0.317942
478	Pim1	1.56383e-112	1.38428	Zbtb38	4.22574e-63	0.554818	Dbt	2.11848e-15	0.637959	Psmd8	1.72446e-202	1.15875	Vamp1	1	1.57567	Pvrl3	7.2935e-55	1.14496	Uqcrh	1.34605e-34	0.258541	Mrpl42	8.69956e-75	0.914186	Mpc2	2.32204e-74	0.706769	Gm28933	1	3.97992	Nudcd2	1.22126e-25	0.894594	Flywch2	1.66647e-22	1.96008	Anks4b	1	1.81752	Fat1	0.184097	0.914652	Necap1	1	2.54892
479	Gsk3b	2.88074e-112	0.511704	Trim27	5.51906e-63	0.680078	Mtm1	2.27353e-15	0.694362	Cldn7	2.03357e-202	1.09788	Zscan18	1	2.43943	Cystm1	1.08838e-54	0.546995	Rps27l	1.4935e-34	0.448309	Uqcrq	9.08827e-75	0.649091	Hsd17b10	2.35234e-74	0.904568	RP23-26A14.4	1	3.2113	Dtl	1.29073e-25	2.23413	Ptpn13	1.69181e-22	1.32894	RP24-159C12.10	1	1.52888	Hacd3	0.186875	0.759072	Rpl13a	1	-0.703791
480	St6galnac2	6.5509e-112	1.11954	Cyb5r3	7.42715e-63	0.413599	Lyz1	2.52603e-15	1.74092	Eif6	3.12701e-202	1.38493	Efhc1	1	1.59499	Kdelr1	1.32074e-54	0.68757	Arhgef1	3.67382e-34	1.14012	H2afx	1.03936e-74	1.60651	Psmc1	2.80161e-74	1.03305	Panx2	1	2.60201	Pcbd1	1.29073e-25	0.894162	Impdh2	1.90913e-22	1.34371	Slamf8	1	2.85549	Lzts2	0.187592	0.925232	Dnajb4	1	1.84463
481	Napsa	6.66209e-112	1.10795	Ace2	8.25219e-63	1.93203	Fam195b	2.66154e-15	0.351211	Nasp	9.66019e-202	1.72721	Gpr153	1	1.09458	Wtip	1.75801e-54	1.01452	Sorl1	3.84844e-34	0.725142	Prelid1	1.09391e-74	0.807879	Rap1a	5.34137e-74	0.810492	Smim18	1	2.11985	Tbc1d31	1.56873e-25	1.98835	Slc4a7	2.39846e-22	1.99239	Htra3	1	2.16946	Entpd1	0.187592	1.17051	Stk16	1	1.82678
482	Csrp1	1.5052e-111	0.555244	Net1	1.38681e-62	0.726947	Pyurf	2.91282e-15	0.575449	Mcm6	1.07484e-201	2.26653	B230344G16Rik	1	1.30315	Ube2f	1.80885e-54	0.97852	Gm10076	4.49059e-34	0.659846	Ugdh	1.2439e-74	1.54623	Morf4l1	1.03691e-73	0.634655	Sptb	1	1.95965	Gsg2	1.59873e-25	2.67008	Setd5	2.48518e-22	1.15814	4933413G19Rik	1	3.68775	Sptlc2	0.189223	0.517357	Pgk1	1	2.25589
483	Nckap5	2.89314e-111	0.622501	Aga	9.553e-62	0.703824	Zfp771	2.99991e-15	0.54538	Gipc1	1.46151e-201	1.53644	Rgs2	1	2.93033	Smad7	6.92629e-54	1.25766	Pla2g16	7.61663e-34	0.937283	Mad2l1	1.31646e-74	2.15074	Cox6a1	1.19549e-73	0.7061	Gm37027	1	2.35672	Mrpl27	1.65994e-25	0.890179	Usp34	2.58795e-22	0.88366	Gm17334	1	2.68658	Golgb1	0.192171	0.590981	Ubr4	1	1.8446
484	Hbegf	3.1066e-111	1.1053	Sema4a	9.78316e-62	0.798618	Bcl2a1b	3.32776e-15	0.51935	Med21	2.15492e-201	1.45199	Fan1	1	1.5026	Prrc2c	1.2784e-53	0.634538	Cox7c	8.11568e-34	0.328161	Rps7	1.51517e-74	0.460412	Sdhc	2.02346e-73	0.869833	Nr6a1os	1	1.76934	Cse1l	1.69129e-25	1.08797	Col4a5	2.70478e-22	1.42501	3300002A11Rik	1	3.14665	Xiap	0.192171	0.623182	Rfng	1	2.39841
485	Cachd1	4.30896e-111	1.75909	Rpl23	1.80852e-61	0.244282	Avpi1	3.53195e-15	0.291539	Rras2	5.01991e-201	2.51605	Akna	1	2.24216	Pnn	2.15377e-53	0.838042	Ndufs6	9.02142e-34	0.418014	Ctps	2.05687e-74	1.145	Zcchc17	2.72983e-73	1.12913	Scd3	1	1.8998	Ubl4a	1.82998e-25	0.969096	Galnt18	3.1451e-22	2.05668	Ptger3	1	1.99339	Gpr155	0.193495	2.26583	Fkbp11	1	2.40469
486	Rai14	1.22915e-109	0.64029	Ndufs8	1.81307e-61	0.494645	Map1lc3b	3.91245e-15	0.263804	Abce1	1.08742e-200	1.62154	Gkn3	1	0.930067	Rbx1	3.24997e-53	0.536327	Cyr61	9.58219e-34	1.00663	Hnrnpk	2.20984e-74	0.584114	Cdipt	3.59081e-73	1.0238	Ifnab	1	1.25244	Dhcr7	1.87343e-25	1.35406	Ets1	3.84247e-22	2.61569	I830134H01Rik	1	2.61057	Paqr8	0.1936	0.953243	Fbln5	1	1.11472
487	Ggt5	6.76479e-109	1.72504	Erp29	3.57e-61	0.475916	Tomm7	4.11874e-15	0.292198	Rap2b	1.70436e-200	2.34508	Gm10300	1	4.35272	Rheb	3.40268e-53	0.708024	Osbpl5	1.08381e-33	1.79251	Nolc1	2.88634e-74	1.33562	Ptp4a1	4.11106e-73	0.813462	Oxct1	1	0.158154	Rfc3	1.94802e-25	1.53369	Synpo	4.04559e-22	2.18173	Mslnl	1	2.37481	Lmbrd1	0.194164	1.16644	Hebp1	1	2.23569
488	Snhg12	1.31051e-108	1.06003	Fgfr2	1.24026e-60	0.532621	Nexn	5.27252e-15	1.07115	Sssca1	2.71592e-200	1.83597	Pirb	1	2.31975	Eya2	3.56395e-53	1.34975	Parp3	1.08885e-33	1.74877	Eif3i	4.10663e-74	0.726508	Cox7c	4.80158e-73	0.592671	Gm17275	1	1.02039	Sdhd	2.38812e-25	0.78416	Cav2	4.1937e-22	1.26492	Gm17058	1	1.65384	Fam222a	0.196809	1.98771	Ppm1a	1	2.00034
489	Vsig2	3.70113e-108	1.40088	Bbc3	2.46818e-60	0.640053	Galc	5.33817e-15	0.575491	Rpl27	4.15422e-200	0.835174	Mag	1	1.98277	Scnn1a	3.83822e-53	1.07971	1110008F13Rik	1.13251e-33	0.4515	Rpl30	4.50197e-74	0.430187	Pmp22	8.6857e-73	1.27561	Il12a	1	3.25695	Ube2i	3.23257e-25	0.604767	Cbx1	4.32586e-22	0.988443	Gm37634	1	2.81052	Fchsd2	0.197657	1.21088	Spint2	1	-0.596221
490	Vegfa	4.26481e-108	0.556734	Krt23	6.04095e-60	0.56518	Glg1	5.40649e-15	0.378252	Lad1	1.2688e-199	3.04358	Fmo5	1	1.1028	Arpc5l	6.91593e-53	0.731243	Myeov2	1.16338e-33	0.451704	Ssr2	9.93291e-74	0.737378	Xpc	9.7777e-73	1.61205	Gm17399	1	1.84001	Mrpl49	3.39758e-25	1.06583	Bphl	4.72585e-22	1.09545	Tbr1	1	2.42277	Mdfic	0.198545	0.761726	Btbd10	1	2.5085
491	Trrap	4.53608e-108	0.903244	Atf5	8.97852e-60	1.22023	Emc6	5.47363e-15	0.325861	Pir	5.56664e-199	2.26026	Gm15856	1	2.57812	Knop1	8.34458e-53	0.997262	Tspan3	1.17038e-33	1.35845	Actn4	1.08808e-73	0.67719	Ywhab	1.14187e-72	0.757729	Grm2	1	1.79962	Atp6v1g1	4.6423e-25	0.498551	Cd2ap	4.73793e-22	1.00047	Dnah2	1	2.54766	Met	0.198834	0.87453	Ercc6l2	1	2.17716
492	Mfsd2a	5.94336e-108	1.30951	Abhd17b	1.68423e-59	0.551527	Ndufs5	5.87181e-15	0.308686	Prelid1	8.55441e-199	1.18636	Gm15222	1	1.2816	Ywhaq	8.38437e-53	0.621935	Tuba8	1.40512e-33	3.79212	Eif4g1	1.45489e-73	0.802618	Med30	1.14406e-72	0.981189	Col25a1	1	2.05106	Cep57	4.78246e-25	1.10224	Pnn	5.09248e-22	1.03192	Tmem150cos	1	3.13584	Mast4	0.200646	0.921494	Mrps22	1	2.43171
493	Arf6	1.2869e-107	0.549657	Cmtm8	1.87652e-59	0.452172	Bend7	6.06948e-15	0.336386	Pak1ip1	2.80716e-197	1.55087	Myom3	1	1.33359	Lsr	9.24542e-53	0.795435	Fam234a	1.65003e-33	1.46843	Rfc1	1.76269e-73	1.254	Tom1l1	1.30045e-72	1.11409	1700040D17Rik	1	3.23697	Tpm4	5.47967e-25	0.698446	Alyref	5.84869e-22	1.06647	Gm28041	1	3.56152	Frmd6	0.20207	1.35519	Ppp1r9b	1	2.29739
494	Bcl9l	2.51695e-107	1.10698	BC031181	2.04143e-59	0.422526	Galk1	6.40349e-15	0.405405	Hsph1	8.36552e-197	2.24168	Adamts3	1	3.00945	Rraga	9.68629e-53	0.936763	Timm10b	1.7343e-33	0.701943	Zwint	2.04612e-73	1.06386	Smim15	2.38591e-72	1.26156	Tcam1	1	2.03949	Epha7	7.42482e-25	1.04657	Actn4	7.65104e-22	0.729062	Zscan25	1	1.98714	Inpp4b	0.202866	1.33033	H3f3b	1	-0.801982
495	Snrk	5.23879e-107	1.04639	Rnf181	2.51444e-59	0.435665	Fgd2	6.99747e-15	0.817767	Bax	1.2719e-196	1.31351	2310039L15Rik	1	1.75867	Aldh1a1	1.06043e-52	1.81049	Rbm42	1.7523e-33	1.07757	Fam92a	3.37844e-73	1.24506	Rpl27a	2.60505e-72	0.44492	Il5ra	1	2.58751	Phgdh	8.70719e-25	1.10234	Dnaja2	7.71187e-22	0.826525	Gm14703	1	1.41262	Trrap	0.204576	1.17663	Galt	1	2.31266
496	Dgkg	8.48665e-106	3.03642	Atp6v0e	4.95743e-59	0.403897	Pigp	7.32476e-15	0.366397	Ly6d	5.25773e-196	3.25864	RP23-36D15.9	1	2.15666	Mrps33	1.10385e-52	0.711229	Unc13d	2.04855e-33	1.85336	Gk	4.06151e-73	1.25512	Ube2j2	3.35238e-72	1.02514	A930024N18Rik	1	2.67005	Gltp	1.09432e-24	0.976053	Aimp1	8.22997e-22	1.04431	Gm12057	1	2.82601	Csrnp1	0.205394	1.82658	Rngtt	1	2.33245
497	Topors	1.28209e-105	0.873976	Serp1	1.07276e-58	0.446416	Ndufa2	8.50219e-15	0.253013	Hmgn3	6.3926e-196	2.13393	Slc37a2	1	1.74285	Serpinh1	1.99634e-52	0.769496	Fth1	4.90883e-33	0.226743	Rps3	5.16668e-73	0.42149	Rad23b	4.41356e-72	0.972688	Il17rb	1	1.81926	Pdap1	1.1767e-24	0.735272	Ubald2	8.28494e-22	1.09387	Gprasp2	1	2.74512	Taok2	0.206415	1.55534	Map3k3	1	2.32144
498	Fzd7	1.52678e-105	1.46209	Cpped1	1.40558e-58	0.952723	Sorcs2	8.51249e-15	0.508774	Smc4	6.3926e-196	1.8885	Cdh24	1	1.97269	Txndc17	2.25157e-52	0.634456	Lgals3	5.52618e-33	0.713727	Lamc2	5.26109e-73	0.954159	Rala	5.29558e-72	0.770581	Il13	1	2.23483	Blm	1.2225e-24	3.04219	Gclm	8.30955e-22	1.10802	Slc6a4	1	1.89842	Pwwp2a	0.206542	1.50962	Zmynd19	1	2.41047
499	Fchsd2	2.53525e-105	1.01	Pccb	1.95763e-58	0.74576	Sys1	9.05403e-15	0.342489	Serpinb6a	1.52719e-195	1.2328	Aox2	1	3.60263	Tmod3	2.50317e-52	0.761145	BC031181	5.56809e-33	0.518295	Arpc5l	6.05886e-73	0.812383	Gtpbp4	5.53241e-72	1.16984	Gm553	1	1.87691	Pold1	1.39368e-24	2.19206	Map4k4	8.59519e-22	1.13555	Cyp2d22	1	1.57423	5330417C22Rik	0.206581	1.19574	Neurod1	1	0
500	Sytl2	2.85344e-105	1.63842	Pnkd	2.4587e-58	0.508783	Hras	1.02094e-14	0.31792	Tspan3	5.70204e-195	1.73719	Gm42469	1	1.60766	Rab25	3.09507e-52	0.702432	Traf1	6.58339e-33	1.51412	Mcm4	6.96208e-73	2.27531	Mrpl51	8.98936e-72	0.890649	Cilp2	1	1.81634	Sh3bgrl	1.49949e-24	0.783	Naa20	8.71309e-22	1.12785	1700020N18Rik	1	2.52828	Emc1	0.207828	1.23527	Gm9964	1	0
501	Anxa6	3.16029e-105	0.660534	Akap7	3.6954e-58	0.795016	Filip1	1.13695e-14	1.07969	Cep55	1.3731e-194	3.85947	Pde1b	1	1.33662	Cfdp1	3.75666e-52	0.827816	Adam10	7.68479e-33	0.974574	Cenpv	9.48487e-73	1.04461	Txndc9	1.81281e-71	1.02791	Fezf1	1	2.10102	Anp32e	1.76605e-24	0.854628	Rif1	8.75957e-22	1.36936	Ttc21a	1	3.04806	Serpine2	0.211078	1.0153	Tmem8c	1	0
502	Cpeb3	7.28146e-105	1.48308	Herpud1	4.04428e-58	0.505861	Osgin1	1.26095e-14	0.48927	Uqcc2	9.06166e-194	1.15545	Cd27	1	1.50027	Tmem165	4.39812e-52	0.830302	Gstt1	9.34598e-33	0.813262	Clptm1l	1.6891e-72	0.915631	Rsu1	2.35839e-71	1.05043	5730419F03Rik	1	2.94808	Tkt	1.79972e-24	0.66035	Pdcl3	9.36381e-22	0.995463	Dnah9	1	3.1211	Zfp462	0.213683	1.56728	Uts2r	1	0
503	Gm26802	8.73286e-105	3.06301	Uqcc2	6.57996e-58	0.479863	Pigu	1.30306e-14	0.566754	Rrm1	1.41209e-193	2.13503	Corin	1	1.78461	Gch1	4.66457e-52	1.27039	Ebp	9.51684e-33	1.16777	Fam49b	1.71298e-72	0.991573	Dnajc15	4.42967e-71	1.01902	Gm16339	1	2.18278	Nap1l1	1.80087e-24	0.718067	Hras	1.15489e-21	0.835112	4933427E11Rik	1	2.7047	Suv420h1	0.214289	1.15166	Gm21969	1	0
504	Rbms3	1.84239e-104	0.797009	Hpn	8.01277e-58	0.796447	Crnde	1.38109e-14	0.61575	Mcm5	2.37454e-193	2.83172	Asb11	1	1.5993	Phf3	4.70389e-52	0.780551	Hdgf	1.06145e-32	0.42652	Mrps10	1.77219e-72	1.11018	Naa50	5.03182e-71	1.06766	Gm26559	1	2.15728	Tcf19	1.99529e-24	2.95108	Capzb	1.18621e-21	0.823559	Gm12500	1	1.85831	Sec14l1	0.214408	0.62464	Lrrc55	1	0
505	Map4k3	2.10228e-104	1.00874	Gga2	8.83539e-58	0.899778	Anapc13	1.38837e-14	0.332534	Oaz1	2.9942e-193	0.553376	Fer1l4	1	3.14906	Plscr3	5.49339e-52	1.25953	Actg1	1.2607e-32	0.382003	Cfdp1	1.96079e-72	0.910258	Abce1	5.87174e-71	1.11501	Olfr921	1	2.55544	Cbx1	2.03361e-24	0.78701	B630005N14Rik	1.18621e-21	1.60793	Rgs2	1	1.84112	Btg1	0.215636	0.537466	Gm20506	1	0
506	Baiap2l1	2.39047e-104	0.684724	Etv5	2.34458e-57	0.540505	Rnf181	1.68188e-14	0.314595	Ap1s1	5.68637e-193	1.34952	Anks4b	1	2.5408	Nisch	5.51878e-52	0.745333	Wtip	1.60074e-32	1.1061	Denr	2.09496e-72	0.876728	Ppic	6.10064e-71	0.803284	Gm11100	1	2.16059	Nxt1	2.07066e-24	1.03715	Pltp	1.27853e-21	6.74795	Rplp2	1	-0.242615	Ctsc	0.217874	0.449243	Gm13112	1	0
507	Cmtm8	3.00124e-104	0.5363	Cpn1	4.12497e-57	1.14836	Hmox2	1.68188e-14	0.365436	Tsfm	1.15672e-192	1.62998	Lrrc23	1	1.77827	Mob4	8.89187e-52	0.801092	Hipk2	2.43889e-32	1.49613	Dbf4	2.51626e-72	1.58399	Rps15a	7.01049e-71	0.472022	Fank1	1	2.28871	Cyb5r3	2.08942e-24	0.605306	Tcf7l2	1.32425e-21	1.75372	Gm15582	1	1.75918	Snrk	0.218265	1.13749	4932702P03Rik	1	0
508	Cxcl15	3.64857e-104	1.36764	Rps4x	4.18586e-57	0.278599	Dbnl	1.89945e-14	0.377436	Hnrnpd	2.47354e-192	1.28994	Gm16208	1	2.70326	Aldoa	2.49378e-51	0.886865	Tjp2	2.74425e-32	0.789882	Gins2	2.81075e-72	2.5579	Atp5g3	7.29533e-71	0.704589	1520401A03Rik	1	1.80579	Prr11	2.38213e-24	3.72027	Mgmt	1.41521e-21	2.78524	RP23-455C13.7	1	2.03807	Tmem178	0.221855	2.72287	Adamtsl2	1	0
509	Chd3	7.15934e-104	0.626176	Smdt1	5.41935e-57	0.389334	0610011F06Rik	1.9537e-14	0.352724	Smarca5	3.35854e-192	1.29392	WDR97	1	1.89632	Smarce1	4.47957e-51	0.99531	Nipa1	3.35122e-32	2.13489	Mrpl21	3.35341e-72	0.948144	Taf11	8.37002e-71	1.15389	Diras1	1	1.54705	Ndufs8	2.42729e-24	0.763791	Rab20	1.53255e-21	1.2889	Phex	1	2.29283	Rprd2	0.22729	1.32932	Tbx3os1	1	0
510	Efhd2	7.38595e-104	0.709235	Car8	6.66692e-57	0.603727	Yipf1	2.33884e-14	0.451552	Stip1	4.50402e-192	1.55376	Sox8	1	5.19045	Itgav	6.31589e-51	1.14702	Samd4	3.93315e-32	2.26916	Gng5	4.44948e-72	0.565356	Ppp2r1a	9.80011e-71	0.881849	Mmp16	1	1.69902	Mthfd2	2.70899e-24	1.21448	Mycl	1.59136e-21	3.91281	3830403N18Rik	1	1.41781	Wsb1	0.229129	0.989351	Sardhos	1	0
511	Lyz1	1.1726e-103	1.79554	Igsf3	8.22745e-57	0.589913	Cdkn1c	2.79914e-14	0.922848	Smc3	5.91863e-192	1.5101	Gm5464	1	3.76279	Arhgap5	6.50267e-51	0.8328	Esam	4.10179e-32	0.891198	Rfc4	7.11275e-72	1.75071	Pdcd5	1.3547e-70	0.798252	Cckar	1	1.33869	Cdc25c	2.73209e-24	3.98173	Krt18	1.68931e-21	0.826984	Nap1l5	1	2.25471	Atxn7	0.229459	1.33068	C530050E15Rik	1	0
512	Sema4a	3.6268e-103	1.11547	Fnta	2.23151e-56	0.524063	Setbp1	2.82589e-14	0.815358	Nol7	6.8373e-192	1.19205	F7	1	1.42613	Tax1bp3	6.73697e-51	0.715755	Mrps33	4.58056e-32	0.654158	Rbbp4	1.2021e-71	0.950489	Stx7	1.54509e-70	0.960557	Npr3	1	2.58126	Ptpn18	2.77993e-24	0.994494	Fbln1	1.81743e-21	9.03895	Ihh	1	2.03283	Ep300	0.229597	1.10038	F730016J06Rik	1	0
513	Soat1	4.00033e-103	0.703785	Cox6a1	3.36262e-56	0.402171	Mcfd2	2.86992e-14	0.3309	Rpl41	1.00657e-191	0.661788	Tox2	1	1.78609	Ube2d3	6.95363e-51	0.492068	2310022B05Rik	6.13889e-32	1.98193	Cldn3	1.53621e-71	0.607871	Ppib	2.26472e-70	0.494446	7420461P10Rik	1	2.20726	Ndufs6	2.91064e-24	0.619446	Dmrt2	2.47722e-21	7.71789	Aplnr	1	1.97283	Gm26522	0.232313	3.04824	Gm28563	1	0
514	mt-Co1	5.48994e-103	0.217651	Rab34	3.56001e-56	0.636109	Emc10	3.24069e-14	0.332692	Mrpl33	6.66208e-191	1.10634	Gm15319	1	1.56161	Rab18	1.06585e-50	0.731299	Bnip2	6.40065e-32	0.970525	Tk1	1.63892e-71	2.43853	Adh5	3.11606e-70	0.974867	Tex38	1	3.55257	Psme2	3.47466e-24	0.698547	Wdr43	2.66788e-21	1.48482	Lzts3	1	1.48538	Zfp644	0.233028	0.760603	Gm11351	1	0
515	Ccnj	1.96968e-102	1.87336	Arpc1a	4.22259e-56	0.408033	Jtb	3.48739e-14	0.321458	Actn1	1.06621e-190	1.40897	Dancr	1	3.45116	St14	1.19803e-50	1.00164	Psmb2	6.69358e-32	0.506671	Ctsh	2.12341e-71	0.795158	Uqcr11	4.0466e-70	0.55828	Aldh3b3	1	2.45229	Lrp2	4.08048e-24	0.947852	Bcl2	2.89241e-21	2.47989	Slc16a10	1	1.44925	Ptgs2	0.233415	1.43714	Gm17178	1	0
516	Tecpr1	2.50901e-102	0.793802	Rps15a	6.92943e-56	0.26578	Uqcc3	4.1124e-14	0.38261	Rheb	1.08193e-190	1.15129	Ccdc82	1	1.38007	Sparc	1.46606e-50	0.926418	Park7	7.63172e-32	0.422746	Rpn2	2.3059e-71	0.751721	Hspa4	4.27189e-70	0.898743	Matk	1	2.01502	Nme1	4.51274e-24	0.783795	Serpinb5	4.17448e-21	5.03081	Rgs9bp	1	2.24565	Sertad2	0.233446	1.14438	Gbgt1	1	0
517	Jag1	3.22777e-102	1.2745	Slc31a1	1.21213e-55	0.463603	Dpp9	4.46787e-14	0.352675	Casp3	1.40961e-190	2.70675	Nmnat2	1	2.86695	Wipi1	1.50481e-50	1.50675	Ndufs4	9.39623e-32	0.671267	Spcs2	2.47597e-71	0.696139	Hypk	4.29754e-70	1.01623	BC106179	1	1.47811	Cox7c	4.61413e-24	0.543013	Vdac1	4.69599e-21	0.896661	Adprhl1	1	2.2033	Atcayos	0.234926	2.27736	Prl3d2	1	0
518	Mknk2	9.2893e-102	0.770517	Ddx3y	1.21213e-55	0.571854	Irx3	4.52562e-14	0.353972	Psmd11	1.53497e-190	1.14098	Syndig1l	1	1.36073	Snhg20	1.53686e-50	1.58335	Iscu	1.00996e-31	0.668936	Rps12	2.84907e-71	0.407074	Rps4x	4.88178e-70	0.447053	Ctrcos	1	1.15195	Slc25a37	4.68081e-24	0.970748	1810037I17Rik	5.22608e-21	0.700125	Plet1os	1	2.17951	P4ha1	0.236011	0.81587	Prl3d3	1	0
519	Ociad2	3.98703e-101	0.680123	Zbtb20	1.25826e-55	0.471218	Braf	5.00752e-14	0.440374	Rps9	1.68401e-190	0.516877	Pnn	1	0.34801	Ergic3	1.54656e-50	0.720924	Prelid1	1.05256e-31	0.549885	Rcc2	2.91513e-71	1.0093	Prkcdbp	5.02402e-70	1.75915	Gm32950	1	1.16847	Nt5c3b	4.70224e-24	1.14303	Rpl27	6.1146e-21	0.604993	A930001A20Rik	1	1.88143	Ubxn2a	0.23874	1.02191	Gm42435	1	0
520	Fzd5	5.90149e-101	1.16473	Smim22	1.42328e-55	0.430651	Cox7a1	5.16864e-14	1.30939	C1d	6.98641e-190	1.48053	Cecr2	1	0.794426	Micu1	1.70083e-50	1.30228	Aamp	1.496e-31	0.565835	Taf10	3.36602e-71	0.706802	Mrpl33	5.75083e-70	0.803757	Defb1	1	0.82926	Myg1	4.81461e-24	1.17647	Commd1	6.55265e-21	1.04256	Aloxe3	1	1.50538	Utrn	0.239529	1.00149	Prl3c1	1	0
521	Arntl	1.94961e-100	1.40031	Flcn	1.74517e-55	0.815144	S100g	5.45086e-14	0.582685	Psmd6	7.40842e-190	1.33642	Zfp354b	1	2.19102	Oaz1	2.31767e-50	0.338899	Smpd1	1.4964e-31	0.951889	Lman2	3.57658e-71	0.848859	Bzw1	8.55901e-70	0.891114	Wwp1	1	0.378404	Dcakd	4.97296e-24	1.03288	Psma5	7.45056e-21	0.862843	Adamts3	1	1.73432	Pank3	0.240415	0.81501	Ly6g6f	1	0
522	Pon3	3.51359e-100	0.628854	Map1lc3a	2.05256e-55	0.417444	Ncoa1	6.27261e-14	0.441384	Nhp2l1	1.31354e-189	1.17339	Csgalnact1	1	1.59563	Sra1	2.69927e-50	0.74758	Sorcs2	3.71498e-31	1.38957	Oxct1	3.86157e-71	0.797363	Sh3bgrl3	9.55109e-70	0.866495	Capn3	1	2.98243	Impdh2	5.19684e-24	0.881318	Sesn3	1.20339e-20	1.09567	Sult1d1	1	2.66801	Zfp131	0.240644	1.22964	Gm42950	1	0
523	Insig1	7.59587e-100	0.693432	Stx17	2.36397e-55	0.66732	Syne4	6.38594e-14	0.996424	Pllp	1.42635e-189	3.75042	Gm10277	1	2.76041	Foxn3	3.07449e-50	1.34559	Psmb5	4.12013e-31	0.459449	Plpp2	6.08854e-71	0.979145	Ppia	1.71989e-69	0.52992	Dock3	1	2.06346	Bcl2a1a	5.68408e-24	1.69915	Ube2b	1.35731e-20	0.704071	2310015D24Rik	1	1.87291	Irx5	0.244112	0.762709	Ptchd3	1	0
524	Sh3rf1	9.59718e-100	0.936385	Hnf1b	2.62823e-55	1.00239	Vrk3	6.94417e-14	0.417988	Nolc1	2.48009e-189	1.93242	A430110L20Rik	1	2.56232	Raly	3.81746e-50	0.659803	Prss8	5.61722e-31	0.839419	Fam162a	7.00981e-71	0.794193	Stoml2	1.7205e-69	1.04603	Crip3	1	2.32687	Sqle	5.77717e-24	0.852342	Top2b	1.36649e-20	1.06712	Gm9917	1	1.45573	Mknk2	0.245233	1.02477	Myl2	1	0
525	Paip1	1.73953e-99	0.739662	Emc6	2.95129e-55	0.419258	Arf5	7.60528e-14	0.26933	Mybbp1a	2.75101e-189	1.95652	G430049J08Rik	1	4.12158	Tmem2	4.4972e-50	1.44606	Arpc2	5.61722e-31	0.389185	Ckb	7.23199e-71	1.89276	Mrpl11	1.8598e-69	1.15734	Fam78b	1	2.17335	Mapk13	6.04358e-24	0.823222	Zfand5	1.39255e-20	0.812128	Gm5426	1	1.89969	Tanc2	0.245681	0.697561	Btn2a2	1	0
526	Fry	2.18095e-99	1.7251	Smim4	3.25798e-55	0.80728	Copz2	7.68155e-14	0.685266	Dbf4	3.32113e-189	2.06788	Lmntd2	1	1.66529	Mpzl1	4.56446e-50	1.36716	Il18r1	5.87394e-31	1.01575	Calu	7.31556e-71	0.969176	Actb	1.89991e-69	0.661634	Cel	1	2.88542	Stard5	6.96297e-24	1.40874	Rps15	1.4198e-20	0.520699	Gm14827	1	2.11523	Gm8444	0.249628	3.4585	Rasal1	1	0
527	Mxd4	2.18892e-99	0.607053	Zfp467	3.43582e-55	0.589104	Aga	7.75859e-14	0.487018	Tpm3	7.48858e-189	1.0169	Rnf39	1	1.82789	Commd2	5.00506e-50	0.773644	Fam53b	7.10598e-31	1.38046	Pafah1b2	7.64787e-71	0.955407	Gnb2	2.17064e-69	0.52352	Prrt3	1	2.43886	Nup85	7.3446e-24	1.57935	Clec2d	1.62217e-20	3.92444	Gm4349	1	2.94156	Pnrc1	0.25079	0.462797	Gm2399	1	0
528	Snx30	3.69941e-99	0.766244	Gpd1	4.23068e-55	0.929077	Desi2	7.80021e-14	0.451352	Ube2s	8.99494e-189	1.31413	Cyp4f17	1	2.14923	St3gal5	8.77507e-50	1.54273	Pef1	9.0584e-31	1.21788	Galnt3	1.25997e-70	1.27564	Rps6	3.13137e-69	0.599744	Nps	1	1.96562	Timm13	8.66902e-24	0.62535	Ndufa11	1.64741e-20	0.791107	6430531B16Rik	1	2.40703	Ccnd2	0.256167	1.41259	Prl2c2	1	0
529	Gadd45b	1.14373e-98	0.705625	Rpl11	4.27631e-55	0.243846	Fam63b	8.84019e-14	0.35541	Ppp1r2	9.9273e-189	1.30657	Gm26797	1	1.37061	Cct4	1.01765e-49	0.696963	Atraid	9.6234e-31	0.834849	Gm8730	1.33899e-70	0.509701	Scn1b	3.69312e-69	2.64203	Gm5239	1	2.31645	Nsmce1	8.79186e-24	0.845523	Ptprz1	1.76472e-20	6.59348	Hsd17b13	1	1.32368	Zfp395	0.257917	1.85092	Ptchd2	1	0
530	Mtch1	1.43103e-98	0.528493	Tmem123	5.43827e-55	0.492782	Slc31a1	9.37741e-14	0.35072	Cttn	1.11007e-188	1.3484	Gt(ROSA)26Sor	1	1.33026	Hectd1	1.03844e-49	0.705011	Clta	9.98196e-31	0.324867	Supt16	1.65153e-70	1.11118	Iscu	4.90188e-69	0.810187	Myo1g	1	1.41683	Slmo2	9.84381e-24	0.894246	Ldlrap1	1.85794e-20	2.09884	G630090E17Rik	1	2.2761	Lag3	0.259314	3.47599	Gm13206	1	0
531	Sept11	2.17654e-98	0.876799	Crat	5.5746e-55	0.801843	Limk2	1.16015e-13	0.396229	Eprs	1.21675e-188	1.28894	Mrpl14	1	-0.0616126	Anxa2	1.05016e-49	0.609519	Ucp2	1.08792e-30	0.553134	Cdk2ap1	1.6978e-70	1.09263	Cox14	6.18065e-69	0.748023	Ankdd1b	1	1.12275	Nup93	9.86143e-24	1.2209	Cdcp1	2.43086e-20	1.43358	Atp8b2	1	1.62415	Cd44	0.260809	0.581302	Gm26861	1	0
532	Gprc5b	2.42573e-98	1.70359	Bcl2l11	7.77465e-55	0.604361	Creg1	1.24044e-13	0.334142	Sf3a3	1.53071e-188	1.88161	A830036E02Rik	1	4.21951	Glipr1	1.34833e-49	4.46733	Myct1	1.12587e-30	3.76818	Rnaseh2c	2.38569e-70	0.93451	Ranbp1	9.28798e-69	0.858005	Adap2	1	2.86882	Idh3g	9.95589e-24	0.868469	Elovl4	2.73263e-20	7.06574	5730422E09Rik	1	2.38796	Fermt2	0.260934	0.588808	Sds	1	0
533	Skil	2.52667e-98	0.78307	Egln1	1.27094e-54	0.485706	Chmp6	1.3565e-13	0.489765	Amd1	1.74046e-188	1.48599	Mamdc4	1	2.1425	Shfm1	1.49734e-49	0.520828	Tpd52l2	1.41249e-30	0.873795	Tmem258	2.47478e-70	0.690412	Dap3	1.52922e-68	1.07207	Gm42567	1	2.36691	Rfwd3	1.28523e-23	1.47847	Rnpep	2.95855e-20	0.973919	Dnajb13	1	2.30526	Pde4dip	0.264385	1.79743	Gm43050	1	0
534	Gsap	3.80181e-98	0.646472	Ndufa11	2.08367e-54	0.426677	Ndufv2	1.45863e-13	0.325242	Ezh2	6.11462e-188	1.9822	Ttc41	1	1.63071	Sec11a	1.76684e-49	0.700384	Ndufa11	1.45433e-30	0.48665	Pir	2.51401e-70	1.74269	Riok3	2.17703e-68	1.05415	Fasl	1	2.22065	Nasp	1.28744e-23	0.904407	Gstm5	3.83816e-20	2.81921	Serpina10	1	1.63185	Plcd3	0.266019	2.16131	Adarb2	1	0
535	Per1	5.64108e-98	1.19578	Vps35	2.08916e-54	0.491329	Gne	1.47259e-13	0.734087	Fam92a	7.48108e-188	1.66168	Kdm6bos	1	2.10376	Pawr	2.11366e-49	1.69243	Akap8l	1.68634e-30	1.35468	Strap	2.62641e-70	0.906774	Glrx2	5.31072e-68	0.960809	Ugt2b34	1	2.90397	Cxcl3	1.29587e-23	1.80903	Mapkap1	5.18018e-20	1.261	Gm4221	1	1.6347	Peli1	0.266439	0.744712	C230088H06Rik	1	0
536	Sort1	6.30311e-98	0.663821	Atp6v1a	2.66649e-54	0.421437	Tef	1.49827e-13	0.652484	Fam136a	3.90172e-187	1.78066	Rtbdn	1	1.84358	Rab24	3.26634e-49	0.940971	Arpc3	2.29806e-30	0.403443	Hmbs	2.98586e-70	1.03177	Tspan31	5.36786e-68	0.871837	RP23-361O12.3	1	1.97569	Ak2	1.30874e-23	0.822574	Arhgap32	5.66429e-20	2.7248	Bbof1	1	2.52025	Wdr81	0.266439	1.90675	Zswim2	1	0
537	Adrbk2	6.65748e-98	0.712276	Isyna1	4.54921e-54	0.563706	Cckar	1.85525e-13	2.57601	Smarcc1	5.12844e-187	1.6314	Ncf2	1	2.67433	Edf1	3.54855e-49	0.508981	Tmem14c	3.10138e-30	0.471883	Anln	3.49892e-70	2.50805	Mrpl57	7.43887e-68	0.860051	Lrguk	1	1.89476	Orm1	1.37065e-23	2.13176	1810010H24Rik	5.72367e-20	1.99162	Grin2b	1	1.32476	Notch1	0.267318	1.19879	Cfap73	1	0
538	H2-DMb1	1.23162e-97	0.72567	Lamtor3	5.29201e-54	0.523854	Acacb	1.89853e-13	0.9195	Lpcat4	5.2552e-187	2.49325	Tril	1	0.863535	Mxi1	4.57375e-49	1.64738	Emc10	4.36057e-30	0.710707	Immt	3.85852e-70	0.853626	Atp5g1	7.82365e-68	0.685804	Slc25a21	1	1.14681	Espl1	1.41555e-23	2.97439	Six1	7.89098e-20	4.52476	Dhrs9	1	2.43574	Ggnbp2	0.267877	0.544335	Rtn4rl2	1	0
539	Eif4h	1.87093e-97	0.525425	Rps11	7.48639e-54	0.242671	Ero1l	1.98567e-13	0.609877	Ssrp1	6.53759e-187	1.46332	Ttc21a	1	1.9775	Adam10	4.62628e-49	0.923473	Rab7	6.37796e-30	0.530851	Mrps7	3.92114e-70	0.938703	Strap	8.96525e-68	0.932547	Rsph6a	1	1.90733	Psmd13	1.68465e-23	0.774948	Eya1	8.66777e-20	2.52555	Rpl21-ps4	1	1.85449	Pde4d	0.267944	1.23613	Prl2c3	1	0
540	Ick	4.55698e-97	0.89302	Nipsnap1	1.03017e-53	0.859249	Zbtb20	2.10712e-13	0.328767	Elavl1	7.70576e-187	1.3251	1700041G16Rik	1	2.62162	Prkar1a	4.69721e-49	0.655817	Arhgef2	7.42763e-30	1.02917	Eif3d	4.03477e-70	0.953017	Rgs10	9.60353e-68	1.44845	A4galt	1	2.44593	Coprs	1.7205e-23	1.05899	Hnrnpd	9.43985e-20	0.87679	Gm26792	1	1.60825	Lasp1	0.268063	0.589934	1700021F13Rik	1	0
541	Mapk8ip1	4.79306e-97	1.58537	Cluh	1.24396e-53	0.682195	Tjp3	2.18838e-13	0.558287	Clns1a	2.81911e-186	1.61727	Arhgap4	1	1.7	Pcmtd1	5.05786e-49	0.827187	Lrrfip1	7.87594e-30	0.542204	Ndufa12	4.74611e-70	0.718368	Psmd1	1.38259e-67	0.895077	Pla2g4d	1	2.34409	Ddx1	1.90475e-23	0.863427	Sh3bgrl3	1.20127e-19	0.862059	Gm38251	1	1.93958	Dusp16	0.26809	1.06122	Gm27196	1	0
542	Atcayos	6.38609e-97	2.52894	Reep4	1.36123e-53	0.737005	1110008F13Rik	2.40457e-13	0.327838	Elovl6	3.73549e-186	4.43869	Pcdhga11	1	2.70251	Mgat3	5.08271e-49	2.8567	Psme2	9.27662e-30	0.536741	Nop56	5.67299e-70	1.2298	Gipc1	1.38635e-67	1.02754	Hcrt	1	2.10859	D8Ertd738e	1.9833e-23	0.582606	Smarcc1	1.28752e-19	1.19741	Ntf3	1	1.82486	Gm26802	0.268474	2.58831	Tbx3os2	1	0
543	Tmem42	6.60668e-97	0.753038	Gpi1	1.44887e-53	0.43251	Ndst1	2.46844e-13	0.333364	Rbm8a	3.92027e-186	1.22654	Slc4a3	1	1.24901	Psmb6	5.10996e-49	0.564362	Cpq	1.22938e-29	1.31523	Dcun1d5	6.36728e-70	0.894559	Vma21	1.47556e-67	1.00846	6720483E21Rik	1	1.60378	Scd2	2.22457e-23	0.81844	Stx6	1.30703e-19	1.30225	2810407A14Rik	1	2.66255	Dopey1	0.268542	1.4356	Gm13247	1	0
544	Tbc1d30	1.99376e-96	2.0091	Ifi27	1.77066e-53	0.476936	2210013O21Rik	2.54138e-13	0.452639	Upk1b	6.51256e-186	5.21479	Tha1	1	1.26083	Skil	5.32971e-49	0.940632	Higd2a	1.2515e-29	0.590586	Nsmce1	7.14084e-70	0.936057	Cenpv	1.72209e-67	1.0401	Gfpt2	1	1.37393	Stt3b	2.60319e-23	0.801157	Magoh	1.60402e-19	0.941016	4930509G22Rik	1	1.71678	Bcl9l	0.26897	1.25162	Gpx5	1	0
545	Tnrc6b	2.45342e-96	0.667805	Megf6	2.25416e-53	0.631697	Rabep1	2.65661e-13	0.552118	Snx5	1.03053e-185	1.39237	Zfp953	1	1.46702	Csnk1e	5.73783e-49	0.883503	Ndufc2	1.47337e-29	0.314509	Prkar2a	1.01929e-69	0.90785	Bmyc	1.81264e-67	1.75694	Usp34	1	0.130046	Actl6a	2.96047e-23	0.839604	Erdr1	1.61988e-19	2.23525	Asb17os	1	1.48315	Fbxw4	0.269069	1.34092	Zfp804a	1	0
546	H6pd	2.50814e-96	0.789427	Daam1	2.89585e-53	0.600064	Chd3	2.89215e-13	0.308814	Zfp706	1.24746e-185	1.06054	Gm43625	1	2.00998	Eps8l2	8.05541e-49	1.22298	Cldn7	2.352e-29	0.489468	Psma4	1.0638e-69	0.808765	Psma7	2.05963e-67	0.735176	Kif5b	1	-0.187721	Slc24a5	3.17359e-23	1.3811	Ywhae	2.33566e-19	0.617562	P2rx6	1	1.88687	Hk2	0.273949	0.949079	Gm43069	1	0
547	Serpine2	2.78695e-96	0.920631	Atp5b	4.24707e-53	0.382475	Oplah	3.47809e-13	0.66626	Rpl6	1.84272e-185	0.630074	Hist1h3g	1	3.26171	Lgals3	1.26721e-48	1.0664	Sf3b5	2.48228e-29	0.551803	Pfdn4	1.14026e-69	1.0751	Ywhaq	2.07283e-67	0.706156	Gpc3	1	0.784466	Rps2	3.59298e-23	0.493154	Psmb2	2.57407e-19	0.78317	Hdac9	1	1.72711	Dock1	0.274222	0.76779	Gm11201	1	0
548	Creb3l1	4.72612e-96	1.22867	Slc16a7	4.93179e-53	1.22432	Idh3b	3.60178e-13	0.412466	Tcof1	2.92209e-185	2.34877	Clec3b	1	0.962134	Sugt1	1.42576e-48	0.838145	Wls	2.96802e-29	0.446878	Dpy30	1.26486e-69	0.883395	BC003965	2.18058e-67	1.14758	3830432H09Rik	1	2.27865	Isyna1	4.44632e-23	0.851647	Igfbp4	2.96065e-19	4.25172	4732465J04Rik	1	1.27613	Hdac4	0.274734	1.62204	Gm16064	1	0
549	Atp13a3	1.28919e-95	0.584458	Vcpkmt	5.24672e-53	0.930579	Gstm2	3.60915e-13	0.584597	Tacstd2	3.62682e-185	1.41808	Ppp1r18os	1	3.42971	Taf10	1.51039e-48	0.594849	Rnf13	3.31938e-29	0.879724	Ndufb8	2.01989e-69	0.695656	Cnih4	2.97571e-67	0.960998	AU015836	1	2.39066	Ak6	5.09422e-23	0.889846	Pir	3.47765e-19	1.89999	Nrxn2	1	3.15237	Topors	0.275413	0.875502	Tubal3	1	0
550	Crebrf	1.30558e-95	0.922183	Cpm	5.55136e-53	0.532223	Itpr2	4.00397e-13	0.358114	Gch1	4.13606e-185	1.70795	Gata2	1	7.06979	Ehf	1.61693e-48	0.959843	Pcolce	3.61463e-29	2.46549	Nsmce4a	2.92044e-69	0.848791	Vps35	3.8288e-67	0.871288	4930432K21Rik	1	1.77499	Ipo5	5.42192e-23	0.946682	Bmp5	3.51256e-19	1.3957	Gm8909	1	2.70106	Cds1	0.280882	1.24325	Oas1f	1	0
551	Mylk	1.05553e-94	0.817232	Rpl31	6.79838e-53	0.346054	Gstt2	4.23026e-13	0.47417	Ssr4	5.55567e-185	1.01859	Lrch4	1	3.95757	8430408G22Rik	1.68061e-48	2.25824	Mcl1	4.59867e-29	0.459087	Nol7	3.36293e-69	0.792937	Zcrb1	4.88464e-67	0.821298	B430218F22Rik	1	1.47372	Cd38	5.72342e-23	1.806	Plod2	3.72078e-19	3.32034	Gm29538	1	2.52731	Camk2g	0.281616	1.18202	Tlr1	1	0
552	Tceal8	1.46058e-94	0.708524	Ivd	1.48189e-52	0.635392	Id2	4.49662e-13	0.360958	Ndufa8	1.13913e-184	1.05473	Gm10643	1	1.53631	Ybx1	3.83528e-48	0.479466	Dnpep	5.28401e-29	0.955222	Cdk2ap2	4.48262e-69	0.784862	U2af1	8.27856e-67	0.862535	Col17a1	1	1.34568	2010107E04Rik	6.01643e-23	0.63942	Hacd2	4.23065e-19	1.22884	6820408C15Rik	1	3.05299	Furin	0.285061	1.11467	D930007J09Rik	1	0
553	Hspb8	2.21477e-94	0.990105	Prrc2b	1.53703e-52	0.444733	Paip2	4.5318e-13	0.269487	Mcm7	1.38384e-184	2.01267	Robo2	1	1.23156	Card19	3.8458e-48	1.00598	F3	5.47621e-29	0.960405	Ssr1	4.63954e-69	0.926123	Eif1	1.02469e-66	0.463457	F2rl3	1	0.904923	Pbdc1	6.46844e-23	0.998559	Prmt1	4.31181e-19	0.978752	Hmga2	1	1.31198	Nup214	0.286557	1.21334	Prl6a1	1	0
554	Kansl1l	2.63671e-94	1.18812	Urah	1.86622e-52	0.571296	Kcnc3	4.7051e-13	0.354343	Ruvbl1	1.49048e-184	1.91721	Acsbg2	1	5.92013	Gnb2	4.47668e-48	0.443133	Liph	6.06499e-29	1.2168	Tuba1c	4.99062e-69	1.21467	Dnajc10	1.25202e-66	1.08518	Gm26753	1	1.00649	Tpm3	6.94212e-23	0.641701	Rheb	4.33114e-19	0.798444	Zfp455	1	1.80057	Atp2c1	0.286557	1.01175	Carlr	1	0
555	Man2a1	4.48347e-94	0.932522	Rragd	2.12284e-52	0.993112	Srebf1	4.99937e-13	0.310547	Vta1	2.10614e-184	1.51964	Zfp446	1	1.23246	Mrpl24	6.68084e-48	0.761792	Hmgcs1	6.14788e-29	0.733961	Ndufb7	5.3356e-69	0.638272	Kras	1.30353e-66	0.800446	Nckap5los	1	1.60507	2810428I15Rik	7.11505e-23	0.740701	Bnip2	5.08874e-19	1.0874	Slc2a9	1	2.31601	Rc3h1	0.291242	1.4543	Sycp2l	1	0
556	Yod1	7.30947e-94	1.04957	Ldha	3.75588e-52	0.39991	Etl4	5.51594e-13	0.415633	Srm	3.46513e-184	2.17557	Cryba4	1	1.89646	Cebpb	9.20805e-48	0.814661	Eya2	6.73846e-29	1.39796	Tsfm	6.42089e-69	1.09826	Dnajb6	1.93648e-66	0.816098	1500009C09Rik	1	1.93128	Brd8	8.50881e-23	0.883735	Ier3	6.19123e-19	0.915455	Mmp25	1	1.77391	Taok1	0.292643	0.644112	RP23-354H24.9	1	0
557	Maged1	1.27441e-93	0.588409	Sptlc2	4.28765e-52	0.405987	Emb	5.77036e-13	0.317199	Vdac3	5.00321e-184	1.3581	Acrbp	1	1.07613	Ifngr2	9.27488e-48	1.11335	Klc3	9.39001e-29	1.54155	Incenp	6.42089e-69	2.3962	Ndufa12	1.99138e-66	0.755266	Syna	1	2.14853	Cox6b1	9.01087e-23	0.510405	Col4a6	6.70503e-19	4.54732	Drc7	1	2.65494	Ablim1	0.293527	1.46467	Gm43156	1	0
558	Tpt1	1.39828e-93	0.296579	Ndufs6	5.2368e-52	0.40108	D230025D16Rik	5.98654e-13	0.320204	Anxa5	6.2178e-184	1.34531	Spag8	1	2.58153	Bend7	1.66186e-47	0.806663	Fam195b	1.20913e-28	0.759577	Eef1e1	6.88969e-69	1.22957	Tjp2	2.62403e-66	0.852884	Fgf9	1	1.47258	Wnk4	9.56207e-23	1.13653	Wasf2	7.5617e-19	0.982164	Ceacam2	1	2.83916	Spry2	0.297603	0.631608	Bmp6	1	0
559	Tmbim6	1.47248e-93	0.348922	Nrep	6.2968e-52	0.778812	Map2k2	5.98654e-13	0.309506	Rnaseh2c	8.71467e-184	1.34111	Gm15612	1	5.54875	Ube2e2	2.0509e-47	1.12155	Slc48a1	1.30167e-28	0.790501	Lsm12	9.05903e-69	0.865577	Aprt	2.64791e-66	0.961674	Gm44214	1	1.58447	Id2	9.64255e-23	0.816105	Tmem2	7.92978e-19	1.56211	Gm7628	1	1.91443	Sptan1	0.298835	0.951577	Gm13920	1	0
560	Kank2	2.80162e-93	1.04275	Fbxo9	9.5841e-52	0.51063	Sdhd	6.05619e-13	0.326974	Pfdn2	1.26098e-183	0.99157	Gm27200	1	2.99013	Sap30	3.09733e-47	1.26936	Ube2q1	1.90255e-28	0.816731	Magoh	9.99789e-69	0.870006	Acot9	3.07759e-66	1.32938	Rapgef3os2	1	1.25723	Pafah1b3	1.21478e-22	0.773791	Fubp1	8.86682e-19	0.892333	Cfap126	1	2.2371	Nrip1	0.300181	0.85746	4921504E06Rik	1	0
561	Nasp	3.34743e-93	0.733056	Ergic2	1.72445e-51	0.534886	Pigyl	7.00263e-13	0.332728	Mad2l1	6.09542e-183	2.60056	Slc16a8	1	1.72332	Nrg1	3.34022e-47	2.44436	Tmem208	4.32515e-28	0.558334	Prpf40a	1.14144e-68	0.813119	Eef1b2	3.25928e-66	0.575324	Gm15261	1	1.46373	Ssr4	1.23948e-22	0.651429	Mecom	8.9057e-19	0.981321	Nup210l	1	1.2925	Brd3	0.300181	0.864088	Cdx2	1	0
562	Usp33	3.89231e-93	0.658825	Gys1	1.75601e-51	0.857069	Gga1	7.42882e-13	0.392185	Mal2	7.89175e-183	1.12582	Tmprss13	1	1.99708	Mapk13	3.49178e-47	0.837601	Pgap2	8.67257e-28	0.887177	Calm2	1.19795e-68	0.583928	Tmsb10	3.41005e-66	0.912667	Fgf17	1	2.72576	Rbbp4	1.24119e-22	0.788014	Dnajc8	9.12551e-19	0.841111	Trim10	1	1.79622	Gls	0.307685	0.704414	Gm27033	1	0
563	Tmem50b	8.66978e-93	0.576265	Esam	1.89456e-51	0.483808	Ndufa11	7.60469e-13	0.289866	Fkbp1a	9.98329e-183	0.995426	Gm11491	1	2.88258	Pdcd4	3.64544e-47	2.4236	Rusc2	1.64392e-27	2.07598	Hmmr	1.24025e-68	2.93481	Chmp5	4.13069e-66	0.717255	Gm9755	1	1.95374	Klk14	1.38099e-22	1.55519	Mrpl23	1.04814e-18	0.82725	Gm26704	1	2.29988	Klf15	0.3105	1.8585	Pdx1	1	0
564	Elfn1	2.35653e-92	2.05575	Atp5g1	4.24438e-51	0.398102	Fnta	8.13996e-13	0.374458	Ftl1	1.45986e-182	1.03408	E230001N04Rik	1	2.51235	Tln1	4.77635e-47	0.824419	Lrp10	1.65258e-27	0.709983	Dhfr	1.6394e-68	2.43023	Ndufaf4	4.39057e-66	1.42481	Gm16381	1	2.82857	Lrrc59	1.5425e-22	0.846156	Ptges	1.05691e-18	1.26075	4731419I09Rik	1	1.8028	Pcdhga8-1	0.310752	2.32385	2210019I11Rik	1	0
565	Csf2	4.91919e-92	1.89219	Col4a1	4.36356e-51	0.428018	Tmbim4	8.38417e-13	0.319161	Nip7	2.23975e-182	1.84523	Nkapl	1	1.31387	Cbr1	5.10409e-47	0.772244	Arhgdig	2.88256e-27	1.82902	Rpl36a	2.38168e-68	0.494713	Ndufs6	4.94711e-66	0.647043	Lrmp	1	2.52416	Kif18b	2.04571e-22	4.14764	Ssbp1	1.09871e-18	0.983923	2310016G11Rik	1	1.85044	Sept11	0.315361	0.958145	Gm12301	1	0
566	Slc6a6	6.95392e-92	0.67207	Ldhb	5.5704e-51	0.462098	Stard3	8.48467e-13	0.40945	Txndc17	2.24009e-182	1.02102	Cyb5d1	1	2.16942	Ing4	1.00909e-46	1.09808	Colgalt1	3.13088e-27	1.08327	Creld2	3.34984e-68	1.2972	Snx4	5.67939e-66	0.854919	Ntrk3	1	2.51545	Larp7	2.14415e-22	1.21949	Nucks1	2.03928e-18	0.909707	Arhgef15	1	1.32478	Ptpn1	0.318013	0.633644	Gpr158	1	0
567	Zbtb44	8.68288e-92	1.0579	Pcyt2	7.54411e-51	0.521945	Sec14l2	9.17375e-13	0.809725	Exosc8	2.66717e-182	1.95829	BC051142	1	1.62934	Jup	1.2554e-46	0.679345	Epb41l4b	4.94363e-27	1.80283	Prdx3	3.3535e-68	0.836231	Bola2	5.91471e-66	0.976892	Apom	1	2.13651	Mlec	2.19407e-22	0.765193	Scaf11	2.12126e-18	0.818798	RP23-366O14.4	1	1.57437	Spred1	0.318633	0.608405	Glp2r	1	0
568	Arl6ip1	1.28104e-91	0.493054	Rhoq	9.08499e-51	0.814875	Ppp1r14c	1.1311e-12	0.47571	Plscr1	8.9925e-182	1.73011	Gm4673	1	1.34047	Eif4a1	1.5794e-46	0.512699	Tpm3	8.4476e-27	0.429163	Fth1	3.91283e-68	0.556955	Mrpl35	6.87342e-66	1.15066	Gm29508	1	1.39394	Cacybp	2.21132e-22	0.769678	Hnrnpdl	2.23541e-18	0.719569	1700024P16Rik	1	1.83142	Fzd5	0.324658	1.21099	Srd5a2	1	0
569	Rbpjl	1.38944e-91	0.644975	Cadps2	9.2105e-51	0.868958	Msmo1	1.13652e-12	0.372376	Kdelr2	1.60604e-181	1.22862	Gm4755	1	1.44489	Pvrl2	1.82309e-46	0.612799	Aldh3b1	9.9926e-27	2.11166	Gtf2a2	4.39406e-68	0.921675	Twf1	8.4711e-66	0.948727	Slc35g3	1	1.18964	Lcorl	2.21956e-22	0.98791	Sorbs2	2.30592e-18	3.39573	Gm12996	1	1.40636	Maged1	0.325992	0.555803	Nxph2	1	0
570	Cdc14a	1.97234e-91	1.22417	Serpinf1	9.91649e-51	1.36081	Bmp5	1.15398e-12	0.517696	Med30	1.62368e-181	1.34163	C130050O18Rik	1	2.7511	Snap47	3.08217e-46	1.23513	Ntn4	1.05102e-26	3.63753	Tpx2	7.61752e-68	2.73893	Ugp2	1.43615e-65	0.950475	Srrm4	1	1.23922	Nono	2.26528e-22	0.729563	Limk2	2.61373e-18	1.27802	Gm15559	1	1.30952	Jag1	0.326109	1.42661	Gm12292	1	0
571	Zbtb7a	5.51809e-91	0.611395	Ptpn18	1.26077e-50	0.650622	Slco4c1	1.33045e-12	0.321835	Cenpf	2.15098e-181	3.33102	Map3k13	1	1.35771	BC005624	5.13471e-46	1.01184	Prkcd	1.37673e-26	1.04838	Rpn1	8.02351e-68	0.766344	Lamtor2	1.61248e-65	0.70867	BC043934	1	0.642134	Ndufaf2	2.43554e-22	0.96041	2900026A02Rik	2.69444e-18	1.78672	2810032G03Rik	1	1.33321	Thra	0.326182	1.08181	Pamr1	1	0
572	mt-Nd1	7.9764e-91	0.247927	mt-Atp8	2.19667e-50	0.351934	Gusb	1.72018e-12	0.561539	Arl4c	2.94203e-181	1.61488	Baiap2l2	1	1.684	Dusp7	5.9514e-46	1.46254	Tomm7	1.38059e-26	0.283424	Gjb3	8.04917e-68	1.41167	Vdac2	1.85103e-65	0.720216	Lrriq3	1	1.41309	Suz12	2.83889e-22	0.851058	Zswim6	2.69444e-18	1.5035	Nphs2	1	1.52521	Clic4	0.326598	0.962568	Ccdc42os	1	0
573	Bmf	1.16109e-90	1.27709	Gstt2	4.54278e-50	0.656433	Mctp1	1.83853e-12	2.49196	Hspa5	7.49243e-181	1.1286	Hepacam	1	1.01224	Ppp2cb	7.31194e-46	0.598824	Clstn1	1.61703e-26	0.948351	Dynll1	1.23298e-67	0.667962	Mrps7	2.11157e-65	0.941548	Pla2g3	1	1.9438	Bex2	3.05546e-22	1.22137	Htra1	3.52459e-18	1.77318	Plag1	1	2.09186	Pip5k1b	0.32677	0.81426	Gm12289	1	0
574	Sp3	1.16505e-90	0.799119	Smim20	5.34841e-50	0.584824	Agpat3	1.85924e-12	0.318835	Lmna	2.00004e-180	1.2562	Bloc1s6os	1	2.47012	Cmc1	7.54324e-46	0.862101	Mpp7	1.78881e-26	1.22377	Glud1	1.52067e-67	0.890553	St13	2.19498e-65	0.748241	BC001981	1	1.82517	Sdhb	3.17558e-22	0.738632	Adgrl2	3.57226e-18	1.38189	B3gnt8	1	1.7821	Efna2	0.332208	2.21626	1700019G24Rik	1	0
575	Kiz	2.47782e-90	1.02267	Pon3	7.35776e-50	0.450932	Synrg	1.87588e-12	0.450522	Sec61g	2.93387e-180	0.905098	Prss27	1	1.55327	Pkhd1	1.45905e-45	3.23948	Habp4	2.02779e-26	1.76576	Tbc1d15	1.88615e-67	1.16014	Cisd1	2.35898e-65	0.834728	Gm13572	1	1.50612	Atp5d	3.46691e-22	0.474889	Lypd2	3.57565e-18	3.40932	Pclo	1	1.54097	Pcmtd1	0.333117	0.645828	Gm10190	1	0
576	Il6st	5.44956e-90	0.823476	Sort1	9.83243e-50	0.447647	Gns	1.94569e-12	0.365443	Atic	1.37598e-179	2.1281	Nnmt	1	1.29168	Tcf7l2	1.51685e-45	1.44009	Arrdc1	2.1167e-26	0.79319	Ctsc	2.27741e-67	0.701734	Mmadhc	2.75529e-65	1.11655	Gm6525	1	2.77559	Babam1	3.65625e-22	0.896229	Tbc1d1	3.86497e-18	3.29786	Xrra1	1	2.76958	Dpp4	0.333292	0.661838	Tfpi2	1	0
577	Myh14	6.96716e-90	0.48812	Dpm3	1.00913e-49	0.420937	Morn2	1.95678e-12	0.590987	Ppp1ca	1.69642e-179	0.878805	Gm17203	1	1.71467	Gabarapl1	1.64336e-45	1.20804	Lamb2	2.82972e-26	1.26167	Rpl19	3.47919e-67	0.374507	Cfdp1	3.23278e-65	0.889286	Gm13710	1	1.92198	Cep192	4.20343e-22	2.05276	Hcfc1r1	4.37838e-18	0.819907	Asprv1	1	1.89945	Smad7	0.333956	0.890663	Kcnj12	1	0
578	Snx22	9.0099e-90	1.67169	Efna3	1.33303e-49	1.50848	Sord	1.95754e-12	0.587575	Rer1	3.35775e-179	1.02548	Slc22a21	1	1.71326	Klf5	1.64968e-45	0.932204	Cmtm4	3.67775e-26	1.25858	Cct4	4.77663e-67	0.767886	Sec22b	4.13478e-65	0.959323	Fgr	1	1.61559	Cenpu	4.83499e-22	1.72761	Lama5	4.5292e-18	1.1183	Trim72	1	2.39345	Plekhd1	0.333976	1.45429	Gm42906	1	0
579	Cytip	9.81779e-90	1.31775	Hnmt	2.01585e-49	0.809201	Dpp4	2.13759e-12	0.341185	Ebp	4.67703e-179	1.53789	Ndufb7	1	-0.107564	Rassf1	1.76558e-45	1.29522	Calcoco1	3.78912e-26	1.91	Clic1	4.78617e-67	0.686773	Pno1	4.80628e-65	1.29163	Hrasls5	1	1.6428	Pole4	5.42144e-22	0.8533	Ctf1	4.62619e-18	2.10918	1700001L19Rik	1	2.26213	Usp34	0.334552	0.453428	Slc47a1	1	0
580	Crebl2	1.00023e-89	1.45962	Uhrf1bp1l	4.37222e-49	0.429948	Uqcrc1	2.17138e-12	0.304251	Mettl9	4.73737e-179	1.52955	Pcp4l1	1	2.31148	Acp1	2.13976e-45	0.716675	St6galnac2	4.13438e-26	1.46487	Lsm8	7.17065e-67	1.09614	Tmem238	7.34916e-65	0.765511	Hrc	1	1.80344	Stip1	5.80783e-22	0.85899	Naaladl2	5.55706e-18	3.00911	Rgcc	1	0.122915	Rap1gap	0.334996	1.00458	Il2ra	1	0
581	Nfkb1	1.22286e-89	0.68398	Mpnd	4.60841e-49	0.604983	Lrrk2	2.17537e-12	0.340576	Mcm4	5.58043e-179	2.6116	Calb1	1	4.2022	Lmcd1	2.26701e-45	3.82179	Psmd13	4.18366e-26	0.675966	Uqcrb	1.0171e-66	0.606199	Eif2s2	1.06705e-64	0.734976	Gm37933	1	1.27278	Sdf2l1	6.46724e-22	0.857956	Skil	5.78662e-18	1.0812	Mreg	1	2.40299	Clock	0.33617	0.958877	E030013I19Rik	1	0
582	Bcl6	1.43537e-89	1.05157	Usp33	4.96518e-49	0.440694	Clip4	2.20091e-12	0.332853	Pfdn1	7.51684e-179	1.13	Podn	1	1.58323	Adgrl2	2.28907e-45	1.24485	2810474O19Rik	6.62474e-26	0.807837	Ap1s1	1.32449e-66	0.882397	Rps12	1.06705e-64	0.450685	Krt20	1	0.70415	Psmb5	6.49351e-22	0.683244	Ltbp1	5.79126e-18	4.05369	Gm15608	1	1.79042	Purb	0.342393	0.415476	Gm12962	1	0
583	Vasn	1.48482e-89	1.16387	Rps9	6.19903e-49	0.231527	Abhd14b	2.36643e-12	0.448611	Psmb4	7.8862e-179	0.984562	Ttll8	1	1.17499	Gsta4	2.61914e-45	0.765152	Xrn2	9.63319e-26	0.620462	Blvrb	1.49108e-66	1.0267	Gsta2	1.11535e-64	3.44679	Prrg3	1	0.438929	Psma1	6.94865e-22	0.721803	Ssrp1	5.9316e-18	1.02058	Gm12766	1	1.3367	Tapbp	0.342393	0.662419	Gm37565	1	0
584	Arrdc3	2.54331e-89	1.32959	Trabd	6.86014e-49	0.516401	Man2b1	2.41689e-12	0.663939	Dnmt1	8.70559e-179	1.82593	Cecr6	1	1.37342	Krit1	2.80104e-45	1.05518	Il10rb	1.24153e-25	1.05518	Phb2	1.96608e-66	0.755991	Akr1b3	1.20622e-64	0.953535	Rpl23	1	-0.146301	Mrpl12	6.99452e-22	0.749175	Itm2c	5.94767e-18	0.755869	Vamp1	1	1.3763	Kcnk6	0.342745	2.47488	Mfap4	1	0
585	Prr15l	3.51579e-89	0.56186	St6galnac4	7.25228e-49	0.664162	Dctn3	2.47634e-12	0.280426	Pebp1	8.89827e-179	0.982592	Wdr38	1	1.67272	Ephx1	3.18572e-45	1.5261	Mapre3	1.71335e-25	1.6975	Usp14	3.26932e-66	0.914528	Ethe1	1.24626e-64	1.57694	Ulk4	1	1.22049	Trim28	7.97982e-22	0.813056	Arhgdib	6.27474e-18	5.67165	Kcnmb2	1	1.8516	Eif4h	0.345109	0.403089	Gm43153	1	0
586	Smad7	4.47925e-89	0.854821	Prdx4	8.2928e-49	0.481496	Acox1	2.90642e-12	0.328873	Tubb6	3.54517e-178	2.482	Gm16279	1	1.92354	Nptn	5.64797e-45	0.808229	Pitpnm3	1.82975e-25	2.26366	Ppih	3.99217e-66	1.51862	G3bp2	1.30196e-64	0.822596	Gm10784	1	2.4655	Exosc8	8.18286e-22	1.0723	Nt5e	8.5063e-18	1.2053	Snx20	1	1.37838	2610507B11Rik	0.345913	0.80625	Gm12273	1	0
587	S100pbp	5.73762e-89	1.23618	Kif13a	8.49057e-49	0.589503	Rab9	3.25754e-12	0.296356	Lig1	6.57704e-178	2.44866	Mb21d1	1	1.32914	Yy1	6.28345e-45	0.792	Otud7b	1.84114e-25	1.17867	Esco2	3.99278e-66	2.43067	Ehd2	1.74492e-64	1.03411	Scn4a	1	1.37548	Limd1	8.97334e-22	0.795507	Nfic	8.5063e-18	0.950879	Prox2os	1	1.47739	Larp1	0.345913	0.662169	Malrd1	1	0
588	St6galnac4	7.2671e-89	0.979443	Gm933	1.01853e-48	1.76695	Tmem245	3.40242e-12	0.287769	Rnf7	7.93702e-178	1.06325	Mitf	1	0.915818	4931406P16Rik	7.14058e-45	1.28683	Lama5	1.86947e-25	1.21175	Nars	3.99278e-66	0.918787	Zmat3	2.34416e-64	1.62364	Gm26899	1	1.75314	Ppp1cc	9.55141e-22	0.751279	Sobp	8.77746e-18	9.01712	Cldn11	1	1.10774	Oaz2	0.351766	0.490624	8430423G03Rik	1	0
589	Txnrd3	7.49265e-89	1.02935	Cbr1	1.13788e-48	0.568361	Prnp	3.79111e-12	0.298397	Mrpl35	7.94401e-178	1.60244	9930022D16Rik	1	2.23257	Tsg101	7.93824e-45	0.788693	Chchd2	2.2668e-25	0.162354	Nhp2l1	4.3631e-66	0.744864	Mrpl13	3.06925e-64	0.977961	Gjc1	1	0.715935	Pcna	9.58414e-22	1.57826	Ddi2	9.11662e-18	1.23526	Gm7808	1	1.7033	Scd2	0.353637	0.56506	Gm6408	1	0
590	Cdkn2aip	1.42522e-88	1.23564	Cbr3	1.80102e-48	0.580067	Sumo1	4.00288e-12	0.292615	Dazap1	8.31044e-178	1.24842	Plin1	1	2.18218	Rab14	8.50551e-45	0.502005	Rab2a	2.47032e-25	0.422477	Psmb6	4.64958e-66	0.68089	Eif4g2	3.46681e-64	0.628928	Wee2	1	0.303059	Cnih4	1.12251e-21	0.765262	Srsf9	9.43297e-18	0.791621	Tescl	1	2.43184	Mxd1	0.354381	1.19447	Capn13	1	0
591	Cecr2	2.16593e-88	1.34544	2810428I15Rik	1.87613e-48	0.448546	Clptm1	4.06158e-12	0.355354	Slc7a11	1.08952e-177	2.54627	Pcdh10	1	4.8077	Mettl9	8.7123e-45	1.07694	Wipf3	2.6978e-25	3.18191	Bub1	4.68612e-66	2.32827	Eif3m	6.02385e-64	0.771959	Pirb	1	1.05239	Ostc	1.14785e-21	0.729352	Mmp14	9.82508e-18	1.59	Tmem89	1	1.8879	Ubn1	0.354759	0.753708	Prl2b1	1	0
592	Dcaf11	2.29332e-88	0.62464	Psap	2.10066e-48	0.418311	Mrps21	4.41102e-12	0.303834	Fam96b	1.28417e-177	1.33686	Gm38392	1	3.01046	Timm10b	1.12831e-44	0.726115	Rabgap1l	3.38171e-25	0.689078	Areg	4.72471e-66	1.06539	Ier3ip1	6.61186e-64	0.81699	Slc26a8	1	1.11155	Tmem56	1.34512e-21	0.924292	Tax1bp1	1.1772e-17	0.709891	Shisa2	1	2.17318	Hap1	0.356272	1.71312	Serpinb9g	1	0
593	Clk4	1.33084e-87	0.638574	Plxna4	3.79106e-48	0.642904	BC004004	4.80177e-12	0.399038	Nop10	1.41746e-177	0.974957	Nxnl1	1	2.72642	Mnat1	1.66465e-44	1.16365	Fuca2	3.61824e-25	0.866034	Colgalt1	6.24585e-66	0.989159	Hif1a	6.61635e-64	0.892208	9330136K24Rik	1	0.870221	Baz1b	1.43102e-21	0.811809	Ggh	1.33156e-17	2.27454	Crispld2	1	1.29752	Creb3l1	0.357871	1.25694	Fbxo39	1	0
594	Sirt1	1.62262e-87	1.84421	Nmt1	3.89095e-48	0.44386	Tmx4	5.46977e-12	0.68213	Eif3d	4.55527e-177	1.36117	AI429214	1	1.39417	Cda	1.91049e-44	2.35933	Slc7a7	4.07914e-25	2.93372	Tubg1	7.27001e-66	1.38391	Liph	6.94352e-64	1.15167	Pgbd1	1	1.62343	Pfdn1	1.51359e-21	0.702063	Cdk6	1.36002e-17	2.16641	4930599N23Rik	1	1.96249	Cdc42ep4	0.358411	1.03477	Serpinb9e	1	0
595	Tmem243	3.05468e-87	0.685686	Stard5	4.3465e-48	1.25893	Maob	5.54968e-12	0.371047	Cenpm	5.64502e-177	2.95306	Caskin1	1	1.70932	Myo10	2.0884e-44	1.17895	Fam134b	5.11874e-25	0.856296	Ywhaq	1.06412e-65	0.662989	Capza1	7.81064e-64	1.01365	Igdcc4	1	1.22469	Pgam1	1.64452e-21	0.781934	4930523C07Rik	1.43798e-17	0.997322	C1ql3	1	1.28324	Zfp516	0.362743	1.03823	Ccl11	1	0
596	Pex11a	3.3577e-87	1.13075	Rtkn	5.70484e-48	0.541194	Ap2s1	5.93475e-12	0.303481	Ddx21	1.62625e-176	1.71054	Sapcd1	1	1.47137	Llph	2.32433e-44	0.778583	Snap47	5.54414e-25	1.33612	Slc25a3	1.9989e-65	0.512459	Atp6v1h	7.91622e-64	1.09508	Fgf2	1	1.31721	Gsta3	1.90598e-21	0.765736	Lepr	1.5504e-17	7.26727	Gm26546	1	1.49393	Pds5b	0.365316	1.28092	Mylk4	1	0
597	Slc37a1	7.48225e-87	0.980366	Coq10a	6.84243e-48	0.919252	Ly6c1	6.37085e-12	0.405492	Abracl	5.2889e-176	1.14684	Rpl13	1	-0.0408584	Prep	2.48519e-44	1.25423	Pdcd10	5.86304e-25	0.589028	Srsf10	2.10927e-65	0.795569	Mrpl17	8.09599e-64	0.938453	Gm5111	1	2.14339	Rps6ka3	1.99366e-21	0.751172	Pdgfc	1.73879e-17	4.27277	Hipk4	1	1.25503	Slc7a4	0.367456	2.10529	Fam43b	1	0
598	Gm11744	8.03106e-87	1.72252	Atp6v1d	8.9981e-48	0.453013	Hbp1	6.70885e-12	0.315025	Nedd8	5.73904e-176	0.865534	Bcl11b	1	1.49158	Grpel1	4.01877e-44	0.687163	Igfbp2	6.35274e-25	6.61467	Vdac3	3.31845e-65	0.901832	Vdac3	9.7717e-64	0.922522	Kcnab2	1	1.94394	Snrnp40	2.05747e-21	0.844237	Psap	1.75273e-17	0.827912	Mgam	1	1.3306	Ddx17	0.367456	0.674794	Fkbp6	1	0
599	Ier5	1.38438e-86	0.804982	Wbp1	1.16007e-47	0.536566	Prkab1	6.74901e-12	0.408656	Tpm4	1.08217e-175	1.05803	4833418N02Rik	1	1.20018	Ahnak	4.308e-44	0.742309	Ccdc92	6.58884e-25	2.61469	Ndufs6	3.52531e-65	0.622467	Zwint	1.10909e-63	1.09204	2310043O21Rik	1	0.903632	Gpc6	2.11962e-21	2.14112	S100a14	1.92638e-17	0.892154	Etnk2	1	2.17108	Afap1l1	0.36989	1.21206	Cldn13	1	0
600	Use1	2.53794e-86	0.622204	Fkbp4	2.23841e-47	0.405585	Tmco3	6.84861e-12	0.532782	Cnn3	1.73296e-175	2.70462	Gm16183	1	3.10931	Naa20	4.57479e-44	0.88743	Hmg20b	7.72737e-25	0.77846	Usp1	3.5735e-65	1.40734	Uqcrc2	1.11872e-63	0.797232	Tmem169	1	1.6192	Chaf1b	2.14879e-21	2.24859	Cd81	1.9278e-17	0.700368	Fezf1	1	2.6577	Exoc8	0.373259	1.31484	Wbscr28	1	0
601	Elmod3	2.71824e-86	1.41281	Gng12	2.44842e-47	0.44278	Fads1	6.86938e-12	0.335529	Slc25a24	2.00324e-175	1.99248	Gm15912	1	1.40339	Snx3	5.11889e-44	0.568928	Spcs2	7.91495e-25	0.360314	Nxt1	4.72732e-65	1.17225	Ahsa1	1.17654e-63	0.973026	Asic1	1	1.63574	Calm2	2.36558e-21	0.539373	Pard6g	2.13899e-17	2.3118	4930451G09Rik	1	2.1873	Lgals4	0.373305	2.77038	Spata22	1	0
602	Setd1b	3.61678e-86	0.994082	Ros1	7.60921e-47	2.76101	Rabgap1l	6.86938e-12	0.310842	Marcks	2.20183e-175	2.10269	BC001981	1	2.94691	Tmbim1	5.4215e-44	0.968265	Psma7	9.05788e-25	0.379995	Sdhd	4.73854e-65	0.804457	Ddx47	1.23705e-63	1.17611	Scml4	1	1.61842	Cd164l2	2.51458e-21	1.15743	Rock1	2.24311e-17	0.725456	H2afb1	1	1.23851	Mapk8ip1	0.374357	1.54964	4930563F08Rik	1	0
603	Efna2	5.20163e-86	2.81753	H2-Ab1	9.46237e-47	0.566224	Cdc25b	6.86938e-12	0.618479	Nop56	3.80818e-175	1.73003	1700014D04Rik	1	2.42696	Hspa4	5.50347e-44	0.730864	Dynlt3	1.06167e-24	0.514376	Rbpms	5.40934e-65	0.8275	Tmem208	3.81335e-63	0.774581	Pde11a	1	1.27802	1110008P14Rik	2.64966e-21	0.70359	Hnrnpm	2.57941e-17	0.790319	Tekt4	1	2.4553	Pcm1	0.374416	0.582939	Sept14	1	0
604	Filip1l	6.1459e-86	1.33611	2300009A05Rik	1.54688e-46	0.648304	Dexi	7.05569e-12	0.584628	Cyp1b1	7.59964e-175	4.54719	Sec1	1	1.20682	Pigp	5.95433e-44	0.792189	Sod2	1.34443e-24	0.457873	Eno1	5.9622e-65	0.928207	Snrpc	4.20819e-63	0.929125	Pde2a	1	1.56129	Tspan4	2.66552e-21	1.07962	Ube2f	2.58305e-17	1.00567	Styx	1	2.38405	Crtc3	0.374416	1.7044	Gm16075	1	0
605	Cdkn1a	6.24756e-86	0.520617	Cox20	2.20604e-46	0.507241	Syngr1	7.18897e-12	0.418026	Ormdl2	8.0418e-175	1.24995	4930463O16Rik	1	3.54738	Ppfibp1	6.59489e-44	1.01305	Tmc4	1.40293e-24	0.759857	Cenpf	6.93993e-65	2.63357	Pcbd2	4.41533e-63	0.978375	Rab33a	1	1.77605	Ndufb5	2.67704e-21	0.565832	Lsm5	2.99653e-17	1.10109	Zmynd12	1	2.08894	Lncpint	0.378279	2.2171	Sohlh1	1	0
606	Fam126b	9.69542e-86	0.842664	Rgl2	3.11192e-46	0.738733	Tmem110	7.29031e-12	0.342333	S100a10	1.50677e-174	1.2392	Amigo2	1	1.82712	Plscr1	7.7334e-44	1.27105	Uqcrb	1.89181e-24	0.283114	Ywhae	7.99724e-65	0.577876	Kcnk2	4.66488e-63	1.62251	Gm12525	1	2.41875	Cinp	2.97761e-21	1.18847	Fam101a	3.25841e-17	7.69402	Ccdc24	1	1.95904	H6pd	0.379608	0.979097	Prl5a1	1	0
607	Atf7ip	3.62997e-85	0.793698	Hddc3	3.16514e-46	0.616111	Mocs1	7.32963e-12	0.991597	Ssx2ip	2.22102e-174	1.52882	Btla	1	2.41081	Epb41l2	9.17801e-44	2.51949	Cyba	2.53874e-24	0.641331	Nop10	1.05669e-64	0.669634	Arpc1a	5.17635e-63	0.638025	Gm15718	1	1.73588	Filip1	2.9913e-21	1.46161	Rpl17	4.17681e-17	0.46075	Alpk3	1	1.04948	Car2	0.381213	0.756644	Tmigd1	1	0
608	Fam129b	3.75117e-85	0.514323	Snapc5	4.86904e-46	0.515216	Cmtm6	7.55116e-12	0.343121	Rfc5	3.55001e-174	2.29378	Prr15l	1	0.0426678	Hs2st1	1.08867e-43	0.822676	Ndufa1	3.21546e-24	0.373431	Ssna1	1.06369e-64	0.931041	Tceal8	6.30506e-63	0.945884	Ubd	1	1.30645	Snrpa1	3.23059e-21	0.789244	Cradd	4.20137e-17	1.58602	Shank2	1	1.76709	Syt7	0.382852	1.43007	Myl10	1	0
609	Mitf	5.35433e-85	2.3466	Ubxn6	4.97095e-46	0.525711	Epn3	8.11744e-12	0.379803	Atad2	4.38961e-174	2.18343	Cpne1	1	4.11089	Cdkn2a	1.34874e-43	3.08233	Ube2b	3.3696e-24	0.386134	Rbm8a	1.4933e-64	0.792094	Tmco1	7.25357e-63	0.768158	BC021785	1	0.694982	Ppa2	3.31311e-21	0.71333	Slc16a11	4.21887e-17	2.79419	Gm26901	1	2.1417	Rhpn2	0.382852	2.34434	Wscd1	1	0
610	Fam184a	1.23506e-84	1.877	Hspe1	5.97821e-46	0.368557	D8Ertd738e	8.52007e-12	0.248711	Slc4a7	5.54934e-174	2.08778	4930407I10Rik	1	2.94922	Celf4	1.38001e-43	1.60491	Abhd17c	4.30059e-24	1.14049	Clns1a	1.50462e-64	1.05097	Rpl17	7.78609e-63	0.530245	Vipr1	1	0.784072	Prrg3	3.34076e-21	0.802065	Mier1	4.67626e-17	1.07913	Slc25a34	1	2.26959	Mxd4	0.384762	0.597649	Ccdc42	1	0
611	Crebbp	1.32699e-84	0.652671	Stt3b	8.97307e-46	0.487008	Arpc1a	9.13917e-12	0.273505	Gjb3	7.38682e-174	1.84624	Muc4	1	0.816358	Dnajc8	1.3957e-43	0.698873	Psca	4.32133e-24	0.835277	Atp5j2	1.64895e-64	0.54959	Mrpl28	8.45625e-63	0.847968	Cacna2d4	1	0.247921	Get4	3.62116e-21	0.861818	Mrpl52	4.67626e-17	0.62747	Hist2h4	1	1.66285	Rbm27	0.387795	0.948767	Gm42562	1	0
612	Pcyt1a	3.03815e-84	0.740378	S100a1	1.05387e-45	0.376544	Ikbkap	1.06893e-11	0.607386	Eif3c	8.87321e-174	1.0018	Cabp2	1	1.3874	Ppp1r11	1.50304e-43	0.842003	Med30	4.87357e-24	0.749411	Impdh2	1.77498e-64	1.06506	Ahcyl1	1.00014e-62	1.04358	Upk3b	1	1.68921	Mvk	4.66534e-21	0.97429	Trappc6a	5.26262e-17	0.883589	Igsf9b	1	1.5073	Ehmt2	0.388367	0.9005	Il1f10	1	0
613	Cnot6l	4.49835e-84	0.701373	Stx8	2.07987e-45	0.44946	Nupr1	1.1088e-11	0.34971	Noc2l	1.03456e-173	1.83556	6030468B19Rik	1	2.33354	Brk1	1.71856e-43	0.556191	Oaz1	4.90399e-24	0.165224	Sfn	2.1229e-64	1.05161	Trappc4	1.24976e-62	0.871423	Gm13610	1	2.00992	Lin9	5.08846e-21	2.09498	Gdpd2	5.49068e-17	3.41982	Gm37240	1	1.65707	Tmem110	0.390093	0.744498	Alox12b	1	0
614	Kdm7a	6.39827e-84	0.9376	Pld3	2.81811e-45	0.662436	Fgfr1op	1.19221e-11	0.495653	Baz1a	1.96432e-173	1.77392	Gm42893	1	2.40999	Stk17b	1.83151e-43	1.37482	Tnfrsf12a	5.57596e-24	0.843412	Hspa14	2.22866e-64	1.17656	Eif3i	1.38661e-62	0.705993	Ifitm5	1	2.42231	Acp1	5.08846e-21	0.745859	Kdm5b	5.78854e-17	1.00305	Rinl	1	1.92777	H2-T23	0.392727	1.07629	Gm42421	1	0
615	Ttn	1.65053e-83	1.76043	RP24-330M21.1	3.45869e-45	0.596308	Akap8l	1.35894e-11	0.4435	Tmed5	2.2271e-173	1.44625	Nefm	1	2.94838	Hn1	1.88458e-43	0.813153	mt-Atp6	5.96364e-24	0.143735	Yrdc	2.50135e-64	0.987434	Mrps17	1.42615e-62	0.923643	Mmp27	1	0.883805	Emc8	6.26302e-21	0.81982	St5	5.84275e-17	1.56357	Gm26590	1	2.09493	Nasp	0.394077	0.864198	Gm16984	1	0
616	Ctsc	2.2023e-83	0.546019	Il34	3.59333e-45	0.959541	Ccdc186	1.41948e-11	0.478986	Orc6	6.00793e-173	1.7632	Gm16386	1	1.73978	Pxdn	1.91657e-43	2.66602	Gtf2b	6.02013e-24	0.806452	Prrc2c	2.66808e-64	0.683861	Gnai3	1.51484e-62	0.871277	Lrrc52	1	0.995215	Poc1a	6.33016e-21	1.67998	Uqcrc1	6.47489e-17	0.81998	Stk31	1	2.2715	Sel1l	0.394407	0.465065	Gm16122	1	0
617	Tmem28	6.42631e-83	2.78076	H2-Aa	3.61308e-45	0.708851	Polr1c	1.54745e-11	0.307916	Arpp19	1.03106e-172	0.949264	Lrrc74b	1	1.33805	Chmp3	2.33918e-43	0.768373	Tbrg1	6.49906e-24	0.63283	Fubp1	3.12628e-64	0.847507	Fdx1l	1.59675e-62	1.21714	Gm15856	1	1.07111	Cyb561	7.3098e-21	0.832475	Txnl1	6.64198e-17	0.777371	Fez1	1	1.53755	Cat	0.39545	0.588819	Gal3st4	1	0
618	Adgrg1	1.07827e-82	0.493929	Pgd	3.68567e-45	0.437565	Tmem184c	1.62828e-11	0.536133	Polr3k	1.57798e-172	1.43134	Gm26890	1	1.11354	Smarcc1	2.68577e-43	0.99546	Cttnbp2nl	6.93988e-24	1.65866	Serp1	5.1432e-64	0.741726	Tmem183a	2.00008e-62	0.978442	Gh	1	1.68268	Elof1	7.3613e-21	0.725116	Hes6	6.95763e-17	1.23163	Gm17615	1	1.31371	Zfp710	0.39545	1.58973	Gm43645	1	0
619	Clmn	1.3651e-82	0.909892	Uqcrc1	3.92593e-45	0.428833	Apool	1.66381e-11	0.540289	Aars	1.59969e-172	1.40744	Mycbpap	1	1.27542	Rap1a	2.78091e-43	0.607614	Fam174a	8.61396e-24	0.988712	Anp32e	6.1811e-64	0.938735	Snx3	2.85744e-62	0.682979	Fcer1g	1	1.05371	Stk16	7.36463e-21	0.814595	Usp46	7.07987e-17	1.11975	Adcy5	1	0.948111	Tardbp	0.395844	0.459034	Mgl2	1	0
620	Tmem59	1.38449e-82	0.422136	Ccz1	4.30876e-45	0.423116	Bloc1s1	1.72278e-11	1.08894	Gpatch4	2.52162e-172	1.95512	Ceacam19	1	6.52842	Klc3	3.48642e-43	1.29605	Mrpl23	9.27245e-24	0.576512	Psmc6	8.06986e-64	0.84273	Spint2	3.06739e-62	0.430225	Gm26891	1	2.13912	H3f3a	7.40438e-21	0.400681	Clta	8.01617e-17	0.583885	Cd55b	1	1.64039	Zbtb44	0.398512	0.931851	Clec10a	1	0
621	Rbms1	1.61894e-82	0.468028	Camk1	4.62083e-45	0.511505	Pon2	1.72786e-11	0.282569	Eif1a	3.16225e-172	1.24885	Grin3a	1	3.64928	Mmp11	4.75481e-43	1.61342	Rap1b	9.77716e-24	0.532981	S100a11	1.18982e-63	0.667507	Ybx3	5.30047e-62	0.926753	Tvp23a	1	2.68461	Grhpr	7.56399e-21	0.890836	Fblim1	8.67645e-17	2.67778	Scn1a	1	0	Ctage5	0.400802	0.453016	Gm454	1	0
622	Vezf1	1.91735e-82	0.807743	Rpl32	5.53609e-45	0.233373	Commd6	1.88213e-11	0.341641	Hmmr	3.51573e-172	3.25048	Psmb11	1	3.46153	Gipc1	4.85125e-43	0.919136	Ptpn14	1.18861e-23	1.75198	Rpa2	1.28386e-63	1.96709	Rpl13	7.04206e-62	0.387856	Fam124b	1	1.20147	Sephs1	8.05509e-21	1.06853	Plch2	8.97974e-17	3.55621	Csrnp3	1	0	Lrp6	0.40126	0.953506	C1qa	1	0
623	Fasn	3.27112e-82	0.780122	Slc39a10	5.58109e-45	0.908221	Cacna1c	2.01805e-11	0.905252	Sdpr	3.64776e-172	1.91342	Gm26555	1	3.16166	Dlgap4	5.01161e-43	0.963779	Psmb6	1.21625e-23	0.372274	Zfp91	2.01554e-63	0.72397	Emp1	9.19206e-62	1.37327	Gm27241	1	2.14197	Ola1	8.13617e-21	0.782141	Ammecr1	1.03011e-16	2.19917	Gm6034	1	0	Pum1	0.402356	0.548119	Gm15498	1	0
624	Fosl2	3.55123e-82	1.03152	Tmem192	7.43539e-45	0.886037	Nr1h2	2.03434e-11	0.394373	Mrps25	8.63482e-172	1.43822	Fstl4	1	1.94588	Os9	5.0581e-43	0.813197	Psmc2	2.26672e-23	0.699118	Mrpl34	2.42878e-63	0.785125	Zbtb8os	1.1334e-61	1.02801	4930412M03Rik	1	1.19003	Hist1h4d	8.81208e-21	1.65385	Phf3	1.03588e-16	0.819027	6030471H07Rik	1	0	Sort1	0.402844	0.868867	Gltpd2	1	0
625	Cers4	5.5459e-82	1.84019	Rilp	9.18847e-45	0.888515	Pitpnm2	2.04355e-11	0.568142	Lmo7	1.32078e-171	1.26766	Gm26909	1	2.40483	Kifc3	5.51201e-43	1.44241	Arhgap5	2.94676e-23	0.755583	Calm3	2.42878e-63	0.736465	Mdm2	1.62982e-61	1.12461	Gm10083	1	0.389702	Cenpl	1.01389e-20	2.44077	Add3	1.22432e-16	1.10349	Gm13272	1	0	Gm12216	0.405577	2.08064	2410021H03Rik	1	0
626	Aldh1l1	1.38789e-81	1.67971	Osgin1	9.48379e-45	0.610931	Sharpin	2.09172e-11	0.683495	Plek2	2.41955e-171	2.88743	Gm12256	1	5.57897	Xrn2	6.54424e-43	0.655272	Vcl	3.18258e-23	1.0013	Dnajc9	3.01363e-63	1.38187	D5Ertd579e	1.63342e-61	1.31908	Zfp449	1	1.79445	Coa3	1.22551e-20	0.630496	Srsf1	1.73994e-16	0.900816	Gm13285	1	0	Ino80d	0.406083	1.05377	Tmem200c	1	0
627	Rybp	1.94528e-81	1.10509	Pde7b	1.77859e-44	1.07422	Dnajc1	2.09696e-11	0.335759	Tmod3	6.54237e-171	1.18222	Tcam1	1	2.49469	Rbm25	6.97389e-43	0.58548	Gm42418	4.12045e-23	0.54574	Psmd1	3.08871e-63	0.821799	Cfap52	1.68701e-61	2.93909	Tnxb	1	1.52594	Sec61b	1.38053e-20	0.567307	H1fx	1.75897e-16	3.61862	Ifnz	1	0	Gna13	0.407272	0.748033	RP23-350G1.5	1	0
628	Zmym5	2.45301e-81	0.818172	Amfr	2.6501e-44	0.413193	Atp5b	2.1514e-11	0.252074	Ppm1g	8.49384e-171	1.2947	Gm5475	1	2.05867	Eif2s2	7.17934e-43	0.590782	Eif4e2	4.20731e-23	0.708468	Fam96a	3.54804e-63	0.842648	Cd200	2.21044e-61	0.958739	Msh4	1	1.77864	Mrps28	1.49436e-20	0.826301	Palmd	1.88835e-16	4.19598	Zfp804a	1	0	Polg2	0.408119	2.12385	Gm9936	1	0
629	Myh7	2.72136e-81	1.15554	Tanc2	2.70916e-44	0.436975	Akr7a5	2.42947e-11	0.332229	Psmc2	2.35638e-170	1.29175	BC068281	1	1.40462	Rab38	7.56547e-43	1.38692	Pold4	5.27524e-23	1.14109	Acot7	3.69214e-63	1.1165	Mal	3.08359e-61	1.02612	Tmprss13	1	0.817	Cnot6	1.56104e-20	0.740707	Sox4	1.97657e-16	0.809344	Gm29137	1	0	Ntn1	0.410687	2.09733	Ccl1	1	0
630	Kctd10	3.72509e-81	0.612183	Pcca	2.90907e-44	0.690011	Dpp7	2.73033e-11	1.00549	Nop16	4.13912e-170	1.94133	Gm14302	1	2.55246	Bod1l	8.74262e-43	0.833441	Brk1	5.7058e-23	0.405217	Smarca5	4.40725e-63	0.796329	Eif4e	3.40165e-61	0.931962	Tubb3	1	1.11682	Bad	1.76192e-20	0.751428	Qsox1	2.00573e-16	1.44554	1700029F12Rik	1	0	Mon2	0.412529	0.994776	Nkx3-2	1	0
631	Srsf7	3.88665e-81	0.541091	Pdha1	3.78286e-44	0.436678	Akr1c19	2.76152e-11	0.486336	Rcc2	1.20336e-169	1.40079	Gm5627	1	5.73905	Fam213a	9.13865e-43	1.20264	Ten1	5.74342e-23	0.869403	Clspn	4.61928e-63	2.75501	Brix1	3.95655e-61	1.16581	Ecm2	1	1.46679	Cmtm8	1.81169e-20	0.605963	Zfp608	2.03264e-16	1.22146	Ces5a	1	0	Maff	0.416521	1.08885	Csrnp3	1	0
632	Tspan11	4.11531e-81	0.653703	Tex15	4.90995e-44	0.596825	Hc	3.46056e-11	0.418721	Hspa9	2.13121e-169	1.15149	E030044B06Rik	1	1.31537	Snrpd3	9.427e-43	0.777202	Ift43	6.39615e-23	0.969809	Psmd3	4.82199e-63	0.842021	Rbms2	4.6518e-61	1.05216	Afm	1	1.9243	Ap2s1	1.83491e-20	0.716353	Gfra1	2.04514e-16	5.17221	RP23-170L10.2	1	0	Ubtf	0.41896	0.764202	Naa11	1	0
633	Tmem8	5.15042e-81	1.23538	Stap2	5.31407e-44	0.627413	Mlx	3.93095e-11	0.383559	Gins2	3.90638e-169	2.94652	Gm12766	1	1.44894	Cish	9.43035e-43	1.20267	Ube2s	6.80618e-23	0.497326	Stt3a	5.89847e-63	0.857704	Prdx5	5.13395e-61	0.66415	2210417A02Rik	1	2.26919	Rps20	2.05717e-20	0.358803	Fgfbp1	2.53297e-16	1.38977	Isl1	1	0	Tinag	0.419376	1.15974	C79798	1	0
634	Golph3	5.15831e-81	0.643288	Nxf1	9.711e-44	0.382949	Gch1	4.245e-11	0.494001	Cnih1	1.19983e-168	1.29445	RP23-335G1.1	1	1.39958	Mgst2	1.04921e-42	1.49163	Cdc42se2	9.18206e-23	1.24375	Eef1a1	6.38834e-63	0.368538	Bnip2	5.77999e-61	0.934081	Gm29095	1	1.44717	Cdk5rap2	2.06413e-20	1.96582	Npm3	2.90222e-16	1.10793	Gm29543	1	0	Ccnt2	0.420116	0.73831	Gm8013	1	0
635	Osmr	2.0052e-80	1.33089	Derl2	1.06334e-43	0.45363	Zfp266	4.25665e-11	0.36827	Eno1	1.24249e-168	1.41722	9230111E07Rik	1	1.51112	Bbx	1.06123e-42	0.913577	Eva1b	1.16299e-22	1.30041	Atp5j	6.38834e-63	0.526512	Ager	6.00479e-61	0.807023	Sytl3	1	1.05554	Pck2	2.14662e-20	1.13296	Gtf2e2	2.99166e-16	1.42878	Neurod1	1	0	Cltc	0.423274	0.385242	Gm33370	1	0
636	Tbc1d8	2.72729e-80	1.15835	Dennd5a	1.33165e-43	0.488157	Cbr3	4.27086e-11	0.213068	Tpx2	1.48525e-168	3.31687	Fam109b	1	2.36147	Wwc2	1.14294e-42	0.83324	Rpl38	1.22996e-22	0.199478	Gnai2	8.13872e-63	0.633031	Pir	6.92725e-61	1.72569	Gm20939	1	1.40423	Traip	2.50221e-20	3.24246	Pkn2	3.03556e-16	0.789275	Gm13274	1	0	Ctdsp2	0.432572	0.833703	Gm33050	1	0
637	Ccpg1	2.76074e-80	1.27974	Sod2	1.43333e-43	0.377256	Eci1	4.38507e-11	0.319892	Rad51	2.01667e-168	3.18403	Mmp17	1	1.56238	Nudt21	2.17596e-42	0.817526	Rheb	1.25632e-22	0.488341	Lasp1	1.09099e-62	0.834146	2310039H08Rik	7.21305e-61	1.10499	Trem2	1	1.17209	Arhgef39	2.66441e-20	3.20895	Rbfox2	3.39694e-16	1.10531	Abcb11	1	0	Deptor	0.432765	0.984886	Art3	1	0
638	Ssr1	2.78833e-80	0.581544	Adi1	1.55849e-43	0.674668	9130230L23Rik	4.46723e-11	0.615944	Ckap4	2.24258e-168	1.41143	4921513D11Rik	1	2.22121	Cnih4	2.20716e-42	0.779824	F11r	1.34716e-22	1.20319	Mrps18c	1.2111e-62	0.861971	Mal2	7.71293e-61	0.740886	Abi3bp	1	0.817853	Rbmx2	2.78165e-20	1.3445	Arl8a	3.47922e-16	1.14552	Gm13283	1	0	Tppp3	0.434234	1.29647	Mog	1	0
639	Sik1	3.75645e-80	1.24412	Jtb	2.1726e-43	0.409045	Megf6	5.12071e-11	0.406654	Pdcd5	2.60588e-168	1.06424	Acvr2b	1	1.15903	Csnk2b	2.38443e-42	0.614185	Dynlrb1	1.42007e-22	0.475165	Ahsa1	1.25621e-62	0.933456	Dusp14	8.52663e-61	1.62559	Gm15199	1	2.57751	Arl6ip1	2.78748e-20	0.734794	Tbx1	4.19271e-16	2.03017	Gm14291	1	0	Prkd2	0.434234	1.79979	Ldb2	1	0
640	Csnk1e	6.13907e-80	0.632501	Akr7a5	3.71279e-43	0.464664	Pcca	5.19059e-11	0.489097	Apex1	3.09789e-168	1.76062	Gpr135	1	2.70466	Atp11c	2.44893e-42	1.80791	Arhgef18	1.42126e-22	1.90902	Ptp4a2	1.49529e-62	0.65055	Ufm1	1.00354e-60	0.896343	Tmem232	1	1.26764	Psmc4	2.86664e-20	0.749356	Enpp1	4.31413e-16	5.38131	Scn7a	1	0	Slc25a51	0.434234	0.556857	C1qtnf7	1	0
641	Atp2a2	1.62678e-79	0.511636	9530077C05Rik	4.11406e-43	1.60415	Mrpl54	5.42613e-11	0.295425	Hmga1	3.39055e-168	3.30741	Stmnd1	1	1.96524	Fads3	2.58256e-42	0.81214	Tspan2	1.52357e-22	1.06349	Pgd	2.7284e-62	0.761277	Trim16	1.06235e-60	1.68811	F630040K05Rik	1	1.42505	Rpp30	2.93316e-20	1.16457	Crybg3	4.76917e-16	2.20842	Prm2	1	0	Madd	0.435155	1.63262	Gm15866	1	0
642	Bach2	2.02575e-79	1.66092	Reep3	4.17443e-43	0.395358	Hes6	5.44768e-11	0.346388	Magohb	4.94031e-168	1.94378	Gm1305	1	1.68704	Rgs4	2.7174e-42	3.38264	Pxdn	1.55104e-22	2.8332	Lage3	3.99365e-62	0.908796	Lpl	1.17909e-60	1.59245	Prr9	1	0.963527	Nmral1	3.09323e-20	2.16341	Ajuba	4.80612e-16	1.81092	Gvin1	1	0	Cdc14a	0.437976	1.39733	Gm13556	1	0
643	Muc1	2.93008e-79	0.643744	Arl8b	4.40558e-43	0.42312	Il34	6.24375e-11	0.65419	Thyn1	5.80985e-168	1.73975	Pcdhgb5	1	1.47282	Polr1d	3.28788e-42	0.520531	1110051M20Rik	1.61584e-22	2.06685	Esam	4.02242e-62	1.05364	Ppp2cb	1.17909e-60	0.702866	Myoc	1	1.16591	Esrp1	3.28553e-20	0.768801	Rps12-ps3	4.97571e-16	0.733489	Gm16263	1	0	Fam160b1	0.439791	1.19851	Gm16401	1	0
644	Dopey2	3.45382e-79	0.954187	Mroh1	4.998e-43	0.779629	Nudt14	6.72568e-11	0.439791	Ddx27	6.71238e-168	1.72551	Gm42477	1	2.77324	Krcc1	4.04461e-42	0.66975	Pomp	1.87683e-22	0.35184	Hmgn3	4.15318e-62	1.50564	Ube2k	1.52439e-60	0.816823	1700008B11Rik	1	1.35426	Rif1	3.40656e-20	0.829199	Pkp3	5.50662e-16	1.878	Gm26743	1	0	Mbnl1	0.440973	0.425917	5830473C10Rik	1	0
645	Dpp4	1.84226e-78	0.606311	Jmjd1c	7.41594e-43	0.411737	Ndufs2	7.83735e-11	0.266312	Ube2q2	1.19962e-167	1.50155	Gm26566	1	2.37203	Plpp3	5.16161e-42	2.52557	Ube2e2	1.98967e-22	1.09008	Asf1b	5.85221e-62	2.52904	Josd2	1.57242e-60	1.16482	Upb1	1	1.08026	Nhp2	3.4151e-20	0.740293	Pgrmc2	5.50662e-16	1.45206	Gm26843	1	0	Nedd9	0.441493	0.74805	Krt222	1	0
646	Nfatc1	2.00126e-78	2.05251	Spcs1	8.33045e-43	0.387798	Aacs	8.57793e-11	0.505887	Anapc15	1.62493e-167	2.05423	Cped1	1	1.24076	Ralb	5.37222e-42	1.06606	Lama3	2.07442e-22	2.3925	Ak6	6.8058e-62	1.03481	Tmed2	1.93577e-60	0.611049	Xpnpep2	1	2.12954	Mrpl57	3.63427e-20	0.710019	Chl1	5.50662e-16	4.7041	Taar4	1	0	Fam126a	0.441493	1.87296	Gm43057	1	0
647	Slc3a2	3.11354e-78	0.518193	Gars	1.01884e-42	0.495299	1110032A03Rik	8.95254e-11	0.536141	Elof1	1.7425e-167	1.19079	Gpr179	1	1.89501	Nfkbia	5.97674e-42	1.06525	Fkbp7	2.17449e-22	2.70628	Atp5c1	7.16387e-62	0.623341	Eif2s3x	2.01687e-60	1.00234	A430078I02Rik	1	1.03521	Nup133	3.65615e-20	1.603	Stox2	7.06991e-16	2.14314	Slc24a2	1	0	Mob3b	0.442931	0.964463	Stk32b	1	0
648	Ints6	4.33137e-78	1.60657	Slc30a7	1.11801e-42	0.569151	Atp6ap2	9.04555e-11	0.321143	Rtn4	2.5951e-167	1.21672	Hist2h2aa1	1	1.74793	Dsg2	9.97427e-42	1.61859	Saraf	2.20664e-22	0.662977	Rpa3	7.36997e-62	1.16687	Metap2	2.02733e-60	0.688439	Plekhg1	1	0.95441	Fam92a	3.72123e-20	0.865856	Nudcd2	7.12545e-16	1.01259	Saxo1	1	0	Psen2	0.445906	1.46219	Crmp1	1	0
649	Myo1d	5.49448e-78	0.648464	Rpl10a	1.20885e-42	0.268966	Nucb2	1.025e-10	0.301451	Setd8	1.34884e-166	1.21646	Spata31d1d	1	3.93405	Dnttip2	1.41115e-41	1.02967	Pfn1	2.24486e-22	0.283193	Mrps25	1.14135e-61	0.990263	Nradd	2.30636e-60	1.07378	2010107G12Rik	1	1.41636	Zfp91	5.21808e-20	0.641598	4632415L05Rik	8.00649e-16	2.83993	Fgf10	1	0	Ick	0.454376	0.978725	Gm13403	1	0
650	Tuba4a	6.2372e-78	0.594104	4931406C07Rik	1.82801e-42	0.703563	Bmp1	1.04212e-10	0.306745	Sec11a	2.8852e-166	1.07557	Lhx6	1	3.99644	Trim3	1.43354e-41	1.27112	Radil	2.53309e-22	1.93864	Glrx5	1.36714e-61	0.7418	Glod4	2.45453e-60	1.08877	Gm10603	1	0.754486	H3f3b	5.53063e-20	0.377478	Errfi1	8.41813e-16	0.928091	Gm4070	1	0	Kdm5a	0.457057	0.744469	Nron	1	0
651	Akap13	8.3366e-78	0.451603	Hspa9	1.85626e-42	0.421868	Gabarapl2	1.0598e-10	0.250999	Kpnb1	3.35058e-166	1.41445	Tgm4	1	1.95472	Pfdn1	1.5265e-41	0.617951	Sike1	2.53421e-22	1.26648	Emp1	1.45672e-61	1.14729	Zadh2	2.45747e-60	1.40741	G430095P16Rik	1	0.935968	Rps24	6.06966e-20	0.328648	Plekha5	8.47507e-16	1.69306	Adgrg5	1	0	Tfrc	0.457265	0.502764	1700025D23Rik	1	0
652	Il11ra1	8.64927e-78	1.06123	Arf6	2.25281e-42	0.371529	Rab24	1.14092e-10	0.343087	Cdv3	4.9708e-166	1.18482	Gm44037	1	3.27931	Calcoco1	1.55414e-41	1.67627	Reps2	2.84716e-22	2.99863	Arl6ip4	1.49491e-61	0.886361	Hnrnpab	2.5789e-60	0.690107	Gm43403	1	-0.143536	Cenpi	6.07627e-20	3.16213	Acap2	8.61037e-16	1.4162	Gm12580	1	0	Bend7	0.458367	0.467789	Hoxb7	1	0
653	Axdnd1	1.73225e-77	2.04751	Fnip1	2.66433e-42	0.467523	Atp6v1b2	1.15914e-10	0.30419	Uqcrb	5.60706e-166	0.828372	Olfr221	1	2.68547	Psma6	2.30446e-41	0.674853	Atxn10	3.05111e-22	0.375789	Epcam	1.60227e-61	0.633534	Ywhae	3.08015e-60	0.588306	Ttyh2	1	1.42856	Lamtor4	6.27802e-20	0.684663	Glrx3	8.62544e-16	0.824232	Gm807	1	0	Fam122a	0.460131	1.15851	Hoxb5os	1	0
654	Slc52a3	2.36411e-77	2.69373	Atp1b1	2.76347e-42	0.422166	Pdha1	1.23533e-10	0.314269	Metrnl	7.65935e-166	1.77272	Ptx4	1	1.84619	1810022K09Rik	2.56137e-41	0.739808	Zfp706	3.13652e-22	0.412797	Uba2	1.80461e-61	0.95364	Gdf15	3.08658e-60	2.1612	Gdpd2	1	0.813719	Lss	6.40924e-20	0.969997	Pfdn5	8.63563e-16	0.459427	Gm12446	1	0	Pm20d1	0.46812	2.58354	Gm11536	1	0
655	Nkx2-1	2.45401e-77	0.406824	Tacc1	3.00584e-42	0.574434	Fam13a	1.25775e-10	0.452259	Tpm1	1.07928e-165	0.898097	Gm16033	1	4.18484	Cfl2	2.75767e-41	0.805383	Pbx2	3.32379e-22	1.106	Mtx2	2.64193e-61	0.84539	Psmb4	3.12325e-60	0.699884	Olfr212	1	2.23976	Got2	6.49698e-20	0.803058	Zmat3	9.25202e-16	1.7796	Gm15290	1	0	Hes1	0.469817	0.614819	Gm11681	1	0
656	Hip1r	3.17797e-77	0.794996	Commd6	4.03081e-42	0.452031	Scamp1	1.52573e-10	0.331639	Cbx3	4.62901e-165	1.19793	Gm11672	1	3.56241	Ywhah	2.77217e-41	0.704517	Ndufv3	3.4442e-22	0.4307	Mrto4	3.08244e-61	1.20051	Psmd12	3.13231e-60	0.876756	Papln	1	1.59098	Prim2	7.71718e-20	1.9979	Hist1h1b	9.83026e-16	3.57586	A730061H03Rik	1	0	Hipk1	0.471375	0.727029	Gm11682	1	0
657	Retsat	6.71699e-77	1.54723	Ppp1r3c	4.17321e-42	1.53532	Atp6v1d	1.52573e-10	0.287528	Ehd4	6.65877e-165	1.54253	Teddm2	1	2.10578	Cast	3.38743e-41	1.17954	Ptprm	3.79303e-22	1.3693	Psmd6	3.10366e-61	0.8696	Mrpl50	3.54808e-60	1.05336	Kcnrg	1	2.34294	Eno1	8.58928e-20	0.786937	Tceb2	1.07588e-15	0.574917	RP23-218E6.1	1	0	Atp2b1	0.474093	0.543283	Nkx6-1	1	0
658	Cth	9.31557e-77	1.36443	AI413582	5.1016e-42	0.7565	Serpine2	1.53232e-10	0.400429	Mrpl15	1.45169e-164	1.43344	Gm16143	1	1.32796	Gm26735	3.6197e-41	2.12246	Ndufc1	4.69402e-22	0.358706	Rnf7	3.19933e-61	0.691848	Mrpl16	3.68937e-60	1.15888	Gm1070	1	0.813586	Uqcrb	8.78402e-20	0.542766	Traf3ip1	1.18978e-15	2.27764	Hoxd3os1	1	0	Slc26a2	0.47455	0.660523	Gm11697	1	0
659	Zfp385b	1.44938e-76	1.1813	Ppm1h	6.22937e-42	0.798574	Ddx3y	1.56967e-10	0.344641	Dnaja2	1.96346e-164	1.05294	Clhc1	1	3.13897	Phldb2	5.82034e-41	0.635465	Cox4i1	5.03376e-22	0.146288	Gstm1	3.56292e-61	1.35947	Sept2	3.70554e-60	0.779902	E330017L17Rik	1	0.923771	Dnph1	9.03836e-20	1.96336	Gtpbp4	1.18978e-15	1.12277	Gm17250	1	0	Dennd5a	0.47455	0.764723	Gm13528	1	0
660	Micall1	1.76053e-76	1.31579	Pon2	6.42664e-42	0.384952	Rab1b	1.64033e-10	0.285673	Minos1	2.1051e-164	0.869154	Aqp7	1	2.65637	Acbd3	6.02618e-41	0.890929	Psenen	7.40616e-22	0.478224	Aimp1	4.29656e-61	0.842945	Myeov2	3.78952e-60	0.649315	Ccdc106	1	0.681719	Cst3	9.53958e-20	0.52793	Ewsr1	1.2261e-15	0.713928	Dhrs2	1	0	Tbc1d4	0.474788	1.52297	2310034O05Rik	1	0
661	Arfgef3	1.98203e-76	0.884653	Cracr2b	6.95476e-42	0.551252	Nsdhl	1.65047e-10	0.503857	Cep83	2.36236e-164	1.8573	Gm13381	1	3.78541	Hspa2	6.13523e-41	2.21943	Hbegf	9.22433e-22	0.965398	E2f1	5.41252e-61	2.55558	Pdcl3	4.06889e-60	0.888596	Omp	1	1.64132	Golm1	9.86271e-20	0.759272	Prpf38b	1.23498e-15	0.892462	Hoxd8	1	0	Efnb1	0.482292	1.12666	1700012B07Rik	1	0
662	Itpr1	2.35482e-76	0.676688	Ap1b1	7.11965e-42	0.587711	2310030G06Rik	1.75811e-10	0.4917	Aimp1	6.76551e-164	1.24532	Clec2i	1	4.30328	Tfdp2	6.83086e-41	1.08011	D8Ertd738e	9.47621e-22	0.295408	Mrfap1	5.46754e-61	0.570908	Tmem126a	4.08704e-60	1.00624	C2	1	1.9282	Cnih1	1.02928e-19	0.735903	Slbp	1.32873e-15	1.16483	Gm38112	1	0	Cygb	0.482292	2.93637	Scn7a	1	0
663	Sec14l3	3.03103e-76	0.406569	Ak3	8.78286e-42	0.503127	Eif3f	1.86547e-10	0.207251	Phc2	1.44701e-163	1.24888	Cldn34c1	1	1.4896	Sh3pxd2b	7.04697e-41	2.84484	Arl6ip5	1.07666e-21	0.829471	Cdc34	6.24566e-61	0.928539	Ap2m1	4.5863e-60	0.77615	Noxred1	1	1.36102	Elf5	1.11284e-19	0.799456	Prpf4b	1.38838e-15	0.876651	Nlgn1	1	0	St6galnac6	0.485699	1.54076	Scn1a	1	0
664	Nfat5	3.51304e-76	0.683841	Asna1	1.13718e-41	0.658326	Rp9	1.91244e-10	0.272695	Pwp1	2.5951e-163	2.36227	Hes7	1	1.26725	Cited2	7.25521e-41	0.745712	Jup	1.13447e-21	0.545475	Fkbp3	6.28997e-61	0.87975	Smim12	5.03107e-60	1.09569	4933413G19Rik	1	1.36452	Sigmar1	1.18444e-19	0.916271	Cacybp	1.68157e-15	0.824673	Gm13647	1	0	S100pbp	0.487151	1.37509	Adra2c	1	0
665	Hsp90aa1	3.69966e-76	0.486241	Atp6ap2	1.24311e-41	0.43404	Mrpl57	1.92524e-10	0.290679	Rars	2.63344e-163	1.50456	D6Ertd527e	1	1.26635	Gtf2h5	8.09292e-41	0.615795	Atp5e	1.2764e-21	0.205214	Akt1	7.07627e-61	0.776777	Psmd4	6.02322e-60	0.82007	Bmp7	1	0.500567	Sumo2	1.63348e-19	0.556017	S100a10	1.89289e-15	0.715806	Ly6g6f	1	0	Cftr	0.488336	1.40681	C130021I20Rik	1	0
666	RP24-330M21.1	3.87121e-76	0.913487	Hcfc1r1	1.40946e-41	0.352519	Fbxo9	2.0629e-10	0.302784	Slc25a3	3.05282e-163	0.700302	A730036I17Rik	1	3.4388	Acot9	8.50574e-41	1.20821	Fbxw8	1.52619e-21	1.32905	Swi5	8.91815e-61	0.542834	Fundc2	6.12613e-60	0.918107	Irs3	1	0.803834	Zcrb1	1.68681e-19	0.672077	Wisp1	2.00255e-15	6.77394	Gm11211	1	0	Il11ra1	0.490363	1.34612	Gm42982	1	0
667	Apc	5.97132e-76	0.569704	Atp6ap1	1.46672e-41	0.451482	Amdhd2	2.09639e-10	0.496338	Ndufa12	4.15523e-163	0.981568	Cfap161	1	3.04248	Eif3a	8.9076e-41	0.533696	Uqcr10	1.57348e-21	0.283067	Emc8	8.97122e-61	1.01242	Dtymk	6.52694e-60	0.902708	Zbtb8b	1	2.17424	Slirp	1.94937e-19	0.711646	Jund	2.05063e-15	0.700469	Hoxd4	1	0	Ccdc146	0.491305	2.03802	Arhgap15os	1	0
668	Dhcr24	1.04984e-75	0.789196	Rab1b	2.27466e-41	0.42386	Ccdc25	2.16678e-10	0.381806	Lamc2	4.72189e-163	1.33993	Notum	1	0.849771	Cdk6	8.97902e-41	2.01822	Derl2	2.05036e-21	0.754726	Wbp5	1.26936e-60	0.528501	Cox7b	7.96427e-60	0.587167	D130043K22Rik	1	1.60401	Mcm4	2.01634e-19	1.56762	Syn3	2.11498e-15	3.22453	2600014E21Rik	1	0	Slc52a3	0.49571	2.09033	Hoxb8	1	0
669	Smad1	1.48544e-75	1.16015	Lactb2	3.47246e-41	0.544552	Pbxip1	2.17672e-10	0.270643	Eif4ebp1	4.86629e-163	1.57793	Mpp3	1	2.97573	Endod1	1.03084e-40	1.42937	Bdnf	2.274e-21	5.50778	Hspa4	1.77562e-60	0.780541	Map1b	9.39941e-60	1.97223	Gm44148	1	1.47995	Naa10	2.31041e-19	0.854498	Pawr	2.2528e-15	1.80979	Olfr658	1	0	Sec24c	0.499443	0.825299	Gm42575	1	0
670	Tmem132d	2.0495e-75	3.59634	Npdc1	5.01721e-41	0.39757	Smim6	2.19102e-10	0.309586	Ilf2	7.33298e-163	1.44562	2810454H06Rik	1	1.15663	Maea	1.42008e-40	0.771875	Tgfbr2	2.43073e-21	0.801153	Uqcrfs1	1.93653e-60	0.704253	Nubp1	1.09442e-59	0.975143	Cpb2	1	1.29796	Rps16	2.31721e-19	0.329068	Cirbp	2.39433e-15	0.935383	Zswim2	1	0	Gm29994	0.499598	2.35194	Gm17080	1	0
671	Khdrbs3	3.32994e-75	2.78359	Naa38	7.63351e-41	0.423024	Ppp2r4	2.28864e-10	0.355804	Cdc20	7.38762e-163	2.64104	Gm17334	1	2.20127	Cab39	1.89257e-40	0.692247	Tubb5	2.6126e-21	0.417919	Tpm1	2.2268e-60	0.578975	Cadm1	1.26553e-59	0.737186	1700023F06Rik	1	0.728106	Mbd3	2.49828e-19	0.723786	Dlc1	2.72827e-15	1.27256	Gm26775	1	0	Cmtm6	0.499598	0.524984	Gm43177	1	0
672	Tcf7l1	3.72359e-75	0.879569	Txndc5	1.25976e-40	0.394064	Fuca2	2.33971e-10	0.318703	Atp10b	7.78727e-163	3.54599	Rasl10a	1	0.928158	F2r	2.41904e-40	1.56231	Cox6a1	3.0172e-21	0.326982	Srp9	2.59052e-60	0.636881	Btf3l4	1.36928e-59	0.776296	Spx	1	1.25589	Cdca4	2.51821e-19	1.48564	Fstl1	2.82244e-15	4.21292	4933425L06Rik	1	0	Larp4b	0.499775	0.43435	Wnt9b	1	0
673	C77080	1.32736e-74	0.575341	Elovl5	1.37788e-40	0.419738	G0s2	2.40184e-10	1.67518	Tpi1	7.9867e-163	1.10126	Abcg8	1	3.90354	Coq10b	2.75994e-40	1.0525	2210013O21Rik	3.06671e-21	1.03824	Tagln2	2.60846e-60	0.581837	Ryk	1.36928e-59	0.855944	Ksr2	1	1.55134	Nup62	2.59576e-19	1.03834	Gmnn	2.96166e-15	1.67502	1700020N01Rik	1	0	Atf6	0.50116	1.07671	Gm43683	1	0
674	Dock1	3.85487e-74	0.648334	Cthrc1	1.38098e-40	1.0042	Pex7	2.60881e-10	0.371582	Arf4	1.00692e-162	0.959839	Morc2b	1	3.0535	Pllp	2.89042e-40	2.74589	Hspg2	3.84957e-21	1.85971	Gnb1	2.77781e-60	0.6091	Snf8	1.44786e-59	0.87874	Gm12729	1	1.90356	Ilf2	2.63497e-19	0.775356	Sf3b1	3.01478e-15	0.629719	Bhlhe22	1	0	Slc6a6	0.501538	0.55139	Gm42802	1	0
675	Ing2	7.22481e-74	0.755435	Nbea	1.3904e-40	0.51021	Ten1	2.80302e-10	0.370654	Trp53	1.91992e-162	1.40519	Pth1r	1	1.56217	Chd4	3.09426e-40	0.557367	Zdhhc20	3.87876e-21	0.975274	Cotl1	4.08627e-60	1.26177	Gapdh	1.52143e-59	0.792948	Gm3443	1	1.49678	Timeless	2.71966e-19	2.83404	mt-Atp6	3.32431e-15	0.295586	Gm21761	1	0	P4ha2	0.502296	0.839356	Gm13522	1	0
676	Trove2	1.21192e-73	0.692946	Esrra	1.40977e-40	0.749169	Ogfrl1	2.89866e-10	0.545802	Gcnt2	2.00997e-162	2.04087	Gm26656	1	2.92992	Tns3	3.2143e-40	1.3193	Mmp14	4.01353e-21	1.64046	Gatad1	4.52395e-60	0.83769	Sec13	1.83797e-59	0.917641	Pcdhga1	1	0.505596	Vps36	3.02075e-19	0.670293	Tipin	3.39777e-15	1.52349	Sec14l5	1	0	Mier3	0.502804	1.49652	Gm42745	1	0
677	Ash1l	1.4694e-73	0.483865	Mvb12b	2.12047e-40	0.467682	Stx17	3.13209e-10	0.403715	Ubl4a	2.47906e-162	1.48229	Gm37634	1	2.52497	Tmem50a	3.45367e-40	0.622868	Uqcr11	4.19587e-21	0.230675	Krt18	5.26418e-60	0.742651	Map1lc3b	2.32814e-59	0.537123	Dnah2	1	0.712471	Ddost	3.45895e-19	0.657059	Nktr	3.94203e-15	0.720918	Mup17	1	0	Npw	0.50445	0.625536	Zar1	1	0
678	Fabp12	1.91754e-73	2.42083	Rnpepl1	4.07115e-40	0.463488	Btg3	3.28757e-10	0.358324	Spns2	4.06881e-162	2.76566	Kcnk3	1	1.81471	Sepw1	5.97268e-40	0.511337	2010111I01Rik	5.08034e-21	1.17159	Srrm1	5.65133e-60	0.705006	Nip7	2.37088e-59	1.26818	Mark1	1	0.213888	Ctcf	3.46799e-19	0.778982	Prpf40a	3.94746e-15	0.759448	Gm26889	1	0	Zc3h7a	0.506233	0.947975	Krt9	1	0
679	Wdfy1	2.5553e-73	0.91835	Shc1	4.82369e-40	0.574567	Pld3	3.31687e-10	0.468778	Hs3st1	1.1515e-161	3.16695	Msx1	1	3.40343	Fat1	6.73351e-40	0.863979	Spcs1	5.66848e-21	0.307064	Rheb	6.64438e-60	0.710739	Atp6v1d	3.02099e-59	0.84315	Cyp4f17	1	1.06165	Trim27	3.8109e-19	0.819526	Blmh	4.32632e-15	1.16733	Gm28988	1	0	Pdlim1	0.506233	0.749345	Gm26603	1	0
680	Arhgap31	3.12495e-73	0.707637	Nudt4	5.00939e-40	0.42007	Rgl2	3.42064e-10	0.480455	Arpc5	1.70467e-161	1.02385	A930018M24Rik	1	3.33805	Psmc4	7.13823e-40	0.721355	Hpcal1	6.67879e-21	0.919109	H2afy	6.84278e-60	0.632762	Specc1	3.36162e-59	1.02727	Tgfbr3l	1	1.81749	Pole	3.85178e-19	2.8291	Eif1a	4.51192e-15	0.798432	Mup9	1	0	Rnf149	0.506233	0.419973	Kcnj3	1	0
681	Plxna2	4.14598e-73	0.788668	Cth	5.11052e-40	0.885056	Creld1	3.47202e-10	0.447754	l7Rn6	2.00014e-161	1.53832	Lancl3	1	1.94942	Ppig	7.31772e-40	0.638246	Cfap36	8.76833e-21	0.860584	Tspan4	8.01445e-60	1.2339	Psmc4	6.27062e-59	0.874789	Ankrd61	1	1.06231	Ugp2	4.31639e-19	0.696265	Thoc2	4.57578e-15	0.909474	Mup4	1	0	Phf3	0.506233	0.51536	Dthd1	1	0
682	Txlna	4.76507e-73	0.809085	Pip5k1b	7.98692e-40	0.410609	Atp6v0e	3.58103e-10	0.265253	Zcrb1	4.37482e-161	1.0883	Fsd1l	1	1.08386	5730508B09Rik	7.33009e-40	1.33127	Fkbp8	1.46252e-20	0.455826	Arhgap11a	8.338e-60	1.938	Nudcd2	6.83584e-59	1.01888	Gm12207	1	0.876725	Cdc123	4.79792e-19	0.76133	Gpatch8	5.05037e-15	1.03867	Gm13287	1	0	Arhgef1	0.508578	0.85248	Gm17409	1	0
683	Glipr2	7.27343e-73	1.71637	Pafah2	1.04025e-39	0.640424	Retnla	3.8042e-10	1.4771	Capza1	5.44963e-161	1.35203	Adipoq	1	2.38258	Epb41l4a	7.40048e-40	1.87621	Zfp266	1.53524e-20	0.971968	Srp14	8.87147e-60	0.573531	Wdr89	9.03829e-59	1.00952	Cpne5	1	0.758665	Srsf1	4.99171e-19	0.732684	Pitpnc1	5.32062e-15	3.33006	Nrl	1	0	Gprc5a	0.50996	0.596252	Gm11551	1	0
684	Lars2	9.65683e-73	0.46733	Atp6v1b2	1.59995e-39	0.39743	Tor3a	4.1078e-10	0.586176	Metap2	5.45192e-161	0.963169	Gdap1l1	1	2.53945	Taldo1	7.61991e-40	0.500585	Pgam1	1.65113e-20	0.532814	Flna	9.52804e-60	0.992738	Ptpn1	9.74707e-59	0.865758	Gjc2	1	0.346412	Cdk2	5.83154e-19	1.22794	Erbb2ip	5.39827e-15	0.93824	Usp17la	1	0	Usp19	0.519435	0.871372	Meioc	1	0
685	Slc38a4	2.95792e-72	3.56392	Inhbb	2.611e-39	1.16137	Fig4	4.1849e-10	0.611112	Usp14	5.8227e-161	1.262	Arhgap24	1	1.14339	2310036O22Rik	8.62926e-40	0.532133	Tinagl1	2.02685e-20	0.690739	Uqcc2	1.44116e-59	0.706256	Osbpl9	1.16585e-58	0.8018	Klhl3	1	-0.127621	Chchd1	5.85091e-19	0.660252	Ripk4	5.61574e-15	1.18485	Musk	1	0	Rbm15b	0.524226	1.37592	Ppy	1	0
686	Gadd45g	3.72901e-72	0.754966	Epn1	5.41502e-39	0.445083	Col18a1	4.38797e-10	0.942308	Noc4l	6.48786e-161	2.00896	Tgfbr3l	1	2.11098	Hmg20b	8.87229e-40	0.730235	Poc1a	2.12365e-20	2.5274	Nqo1	1.52517e-59	2.5131	Psmd6	1.17871e-58	0.887092	BC089597	1	1.59882	Ndufv3	5.93271e-19	0.623834	Ube2n	5.91496e-15	0.751128	Gm13656	1	0	Etnk1	0.524386	0.760475	Kit	1	0
687	Klf3	3.76122e-72	0.57057	Apoc1	6.34996e-39	0.700984	Scnn1a	4.38797e-10	0.290667	Litaf	7.33118e-161	1.40368	Pcdhgb7	1	2.23726	Prdx5	1.01953e-39	0.512835	Ube2d3	2.34427e-20	0.248701	Pcbd1	1.80561e-59	0.949261	Gtf2a2	1.35655e-58	0.891188	Gm12786	1	0	Mrpl40	6.2797e-19	0.82484	Ncor2	5.98207e-15	1.21721	Dlx2	1	0	Golga4	0.529972	0.544679	Gm13490	1	0
688	Birc3	4.70515e-72	0.962003	Dcaf11	6.4062e-39	0.407592	Vamp3	4.40524e-10	0.315334	Slc7a1	7.39043e-161	2.42769	Gm26533	1	2.21881	Gmpr	1.26257e-39	2.01432	Arid5b	2.55153e-20	0.856281	Uchl5	1.80893e-59	1.21716	Gm561	1.3704e-58	1.02053	4932702P03Rik	1	0	Mrpl13	6.45011e-19	0.748016	Ubap2l	6.91432e-15	0.742932	Gm11264	1	0	Ccpg1	0.532192	1.32562	Gm43016	1	0
689	Msl2	4.82008e-72	0.955333	Inpp4b	7.00994e-39	0.431145	2300009A05Rik	4.58729e-10	0.427557	Syce2	3.05147e-160	2.44529	H2-DMb2	1	1.12894	Relb	1.29297e-39	1.48213	Ccdc25	2.8424e-20	1.01331	Pnn	4.50272e-59	0.833528	4930523C07Rik	1.54093e-58	1.01767	Gm3164	1	0	Snrpc	6.47619e-19	0.746735	Bub3	7.09017e-15	0.931484	Olfr558	1	0	Aox3	0.532192	0.73377	1700057H21Rik	1	0
690	Srebf2	7.16825e-72	0.640418	Lamp2	8.71903e-39	0.345439	Slc25a35	4.66663e-10	0.591055	2310036O22Rik	6.43687e-160	0.937816	4921508M14Rik	1	3.13725	Ddx47	2.08653e-39	1.05008	Slc39a13	2.85971e-20	1.73565	Mgat2	4.93332e-59	0.990174	Eif5	1.84043e-58	0.661685	Vmn2r2	1	0	G3bp1	6.59065e-19	0.658452	Mat2b	7.52991e-15	0.878105	Astn2	1	0	Rab11fip3	0.532406	1.52367	Gm13465	1	0
691	Ppp1r16a	1.06789e-71	0.668568	Ccdc146	1.18094e-38	1.22837	Txnrd2	4.75551e-10	0.620025	Grpel1	6.44942e-160	1.14638	Gm20594	1	3.57992	Rpl7	2.27894e-39	0.340067	Smap1	4.62074e-20	0.591797	Ubl4a	4.95099e-59	1.02385	Eif5a	1.97934e-58	0.578192	Gm16316	1	0	Gdi2	7.0057e-19	0.601435	Cct8	7.57734e-15	0.7791	Mt4	1	0	Sema4a	0.535774	1.07986	Gm43507	1	0
692	Bcan	1.07702e-71	3.25263	2310061I04Rik	1.24715e-38	0.729766	Rab3a	4.8277e-10	0.477205	Mrpl3	7.25816e-160	1.63077	5330439K02Rik	1	1.12756	Naca	2.37347e-39	0.36003	Epb41l4a	6.4059e-20	2.03312	Fam96b	5.40092e-59	0.873843	Arpc5l	2.20986e-58	0.774028	Tmem74	1	0	Lgals3bp	7.43012e-19	0.948312	Rarb	7.69497e-15	3.44961	Gm27000	1	0	Ralbp1	0.537078	0.386698	Tmprss11f	1	0
693	Akap7	1.72458e-71	0.945295	Eif4ebp1	1.85913e-38	0.631065	Ddrgk1	5.19332e-10	0.285265	Mgat3	7.34134e-160	3.25372	1810064F22Rik	1	1.1145	Trappc3	2.513e-39	0.768224	Sri	6.45104e-20	0.499158	Stra13	5.49326e-59	0.821698	Zfand5	2.34896e-58	0.726843	Gm6034	1	0	Kifc1	7.61752e-19	3.50388	Cct5	8.70624e-15	0.709346	Olfml1	1	0	Sgk1	0.538982	1.79754	Rhag	1	0
694	Bmp2	1.77747e-71	1.89659	Map2k2	2.21187e-38	0.372886	Tmem41b	5.40854e-10	0.331621	Hprt	8.67914e-160	1.20365	Vsig8	1	1.66151	Ggh	2.60627e-39	2.01282	Arhgap35	6.64113e-20	1.37479	Rnf126	6.36164e-59	0.964647	S100a1	2.89935e-58	0.800625	Gm16984	1	0	Scp2	7.73079e-19	0.623743	Eif3i	8.81432e-15	0.638575	Hspb3	1	0	Gdnf	0.540975	2.03526	Efcab3	1	0
695	Lifr	8.14276e-71	1.06028	Adgrf5	2.23272e-38	0.393052	Fnip1	5.48063e-10	0.319005	Chchd2	9.65743e-160	0.549686	0610043K17Rik	1	2.13867	Shisa4	3.15583e-39	1.93464	S100a16	8.11717e-20	0.602643	Snrpg	6.80387e-59	0.72719	D8Ertd738e	3.02551e-58	0.592955	Gm17409	1	0	1810037I17Rik	7.75549e-19	0.557263	Sesn1	9.81604e-15	2.75868	Hbb-bh1	1	0	Ggt5	0.540975	1.69467	Tmprss11d	1	0
696	Ssh2	8.85651e-71	0.682699	Uvrag	2.39413e-38	0.458507	Hddc2	5.81945e-10	0.498725	Uhrf1	2.03304e-159	3.06005	Zfp105	1	1.28733	Psmd7	3.36816e-39	0.636199	Fbxw2	8.97158e-20	0.846659	Pebp1	7.0568e-59	0.660021	Nol7	4.71401e-58	0.784278	Arhgap15os	1	0	Mrps18a	7.87849e-19	0.756454	Ly6e	1.00512e-14	0.621601	1700003E24Rik	1	0	Sidt2	0.541565	0.971109	Gm43261	1	0
697	Cldn18	1.75168e-70	0.421612	Nkiras2	2.46932e-38	0.721482	Pafah1b3	6.32368e-10	0.310288	Ssu72	2.22375e-159	1.0529	Gm26613	1	2.99239	Psmd12	3.84381e-39	0.738271	Lims2	9.27602e-20	6.34619	Eif4g2	8.68036e-59	0.59929	0610012G03Rik	5.68493e-58	0.806778	Gm26743	1	0	Kif18a	8.76189e-19	2.90382	Pa2g4	1.1142e-14	0.947915	Gm16118	1	0	Plod3	0.544614	1.26519	Gm13485	1	0
698	Epha2	8.63877e-70	0.572359	H2-Ke6	3.96482e-38	0.481192	Atg4d	6.36974e-10	0.609636	Tceb2	2.38998e-159	0.82544	Agr3	1	2.37598	Eif2s3y	4.45732e-39	0.907509	Rab14	1.08805e-19	0.318871	Hnrnpc	9.0883e-59	0.740937	Mrps21	7.08078e-58	0.664214	4930535I16Rik	1	0	Brip1os	8.80757e-19	1.5767	Tfe3	1.16662e-14	1.33132	Prm3	1	0	Ubap2l	0.545318	0.536142	Gm13499	1	0
699	Ahnak	1.34377e-69	0.422398	Fgd2	4.98731e-38	0.9389	Rpl15	6.56432e-10	0.252447	Ier5	9.80012e-159	1.34283	Tgfbi	1	0.524026	Akirin2	4.57192e-39	0.865802	Commd4	1.20708e-19	0.917086	Capzb	9.52595e-59	0.685909	Sepw1	1.14846e-57	0.637607	Gm1647	1	0	Smc3	9.03519e-19	0.741238	Plek2	1.18161e-14	2.43727	Agtr1b	1	0	Unc45a	0.546769	1.2221	Gm26716	1	0
700	2810474O19Rik	2.62566e-69	0.598507	Siva1	6.89945e-38	0.369166	Acaca	6.75001e-10	0.268548	Hnrnpa2b1	1.47852e-158	0.800224	Pcdhga3	1	2.87876	Cd55	4.7523e-39	0.925644	Fundc2	1.40136e-19	0.72024	Ssu72	9.7874e-59	0.714078	Dap	1.30853e-57	0.778781	Gm35299	1	0	Cthrc1	9.10118e-19	1.26152	Morf4l1	1.21608e-14	0.531828	Olfr545	1	0	A530020G20Rik	0.548648	1.81743	Gm11665	1	0
701	Tnrc18	4.20491e-69	0.65297	Mcee	7.31581e-38	0.466455	Tle2	7.46608e-10	0.342854	Rbp4	1.84338e-158	1.68376	Proz	1	1.18002	Sub1	6.49038e-39	0.47345	Ssbp3	1.40415e-19	1.11251	Mboat1	1.02032e-58	1.29685	Rps10	1.32532e-57	0.360018	G730013B05Rik	1	0	Gps1	9.14332e-19	0.718572	Pdzd2	1.24035e-14	3.5988	Agtr2	1	0	Pik3ip1	0.550969	1.50572	Gm13582	1	0
702	Lrp5	5.08328e-69	1.12107	Bscl2	1.28801e-37	0.524382	Prkaca	7.75511e-10	0.310704	Hspa8	1.92859e-158	0.66488	Slc22a20	1	21.776	1110004F10Rik	6.59051e-39	0.641073	Smdt1	1.6235e-19	0.251728	Ncapg2	1.16727e-58	2.74949	Tes	1.47884e-57	1.01975	Gm12868	1	0	Nup107	1.00984e-18	1.40973	Smc6	1.33024e-14	1.04508	Ccdc105	1	0	Mgat1	0.551388	1.04571	Ptchd4	1	0
703	Sorl1	7.36611e-69	0.472009	Nek7	1.45331e-37	0.431935	Rnf128	8.01429e-10	1.33297	Ywhae	2.3603e-158	0.803396	Zfp882	1	1.24337	St3gal4	6.82191e-39	1.23917	Psmb8	1.96466e-19	0.854294	Atp5o	1.48885e-58	0.612623	Cyld	1.79551e-57	1.18415	C530050E15Rik	1	0	Ap1s1	1.01116e-18	0.729635	Myl12b	1.36347e-14	0.483361	Gm2464	1	0	Abca7	0.554672	1.38628	Dhx58os	1	0
704	Mut	1.61125e-68	0.86366	Mfsd11	1.80534e-37	0.763297	Bex2	8.11447e-10	0.452859	Gclm	3.25152e-158	1.33304	Gm2093	1	2.70929	Hes6	7.01346e-39	1.06558	Samd9l	1.99297e-19	1.05885	Kif11	1.61719e-58	2.82076	Serp1	1.89002e-57	0.714103	Tenm3	1	0	Nup37	1.01929e-18	1.3359	Vars	1.57255e-14	1.18617	Lalba	1	0	Fbp2	0.556846	1.3192	Opn5	1	0
705	Rsrc2	1.93004e-68	0.518912	Lamtor1	1.8404e-37	0.39313	Capns1	8.22773e-10	0.233367	Iqgap2	4.52042e-158	4.30913	B230369F24Rik	1	0.866918	Glul	7.39864e-39	1.22794	Arhgap1	2.40799e-19	1.08633	Carnmt1	1.95019e-58	0.956306	Uchl3	1.91316e-57	0.963268	Gm10097	1	0	Atp5g1	1.01929e-18	0.563141	Uchl3	1.63437e-14	0.927701	Olfr701	1	0	Ankrd17	0.557096	0.624642	Gm6034	1	0
706	Slc25a25	2.01841e-68	1.52158	Dym	2.00497e-37	0.75337	Gm16136	8.70961e-10	0.627151	Arpc3	1.99697e-157	0.892515	Pcdh9	1	2.60507	Acads	9.66988e-39	1.11814	mt-Co2	2.92014e-19	0.0823355	Tomm22	1.97134e-58	0.753668	Cltc	2.13185e-57	0.71657	Gria2	1	0	Ube2e3	1.04404e-18	0.690123	Gm15987	1.77798e-14	4.88858	Gm26747	1	0	Suco	0.557868	0.929077	Hoxb9	1	0
707	Chd4	3.55297e-68	0.484934	Fh1	2.66527e-37	0.483794	Esrra	9.52312e-10	0.519355	Smn1	2.54499e-157	1.63764	4930503L19Rik	1	1.86032	Paip2	1.05413e-38	0.492015	Ppp2ca	3.31936e-19	0.403474	Eif1ad	2.103e-58	1.27996	Tagln2	2.24722e-57	0.571464	Gm17349	1	0	Cs	1.093e-18	0.715018	Abi3bp	1.80537e-14	9.48089	Gm11217	1	0	Acot7	0.557955	0.501055	Ntng2	1	0
708	Trim56	4.80288e-68	0.942344	Pf4	2.94845e-37	1.11147	Dag1	1.0537e-09	0.219489	Zfp593	4.43101e-157	2.03864	RP24-174G2.4	1	1.48976	Metap2	1.20624e-38	0.53949	Stx11	3.40588e-19	3.05488	Idh3a	2.15219e-58	0.944104	Nap1l1	2.67137e-57	0.748421	2310069G16Rik	1	0	Tmem243	1.10276e-18	0.789352	Rps27l	1.87645e-14	0.607968	Tnfsf8	1	0	Clcn4	0.558462	0.947174	4930580E04Rik	1	0
709	Mgat1	8.26901e-68	0.762168	Taf1d	3.13678e-37	0.448941	Rnf13	1.08116e-09	0.315199	Snrpa	4.78344e-157	1.46253	Gm26869	1	1.97841	Trappc4	1.20962e-38	0.647943	Suclg1	3.77558e-19	0.34902	Gmps	2.33067e-58	1.02988	Ogdh	2.88749e-57	0.827591	Sycp2l	1	0	Dda1	1.1134e-18	0.754599	Chic2	1.90482e-14	0.73823	1700018C11Rik	1	0	Akt2	0.558462	0.911079	Asphd2	1	0
710	Rnf19b	1.02803e-67	0.763475	Pank3	3.22296e-37	0.418336	Phb	1.12164e-09	0.435667	Mtx2	5.95313e-157	1.22205	Cyb561a3	1	2.9939	Snx18	1.38861e-38	1.01931	Tmem128	4.05875e-19	0.803658	Rps6ka4	2.53721e-58	1.27292	Rpl7	3.69065e-57	0.406702	Il1rapl1	1	0	Idi1	1.18295e-18	0.716929	Hdgf	1.94537e-14	0.593824	Cpa3	1	0	Cyb5b	0.558996	0.434578	Gm11747	1	0
711	Ep400	2.29622e-67	0.682072	Gadd45a	4.19636e-37	0.459028	Cd164	1.13708e-09	0.310438	Gtf3a	6.66939e-157	1.49732	Mypopos	1	2.07001	Adh5	1.67925e-38	0.759392	Nxf1	5.56279e-19	0.47545	Mrpl57	2.87515e-58	0.754815	Ttll7	3.93289e-57	0.793451	Gm28904	1	0	Med8	1.19939e-18	0.675654	Igfbp5	1.95215e-14	4.71925	Il1rapl1	1	0	Cbx6	0.560289	0.955005	Miat	1	0
712	Ifrd1	5.45459e-67	0.523611	Pebp1	4.81282e-37	0.395582	Tmem9	1.16682e-09	0.352645	1110004F10Rik	6.70187e-157	1.10519	Xist	1	1.92039	Atp6v1e1	1.92002e-38	0.579205	Psmd8	5.89641e-19	0.403935	Kif20b	3.70658e-58	2.51065	Dnajc2	6.9309e-57	1.04332	4930555F03Rik	1	0	Edf1	1.22624e-18	0.522558	Zfp292	1.95256e-14	0.906682	Trat1	1	0	Arid3a	0.561192	1.60161	1700028D13Rik	1	0
713	Cir1	8.86272e-67	0.65479	Col18a1	5.57597e-37	1.31796	Napa	1.17292e-09	0.292055	Arpc5l	8.16152e-157	1.08547	Gm26549	1	1.48008	Aimp1	2.13097e-38	0.712751	Emc7	6.38374e-19	0.489806	Eri1	4.70846e-58	1.45561	Ei24	1.05894e-56	0.941908	Gm27000	1	0	Sf3b5	1.3191e-18	0.632699	Snhg12	2.10809e-14	0.991293	Fgf15	1	0	Cd47	0.562097	0.313342	E130006D01Rik	1	0
714	Insr	1.05456e-66	1.00987	Rp9	6.04334e-37	0.390455	Usp33	1.21778e-09	0.272411	Rangrf	8.28281e-157	2.71473	2210411M09Rik	1	4.81115	Celf2	2.35599e-38	0.846648	Spock2	6.58978e-19	5.32898	Psmb1	5.00839e-58	0.573601	Pebp1	1.24501e-56	0.672803	Gm15839	1	0	Gabpb1	1.38411e-18	0.980396	Psmc5	2.21429e-14	0.880541	Grin2a	1	0	Akap9	0.562213	0.585551	C130026L21Rik	1	0
715	Pum2	1.39329e-66	0.500005	Rps3a1	6.55943e-37	0.21497	Inpp5b	1.25943e-09	0.380581	Lasp1	1.09392e-156	1.19309	Gm43140	1	5.23174	Atp6v1d	2.97673e-38	0.685691	Mff	6.77459e-19	0.616652	Rpl9	6.02786e-58	0.339406	Arpp19	1.38369e-56	0.637824	Olfr701	1	0	Lamc1	1.49174e-18	0.791403	Anp32a	2.27367e-14	0.644805	Drr1	1	0	Pgs1	0.563701	0.481234	Gm43657	1	0
716	Map3k5	1.53291e-66	1.1448	St3gal6	7.55117e-37	0.60419	Hnmt	1.26541e-09	0.516395	Med10	1.33946e-156	1.36197	Snx20	1	1.46387	Spats2	3.04243e-38	1.50907	2610001J05Rik	9.27353e-19	0.843869	Psmc2	6.28875e-58	0.841727	Rab21	1.4382e-56	0.882329	Hand2	1	0	Pbrm1	1.49638e-18	0.610867	Cd14	2.29434e-14	1.66717	Cldn34d	1	0	Anapc2	0.56492	1.27208	Gm13405	1	0
717	Plekhd1	3.45261e-66	1.07703	Rab3a	7.92336e-37	0.626683	Bspry	1.36362e-09	0.383445	Lima1	3.05274e-156	1.36177	Espnl	1	3.14347	Psmc2	3.94694e-38	0.740046	Prkcdbp	1.13226e-18	1.69019	Txndc5	6.68337e-58	0.745683	Fam32a	1.77409e-56	0.829082	Gm26766	1	0	Suv39h1	1.49638e-18	2.1471	Tubb6	2.45435e-14	2.08868	Gm15324	1	0	Rnpepl1	0.566243	0.595023	Gm26730	1	0
718	Klf5	3.65308e-66	0.602862	Dbt	8.41591e-37	0.658832	Kcmf1	1.47829e-09	0.264846	Cbx5	3.26007e-156	1.29454	Shank1	1	2.874	Rab10	4.3819e-38	0.592199	Snrpb	1.23155e-18	0.323155	Gipc2	7.18349e-58	1.04946	Diablo	1.79168e-56	0.93662	Gm8281	1	0	Tmed1	1.58747e-18	0.888017	Aplp2	2.56949e-14	0.653987	Ambp	1	0	Dnajc1	0.56636	0.695907	St6gal2	1	0
719	Fam189a2	4.79784e-66	0.498001	Fbxo44	8.7953e-37	1.05178	Gga2	1.5006e-09	0.486167	Tex30	3.93408e-156	1.97313	Upk3b	1	1.59799	Dcun1d5	4.53108e-38	0.721007	Abcc5	1.24684e-18	1.02532	Pbdc1	8.41757e-58	1.18269	Anp32b	1.90353e-56	0.755645	Gm29245	1	0	Gja1	1.75976e-18	0.69486	Gas6	2.56949e-14	0.910575	Gm12536	1	0	Ubn2	0.572271	0.760686	Slc5a7	1	0
720	Tfrc	5.33112e-66	0.525886	Pvr	1.02226e-36	0.754114	Cat	1.58322e-09	0.335324	Sat1	6.88652e-156	1.12597	A630077J23Rik	1	1.05193	Sdcbp	5.07019e-38	0.466062	Slc39a4	1.28624e-18	1.11442	Aprt	9.17378e-58	0.804478	Lamtor5	1.93092e-56	0.772204	A330069K06Rik	1	0	Naa38	1.7839e-18	0.696991	Sf3b2	2.59986e-14	0.661539	Smlr1	1	0	Ccnl1	0.578856	0.710035	A630023P12Rik	1	0
721	Numa1	6.11392e-66	0.660023	C1galt1c1	1.54179e-36	0.467515	Cope	1.61709e-09	0.250873	Glrx5	7.42342e-156	1.07083	Gm26698	1	1.12269	Slc25a17	6.60662e-38	0.918298	Stard13	1.89576e-18	1.68893	Cpsf2	1.31268e-57	1.0029	Decr1	1.98724e-56	1.04571	1810008B01Rik	1	0	Rell1	1.80406e-18	0.796936	Gli3	2.98711e-14	2.67911	Brinp1	1	0	Spen	0.579475	0.905201	Epx	1	0
722	Zfp704	1.55193e-65	0.707504	Szt2	1.62046e-36	0.537862	Rnaset2b	1.70391e-09	0.56749	Srsf6	9.91608e-156	1.04713	Chst10	1	5.73659	Hdgf	7.59604e-38	0.494555	Maea	2.28954e-18	0.75474	Chaf1a	1.33518e-57	2.54996	Tmem237	2.58114e-56	1.95255	Stmn2	1	0	Slc25a3	1.83906e-18	0.460697	Idh2	3.03836e-14	0.73047	Gm17080	1	0	Dolk	0.580869	1.76007	Gm11493	1	0
723	Npr2	1.78811e-65	1.53784	Lcorl	1.69277e-36	0.626991	Zmynd8	1.82676e-09	0.447612	Coq10b	1.13574e-155	1.47675	Nr2e1	1	4.76608	Zfp703	8.98429e-38	1.19144	Cebpb	2.7644e-18	0.517113	Gsta3	1.52052e-57	0.893927	Dnajc24	2.922e-56	1.31702	Gm37359	1	0	Gars	2.11175e-18	0.787022	Aprt	3.30052e-14	0.797924	Dmrta1	1	0	Gadd45g	0.581983	0.758525	Gm21680	1	0
724	Rassf3	2.10278e-65	0.506926	AW549877	1.75181e-36	0.690463	Stk38	1.86874e-09	0.307901	Nifk	1.17024e-155	1.78788	Nxpe5	1	5.20234	Clip1	9.05384e-38	0.908803	Arf5	3.76265e-18	0.220531	Copg1	1.77584e-57	0.914565	Dynlrb1	3.32491e-56	0.686544	1700003E24Rik	1	0	Ap1m2	2.17865e-18	0.776177	Dhx15	3.31823e-14	0.768636	Zfp36l3	1	0	Hbp1	0.581983	0.620379	Speer4a	1	0
725	Cyp2b10	2.28937e-65	2.96256	Srp19	1.83994e-36	0.397247	Tbc1d24	1.88737e-09	0.646513	Uba2	1.33867e-155	1.32567	Fancd2os	1	3.8087	Hnrnpr	9.21091e-38	0.671445	Ube2l3	3.89201e-18	0.411784	Tbcb	2.21175e-57	0.774266	Gprc5a	3.70249e-56	0.862991	Odf1	1	0	Hspe1	2.34429e-18	0.563035	Shmt1	3.36207e-14	1.34417	Gm27217	1	0	Irx3	0.582448	0.440096	Reln	1	0
726	Hnmt	3.04037e-65	0.988469	Mtm1	1.95801e-36	0.722283	Tmem176b	1.89297e-09	0.168184	Grasp	2.31476e-155	1.74286	Tcf23	1	2.7593	Ywhae	9.80234e-38	0.444213	Commd3	4.05316e-18	0.53831	Nudc	2.31321e-57	0.899075	Caprin1	4.32107e-56	0.780195	Abcb11	1	0	Srrt	2.7839e-18	0.810709	Zfos1	3.69829e-14	0.698487	A330033J07Rik	1	0	Fam71a	0.584708	2.29457	Wscd2	1	0
727	Calm2	4.23308e-65	0.370843	Magt1	2.11034e-36	0.424106	Isca2	1.91667e-09	0.409006	Snrpb2	3.16862e-155	1.43134	Cilp2	1	3.25834	Aph1a	1.14372e-37	0.793084	Cox5b	5.11121e-18	0.247894	Elavl1	2.31767e-57	0.795671	Mnat1	4.83834e-56	1.1289	Gm11351	1	0	Mylk	2.83546e-18	0.783944	Fbxo32	3.84339e-14	1.93284	Gm26716	1	0	Hes2	0.589492	3.79609	Hoxd3os1	1	0
728	Adamts1	4.52927e-65	0.84405	Vcp	2.63031e-36	0.343016	Liph	1.92688e-09	0.369951	Pgap1	3.49197e-155	2.2861	Gm38102	1	2.85295	Hmgn1	1.22071e-37	0.458297	Trappc6a	5.51501e-18	0.619828	Nans	2.63397e-57	1.11948	Spg7	5.34581e-56	1.12684	Trat1	1	0	Tst	3.00426e-18	0.689032	Sulf1	4.02376e-14	6.4723	Gm13405	1	0	Lrp5	0.591641	1.5724	Lhx1os	1	0
729	Scd1	5.75782e-65	1.09091	Tram1	3.87944e-36	0.380706	Dym	2.03156e-09	0.533635	Gnl3	4.17501e-155	1.83723	Abcc6	1	3.1072	Pir	1.39849e-37	1.64067	Fndc3b	6.10623e-18	0.666168	Ccnb1	3.31655e-57	2.46521	Set	5.51211e-56	0.672763	Grm1	1	0	Elovl5	3.06554e-18	0.678543	Tpp2	4.15699e-14	0.860162	Prr32	1	0	Map4k2	0.591943	1.76026	C330018A13Rik	1	0
730	Rpl27-ps3	7.25326e-65	0.702994	Fkbp2	5.12693e-36	0.352503	Pold4	2.05087e-09	0.415155	Smc6	5.40524e-155	1.36933	Gm26606	1	1.47681	Syne4	2.27542e-37	1.95953	Ubl3	6.21451e-18	0.453479	Tkt	3.85316e-57	0.637495	Rps8	5.94181e-56	0.334341	Gvin1	1	0	Pa2g4	3.22325e-18	0.752945	Dnajb1	5.02299e-14	1.1224	4930502E18Rik	1	0	Rsf1	0.592993	0.673405	Gm13656	1	0
731	Vps33b	9.79621e-65	1.80217	Higd2a	6.55325e-36	0.348495	Derl2	2.07056e-09	0.302684	Prpf38a	6.61627e-155	1.56373	Hist2h2bb-1	1	2.27409	Zc2hc1a	2.61532e-37	1.02123	Ehd1	6.28566e-18	1.02705	Asf1a	5.1878e-57	0.868774	Cldn4	5.95301e-56	1.14025	Zpld1	1	0	Cndp2	3.25092e-18	0.685107	Tcerg1	5.26091e-14	1.1974	Gm12962	1	0	Abl1	0.593371	1.39801	2600014E21Rik	1	0
732	Klf15	1.11834e-64	1.63037	Tmem189	6.93842e-36	0.427623	Pgm3	2.11594e-09	0.472816	Sdhd	6.91437e-155	1.10077	Gm14420	1	1.82757	Myl6	2.80947e-37	0.352788	Agap3	7.18875e-18	0.976238	Mlx	5.63551e-57	0.989773	Cdk2ap2	6.05121e-56	0.713463	Platr10	1	0	Lsm6	3.40386e-18	0.650793	Zranb1	5.26948e-14	0.972384	Gm28904	1	0	Rrbp1	0.595314	0.260877	Slfn3	1	0
733	Scp2	4.22155e-64	0.484718	Glmp	7.44636e-36	0.408766	Il1rap	2.1842e-09	1.57336	Psmd3	8.22933e-155	1.18731	Myo18b	1	1.6982	Wdr45	3.14211e-37	0.950441	Zbtb20	8.75154e-18	0.501695	Vps36	5.99238e-57	0.723296	Gmfb	6.23701e-56	0.989768	A330033J07Rik	1	0	Psmc3	3.67599e-18	0.697117	Pcbp2	5.36376e-14	0.543632	Chrdl1	1	0	Abca2	0.595466	1.56957	Gas2l2	1	0
734	Tle2	5.21513e-64	0.799927	Abhd11	8.60297e-36	0.499774	Dad1	2.1842e-09	0.24277	Esf1	1.34292e-154	1.42116	Gm10083	1	2.75858	Grpel2	3.23626e-37	1.01193	Snhg18	9.32874e-18	1.28656	Aco2	6.43309e-57	0.700621	Mtdh	7.62544e-56	0.709284	Hbb-bh1	1	0	1700025G04Rik	3.89961e-18	1.37244	Hnrnpab	5.48061e-14	0.609458	Slc5a7	1	0	Foxo3	0.59691	1.20636	Gm21149	1	0
735	Adam22	6.24793e-64	2.08037	Rps7	8.9932e-36	0.253834	Fkbp4	2.21152e-09	0.252822	Dnajc9	1.61004e-154	1.72601	Gm29367	1	2.17171	Stx16	3.47849e-37	1.0208	Txndc17	1.09398e-17	0.342865	Psmd8	7.1195e-57	0.692745	Ube2v2	8.88491e-56	0.899334	Gm17057	1	0	Eif4a3	4.11432e-18	0.712237	Cotl1	5.78698e-14	1.33068	St6gal2	1	0	Dlc1	0.599777	1.08094	Heatr9	1	0
736	Plk3	6.38551e-64	2.13839	Ankrd13a	1.00137e-35	0.585555	S100a1	2.21538e-09	0.242213	Eif4e2	2.28902e-154	1.21626	Krt12	1	1.90527	Gadd45a	3.54347e-37	1.18195	Usp39	1.10621e-17	0.966042	Impa2	7.63493e-57	1.69707	Adss	1.00431e-55	0.852838	Gm2888	1	0	Yeats4	4.50829e-18	0.679927	Uba2	5.95465e-14	0.91474	Usp26	1	0	Kif1c	0.599807	1.04218	Gm21083	1	0
737	Klhl24	7.73686e-64	0.716111	Ptov1	1.03331e-35	0.327634	Ndufs4	2.25204e-09	0.272715	Mcm2	3.478e-154	2.28562	Fam124b	1	1.63858	Fndc3b	4.10779e-37	0.701406	2700060E02Rik	1.22623e-17	0.339045	Thyn1	1.00956e-56	1.21484	Llph	1.15573e-55	0.877419	Gm13582	1	0	Map2k2	4.51141e-18	0.607801	Osmr	6.5303e-14	1.47659	RP23-21B1.4	1	0	Cited2	0.600514	0.394037	Speer4c	1	0
738	Kalrn	1.63817e-63	1.29143	Nfia	1.03729e-35	0.35309	Chmp1a	2.28074e-09	0.327512	Mrpl42	4.13604e-154	1.17083	Gm9917	1	1.94322	Gnpda2	4.23022e-37	1.34773	Spink4	1.29618e-17	7.25032	Slmo2	1.17994e-56	1.02315	Smdt1	1.26457e-55	0.574006	Gm4070	1	0	Xrcc1	4.74757e-18	1.1584	Slc43a3	6.70389e-14	4.8431	Arhgap36	1	0	Fhdc1	0.601451	1.26747	Gm3510	1	0
739	Erbb3	1.7781e-63	0.570324	Pecr	1.3078e-35	1.59226	Por	2.37853e-09	0.280415	Ptgs2os2	5.58273e-154	2.01649	Shbg	1	4.07663	Prpf40a	5.26017e-37	0.631362	H2-K1	1.3708e-17	0.232596	Tram1	1.64377e-56	0.758806	Ubxn4	1.2979e-55	0.735909	Oprl1	1	0	Stxbp2	4.85966e-18	0.72579	Ddx46	6.97882e-14	0.909347	Sycp2l	1	0	Acox1	0.602112	0.619084	Gm28710	1	0
740	Cracr2b	2.35391e-63	0.715932	Tmem14c	1.34348e-35	0.368735	Slc39a11	2.38034e-09	0.974281	Tpr	2.32968e-153	1.0632	Gm13561	1	4.82644	Ube2d2a	8.4145e-37	0.580788	Fam198b	1.45753e-17	4.40286	Vrk1	1.75006e-56	1.59477	Pin1	1.89917e-55	0.838967	Myt1	1	0	Snrpd2	5.12196e-18	0.572945	Csad	6.98876e-14	1.30485	Gm27246	1	0	9130230L23Rik	0.602668	1.2424	Hoxd4	1	0
741	Lurap1l	2.36702e-63	0.397232	Fuca1	1.47818e-35	0.381981	Prrc2b	2.47131e-09	0.267642	Mthfd2	2.55967e-153	2.06587	Gm15579	1	4.47548	Actr10	9.06603e-37	0.775265	Epha4	1.58693e-17	1.32092	Caprin1	2.27238e-56	0.744569	Polr2f	1.93093e-55	0.736011	Hsf3	1	0	Man2a2	5.38489e-18	0.859818	Cct2	6.99778e-14	0.663417	Gm5118	1	0	D17Wsu92e	0.612517	0.571306	Hoxd8	1	0
742	Ltbp3	1.79529e-62	0.510971	Lacc1	3.34593e-35	1.22163	Tmem11	2.47818e-09	0.310126	Ralgps2	2.66023e-153	2.45008	Gm15444	1	4.27082	Cox6b1	9.94932e-37	0.426011	Arhgap8	1.80749e-17	1.61095	Eid1	2.33403e-56	0.924899	Dnajb11	2.54134e-55	0.798816	Mylk4	1	0	Bak1	5.46028e-18	0.86818	Terf1	7.44169e-14	1.69481	Gm27168	1	0	Ogt	0.612666	0.55624	Ccl4	1	0
743	Tmtc2	3.31891e-62	1.38637	Hgsnat	3.65122e-35	0.668369	Arfgef2	2.64981e-09	0.389922	Topbp1	3.26374e-153	1.89224	C430039J16Rik	1	4.05694	Tbx1	1.04548e-36	1.78593	Smim14	1.81099e-17	0.400639	Thoc3	2.51486e-56	0.999071	Atp5f1	2.54134e-55	0.554209	D930007J09Rik	1	0	Chek2	5.51497e-18	2.33728	2410015M20Rik	7.92475e-14	0.580641	Adam2	1	0	Cpsf6	0.616727	0.505374	Nags	1	0
744	Cry1	5.99468e-62	1.18778	Bmp1	4.10742e-35	0.354541	Atrx	2.76742e-09	0.223116	Emc8	4.36839e-153	1.39672	Rsph14	1	2.90139	Mat2b	1.05238e-36	0.68294	Edn3	2.56359e-17	3.37528	Abcf1	2.55267e-56	0.841361	Llgl2	3.12518e-55	0.984961	Gm12829	1	0	Ccdc124	5.56703e-18	0.725007	Bod1l	8.56703e-14	0.91367	RP23-354H24.9	1	0	Prmt8	0.621186	1.6859	Gm27217	1	0
745	Rph3al	6.13462e-62	1.69378	Pip4k2c	7.30728e-35	0.429339	Brk1	2.86003e-09	0.249785	Idi1	1.5408e-152	1.27692	Gm16008	1	3.15985	Dnaja1	1.33368e-36	0.45596	Plxna1	3.00748e-17	1.81911	Ncapd3	4.76223e-56	1.89192	Parl	3.65166e-55	0.97243	Cyp4a12a	1	0	Marcks	5.72143e-18	0.911233	Vezf1	8.76924e-14	1.05913	Ntng2	1	0	Rab27a	0.625232	0.599964	Gm7347	1	0
746	Pygo1	6.54345e-62	2.50332	Ttc36	7.53542e-35	0.554678	Mroh1	2.87669e-09	0.506923	Mdh2	3.75825e-152	0.919848	Baiap3	1	1.05646	Gemin7	1.87305e-36	0.891562	Fdft1	3.22959e-17	0.859116	Ppat	4.82283e-56	1.13586	Mrpl30	4.14179e-55	0.737766	Gm14275	1	0	Sp5	5.7714e-18	0.87722	Dsc2	8.8858e-14	3.85219	Rp1l1	1	0	Hmgcr	0.628419	0.555352	Gm53	1	0
747	Tanc2	7.77548e-62	0.539119	Cdc25b	8.28418e-35	0.713087	Ptgs1	2.90196e-09	0.276931	Rab21	5.83254e-152	1.2938	Odf3b	1	1.7482	Vps72	2.04333e-36	0.97564	Per3	3.54629e-17	1.29629	Psmc5	6.172e-56	0.871664	Churc1	4.95345e-55	0.813587	C230057A21Rik	1	0	Wbp1	6.07533e-18	0.731288	Cxxc5	9.15614e-14	2.64808	Barx1	1	0	Oplah	0.630023	1.26574	Abcb11	1	0
748	Ppp1r1a	7.77548e-62	3.08986	Itgb1bp1	1.00989e-34	0.477661	Rap1gap	2.99941e-09	0.355586	Slc35d1	7.21162e-152	1.99097	Gm12974	1	4.47999	Psmd11	2.29588e-36	0.570158	Ctdsp2	3.7324e-17	0.982215	Smc6	6.37374e-56	0.97568	Ceacam1	5.32837e-55	1.27867	Gm26603	1	0	1110008F13Rik	6.65342e-18	0.58369	Rrp1	9.20829e-14	0.714578	Bmp6	1	0	Elovl1	0.631767	0.563725	Treml1	1	0
749	Csgalnact2	1.02299e-61	0.603188	Smim6	1.11729e-34	0.390824	Gnptg	3.01598e-09	0.439973	Ptgs2	9.24857e-152	2.25175	Odf3	1	3.79863	Chmp2a	2.39042e-36	0.526324	Igf1r	3.89749e-17	1.39945	Hist1h1e	6.51325e-56	2.06553	Rhoa	5.84226e-55	0.519857	Serpinb9e	1	0	Prdx1	7.02139e-18	0.480127	Xrn2	9.33308e-14	0.726376	Gm12963	1	0	Rgcc	0.632022	0.602967	Otop3	1	0
750	Ubl3	1.59463e-61	0.418935	Mtss1	1.97193e-34	0.478461	Cnnm2	3.03829e-09	0.8031	Fen1	9.89685e-152	2.23053	Cpne7	1	4.20821	Vps4b	2.44119e-36	0.864597	Necap2	5.53432e-17	0.668603	Txn2	8.45687e-56	0.784072	Mgmt	6.0237e-55	2.24789	Olfr558	1	0	Mpnd	7.2403e-18	0.73649	Paics	9.7358e-14	0.71141	Frmpd4	1	0	Srebf2	0.632022	0.658519	Abcg3	1	0
751	Bpifb5	1.87474e-61	3.00533	Dtx3	2.17424e-34	0.621117	Phyh	3.08823e-09	0.387004	Sf3b4	1.08501e-151	1.3966	6430531B16Rik	1	1.70787	Pla2g16	3.55056e-36	0.772592	Sept2	6.45542e-17	0.516884	Tsen34	1.2082e-55	0.816688	Slpi	6.69363e-55	1.75357	Serpinb9g	1	0	Phb2	8.1456e-18	0.645718	Rad50	1.02709e-13	1.367	5330429C05Rik	1	0	Apbb2	0.632391	0.844228	Trem3	1	0
752	5031425E22Rik	3.07404e-61	0.875363	Gm9843	2.87218e-34	0.406984	Ftl1	3.09027e-09	0.236831	Gtf2e2	2.77194e-151	1.66381	4930471M09Rik	1	3.5363	Pold4	3.78236e-36	0.990886	Bax	6.59198e-17	0.550967	Rala	1.35232e-55	0.649331	Polr2c	6.87527e-55	0.831751	Ly6g6f	1	0	Mzt1	8.17348e-18	0.894908	Sbf2	1.15472e-13	1.9855	Cdhr2	1	0	Npnt	0.635958	0.866549	Ibsp	1	0
753	Kdsr	5.76968e-61	0.675437	Fbxo25	3.36856e-34	0.894201	Tlcd1	3.185e-09	0.607355	Supt16	2.90088e-151	1.37903	Gabbr1	1	1.08788	Cap1	3.82099e-36	0.836513	Plscr3	7.62887e-17	1.1076	Lsm1	1.8793e-55	0.897031	Adam9	6.87667e-55	0.898636	Rspo3	1	0	Tex30	8.94152e-18	1.05148	Taf1d	1.21391e-13	0.898661	Tlr8	1	0	Helz2	0.637453	1.84139	Dmp1	1	0
754	9530068E07Rik	6.98265e-61	0.444719	Klhdc2	3.45117e-34	0.419735	Gm15401	3.23058e-09	1.55112	Nono	3.16745e-151	1.07546	Matk	1	2.13706	Lrrk1	4.07144e-36	0.93249	Frmd4a	9.40222e-17	1.90036	Zcchc17	2.07991e-55	0.922109	Ehd1	7.21072e-55	1.07892	5033428I22Rik	1	0	Terf1	9.417e-18	1.13025	Ptpre	1.25633e-13	1.73245	Tcf21	1	0	Crtc2	0.637453	1.76051	Ush1g	1	0
755	Maob	8.15073e-61	0.616988	Trappc6a	5.06232e-34	0.358897	Mob1b	3.38782e-09	0.250656	Wars	3.68813e-151	1.54297	Gltscr1	1	1.71049	Cog4	4.10922e-36	1.36323	Cab39	1.13484e-16	0.585778	Elof1	3.55901e-55	0.779219	Usp39	1.04296e-54	1.01265	Olfr545	1	0	Ssbp4	1.05672e-17	0.73016	Sox6	1.3922e-13	2.6277	Tlr12	1	0	Tmem59	0.639369	0.299944	Gm17660	1	0
756	Hmha1	1.18569e-60	1.10953	Foxp2	5.17031e-34	0.395455	Pex1	3.48318e-09	0.610175	Ywhaq	4.16175e-151	0.911859	AI317395	1	2.21316	Psma1	4.1928e-36	0.609141	Id3	1.31799e-16	1.79052	Pmf1	3.68323e-55	1.65831	Ids	1.093e-54	1.21721	Bin2	1	0	Col18a1	1.10532e-17	1.58459	Padi1	1.41828e-13	5.23975	Jakmip3	1	0	Rybp	0.640049	1.14343	Gm17250	1	0
757	Rnf145	1.2237e-60	0.628645	Snx27	5.75633e-34	0.462897	Cux1	3.5962e-09	0.220708	Tmem2	1.3059e-150	1.69436	Gm10719	1	3.81518	Gm20186	6.60781e-36	2.91381	Pbx4	1.38901e-16	2.74747	Reep3	4.7438e-55	0.734184	Mrpl21	1.19526e-54	0.86984	Sprn	1	0	Hspd1	1.10931e-17	0.589216	Gna14	1.43651e-13	5.78108	Defb48	1	0	Tceal8	0.64037	0.55732	Otop2	1	0
758	Fbxo9	2.26113e-60	0.530995	Eif4h	6.65496e-34	0.320629	Sdha	3.61415e-09	0.255558	B4galt6	1.43226e-150	4.4878	Gm26576	1	3.8245	Mkrn1	6.97355e-36	0.793406	Fgf18	1.62131e-16	3.16586	Ddx1	5.60649e-55	0.91033	Eva1a	1.21069e-54	1.29954	Gpr149	1	0	Nol7	1.10931e-17	0.630037	Dnajb6	1.44617e-13	0.718317	Defb47	1	0	Rhob	0.643886	1.04694	1700013M08Rik	1	0
759	Rab33b	2.7132e-60	1.04588	Adck4	6.93611e-34	0.587974	Hsd17b4	3.63847e-09	0.307591	Rhof	1.87154e-150	2.51804	RP23-432D9.7	1	2.73141	Ccar1	8.23328e-36	0.776659	Arpp19	2.07652e-16	0.293808	Dnajc3	8.07111e-55	0.653213	Rpl4	1.32968e-54	0.500776	Gm13522	1	0	Mrpl35	1.16829e-17	0.792982	2210013O21Rik	1.45023e-13	1.08842	Trem3	1	0	Sh3rf1	0.646542	0.859191	Grin2c	1	0
760	H2-T23	3.77028e-60	0.762112	Gnmt	7.68636e-34	1.17525	Creb3l1	3.76117e-09	0.487048	Vmp1	1.89347e-150	0.910251	Rsbn1l	1	0.471082	Ece1	8.4196e-36	0.815846	Coq7	2.51697e-16	0.609528	Aurkb	8.62247e-55	2.78752	Nedd4	1.67512e-54	0.558453	4930407G08Rik	1	0	Tuba4a	1.19341e-17	0.704251	Rpl21	1.48271e-13	0.314155	Gm2762	1	0	1700020I14Rik	0.649236	0.458253	Gm29202	1	0
761	Mbp	3.82792e-60	0.745487	Cuedc2	8.22434e-34	0.436444	BC031181	4.04696e-09	0.246793	Tagln2	2.33231e-150	0.786771	Gm20696	1	1.2635	Eif3e	8.42297e-36	0.53601	Fam104a	3.43999e-16	0.534993	Rfc3	1.01865e-54	1.59529	Slco3a1	1.75338e-54	1.01754	9330159F19Rik	1	0	Bcam	1.21922e-17	0.533233	Mrps14	1.63535e-13	0.676863	Gm10097	1	0	Crebrf	0.649474	0.990661	Gm43270	1	0
762	Npc2	4.58063e-60	0.43503	Itga9	8.504e-34	0.36125	Abcd1	4.22394e-09	0.72113	Commd1	2.71997e-150	1.20938	Ccdc24	1	1.50424	Gdi2	9.45098e-36	0.523885	Atxn1	3.44382e-16	0.911035	Shtn1	1.09469e-54	0.882657	Hbegf	1.87922e-54	1.01915	Prl3d2	1	0	Dhrs7	1.32311e-17	0.710662	Uhrf2	1.66268e-13	1.19477	Treml1	1	0	Map3k12	0.649972	1.85693	Hoxb13	1	0
763	Prkcd	4.88236e-60	0.58575	Tapbp	8.57053e-34	0.330311	Smagp	4.26188e-09	0.313243	Pin1	4.62418e-150	1.16576	Gm16897	1	2.45392	Ctsa	9.59922e-36	0.812632	Diaph3	3.84698e-16	1.43189	C330027C09Rik	1.17181e-54	2.50786	Ppp1r35	1.95285e-54	1.1522	Gm10373	1	0	Arl6ip4	1.35253e-17	0.706117	Mgat3	1.70522e-13	2.54221	Scml1	1	0	Mitf	0.650877	1.87932	Gm26743	1	0
764	Ttc7	5.81887e-60	0.658354	Atp5g2	8.67882e-34	0.351652	Mvb12a	4.37214e-09	0.275889	Smim15	5.54489e-150	1.53501	Col5a3	1	2.3915	Clic5	1.19311e-35	1.14599	Ino80e	4.81966e-16	1.21238	Rad21	1.28084e-54	0.910995	Tmem9b	3.40742e-54	0.960149	Scn7a	1	0	Magt1	1.40236e-17	0.707937	Mnat1	1.77949e-13	1.16256	Fibcd1	1	0	Lsmem1	0.650877	1.81959	Gbp10	1	0
765	Ttc38	5.82631e-60	1.18995	Fam13a	1.9982e-33	0.580742	Rsrp1	4.8705e-09	0.245386	Nudc	9.79718e-150	1.26814	Prrt3	1	2.53638	Six4	1.24918e-35	2.29546	Sh3glb1	5.09734e-16	0.442188	Slpi	1.66523e-54	1.22441	Mrps18c	3.89269e-54	0.87545	Gm13465	1	0	Triobp	1.42277e-17	0.967146	Clns1a	2.16329e-13	1.06605	Shc3	1	0	Icam1	0.651945	0.377106	Gm26519	1	0
766	2900089D17Rik	7.25917e-60	1.85238	Ralgapa2	2.12099e-33	0.352389	Kdm3a	4.97825e-09	0.561955	Dnph1	1.28599e-149	2.96958	Hus1b	1	2.40482	Fam177a	1.25942e-35	0.559502	Psmb3	5.2129e-16	0.288513	H13	2.38534e-54	0.768691	Ubl5	4.28444e-54	0.521303	Tie1	1	0	Nup43	1.43598e-17	1.36436	Phb2	2.2769e-13	0.662241	Apobec2	1	0	Tmprss2	0.654239	1.17603	Apobec2	1	0
767	Sfpq	1.04423e-59	0.430846	Tmem106b	2.36136e-33	0.44865	Sdhb	5.03385e-09	0.280342	Capza2	2.95776e-149	0.95865	Rnf31	1	1.00635	Ndrg1	1.39002e-35	2.07856	Plxnb1	7.06143e-16	1.0118	Rps26	3.70923e-54	0.448823	Snrpf	5.25622e-54	0.662341	Olfr658	1	0	Fuom	1.45762e-17	0.84963	Krcc1	2.30763e-13	0.686902	Gm3985	1	0	Map4k4	0.654873	0.677004	Gm17202	1	0
768	Pcf11	1.86369e-59	0.570566	Ndufs5	2.47967e-33	0.33817	Hopx	5.5559e-09	0.0798221	Anxa10	3.27749e-149	5.4768	Gm43660	1	2.30468	Cops5	1.4042e-35	0.894944	Map2	7.66419e-16	3.04777	Acbd3	3.9817e-54	0.871822	Polr2j	5.73236e-54	0.764576	Prl3d3	1	0	Troap	1.46802e-17	4.25923	Cdkn2a	2.32866e-13	2.39099	Fam167b	1	0	Clk4	0.657949	0.621551	Fibcd1	1	0
769	Kif13a	1.87892e-59	0.692113	Tspan14	2.63667e-33	0.58794	Reep4	5.64101e-09	0.48215	Melk	3.42245e-149	3.41567	RP23-85B15.7	1	2.23574	Shroom3	1.42755e-35	1.33611	Yif1b	8.03242e-16	0.994865	Zc3h15	4.05745e-54	0.726072	Ndufb9	6.14907e-54	0.578608	Prl3c1	1	0	Slc25a13	1.47414e-17	1.00633	Mapk13	2.58416e-13	0.837024	Gm16555	1	0	Epha7	0.659349	1.21568	Ankfn1	1	0
770	Tacc1	2.04167e-59	0.753366	Lrp10	2.67481e-33	0.334113	Flot1	5.81284e-09	0.323599	Cmc2	6.9357e-149	1.59712	Sept12	1	2.1849	Mrpl17	1.47523e-35	0.688613	Dnase2a	9.1638e-16	0.59197	Rfc2	4.99054e-54	1.23836	Sec11a	7.12157e-54	0.734768	Prl6a1	1	0	Haus5	1.68238e-17	2.30443	Fbl	2.70317e-13	0.915761	Gata4	1	0	Kif13a	0.6597	0.805883	Gm13647	1	0
771	Plekhb2	2.16594e-59	0.629774	Raph1	2.94597e-33	0.365778	Coro1b	5.84461e-09	0.41506	Usp1	7.57419e-149	1.732	Pde6a	1	2.27143	Rbp4	1.52384e-35	1.3077	Pam16	9.31765e-16	0.640773	Gar1	5.17841e-54	1.29386	Hnrnpc	7.15094e-54	0.744185	Kcnj3	1	0	Ndufa12	1.7864e-17	0.589273	Rfc1	2.79516e-13	1.05527	A530021J07Rik	1	0	Cux2	0.660935	3.30505	Gm10471	1	0
772	Smad5	2.83165e-59	0.849554	Ptprf	4.28496e-33	0.324312	Ifi30	5.86269e-09	0.261101	Mfge8	8.69781e-149	1.33186	Dnah10	1	1.74296	Npepps	1.58432e-35	0.712224	Mcc	9.57023e-16	3.21738	Pycr2	7.11862e-54	1.00539	Med10	7.3797e-54	0.961776	4921511C10Rik	1	0	Ywhah	1.88388e-17	0.64667	Frat2	3.35834e-13	1.58671	Gm10032	1	0	Ankrd12	0.662878	0.783006	Ube2d2b	1	0
773	Abcd3	3.76435e-59	0.432044	Psme2	4.53513e-33	0.335106	Usp50	6.2909e-09	0.401353	Sra1	9.00996e-149	1.10795	Ltb4r2	1	1.38928	Setd8	1.77546e-35	0.639574	Nrp2	1.02764e-15	2.69081	Polr2f	8.44065e-54	0.668655	Cox6c	8.17256e-54	0.432337	Prl2b1	1	0	Snx3	2.07295e-17	0.581509	Hspd1	3.51703e-13	0.674764	Gm14235	1	0	Matr3	0.664011	0.395927	Tmem100	1	0
774	Pkdcc	4.90072e-59	2.33404	March6	4.94514e-33	0.417848	Zfand2b	6.32492e-09	0.451267	Pabpc4	1.54226e-148	1.597	Pygo1	1	0.917118	Tmem167	2.33472e-35	0.627987	Rhof	1.10171e-15	2.07953	Cse1l	9.8258e-54	1.21369	Smap1	8.208e-54	0.773255	Gm14273	1	0	Alg14	2.07624e-17	0.997686	Sarnp	4.19672e-13	0.738374	Prl5a1	1	0	Numa1	0.664026	0.939949	Gm7361	1	0
775	Sp1	6.20903e-59	0.754203	Gsta4	5.98159e-33	0.373536	Pnisr	6.6922e-09	0.204924	Fam104a	1.62313e-148	1.09414	Gm15564	1	2.05112	Palld	2.94678e-35	3.1713	Vnn1	1.16069e-15	1.55727	Pgp	1.3885e-53	0.846163	Ola1	9.53763e-54	0.852566	Barx1	1	0	Got1	2.08969e-17	0.941849	Taf10	4.52595e-13	0.647616	Gm14440	1	0	Tet3	0.667697	1.00714	4930405D11Rik	1	0
776	Zfp644	6.71463e-59	0.543687	Spred2	6.30937e-33	0.482651	Iqgap1	7.11058e-09	0.204781	Sltm	1.72444e-148	1.20923	Gm20711	1	1.45654	Tbl1x	2.94678e-35	0.753743	Susd6	1.24454e-15	0.760655	Pole3	1.44986e-53	1.03787	Scamp3	9.97669e-54	0.923183	Prl5a1	1	0	Dnajc19	2.17324e-17	0.695552	Csnk1e	4.56088e-13	0.859336	Prl2b1	1	0	Rad54l2	0.667697	1.6403	Cnpy1	1	0
777	Gigyf1	7.64654e-59	0.866477	Atp6v0a4	6.51177e-33	0.919522	Cacnb3	7.21582e-09	0.811444	Vasp	2.45543e-148	1.07986	A930011G23Rik	1	1.52661	Arhgef28	3.00443e-35	1.26373	Ndufs7	1.52137e-15	0.300274	Psmd5	1.84443e-53	0.953525	Mt2	1.42198e-53	1.14247	Scn1a	1	0	Pigf	2.17324e-17	0.992858	Ttc14	4.67505e-13	0.917102	Prl6a1	1	0	Lpar4	0.670861	2.25297	Gm42450	1	0
778	Mef2d	1.07883e-58	0.676589	Sdha	7.3185e-33	0.363764	Klhdc3	7.74979e-09	0.545124	Pbdc1	2.93381e-148	1.6243	Pou1f1	1	2.42602	Glmp	4.03372e-35	0.729198	Cope	1.59803e-15	0.428059	Cpox	2.25465e-53	0.997124	Fbxw2	1.42198e-53	0.914656	Gypa	1	0	Eif1ad	2.22713e-17	0.879281	Baz1a	4.80228e-13	1.20656	H60b	1	0	Ldb1	0.671	0.851574	Gm16555	1	0
779	Flcn	1.42568e-58	0.899275	Tbc1d24	7.91718e-33	0.912609	Slc4a4	7.74979e-09	0.270909	Hp	9.21097e-148	1.91953	Gm19265	1	2.39237	Kif21a	4.19351e-35	1.14451	Mat2b	1.82451e-15	0.628563	Cenpq	2.80089e-53	2.45274	Smim7	1.59424e-53	0.807259	Gm13485	1	0	Rhno1	2.36744e-17	1.18204	Trps1	4.97555e-13	2.06503	Prl3c1	1	0	Klf3	0.674764	0.630488	Dlx2	1	0
780	Spty2d1	1.74548e-58	0.912717	Ddhd1	1.19359e-32	0.474603	Sdf4	8.32126e-09	0.242548	Immt	1.0084e-147	1.12733	Adap2	1	2.42164	Tulp4	4.70427e-35	0.787089	Sort1	2e-15	0.768862	2310036O22Rik	3.59452e-53	0.598878	Cbr1	1.62701e-53	0.955475	Gm13499	1	0	Gsta4	2.54723e-17	0.660064	Atrx	5.22273e-13	0.653796	Prl3d3	1	0	Smoc2	0.674764	2.33191	Car10	1	0
781	Myd88	1.82093e-58	0.913445	Mea1	1.21943e-32	0.437435	Tonsl	8.40393e-09	0.234275	Cnbp	2.98361e-147	0.843719	Chgb	1	2.44039	Krtcap3	4.74354e-35	0.782072	Ap1s3	2e-15	2.1685	Anxa1	3.73468e-53	0.810399	Serpinb6b	1.75134e-53	0.892339	1700057H21Rik	1	0	Nudt1	2.64133e-17	0.926739	Wwtr1	5.43813e-13	0.806957	Sohlh1	1	0	Bcorl1	0.676941	1.66446	Gareml	1	0
782	Polr1c	2.01723e-58	0.477256	Cyb561	1.68518e-32	0.447993	Cyb561	8.40393e-09	0.354501	Timp2	3.27476e-147	1.276	Lhx9	1	2.10351	Med10	5.03747e-35	0.884575	Zmat5	2.54826e-15	1.26089	Snx7	3.86237e-53	0.740463	Plin2	2.10439e-53	0.875981	Csrnp3	1	0	Sfxn1	2.70515e-17	0.718842	Eif4a1	5.88392e-13	0.512074	Prl3d2	1	0	Fosl2	0.679514	0.892102	Otof	1	0
783	Tsc22d2	2.49848e-58	0.754871	Creld1	1.72098e-32	0.584059	Tle3	8.46132e-09	0.480139	Psmd9	4.46635e-147	1.46874	Gm15879	1	1.30846	Sbno1	5.49525e-35	0.654137	Ndufb9	2.55337e-15	0.205722	Melk	4.17992e-53	2.8247	Prkar1a	2.1976e-53	0.703937	Heyl	1	0	Mdc1	2.95271e-17	1.46218	Cldnd1	6.31534e-13	1.02474	Gm11351	1	0	Trpm7	0.680873	0.933162	A330033J07Rik	1	0
784	Tbcel	2.54904e-58	0.69632	Glyr1	1.80859e-32	0.367244	Sep15	8.50233e-09	0.206746	Rps12-ps3	4.51159e-147	1.074	Gm43568	1	1.20257	Tbcb	5.8109e-35	0.661415	Rtn3	3.55919e-15	0.376637	Timm8b	5.68237e-53	0.645432	Tmem176a	2.24459e-53	0.690039	Gm13490	1	0	Txndc12	3.04395e-17	0.836616	Sbno1	6.36095e-13	0.756042	Gm10160	1	0	Tmem56	0.692151	0.826297	Gm12963	1	0
785	Tor1aip1	2.82761e-58	0.599407	Gadd45g	1.88034e-32	0.360142	Baz2b	8.57602e-09	0.278994	Nab1	5.48793e-147	1.252	Gm10033	1	2.14263	Rsbn1l	7.33135e-35	0.72563	Haghl	3.61704e-15	1.42625	Got2	6.34658e-53	0.915264	Psmb1	2.49089e-53	0.58991	Scrg1	1	0	Cd302	3.29537e-17	0.7492	Nisch	6.38793e-13	0.705758	4932702P03Rik	1	0	Cpne3	0.693133	0.483413	4931422A03Rik	1	0
786	Raph1	2.83592e-58	0.513332	Gk	2.29541e-32	0.441148	Med8	9.01978e-09	0.266738	Wdr18	5.74978e-147	1.58104	Ccdc63	1	1.86819	Lrp4	9.21427e-35	2.37626	Uap1l1	4.22346e-15	0.919812	Cyr61	6.43666e-53	1.01838	Cwc15	3.88335e-53	0.744276	Bmp6	1	0	Gemin6	3.29548e-17	1.34279	1110004F10Rik	6.94726e-13	0.698254	Zcchc16	1	0	Edem3	0.706594	1.3693	1700028M03Rik	1	0
787	Sec14l2	3.14779e-58	1.27594	Gnptg	3.35813e-32	0.502289	Sh3bp1	9.35571e-09	0.456523	Rpl36al	3.72101e-146	0.614898	RP24-159C12.10	1	1.98199	Nedd9	9.6793e-35	0.797174	Eif5b	4.74391e-15	0.357274	Rpl7l1	7.00802e-53	0.833425	Col4a5	4.64831e-53	1.10348	Aadat	1	0	Rad18	3.49273e-17	2.09093	Phc3	7.48748e-13	1.02866	C530050E15Rik	1	0	Tacc2	0.707349	0.815514	A330069K06Rik	1	0
788	Megf9	3.38829e-58	0.717923	Uap1l1	3.72272e-32	0.467078	Mthfd2l	9.64968e-09	0.428441	Sae1	5.4846e-146	1.2865	Ccdc113	1	1.29923	Tpd52	9.71939e-35	0.560022	H2-T23	5.38077e-15	1.06937	Ndufs5	7.30555e-53	0.550003	H3f3b	5.19955e-53	0.408191	Gm17473	1	0	Psmc2	3.57897e-17	0.68054	Dnajc21	7.49167e-13	0.954504	Alas2	1	0	Insig1	0.707494	0.528663	Gria2	1	0
789	Zak	3.608e-58	0.711812	Edf1	3.93251e-32	0.324715	Atp6v0a1	9.70693e-09	0.266591	Pam	5.73525e-146	1.5241	Gm26601	1	1.06697	Btf3l4	1.40356e-34	0.572493	Med21	5.58938e-15	0.64863	Actl6a	7.51248e-53	0.849894	1110004F10Rik	6.54028e-53	0.75429	Usp17la	1	0	Ucp2	3.72008e-17	0.615854	Ucp2	7.50164e-13	0.671088	Gm16099	1	0	Hnrnph3	0.714936	0.705621	Gm16000	1	0
790	Rasgef1b	4.91967e-58	1.34547	Ap3b1	4.55378e-32	0.439452	Cdkn2d	9.76451e-09	0.494337	Mx1	8.18919e-146	3.63325	Myo15b	1	1.6412	Sh3bgrl	1.68914e-34	0.730737	1190002N15Rik	6.76069e-15	1.363	Aars	7.76507e-53	0.880658	Vti1b	7.29006e-53	0.892115	Gm26571	1	0	Slpi	3.78114e-17	0.739119	Upk1b	7.89483e-13	2.49779	4930444G20Rik	1	0	Bach1	0.717549	0.759096	5031425F14Rik	1	0
791	Pld1	5.52728e-58	0.99507	Emc2	4.73779e-32	0.529967	Cox20	1.00043e-08	0.314729	Thop1	1.48241e-145	2.30022	Tmem91	1	1.34217	Snx15	1.79227e-34	0.93011	Mpc1	7.08956e-15	0.23662	Etfa	8.89775e-53	0.727642	Cpsf2	7.4155e-53	0.975132	Gm8206	1	0	Fads1	3.99838e-17	0.693292	Brd3	8.0121e-13	0.914062	Htr2c	1	0	Atf4	0.7251	0.429807	Platr29	1	0
792	Zbtb10	6.22547e-58	1.8487	Glo1	5.21386e-32	0.360758	Ccdc146	1.04395e-08	0.869047	Tomm70a	1.94343e-145	1.50867	F11	1	1.39499	Cct5	1.79227e-34	0.563664	Arxes2	7.12915e-15	2.82032	Rpl7	1.10734e-52	0.363615	Ube2i	7.95054e-53	0.565423	Gm27217	1	0	Mrpl4	4.01343e-17	0.661213	Kctd1	8.06251e-13	1.239	Btn2a2	1	0	Prrc2b	0.725102	0.373802	1700012I11Rik	1	0
793	Cpeb4	9.42301e-58	0.514338	Mlec	5.48016e-32	0.374835	Mea1	1.15029e-08	0.322988	Mbd2	2.81189e-145	1.15728	Ift88os	1	3.41234	Serbp1	2.13056e-34	0.444166	Ppia	7.64806e-15	0.177297	Ebna1bp2	1.12318e-52	0.908191	Ssbp1	8.78524e-53	0.858328	Prr33	1	0	Gins4	4.17713e-17	1.04211	Kif21a	8.26984e-13	1.29532	Gm26646	1	0	Scarf2	0.725479	1.47381	Gucy1a3	1	0
794	Epn3	1.79943e-57	0.57057	Got1	5.52474e-32	0.688464	Mpv17	1.15211e-08	0.423907	H2afy	3.8746e-145	0.88421	4930597A21Rik	1	3.11513	4930523C07Rik	2.14105e-34	0.805779	Psmc3	7.82758e-15	0.57098	Polr3k	1.2124e-52	0.911708	Vcp	1.05613e-52	0.608305	Otop3	1	0	Mgst2	4.2701e-17	0.930657	H2afy2	8.47045e-13	4.57382	RP24-173K12.5	1	0	Bach2	0.726969	1.50759	Gm17035	1	0
795	Phf2	2.08787e-57	0.825801	9130230L23Rik	5.54622e-32	0.703557	Tmem141	1.15372e-08	0.531055	Syt8	4.25206e-145	4.38253	Lrrc17	1	3.38734	Snw1	2.31734e-34	0.667083	Tax1bp1	8.32102e-15	0.370378	Gnl3	1.4059e-52	1.16818	Adam10	1.24906e-52	0.8927	Gm16555	1	0	Rbmx	4.33579e-17	0.821385	Ubxn1	8.66973e-13	0.564882	Stfa3	1	0	Pfkfb2	0.727757	1.17615	Gm15839	1	0
796	Dynlrb2	2.28821e-57	1.89696	Rassf6	6.33235e-32	1.12556	Acadvl	1.1949e-08	0.369254	Asf1b	5.56456e-145	2.91441	Platr23	1	3.40458	Wnt7b	2.40967e-34	1.64865	Adamts10	8.69069e-15	2.35967	Trappc1	2.20258e-52	0.880917	Pcnp	1.30776e-52	0.738456	Ush1g	1	0	Mecr	4.41366e-17	0.926667	Phf20l1	8.73261e-13	0.804951	Adamts20	1	0	Rapgef5	0.728236	1.46668	Fgb	1	0
797	Atp1a1	2.46816e-57	0.408205	Sirt2	7.03592e-32	0.458021	Toporsos	1.20752e-08	0.445386	Cep290	5.96906e-145	1.69462	Il31ra	1	1.99659	Spns2	2.73118e-34	1.99781	Supt4a	8.72655e-15	0.497507	Arf1	2.26752e-52	0.457739	Sdcbp	1.43377e-52	0.577942	Samd7	1	0	Uchl3	4.41524e-17	0.681375	Snhg6	9.07698e-13	1.2125	Lingo3	1	0	Srsf7	0.728715	0.422263	Gm10710	1	0
798	Xiap	2.68507e-57	0.494746	Ndufv2	7.35889e-32	0.362089	Hmox1	1.20754e-08	0.245558	Phlda2	1.22204e-144	1.98008	Ptk6	1	1.03218	Rsrc1	2.78198e-34	1.05424	Atp5j	9.74524e-15	0.178578	Hif1a	2.42298e-52	0.782727	Cops5	1.86184e-52	0.987694	Otop2	1	0	Mrps25	4.60165e-17	0.731966	Cetn3	9.19207e-13	0.737871	Gbgt1	1	0	Rab27b	0.72941	0.635001	Gm38096	1	0
799	Itm2c	5.29423e-57	0.393935	Emc7	7.44363e-32	0.349026	Eif4g3	1.24062e-08	0.284881	Etf1	1.26229e-144	1.07733	Alpk2	1	1.64356	Rtfdc1	3.19382e-34	0.924616	Pdcd6ip	1.01093e-14	0.415598	Atp5a1	2.64516e-52	0.489224	Lactb	1.94438e-52	1.18076	Grin2c	1	0	Tecr	4.7997e-17	0.557955	Tmem158	9.21021e-13	2.94424	Gm26740	1	0	Grhl2	0.732685	1.14023	Gm26771	1	0
800	Plet1	6.83683e-57	2.00842	Gjb3	7.86938e-32	0.624112	E2f2	1.27986e-08	0.498084	Mrpl28	2.084e-144	1.09971	Rrh	1	2.75647	Lamtor2	3.27262e-34	0.490668	Ccdc107	1.01115e-14	0.748384	Syce2	2.7739e-52	1.84651	Mpp5	2.02083e-52	0.94644	Gm13112	1	0	E2f1	4.84253e-17	2.04867	Jag2	9.49014e-13	3.92279	Acr	1	0	Cebpg	0.735022	0.427246	Gm14291	1	0
801	Atxn2l	7.20077e-57	0.586783	Akt1s1	8.03282e-32	0.469425	Ddah2	1.28297e-08	0.300788	Syncrip	2.21819e-144	1.18033	Spatc1l	1	2.59382	Med30	3.70525e-34	0.688572	Glo1	1.12472e-14	0.449934	Ccdc167	2.82563e-52	1.42155	Scamp2	2.07191e-52	0.884191	Tnnt3	1	0	Gnptab	5.187e-17	0.706309	Capsl	9.8481e-13	2.32758	Gm16984	1	0	Zfp281	0.738439	1.08437	Spata25	1	0
802	2610037D02Rik	1.1544e-56	1.06289	Hes6	8.59804e-32	0.395635	Calm3	1.3095e-08	0.246178	Pigf	2.30398e-144	1.77615	Gm3764	1	1.9785	1810058I24Rik	4.38163e-34	0.587208	Sypl	1.13462e-14	0.369711	Far1	3.18812e-52	0.895062	Rtn3	2.14818e-52	0.660289	A830039N20Rik	1	0	Pole2	5.42794e-17	2.18417	Ptp4a3	1.00342e-12	1.72098	F730016J06Rik	1	0	Ncoa6	0.742518	1.02856	Cd1d2	1	0
803	Dpysl2	1.32251e-56	0.539123	Gaa	1.08245e-31	0.399873	4833439L19Rik	1.31163e-08	0.282309	Rpl7l1	2.44524e-144	1.24446	Gm20045	1	0.946731	Mlf2	4.42987e-34	0.525107	Hexa	1.2433e-14	0.621608	Diaph3	3.80001e-52	1.59661	Mafg	2.69036e-52	0.844608	Gpr6	1	0	Ywhab	5.54771e-17	0.593711	Acad11	1.00939e-12	1.84516	C1qa	1	0	Mbnl2	0.743419	0.382652	Spint4	1	0
804	Arid2	1.75561e-56	0.544013	Oaz2	1.29323e-31	0.338024	mt-Nd4l	1.35962e-08	0.186909	Hmgn5	4.24751e-144	1.44193	1810013D15Rik	1	1.63681	Rbm3	5.29602e-34	0.554418	Ccdc12	1.26279e-14	0.4605	Cenph	4.15295e-52	2.63112	Tmem184c	2.87513e-52	1.14721	1700025D23Rik	1	0	Apoo	5.72135e-17	1.08212	Prss23	1.04089e-12	1.90961	Gm14444	1	0	Slc5a3	0.74599	2.38688	Wfdc13	1	0
805	Hmgb2	1.82225e-56	0.175774	Spry2	1.82288e-31	0.336703	Chp1	1.42686e-08	0.264089	Acsl3	1.01022e-143	1.48509	Gm13054	1	1.59235	Psmc5	5.33963e-34	0.755057	Tmem43	1.44373e-14	1.17124	Atp5f1	4.2071e-52	0.525293	Psmc2	3.20308e-52	0.875207	Platr29	1	0	Mrpl54	7.24182e-17	0.65101	Ddx27	1.06298e-12	1.16854	Sardhos	1	0	Trim56	0.746575	1.05757	Wfdc16	1	0
806	Ptp4a1	1.98453e-56	0.420334	Polr2i	2.97722e-31	0.386148	Col4a2	1.43474e-08	0.240064	Snx15	1.03494e-143	1.42673	Gm20726	1	3.14861	Plp2	7.39636e-34	0.626106	H2afv	1.44373e-14	0.314298	Lamtor1	4.41523e-52	0.688999	Ebna1bp2	3.4119e-52	1.01468	Stfa3	1	0	Asxl1	8.29686e-17	0.822335	Sdc4	1.23309e-12	0.490595	Syt10	1	0	Tmem109	0.748095	0.499608	9330154K18Rik	1	0
807	C77370	1.98453e-56	0.925467	Prkaa2	3.0711e-31	0.789478	Crebrf	1.49075e-08	0.331435	Cisd2	1.5588e-143	1.05642	Epha10	1	2.9704	Zmiz1	7.60417e-34	0.793541	Stx8	1.57749e-14	0.550363	Suz12	5.77159e-52	0.913164	Slc35b1	3.6771e-52	0.84287	Gm11681	1	0	Commd1	9.15366e-17	0.707091	Oit1	1.29545e-12	3.06342	Adamtsl2	1	0	Med23	0.750215	1.5927	Fcrl5	1	0
808	Slc41a1	2.25458e-56	1.0519	Mrpl57	3.73395e-31	0.363367	Snx2	1.49469e-08	0.258936	Morc4	1.77518e-143	2.37535	Gm44067	1	3.58362	Plb1	8.9567e-34	1.70337	Foxp2	1.66197e-14	0.731585	Plaa	6.44748e-52	0.984976	Ccnd3	4.25558e-52	0.834973	Gm14249	1	0	Psmb7	9.44987e-17	0.652055	Srf	1.33959e-12	1.3021	Tmem8c	1	0	Pik3r4	0.753737	1.65767	Slc22a22	1	0
809	Sgk1	2.90807e-56	1.17166	R3hdm4	4.31332e-31	0.345105	Uap1l1	1.50244e-08	0.330597	Gemin6	2.41154e-143	2.51653	Gm12472	1	3.40001	Capns1	9.47286e-34	0.504225	Ube2d2a	2.03221e-14	0.386773	Gtpbp4	7.59968e-52	0.92646	Trappc1	4.9334e-52	0.927815	Gm11682	1	0	Serbp1	9.81185e-17	0.503689	Pigp	1.35621e-12	0.796478	4933438A12Rik	1	0	Sntb2	0.7545	1.08881	Ntrk1	1	0
810	Ddhd1	6.54711e-56	0.777637	1700019D03Rik	4.58502e-31	2.67502	Ell	1.61774e-08	0.523731	Dars	4.16167e-143	1.46798	Slc5a11	1	2.9183	Plec	1.11908e-33	0.753032	Ubxn1	2.07341e-14	0.277095	Scaf11	7.98408e-52	0.699155	Plb1	5.64639e-52	1.75497	Slc5a7	1	0	Paip2b	1.03073e-16	0.887073	Commd3	1.39441e-12	0.717	2010110E17Rik	1	0	Milr1	0.755591	2.86	Sh2d2a	1	0
811	Neurl4	1.31271e-55	1.19401	Sdhb	5.71101e-31	0.366908	Ppp2r5a	1.62154e-08	0.249167	Rnf126	5.12933e-143	1.32107	A330093E20Rik	1	2.20071	Pdlim4	1.23969e-33	4.57104	Yipf4	2.14567e-14	0.582422	Mrps16	8.37691e-52	0.755603	Clpx	6.89436e-52	0.938588	St6gal2	1	0	Isca2	1.03806e-16	0.742014	1810022K09Rik	1.40123e-12	0.785595	Serpinb9g	1	0	Cbl	0.755591	1.03248	Gm26684	1	0
812	Emsy	1.56605e-55	0.684756	Jagn1	5.77157e-31	0.467462	Lamtor3	1.63059e-08	0.266293	Uchl5	5.89903e-143	1.59163	Adora3	1	1.17119	Gprc5a	1.25207e-33	0.673698	Orai1	2.15661e-14	0.876886	Thoc7	1.03129e-51	0.743442	Eif3d	7.25761e-52	0.866634	Gm11697	1	0	Ccdc88b	1.04961e-16	2.08205	Plekha7	1.41087e-12	1.74998	Serpinb9e	1	0	Cenpb	0.756806	0.403164	Colec10	1	0
813	Phkb	1.76988e-55	0.749099	Cutal	6.5182e-31	0.97099	Sepsecs	1.66162e-08	0.605486	Surf4	6.35995e-143	1.08824	A830009L08Rik	1	2.5036	Fhl2	1.36014e-33	2.76223	Rac1	2.24858e-14	0.328364	Card19	1.10456e-51	0.890746	Hnrnpk	7.79254e-52	0.519163	Gm2464	1	0	Usmg5	1.06161e-16	0.578505	Tubb5	1.43436e-12	0.89692	Fam43b	1	0	Elfn1	0.758071	1.6948	Gpr20	1	0
814	Kdm2a	2.0095e-55	0.516183	Cpne3	8.0164e-31	0.340834	Kiz	1.68585e-08	0.448689	Glrx3	6.38152e-143	1.10786	Lrat	1	2.4997	Ube2h	1.81925e-33	0.659398	Rilpl1	2.87706e-14	1.42108	Rfk	1.14301e-51	0.833176	Chordc1	7.80303e-52	1.01982	Smlr1	1	0	Sap30	1.11033e-16	0.773636	Phip	1.53625e-12	0.747624	D930007J09Rik	1	0	Pitpnm3	0.758481	1.92203	Zpld1	1	0
815	Mecom	3.56806e-55	0.469001	Stt3a	8.99263e-31	0.365163	Cntrl	1.7097e-08	0.543946	Mgat2	1.11585e-142	1.31068	Gm26753	1	2.47136	Eif3f	1.89531e-33	0.399547	Ramp1	2.93765e-14	0.608437	Srsf2	1.34929e-51	0.629243	Gls	7.85366e-52	0.89039	Fabp9	1	0	Med30	1.12049e-16	0.674114	Hnrnpa3	1.54543e-12	0.610665	Mylk4	1	0	Sash1	0.759855	1.11562	Svs6	1	0
816	Klhl29	7.91237e-55	2.33573	Tmem126a	9.00389e-31	0.410044	Slc9a3r2	1.7448e-08	0.243555	Mrpl22	2.90779e-142	1.41794	Gm43936	1	1.95417	Flywch2	1.91029e-33	1.48015	Gemin7	2.94634e-14	0.8606	Dph3	1.97427e-51	0.815873	Rpl36a	1.00578e-51	0.471073	Gm26730	1	0	Kif13a	1.14149e-16	0.731362	Slc25a36	1.5785e-12	0.889336	Gm26581	1	0	Sp4	0.762298	1.90503	Gpr149	1	0
817	Atp2a3	8.60122e-55	1.20583	Plekhf2	9.20849e-31	0.437698	Slc12a2	1.95393e-08	0.254739	Mydgf	3.47408e-142	1.01702	Gm16052	1	1.65334	Tead1	1.92812e-33	0.735069	Fkbp1a	3.33225e-14	0.294336	Ndufa5	2.59203e-51	0.642611	Cacybp	1.07359e-51	0.79124	Gm13247	1	0	Pdpn	1.20151e-16	1.26649	Ptk7	1.61411e-12	1.22153	Gm21969	1	0	Emp2	0.762487	0.110846	Cyp24a1	1	0
818	Tnfsf9	9.29662e-55	1.18558	Tmco3	9.24626e-31	0.558885	Psmb8	2.02593e-08	0.318319	Snrnp25	4.14918e-142	1.85927	Rgag4	1	1.75536	Tceb1	2.07676e-33	0.564243	Rtfdc1	4.65279e-14	0.911904	Krt7	3.4051e-51	0.81792	Lsm1	1.21703e-51	0.89017	Gbgt1	1	0	Scrib	1.22252e-16	0.866624	2700029M09Rik	1.67793e-12	1.22103	Utf1	1	0	Birc3	0.76562	1.06443	Bcas1os1	1	0
819	Klf13	1.13995e-54	0.474511	1700112E06Rik	1.29205e-30	0.942258	Serf2	2.02593e-08	0.147958	Gapdh	4.91333e-142	1.04152	1700034I23Rik	1	1.65823	Nudc	2.34282e-33	0.680885	Map7d1	4.85425e-14	1.17588	Mrpl49	4.44523e-51	1.07584	Lsm10	1.52368e-51	1.08863	Bcas1os1	1	0	Sertad4	1.41304e-16	1.12933	Ddr1	1.70427e-12	1.36889	Nefl	1	0	N4bp2	0.76562	1.72077	Trpc4	1	0
820	Cflar	1.44549e-54	0.562359	Pik3r3	1.51973e-30	0.600838	Gm933	2.0988e-08	1.05061	Wbp11	1.13352e-141	1.27467	Gm42738	1	3.09545	Wdr83os	2.75968e-33	0.723981	Os9	5.65404e-14	0.706605	Cdc6	4.84928e-51	2.50979	Pak1ip1	1.67793e-51	0.962907	C230088H06Rik	1	0	Bora	1.42463e-16	2.78661	Flna	1.73289e-12	0.906008	Gm27196	1	0	Zyg11b	0.7706	1.31674	Postn	1	0
821	Rtkn	1.97944e-54	0.590052	Sys1	1.60747e-30	0.35522	Pgk1	2.31697e-08	0.683006	Psph	1.70474e-141	1.94993	Tert	1	3.85799	Rbfox2	2.97904e-33	0.941476	Cdkn2a	7.3951e-14	2.52767	Tsn	5.40061e-51	0.640774	Rpl19	1.77312e-51	0.337639	Drr1	1	0	Vdac1	1.45108e-16	0.617388	Psma2	1.77462e-12	0.582097	Amelx	1	0	Nisch	0.771582	0.385561	Bcas1os2	1	0
822	B4galt3	2.01765e-54	0.697886	Ifitm2	1.78557e-30	0.363837	Lyst	2.43455e-08	0.642416	Trmt112	1.79368e-141	1.00491	Gm14320	1	3.22339	Lpp	3.36639e-33	0.580663	Ifngr2	8.81077e-14	0.888205	Bub1b	5.41641e-51	2.23947	Ndfip2	2.043e-51	0.78337	Ptchd2	1	0	Nsdhl	1.49076e-16	0.792073	Pnisr	1.90705e-12	0.722596	Gm15245	1	0	Ythdf3	0.77425	0.692185	Gm42609	1	0
823	Fbxl3	2.18385e-54	0.713974	Aacs	2.32387e-30	0.555096	Mrps24	2.6703e-08	0.251735	Pabpc1	1.97982e-141	0.846928	Gm43251	1	2.67686	Uqcrc2	3.58803e-33	0.565078	Eif3k	9.53441e-14	0.202622	Cnbp	7.53088e-51	0.52808	Swi5	2.52338e-51	0.539522	F730016J06Rik	1	0	Clpb	1.57709e-16	0.881606	Hspa2	2.27822e-12	2.13774	1600025M17Rik	1	0	Clip4	0.774572	0.543577	Mab21l1	1	0
824	Stk11	2.40612e-54	0.469758	Tmem38b	2.39914e-30	0.50636	Ivd	2.67471e-08	0.385212	Rangap1	2.13453e-141	1.42116	Klhl41	1	2.83893	Zranb2	3.84268e-33	0.695618	Ctps	1.16127e-13	0.882953	Ube2t	9.32728e-51	2.3504	Pigk	2.6212e-51	1.08621	Gm13206	1	0	Fancd2	1.57767e-16	3.15602	Sh3pxd2b	2.31365e-12	2.67692	Irs4	1	0	Itm2c	0.776289	0.286082	1700007F19Rik	1	0
825	Chchd10	2.418e-54	0.41876	Naca	2.42418e-30	0.251742	Lama5	2.72053e-08	0.307739	Cxcl5	3.18966e-141	3.49093	Gm26538	1	2.48592	Psma7	4.16925e-33	0.483118	Pdia3	1.59672e-13	0.293355	Ipo5	1.30357e-50	1.03201	M6pr	2.8641e-51	0.791017	Sardhos	1	0	Tcerg1	1.63394e-16	0.77082	Hmgn2	2.35509e-12	1.1616	Kcng1	1	0	Klhl29	0.779237	2.1392	4930593A02Rik	1	0
826	Elf1	3.05808e-54	0.466666	Rpl22	2.7063e-30	0.206193	Gpr108	2.83212e-08	0.332015	Msn	5.16588e-141	1.06169	Hist1h4a	1	1.89666	Lsm12	4.70157e-33	0.608015	Pde8b	1.66098e-13	1.82119	Prim1	1.76474e-50	2.19062	2310036O22Rik	3.18015e-51	0.624116	Bcas1os2	1	0	Pfn1	1.64122e-16	0.478968	Uqcrh	2.49469e-12	0.378605	C130071C03Rik	1	0	Bmpr2	0.779237	0.703921	Gpr171	1	0
827	Plcg1	9.8919e-54	0.756503	Filip1	2.78526e-30	1.10327	Elmo1	3.06415e-08	1.76699	Wdr75	8.49748e-141	1.80195	Tnni3	1	1.76879	Isoc1	5.29586e-33	1.12221	Ninj1	1.69976e-13	1.06022	Traf4	1.78258e-50	0.834938	Bub3	4.16805e-51	0.817353	Trpc3	1	0	Nek7	1.69889e-16	0.682477	Igf2bp1	2.73102e-12	3.74436	Gm17409	1	0	Susd6	0.780274	0.587704	Gm14249	1	0
828	Epha7	1.79322e-53	0.80782	Adrbk2	3.71925e-30	0.337905	Letm1	3.30104e-08	0.344978	Sgol2a	9.42593e-141	2.22993	A630014C17Rik	1	1.39808	Ap2b1	5.49894e-33	0.733531	Sdhb	1.72453e-13	0.437299	Sf3b6	2.02469e-50	0.675816	Dnajc5	6.04195e-51	0.83315	Gm12534	1	0	Mrpl33	1.75653e-16	0.586074	Myo18a	2.75184e-12	0.952162	Shisa9	1	0	Ggcx	0.786401	0.821069	4930529I22Rik	1	0
829	Mbnl1	2.03479e-53	0.37469	Kat2b	3.88906e-30	0.447631	Nr1d2	3.97616e-08	0.668492	Eri1	9.50214e-141	1.82735	Tnfsf13	1	2.65171	Lman2l	5.8525e-33	1.24984	Podxl	2.12664e-13	3.87034	Psmc1	2.13553e-50	0.798157	Nus1	7.44176e-51	0.946351	Cend1	1	0	Dnajc12	1.76961e-16	0.864614	Nfia	2.91486e-12	0.717256	Dnajc6	1	0	Iffo1	0.788262	3.10818	Vmn2r2	1	0
830	Tesc	2.61204e-53	1.85226	Clmn	5.44341e-30	0.477468	Rnaset2a	4.08476e-08	0.503454	Hsd17b7	2.01891e-140	1.97268	Fbxl13	1	2.74963	Uqcrfs1	7.16985e-33	0.53185	Msl3l2	2.15142e-13	2.32111	Mpc1	2.28423e-50	0.562031	Rpl9	9.98377e-51	0.34755	Ly6f	1	0	Cenpv	1.85579e-16	0.698691	Bzw2	2.92824e-12	1.25966	Ctsg	1	0	Lats1	0.789796	0.787208	Mroh5	1	0
831	Pm20d1	2.69873e-53	2.38155	Zfos1	5.76134e-30	0.333792	Minos1	4.10554e-08	0.253507	Nubp1	2.65583e-140	1.25671	RP23-16L19.4	1	2.30635	Kdm5a	7.32658e-33	0.752061	Txndc15	2.17343e-13	0.71814	Sfr1	2.32264e-50	0.701043	Gnai1	1.14814e-50	1.53399	Trem3	1	0	Ndufa10	1.90627e-16	0.635183	Tab2	2.97843e-12	0.846189	Gm15294	1	0	Ube2o	0.790554	1.31118	Kcng1	1	0
832	Ubtf	6.82429e-53	0.517261	Nipal1	6.7493e-30	0.456019	Cst3	4.11327e-08	0.212065	Mapk6	4.14196e-140	1.53754	Clmp	1	2.05495	Zfp706	7.73132e-33	0.504118	Tmprss2	2.44312e-13	1.26534	Fbxo5	2.3809e-50	2.49892	Rab12	1.18529e-50	0.771193	Treml1	1	0	Pdcd5	1.97983e-16	0.600166	Arhgef12	3.04642e-12	0.715711	Gzmd	1	0	Kcne2	0.795221	1.22011	Gm37359	1	0
833	Furin	7.8514e-53	0.657302	Tfcp2l1	7.17293e-30	0.334015	Ogt	4.20392e-08	0.23527	Tuba1c	7.28036e-140	1.45833	A530083I20Rik	1	1.77665	Tnip1	8.15247e-33	1.54054	Krt8	2.63171e-13	0.26797	Canx	2.66281e-50	0.613972	Tm9sf3	1.35873e-50	0.636206	Adgrg5	1	0	Adamts1	2.0366e-16	0.827732	Tia1	3.1489e-12	1.04397	Gzmg	1	0	Ivns1abp	0.796801	0.730223	Gm35299	1	0
834	Dync2li1	1.24107e-52	0.627323	Snd1	7.81754e-30	0.392845	Abca1	4.43319e-08	0.856567	Rrs1	8.20524e-140	2.09067	2810405F17Rik	1	1.52485	Leng8	8.73559e-33	1.10266	Dazap2	3.05167e-13	0.381925	Ube2j2	2.89845e-50	0.827586	Rab11fip1	1.55584e-50	0.870667	Adamtsl2	1	0	Kif2a	2.435e-16	0.807228	Mrfap1	3.16254e-12	0.513335	4930529I22Rik	1	0	Filip1l	0.796801	1.17989	Gm20716	1	0
835	Tmem56	1.45403e-52	0.644274	Bst2	8.4022e-30	0.422716	Rrp1	4.53394e-08	0.239729	Dnajc8	8.30251e-140	1.06217	Gm10827	1	2.03811	Rala	8.85333e-33	0.491851	Tmed9	3.09264e-13	0.281728	Whsc1	3.39452e-50	0.994511	Csde1	1.61362e-50	0.613747	Tmem8c	1	0	Mms22l	2.61113e-16	2.31755	Fas	3.38524e-12	2.4096	Tctex1d1	1	0	Snd1	0.797659	0.595936	Gm1647	1	0
836	Tceal1	1.6479e-52	1.65444	Serinc3	9.17028e-30	0.322884	Gnas	4.656e-08	0.154494	Slc2a1	1.45107e-139	1.67592	Hdgfrp3	1	1.38487	Serf1	1.00777e-32	1.14365	Psmb1	3.11611e-13	0.206894	Bod1	3.44819e-50	0.851214	Trappc3	2.15659e-50	0.846498	Apobec2	1	0	Uba2	2.67278e-16	0.69237	Impad1	3.39437e-12	0.758426	Gzmn	1	0	Dedd	0.797959	1.47788	Trat1	1	0
837	Rab5b	2.66625e-52	0.610769	Ddit3	9.51341e-30	0.689651	Copz1	4.72492e-08	0.250823	Knop1	1.81502e-139	1.27934	4731419I09Rik	1	1.48573	Nono	1.00799e-32	0.601595	Snx6	3.62201e-13	0.526316	Ywhag	3.79879e-50	0.819406	Tpd52l2	2.28525e-50	0.836519	1700012B07Rik	1	0	Ccdc18	2.81104e-16	2.92324	Hunk	3.41931e-12	3.22443	Kcnj3	1	0	Fads1	0.79898	0.507872	Ly6f	1	0
838	Kmt2d	3.48674e-52	0.767442	Tmem97	9.8974e-30	0.454352	Commd9	5.23262e-08	0.37399	Rpl24	1.98078e-139	0.551782	Pla2g4b	1	3.56484	Rps16	1.06586e-32	0.29806	Nt5c	4.02397e-13	0.629529	Tm9sf3	4.22615e-50	0.607953	Agpat5	2.50491e-50	1.2702	Gtsf1	1	0	Atp6v0a4	2.97048e-16	0.991616	Psma3	3.42574e-12	0.583978	Gm26603	1	0	4930402H24Rik	0.802806	1.33409	Gm14235	1	0
839	Sash1	3.50199e-52	0.718214	Acadsb	1.13322e-29	0.399496	Ppp1r16a	5.38271e-08	0.292999	Parl	2.11227e-139	1.31188	Gm4076	1	3.17368	Bzw1	1.15342e-32	0.608042	Ilk	4.18387e-13	0.792322	Psca	4.35309e-50	0.855959	Actr2	2.99535e-50	0.749544	Gm27196	1	0	Itpa	2.9894e-16	0.736033	Lmnb1	3.4915e-12	1.39306	Gzmf	1	0	Mapre2	0.806094	0.793177	Platr10	1	0
840	Bcor	5.96368e-52	0.87021	Ppib	1.31274e-29	0.265668	Ramp1	5.72865e-08	0.346759	Creld2	2.23656e-139	1.508	Ccdc177	1	2.56941	Plpp2	1.20335e-32	0.723213	Aga	4.18477e-13	0.986882	Msn	4.80508e-50	0.670259	Grb14	3.37006e-50	0.8208	Mt4	1	0	Cdt1	3.16586e-16	1.79155	Dmd	3.61815e-12	2.55289	Fabp9	1	0	Zfp687	0.80683	1.10307	4921511C10Rik	1	0
841	Hspa1a	5.98095e-52	1.33853	Pop5	2.05381e-29	0.378757	Tapt1	6.68841e-08	0.524967	Gcsh	4.08405e-139	1.58179	Tsnaxip1	1	2.55809	Mllt4	1.40733e-32	0.55775	Sgce	4.59001e-13	1.4051	Eif4a3	5.12367e-50	0.835279	Mrpl22	3.44145e-50	1.04872	Gm28710	1	0	Cdk2ap1	3.17414e-16	0.772745	Afap1	3.83743e-12	3.6005	4930456L15Rik	1	0	Nbeal1	0.810682	0.377397	Mroh4	1	0
842	Spred2	1.06672e-51	0.710713	Fcor	2.44154e-29	1.74469	Pmepa1	6.75411e-08	0.176076	Tmem54	9.74391e-139	1.87459	Gm11651	1	2.6181	Kcmf1	1.63471e-32	0.555677	Lipa	5.64878e-13	2.27694	Timm50	5.20736e-50	0.98729	Minpp1	3.60544e-50	1.21034	Agtr2	1	0	4930579G24Rik	3.45332e-16	2.51399	Nenf	3.84417e-12	0.57821	Gm13522	1	0	Sptlc1	0.811692	0.918095	G730013B05Rik	1	0
843	Phf1	1.23552e-51	1.16547	Snx2	2.59307e-29	0.34744	Dnm2	6.89452e-08	0.319927	Rsl24d1	1.25015e-138	1.39934	4930448D08Rik	1	2.06193	Shh	1.68708e-32	1.47174	Atp5g2	7.13049e-13	0.183544	Ilf2	5.70251e-50	0.906191	Nab1	4.38425e-50	0.846946	Gm15658	1	0	Ttc32	3.46151e-16	0.84405	Pdlim7	3.96527e-12	1.87906	Gm13490	1	0	Gde1	0.811891	0.300911	Htr1f	1	0
844	Rasd1	1.30404e-51	3.29307	Atraid	2.59307e-29	0.347254	H1f0	6.90321e-08	0.251668	Umps	3.20258e-138	2.23794	Gm9903	1	1.95339	Ssx2ip	1.70166e-32	0.884595	Cd55	7.18433e-13	0.755531	Smchd1	6.11862e-50	0.83741	Fam92a	4.55092e-50	1.00649	Wnt9b	1	0	Odf2	3.65311e-16	1.1023	Ppig	3.98016e-12	0.666372	1700057H21Rik	1	0	Spns1	0.812163	0.915855	2310069G16Rik	1	0
845	Prrc2a	3.25648e-51	0.467073	March5	3.38935e-29	0.362115	Stk16	6.96716e-08	0.302089	Ccdc124	3.95653e-138	1.20623	BC043934	1	1.79149	Chd6	1.96623e-32	0.733685	Piezo1	7.56113e-13	1.18935	Iqgap3	6.88656e-50	2.84868	Psma6	4.63039e-50	0.762598	Reln	1	0	Zwint	3.72664e-16	0.772147	Pls3	4.17462e-12	0.659506	C230057A21Rik	1	0	Zmym2	0.812163	1.10436	Barx1	1	0
846	Ccdc186	4.17935e-51	0.586566	Cd55	3.51735e-29	0.32229	D10Jhu81e	7.25367e-08	0.423263	Itgb6	4.83566e-138	1.49838	Tdrd6	1	2.07924	Emp1	2.23049e-32	1.00263	Cd74	8.2121e-13	0.410931	Smc3	8.85734e-50	0.846981	Wdr1	6.12668e-50	0.787058	Apol10b	1	0	Gale	3.79215e-16	0.858254	Smg6	4.45347e-12	1.21021	Mcpt9	1	0	Kmt2d	0.814102	0.895024	Kcnd3os	1	0
847	Ppm1b	4.78045e-51	0.539176	Naa60	4.32788e-29	1.002	Manbal	7.68162e-08	0.325655	Ftsj3	1.06799e-137	1.77013	Rsph10b	1	1.50114	Ecm1	2.27352e-32	2.40191	2410015M20Rik	9.46711e-13	0.233681	Naa15	9.21638e-50	0.866715	Arl2bp	6.22144e-50	0.950981	Gm43657	1	0	Thoc3	4.00251e-16	0.781676	Psma1	4.886e-12	0.65827	Opn5	1	0	Brwd1	0.814644	0.838153	Hfe2	1	0
848	Suv420h1	5.79968e-51	0.621649	Commd9	4.69227e-29	0.49658	Pgam1	7.82427e-08	0.229189	Commd2	1.34843e-137	1.07796	Fam105a	1	1.25894	Otub1	2.36081e-32	0.8365	Bbip1	9.99461e-13	0.907837	D8Ertd738e	1.12576e-49	0.518673	Gar1	6.71749e-50	1.31288	Slitrk2	1	0	Gcsh	4.04273e-16	0.807533	Palld	4.886e-12	2.96096	Gm4131	1	0	Srsf2	0.815303	0.268174	Gm11027	1	0
849	N4bp2l1	8.00901e-51	1.37272	Naga	4.76173e-29	0.463946	Ace2	7.9337e-08	0.879683	Leprotl1	1.4871e-137	1.27793	Zscan25	1	2.13666	Eif2s1	2.50982e-32	0.715131	Mob2	1.0469e-12	1.03015	Hnrnpm	1.2644e-49	0.686354	Uhmk1	1.03512e-49	0.98899	4930580E04Rik	1	0	Rpl39	4.13343e-16	0.416559	Grhpr	5.13465e-12	1.02054	Ptchd4	1	0	Bcl2l2	0.818816	1.20578	Hsd3b5	1	0
850	Med13l	8.45539e-51	0.660802	Per3	5.02927e-29	0.47059	Cndp2	7.98216e-08	0.254442	Mrps6	2.89846e-137	1.90186	Pnma1	1	2.00296	Arpc4	2.6962e-32	0.833934	Sra1	1.0995e-12	0.481172	Rpl27	1.84324e-49	0.481887	Carnmt1	1.19908e-49	0.925471	Gm15657	1	0	Cdc6	4.31028e-16	1.90543	Irf2bpl	5.4753e-12	0.766354	Zfp352	1	0	Klhl36	0.820533	2.69134	Hsd3b3	1	0
851	Pcmtd2	1.2297e-50	0.899995	Apool	7.69384e-29	0.543784	Arid5b	8.00983e-08	0.280329	Wbscr22	3.42748e-137	1.4421	4930480K23Rik	1	1.84124	Lpgat1	3.02619e-32	0.868423	Acyp1	1.12145e-12	0.900867	Gale	2.09278e-49	1.14758	1110004E09Rik	1.25206e-49	0.879902	Mannr	1	0	Psma4	4.61753e-16	0.630544	Hdac2	5.68221e-12	0.85229	Gm12670	1	0	Mef2d	0.822617	0.76639	A530016L24Rik	1	0
852	Ralbp1	1.32836e-50	0.36272	Mrps34	9.53195e-29	0.37649	Emc2	8.27727e-08	0.375053	Psmg1	5.04711e-137	1.55153	Gm11457	1	3.27678	Slc38a1	3.11285e-32	1.93101	Gm26894	1.28806e-12	1.6703	Mrpl50	2.49229e-49	0.898403	Rbm28	1.40598e-49	0.935027	Pvalb	1	0	Eif5a	4.7252e-16	0.448018	Lamb1	5.87561e-12	3.08425	Mrgprd	1	0	Trp53inp1	0.82383	1.02815	Gm15996	1	0
853	Ppl	1.41424e-50	0.569578	Stard3nl	1.11324e-28	0.326248	Stx19	8.41157e-08	0.29899	Pafah1b2	6.6726e-137	1.19204	Gm13383	1	3.19173	Zfp664	3.16969e-32	0.787386	Ube2r2	1.5599e-12	0.335204	Rer1	2.49697e-49	0.611483	Ggct	1.42175e-49	1.3986	4930447F04Rik	1	0	Tfrc	4.78004e-16	0.676413	Casp6	6.02008e-12	1.28849	Lrrc19	1	0	Rasgef1a	0.825696	0.96744	1700029J03Rik	1	0
854	Larp1	1.63948e-50	0.461975	Coq9	1.17881e-28	0.56592	Lrpap1	8.42875e-08	0.195894	Flnb	7.60255e-137	1.65858	Runx3	1	3.2147	Scara3	3.31072e-32	3.64464	Syf2	1.64548e-12	0.497297	Vars	2.6483e-49	0.986705	Fam177a	1.51991e-49	0.717524	2810404M03Rik	1	0	Gemin8	4.96631e-16	1.18988	Psmc6	6.02008e-12	0.710799	C2cd4c	1	0	Zfand5	0.826208	0.2661	Syt6	1	0
855	Ankrd40	5.59688e-50	0.443272	Pik3c2g	1.3942e-28	1.43811	Tmem234	8.64438e-08	0.215133	Zc3h15	8.20065e-137	1.0231	Iqca	1	2.59023	Psmd13	3.67011e-32	0.624394	Fstl3	2.04203e-12	2.35494	Akr1c19	3.69291e-49	1.32312	Uqcc2	1.94256e-49	0.687516	Gm14235	1	0	Ndufb3	5.10671e-16	0.508907	Qser1	6.45052e-12	1.49846	Gm15622	1	0	Btbd2	0.827955	1.20025	Rtl1	1	0
856	Tnrc6a	6.72822e-50	0.410735	Tmem163	1.71634e-28	0.350855	Gtf2i	8.85544e-08	0.238624	Sprr2a3	1.12653e-136	4.99713	Gcgr	1	1.2874	Crip2	3.69732e-32	0.514199	Aamdc	2.16726e-12	1.13099	Ccne1	4.02069e-49	2.78106	Leprotl1	2.12139e-49	0.931623	Zic3	1	0	Slfn9	5.12282e-16	2.86948	B230219D22Rik	6.64935e-12	0.710043	Bhmt	1	0	2810474O19Rik	0.827955	0.521849	Dlk1	1	0
857	Bmi1	6.80727e-50	0.849402	Yipf1	1.96178e-28	0.403435	Dpm3	8.9488e-08	0.239557	Psmc3	1.2276e-136	1.10153	BC049715	1	1.44273	Gtpbp4	4.32622e-32	0.871733	Coro1c	2.24195e-12	0.844637	Mtpn	4.05855e-49	0.696347	Nceh1	2.13973e-49	0.962355	Meioc	1	0	Serpinf1	5.34783e-16	1.36314	Raly	6.84319e-12	0.593803	Mog	1	0	Cflar	0.829554	0.534656	Gm16596	1	0
858	Snd1	6.82483e-50	0.537029	Napa	1.99458e-28	0.349966	Aspscr1	9.04007e-08	0.394162	Lman2	1.57725e-136	1.04859	Pcdhga10	1	1.46287	Sh3yl1	4.4328e-32	1.30706	Klhdc8a	2.33766e-12	1.79736	Pcsk6	4.48079e-49	1.32427	Myo5b	2.1399e-49	0.958388	Bhlhe22	1	0	Eri1	5.53198e-16	0.917751	Mkln1	6.87672e-12	0.641602	4930551L18Rik	1	0	Gm21092	0.832386	0.673177	Hhipl1	1	0
859	Grb7	1.31185e-49	0.744644	Atp6v1c2	2.08262e-28	0.306109	Ranbp9	1.00226e-07	0.3395	Dnttip2	1.83959e-136	1.37541	Gabrb1	1	1.88661	Lmo7	4.80561e-32	0.648252	Farp1	2.38087e-12	1.13647	Atpif1	4.81846e-49	0.513289	Fads3	2.85616e-49	0.80945	Ins2	1	0	Rwdd1	6.02218e-16	0.636103	Hnrnpa2b1	7.84597e-12	0.454693	Thbs4	1	0	Serinc1	0.836158	0.402086	a	1	0
860	Szt2	1.60995e-49	0.714082	Ppp1ca	2.15078e-28	0.322727	C6	1.01812e-07	0.356253	Mrpl50	2.78784e-136	1.35006	Txk	1	1.31693	Cradd	5.21564e-32	1.26599	Trappc2l	2.67575e-12	0.418979	Itpa	5.51208e-49	1.00024	Thbs1	2.9773e-49	1.06458	Gm20716	1	0	Fuca1	6.92943e-16	0.615106	Rpa3	7.88871e-12	1.1495	Cyp2j12	1	0	Tcf4	0.838128	0.6923	Vstm2l	1	0
861	Clcn4	1.68081e-49	0.620007	Shtn1	2.80013e-28	0.399867	Mxd4	1.0326e-07	0.238907	Dkc1	3.8947e-136	1.92303	1700058P15Rik	1	1.32176	Sphk1	5.69109e-32	2.5537	Mical1	2.70792e-12	2.60836	Rps9	5.68341e-49	0.316868	Me1	3.77034e-49	0.643155	Gm11665	1	0	Smarca4	6.98987e-16	0.673395	U2af1	7.94977e-12	0.665367	Gm26751	1	0	Kank2	0.839465	1.01538	Kcnj6	1	0
862	Kcnk6	1.73131e-49	2.00387	Rab3d	2.82084e-28	0.511541	Gjb3	1.03514e-07	0.393123	Ndrg1	4.13725e-136	2.34694	Gm20695	1	20.334	Dpm1	6.22792e-32	1.0124	Ndufs8	3.10307e-12	0.405209	Nup93	6.78118e-49	1.34017	H3f3a	4.0688e-49	0.427092	Efcab3	1	0	Dhx15	7.19215e-16	0.652912	Cstf3	8.08613e-12	1.04504	C030017D09Rik	1	0	Rnf43	0.840119	1.37231	Bdkrb2	1	0
863	Bptf	2.5517e-49	0.386852	Mrpl12	3.10473e-28	0.346882	Glo1	1.06014e-07	0.245662	Cenph	5.00382e-136	3.18944	4833413E03Rik	1	20.8417	Dhx36	7.07437e-32	0.739435	Cct7	3.43178e-12	0.32125	Ddx27	7.31995e-49	1.0542	Acyp1	4.94534e-49	0.980445	Cpa3	1	0	Rnf141	7.50272e-16	0.875376	Mrps33	8.30067e-12	0.65574	Gm29019	1	0	Acox3	0.840892	1.68007	Tunar	1	0
864	Igsf3	2.60742e-49	0.569873	Pglyrp1	3.24694e-28	0.4952	Prrg2	1.09165e-07	0.353244	Gadd45gip1	6.9498e-136	1.25254	Gldn	1	20.8209	Asap1	7.39038e-32	2.3386	Stra13	3.51989e-12	0.569444	Trp53	7.72027e-49	0.880109	Ppm1g	5.48278e-49	0.793314	Agtr1b	1	0	Rdx	7.63691e-16	0.559506	Ptges3	8.45865e-12	0.612265	Gm13582	1	0	2610028H24Rik	0.841341	1.25809	Tcl1b2	1	0
865	Spns1	2.75151e-49	0.576028	Plin3	3.76852e-28	0.329036	Vapb	1.12469e-07	0.296082	Lyrm9	8.46744e-136	2.1886	Kcnab1	1	1.90265	Itga3	8.49509e-32	0.971172	Dnajb6	3.65294e-12	0.403835	Tbrg1	9.55536e-49	0.727134	Mrps24	5.55466e-49	0.669927	Gm33206	1	0	Dpy30	8.22291e-16	0.645134	Fgfr1	8.74437e-12	4.18704	Gm12695	1	0	Irf2bpl	0.841341	0.560392	4930408O17Rik	1	0
866	Pptc7	3.29302e-49	0.825071	Tmem110	4.37804e-28	0.35903	Nfib	1.1466e-07	0.212103	Bola2	9.28941e-136	1.15813	Map1a	1	1.91926	Gm26669	8.67516e-32	2.64986	Zfp827	3.66615e-12	1.68251	Mrpl35	1.08226e-48	0.987617	Mrpl54	5.604e-49	0.728903	4930529I22Rik	1	0	Pfdn6	8.23503e-16	0.66899	Egfr	8.85811e-12	3.08069	AW121686	1	0	Sema4c	0.841476	1.96138	Gsc	1	0
867	Rnf114	4.598e-49	0.512967	Aass	4.7837e-28	1.21735	Prkcz	1.17641e-07	0.311559	Atp5g3	1.83284e-135	0.837651	Cacna1b	1	1.61674	Akap9	9.1324e-32	0.554905	Tes	3.70571e-12	0.844119	Adss	1.10066e-48	0.742322	Ssb	6.06971e-49	0.702622	Gm42435	1	0	Mpzl2	8.27026e-16	0.751494	Avl9	9.44545e-12	1.21488	Rhag	1	0	Cmip	0.842934	0.759765	Serpina3n	1	0
868	Hsd17b4	6.68479e-49	0.448066	Rps5	4.7837e-28	0.19353	Cyfip2	1.26955e-07	2.60182	Atp1b3	1.84502e-135	1.11872	Pcdhgb2	1	2.05227	Ggact	1.00874e-31	1.4016	Kifc3	3.96669e-12	1.24499	2810004N23Rik	1.10839e-48	0.957696	Med28	6.17215e-49	0.782828	Taar4	1	0	Cpsf2	8.32741e-16	0.735006	Zfp516	9.74723e-12	0.993606	Gm20716	1	0	Tspan11	0.845881	0.51843	Serpina3m	1	0
869	Fgd4	6.76809e-49	0.933233	Polr2g	7.24021e-28	0.348571	Borcs8	1.3022e-07	0.274515	Psmb5	2.67874e-135	0.923451	Sema4b	1	1.04334	Ptk2b	1.00874e-31	2.58994	Arf2	4.06625e-12	1.39072	1810037I17Rik	1.16941e-48	0.571617	Snrpd3	6.30008e-49	0.812308	A630010A05Rik	1	0	Cenpc1	8.57295e-16	1.32371	Rassf1	9.81278e-12	1.10543	Atp2b3	1	0	Fam117a	0.846919	0.846486	Serpina3f	1	0
870	Epc2	7.34637e-49	0.733652	Rogdi	8.33651e-28	0.524627	Nbea	1.41428e-07	0.313533	Gale	7.11565e-135	1.58369	Adad1	1	2.58374	Syf2	1.03487e-31	0.589606	Dlgap4	4.62017e-12	0.891136	Rpl41	1.18441e-48	0.38632	Snrpa1	6.33793e-49	0.910581	Gm42950	1	0	2310061I04Rik	9.31903e-16	0.793947	Snrnp40	1.02109e-11	0.974736	Gm12681	1	0	Mfsd6	0.847823	0.971138	Serpina3c	1	0
871	Pwwp2a	9.19119e-49	0.934718	Fat2	1.2739e-27	1.30442	Tmem150a	1.47435e-07	0.501597	C330027C09Rik	7.11588e-135	2.86307	Mest	1	2.85248	Kcnk1	1.19893e-31	0.763717	S100a1	4.77379e-12	0.40854	Dap3	1.25103e-48	0.860416	Dnase2a	8.06341e-49	0.820058	Sohlh1	1	0	Dnajc4	9.36609e-16	0.895896	Ywhaq	1.04478e-11	0.557464	Gm13499	1	0	Cecr2	0.851144	1.17208	Serpina12	1	0
872	Fbp2	1.55517e-48	1.42388	Sesn2	1.47817e-27	0.563621	Zhx1	1.62467e-07	0.451238	Pnn	7.91782e-135	1.13529	Gm6976	1	2.55588	Ormdl2	1.27769e-31	0.659363	Sdf4	5.17658e-12	0.419142	Rpa1	1.60358e-48	1.45089	Myl12b	8.12634e-49	0.515483	Duxbl1	1	0	Bspry	9.74525e-16	0.716963	Pfn2	1.07537e-11	1.84743	Gm13485	1	0	Xpo6	0.852331	1.17616	Bpifa3	1	0
873	Ldb1	2.23789e-48	0.642559	Sdhc	1.49646e-27	0.335096	2010320M18Rik	1.66264e-07	0.382619	Pkig	9.19109e-135	1.40971	Dnah8	1	2.40326	mt-Co2	1.38728e-31	0.186869	Ube2h	5.75087e-12	0.549296	Pold2	1.70857e-48	1.51492	Cct5	8.33756e-49	0.715519	Gm38112	1	0	Ndufb10	9.79503e-16	0.497846	Supt16	1.19755e-11	0.904344	Gm14249	1	0	Papd5	0.854583	0.81186	Ghrh	1	0
874	Psen2	2.50569e-48	1.12398	Yipf6	1.5275e-27	0.347645	Tkt	1.78669e-07	0.222473	Nfyb	9.63304e-135	1.49106	Bzrap1	1	1.45545	Glod4	1.74106e-31	0.882339	Ociad2	6.62595e-12	0.635572	Cit	1.75122e-48	2.80441	Cav2	8.52654e-49	0.849716	5031425F14Rik	1	0	Lmf2	1.04781e-15	1.16058	Slc25a37	1.22375e-11	1.13999	Gm12786	1	0	Ier3	0.856892	0.421558	2010009K17Rik	1	0
875	Zfp462	2.71901e-48	0.880739	Taf2	1.80554e-27	0.572854	Mdp1	1.80607e-07	0.327935	Mrps5	1.58839e-134	1.38679	A430034D21Rik	1	5.94774	Fam103a1	1.79719e-31	0.726893	Pebp1	6.67857e-12	0.223825	Pabpc1	1.79391e-48	0.561201	Tmed7	9.10268e-49	0.717435	Glycam1	1	0	Car2	1.10446e-15	0.772536	Shoc2	1.30163e-11	1.49614	Nron	1	0	Dip2c	0.857986	1.12331	Tmem74	1	0
876	Npnt	3.41027e-48	0.657755	Bmp5	1.88776e-27	0.457875	Tfrc	1.83625e-07	0.251341	Eif5	1.77191e-134	0.826693	Gm26904	1	6.62769	Tcf4	1.86849e-31	0.917048	Cfap43	6.76503e-12	2.59028	Slc25a24	1.97715e-48	1.2131	Banf1	9.32188e-49	0.81476	Nlgn1	1	0	H2afy	1.15522e-15	0.541984	Oaz1	1.32136e-11	0.32946	Gm15713	1	0	Tsen34	0.858381	0.434793	Lce1g	1	0
877	mt-Cytb	3.86444e-48	0.188256	Prkaca	2.05206e-27	0.362616	Aldh1a1	1.88703e-07	0.560433	Mrpl32	3.67213e-134	1.1063	Cdk19os	1	6.41173	Sh3bp4	1.96029e-31	1.15345	Shisa5	6.87792e-12	0.540205	Exosc8	1.99881e-48	1.19779	Cops8	9.71657e-49	0.90415	Gm14705	1	0	Pom121	1.16139e-15	0.85159	Cnp	1.45438e-11	1.8198	Gm12868	1	0	Ptbp1	0.859065	0.40714	Gm10373	1	0
878	Cybrd1	4.47604e-48	2.69172	Stambpl1	2.20517e-27	1.1356	Stx8	1.92025e-07	0.239425	Carnmt1	9.37915e-134	1.28104	Gm26697	1	5.68349	Copb2	2.10926e-31	0.572869	Hnrnpf	7.36312e-12	0.240283	Spc25	2.09941e-48	2.57448	Ndufs4	9.72393e-49	0.72216	Gm21149	1	0	Ubap2	1.16317e-15	0.694339	Gm20186	1.47414e-11	2.51636	C130021I20Rik	1	0	Cys1	0.860077	3.59859	Gm17473	1	0
879	Fem1b	5.87604e-48	0.547072	Psmb5	2.36657e-27	0.360393	Epb41l4b	2.02078e-07	0.437899	Prkcdbp	9.91565e-134	1.69603	Wnt2	1	6.05001	Eif4b	2.22266e-31	0.536593	Pttg1ip	7.58782e-12	0.648587	Wbp11	2.31063e-48	0.845458	Atp5g2	1.10679e-48	0.518916	Gm14291	1	0	Mrps24	1.20072e-15	0.576227	Clint1	1.5006e-11	0.691873	Hnf4g	1	0	Mvp	0.860465	1.06507	Odf1	1	0
880	Selenbp1	7.63906e-48	0.310794	Gne	2.54059e-27	0.669315	Zfp444	2.24661e-07	0.477879	Actr3	1.07686e-133	0.881474	Gm15457	1	5.88545	Ngfrap1	2.40486e-31	0.538511	Ndufb10	8.41581e-12	0.216725	Purb	2.48285e-48	0.609597	Sdf2	1.2246e-48	0.703199	Gm29137	1	0	Rps19bp1	1.27408e-15	0.711708	Hat1	1.54484e-11	1.22515	Sult2a1	1	0	Nfatc1	0.860943	1.52215	RP24-443G20.1	1	0
881	Mtmr3	8.22337e-48	0.697302	Vasp	2.70093e-27	0.343099	Pnrc2	2.26785e-07	0.358239	Gnb2	1.39482e-133	0.643082	Prtg	1	5.17193	Crb3	2.77922e-31	0.498551	Amn1	9.7591e-12	1.26945	Gm16286	2.54923e-48	0.698489	Emg1	1.25414e-48	0.799809	Gm21083	1	0	Sgf29	1.31136e-15	1.03042	Eif5a	1.56835e-11	0.460957	RP23-8M3.5	1	0	Magi3	0.862384	0.479811	RP23-185P17.2	1	0
882	Tmem154	1.07163e-47	1.88795	Hspa4l	3.32908e-27	0.348757	Cyp51	2.30159e-07	0.312926	Pgp	1.65895e-133	1.17435	Pax8	1	6.23037	Bcas2	3.0539e-31	0.551421	Fhl1	9.79437e-12	3.44112	Med21	2.75142e-48	0.766117	Polr2m	1.30817e-48	0.736266	Speer4c	1	0	Rps27a	1.38531e-15	0.331548	Cfap43	1.58265e-11	2.38326	4930486L24Rik	1	0	Kremen1	0.862405	1.76279	Kcnk15	1	0
883	Hdac7	1.07691e-47	0.50572	Gm16136	3.33326e-27	0.727155	Cmc1	2.33332e-07	0.270154	Ufm1	1.82562e-133	1.13605	A330050F15Rik	1	5.30458	Plaur	3.10647e-31	1.19838	Rbpms	1.12126e-11	0.474491	Dynlt1f	2.75816e-48	1.27966	Ginm1	1.31593e-48	0.893854	Gm3510	1	0	Rpp21	1.56816e-15	0.676205	Agpat4	1.72383e-11	2.90022	Gm14275	1	0	Itpk1	0.863127	1.67477	Gm26766	1	0
884	Serpinb6b	1.14067e-47	0.363751	Arf5	3.46936e-27	0.304437	Glrx5	2.41775e-07	0.240252	Pgrmc1	2.11614e-133	1.23149	Rpl10l	1	5.22694	Ndnl2	3.30932e-31	1.08458	Psmc5	1.1224e-11	0.595161	Psmd13	2.78853e-48	0.715431	Pfdn4	1.3674e-48	0.926929	Mroh4	1	0	Med9	1.57428e-15	0.77779	Tmpo	1.7645e-11	0.954384	Gm15726	1	0	Abca1	0.864143	1.54361	Chodl	1	0
885	Klf10	1.42889e-47	1.44652	Mylk	3.85837e-27	0.383692	Dnase2a	2.44167e-07	0.240848	Cystm1	3.85247e-133	0.738008	Kmo	1	6.3894	Pik3c2a	3.3605e-31	0.73865	Krcc1	1.20768e-11	0.448125	Myef2	3.04773e-48	0.998386	Tusc2	1.44321e-48	1.03128	Mroh5	1	0	Retnla	1.65931e-15	1.4764	Npepps	1.99042e-11	0.717094	Lsamp	1	0	Arrdc3	0.86991	1.44333	Pglyrp4	1	0
886	Mbd6	2.37865e-47	0.746801	Psmb8	4.31447e-27	0.367386	Tet3	2.4844e-07	0.302628	Dnaja1	3.99602e-133	0.773729	Slc45a2	1	5.88213	Zfp91	3.71435e-31	0.50945	Rgcc	1.23716e-11	0.449149	Cetn3	3.06734e-48	0.710035	Tm2d3	1.4511e-48	0.86952	Cdh5	1	0	Rpl6	1.78042e-15	0.347714	Gnai2	2.00255e-11	0.50299	Gm29266	1	0	H2-DMb1	0.871497	0.537521	Gm16316	1	0
887	E130012A19Rik	5.0253e-47	1.22798	Slc35c2	5.52717e-27	0.659666	Alad	2.49692e-07	0.239835	Imp4	1.80087e-132	1.52996	Mobp	1	4.72052	Ndrg2	3.77764e-31	2.73748	Nudt5	1.54931e-11	0.726826	Ormdl2	4.57417e-48	0.735724	Lars	1.66156e-48	0.921309	Trpc4	1	0	Stil	1.81489e-15	3.18093	Col18a1	2.0519e-11	2.20628	RP23-231J2.1	1	0	Ifnlr1	0.871783	2.27357	Gm5849	1	0
888	Mia3	9.18364e-47	0.653519	Amdhd2	7.40263e-27	0.541693	Pigt	2.625e-07	0.554376	Wdr43	2.40772e-132	1.5117	Cyp2c44	1	1.02923	Pvrl4	4.22889e-31	1.34712	Lrrcc1	1.55816e-11	1.39496	Pola1	7.22515e-48	2.4623	Polr2g	1.72307e-48	0.7697	Slc22a22	1	0	Abhd11	1.89527e-15	0.688476	Aldh3a1	2.10396e-11	3.07304	Grm1	1	0	Ypel2	0.873099	1.16914	Lce1f	1	0
889	Fam160b1	1.00503e-46	0.664074	Aco2	8.80159e-27	0.315138	Fam210b	2.84568e-07	0.405549	Gnb1	3.54419e-132	0.786815	Pcdhga4	1	1.916	Exoc4	4.65093e-31	0.972571	Ggact	1.5838e-11	1.37023	Arpc3	8.20338e-48	0.562039	Arf4	1.7568e-48	0.63432	Gm12963	1	0	Reep6	2.08031e-15	0.702261	Zfp36l2	2.15738e-11	0.917876	Gm14273	1	0	Atrn	0.874006	1.06049	Lce1h	1	0
890	Esam	1.01916e-46	0.417821	Rab9	1.16314e-26	0.311987	Marc2	2.89129e-07	0.240307	Aurka	7.02681e-132	3.42389	Rasgrp4	1	1.20765	Borcs8	4.82363e-31	0.747816	Usp18	1.60052e-11	3.98684	Copb2	8.26938e-48	0.689355	Ndufa2	2.21907e-48	0.484328	Gm26716	1	0	Gstt2	2.27725e-15	0.73142	Lyar	2.26395e-11	1.17311	Trpc7	1	0	Pkdcc	0.874006	1.9258	C9	1	0
891	Ralgapb	1.11324e-46	0.635313	Uqcrfs1	1.2916e-26	0.339694	Dhrs4	2.89713e-07	0.394716	Cenpe	1.16673e-131	3.4519	Gm12860	1	3.15736	Haghl	4.82552e-31	1.2353	Atp5c1	1.69609e-11	0.193246	Bok	9.17151e-48	1.89254	Gna11	2.24639e-48	0.743651	1700012L04Rik	1	0	Hhex	2.37903e-15	1.6892	Crebzf	2.26825e-11	1.3232	Lect2	1	0	Sil1	0.881515	1.23538	March11	1	0
892	Fam222a	1.21831e-46	1.37829	Sacm1l	1.70331e-26	0.475453	Rere	2.89884e-07	0.299351	Vars	1.95824e-131	1.44255	RP23-421O10.2	1	2.44286	Ybx3	4.99813e-31	0.545437	Rasgrf2	1.81693e-11	6.02588	Slirp	9.71352e-48	0.728673	Serbp1	2.33175e-48	0.571766	9330154K18Rik	1	0	Tmem194	2.39036e-15	1.57156	Zcchc11	2.44446e-11	0.805966	Heyl	1	0	Gaa	0.883817	0.716281	Kprp	1	0
893	Trp53bp2	1.42838e-46	0.564902	Ppp2r4	1.70934e-26	0.383666	Acsl3	2.92571e-07	0.342706	Gtf3c6	6.57124e-131	1.32458	Angpt4	1	2.19052	Porcn	6.37499e-31	2.21272	Tacc2	1.97401e-11	0.8585	Cnot6	1.28514e-47	0.752345	Tomm70a	2.40443e-48	1.03696	Gm12962	1	0	Ndufa1	2.42521e-15	0.528192	Wdr83os	2.54262e-11	0.79359	4930535I16Rik	1	0	Ttc39b	0.88748	0.897651	Lce3a	1	0
894	Fam126a	3.23718e-46	1.40943	Zfp385b	1.76726e-26	0.60517	Tbl1xr1	2.95982e-07	0.346203	Rpa3	7.62702e-131	1.44282	Gm20661	1	2.27788	Snrpb	6.84995e-31	0.477707	Rcn2	2.27757e-11	0.858462	Commd3	1.33802e-47	0.70003	Tspan2	3.0197e-48	0.976821	Cldn34d	1	0	Dnajc15	2.647e-15	0.669827	St8sia6	2.56824e-11	1.52322	Gucy1b2	1	0	Rasef	0.88748	1.20013	Lce3c	1	0
895	Msl1	5.38276e-46	0.537854	Dhcr7	1.81702e-26	0.761344	Zfp524	2.96581e-07	0.5451	Tsen34	1.15376e-130	1.08892	Ict1os	1	2.29708	Nop10	7.23068e-31	0.513839	1110004F10Rik	2.40216e-11	0.419215	Cdc37	1.40936e-47	0.669941	Colgalt1	3.1316e-48	0.833352	Postn	1	0	Abhd8	2.68036e-15	0.980929	C1qbp	2.5977e-11	0.743165	Zic3	1	0	Whsc1	0.888902	0.828936	Lce1m	1	0
896	Ccng2	5.63602e-46	0.809135	Hddc2	2.24642e-26	0.5526	Xrn1	2.96821e-07	0.334413	Slk	1.57598e-130	1.17332	1700001J03Rik	1	2.40556	Gramd2	7.95137e-31	1.01151	Tspan13	2.64855e-11	1.61838	1110004F10Rik	1.41713e-47	0.68531	Atp5j2	3.38982e-48	0.514511	C79798	1	0	Srsf10	2.78225e-15	0.594347	Pgm2l1	3.03373e-11	3.22798	Gm13403	1	0	Gm16586	0.893128	1.19444	Flg	1	0
897	Tinagl1	5.73423e-46	0.373939	Smim10l1	2.58658e-26	0.344562	Flot2	3.03894e-07	0.385634	Cda	2.35867e-130	2.5813	Gm43634	1	2.55191	Drap1	8.94376e-31	0.441222	Myo5b	2.65381e-11	0.912609	Cenpe	1.93536e-47	2.7524	Mrps18b	3.60084e-48	1.07706	Prl2c2	1	0	Pola2	2.78341e-15	1.76205	Elavl1	3.11048e-11	0.708179	Gm17308	1	0	Hspa13	0.893849	0.926873	Adamts12	1	0
898	Bsdc1	6.09232e-46	0.680117	Arl5a	2.59622e-26	0.37473	Tmem53	3.04509e-07	0.796601	2310007B03Rik	2.98726e-130	1.72664	Hist2h3b	1	2.59989	Smc3	9.05574e-31	0.749709	Rbms1	2.74416e-11	0.303229	Arpc5	2.10966e-47	0.613963	Dclk1	3.83424e-48	1.31477	Mab21l1	1	0	Snrpd3	2.88073e-15	0.604331	Vcan	3.30156e-11	5.54732	C79798	1	0	Zmiz1	0.898433	0.507927	9130015L21Rik	1	0
899	D17Wsu92e	7.55492e-46	0.452746	Prrg3	2.84037e-26	0.287931	Cept1	3.28901e-07	0.276468	Ptges	5.36855e-130	1.29946	Rnf180	1	2.02989	Lima1	1.09635e-30	0.790869	Utrn	2.82219e-11	0.713319	Cep55	2.57429e-47	2.40657	Pfn2	4.39671e-48	1.67748	Gm13403	1	0	Prrc2a	2.93477e-15	0.609729	Tshz2	3.43612e-11	3.13929	Cyp4a12a	1	0	Inpp4a	0.901312	1.48901	Rxfp3	1	0
900	Ier3	7.78031e-46	0.322375	Vnn3	3.0471e-26	1.82423	1700020I14Rik	3.29564e-07	0.231174	Ajuba	8.99856e-130	1.80449	4930566F21Rik	1	4.82682	Eapp	1.11183e-30	0.826337	Alcam	2.82305e-11	0.235359	Rab15	2.57429e-47	0.902903	Timm10b	4.76306e-48	0.742867	Nron	1	0	Hnrnpd	2.95751e-15	0.612731	Cox6c	3.49169e-11	0.375528	G730013B05Rik	1	0	Hip1r	0.904436	0.950336	C1qtnf3	1	0
901	Chrnb1	1.05596e-45	0.952454	Sec61a1	3.2086e-26	0.330835	Ankrd12	3.46134e-07	0.247773	Pglyrp1	9.69023e-130	1.49489	Lef1	1	5.15578	Fundc2	1.27373e-30	0.685495	Mdm2	2.94653e-11	0.872973	Dtl	2.69933e-47	2.44137	Laptm4a	4.87282e-48	0.529247	Cox8b	1	0	Hist1h2bj	3.20169e-15	3.45675	Mob4	3.79775e-11	0.69333	4930407G08Rik	1	0	Cebpb	0.90517	0.298679	Gm23925	1	0
902	C3	1.1335e-45	0.478006	Arfgef2	3.85126e-26	0.419865	Pik3ip1	3.54276e-07	0.545597	Cinp	1.27137e-129	1.83882	Nkx6-3	1	4.88388	Mrpl11	1.36637e-30	0.7878	Traf7	3.1434e-11	0.912344	Ciapin1	2.87341e-47	0.973932	Mrps16	5.23789e-48	0.790125	Svs6	1	0	Eif4a1	3.2152e-15	0.463503	Mdm4	3.95801e-11	0.952181	Stmn2	1	0	Fzd7	0.905652	1.38958	Ugt3a1	1	0
903	Cdh16	1.29832e-45	2.37474	Snx25	4.38015e-26	0.290006	Prkd3	3.62672e-07	0.370585	Vrk1	2.69522e-129	1.88203	Platr31	1	5.69867	Ppp3ca	1.40995e-30	0.537533	Mrpl51	3.22292e-11	0.404974	Cttn	2.95972e-47	0.750228	Pabpc4	5.7418e-48	1.0686	Prl2c3	1	0	Rad23a	3.25281e-15	0.65894	Iqgap2	3.98267e-11	2.83016	Gm13465	1	0	Btbd9	0.907667	1.48693	Apol10b	1	0
904	As3mt	1.54919e-45	1.18513	Deb1	4.45675e-26	0.442651	Txnl4a	3.89019e-07	0.249233	Nol11	6.09973e-129	1.60696	Il27ra	1	5.53754	Ski	1.4692e-30	0.890486	Zfp664	3.42148e-11	0.783513	Dnajc15	3.20991e-47	0.787343	Tsfm	5.74812e-48	0.901727	C130021I20Rik	1	0	Swi5	3.25281e-15	0.486678	Sf3a3	3.98267e-11	1.18113	A630010A05Rik	1	0	Pi4k2a	0.91044	0.850311	Pvalb	1	0
905	Sptbn1	1.7999e-45	0.291362	Cdpf1	4.49251e-26	0.46818	Mpdu1	3.91337e-07	0.318103	Btc	8.55793e-129	2.66696	Fbxw21	1	5.08317	Fosl2	1.57093e-30	0.981997	Raly	3.90826e-11	0.314257	Spint2	3.24348e-47	0.369589	Cep170b	5.83779e-48	0.931301	Gm2399	1	0	Manf	3.46947e-15	0.611768	Cd3eap	4.21845e-11	1.55551	Mpped1	1	0	Pycard	0.911596	1.37173	Dok5	1	0
906	Stard8	2.4175e-45	1.30735	Plod3	4.95707e-26	0.561009	Gpd1	4.14662e-07	0.508977	Ddx46	8.81467e-129	1.21471	Rnf151	1	4.55016	Ctxn1	1.64678e-30	2.66098	Psmc4	3.98753e-11	0.451634	Gdi2	3.52961e-47	0.592909	Ppil3	7.59149e-48	1.1442	Mc3r	1	0	Cops6	3.73388e-15	0.62211	Pak6	4.23598e-11	3.09614	Arhgap15os	1	0	Ing1	0.912916	0.686232	Myt1	1	0
907	Wdr6	2.67996e-45	0.510695	Tsc2	6.0776e-26	0.584648	Mpzl1	4.55424e-07	0.421833	Rraga	1.25842e-128	1.16767	Gm26668	1	5.77767	Tbrg1	1.74258e-30	0.584519	Ppfibp1	4.07766e-11	0.852135	Mrpl54	4.35854e-47	0.681053	Hspb11	8.01015e-48	0.893689	Cadps	1	0	Mrps15	3.78227e-15	0.670924	Wls	4.33124e-11	0.558755	Bcas1os2	1	0	Gpt	0.912916	1.22741	Ostn	1	0
908	Rapgef5	3.22444e-45	1.0161	Brwd3	6.96679e-26	0.45369	Slc50a1	4.58541e-07	0.279523	Hist1h1c	1.28097e-128	1.60106	Scamp4	1	5.12088	Amotl1	1.86485e-30	1.0243	Tmem234	4.54176e-11	0.263482	Dnajc19	4.37133e-47	0.742138	Fam216a	8.1392e-48	1.23089	Gm42609	1	0	Slf1	3.78607e-15	1.22424	Pkp4	4.5208e-11	0.911388	Gm12829	1	0	Adrb1	0.912916	2.4984	Uts2b	1	0
909	Zfp467	3.32436e-45	0.546591	Tpd52	7.69462e-26	0.31872	Nrep	4.61146e-07	0.335768	Clta	1.37858e-128	0.723061	Htr5b	1	5.74389	0610011F06Rik	2.07217e-30	0.621577	Emc4	4.99092e-11	0.525945	Ptbp3	5.00973e-47	0.694009	Mrto4	8.34602e-48	1.11991	Gpx5	1	0	Enkd1	4.02292e-15	1.81369	Kcnj13	4.6753e-11	1.48704	Gm14705	1	0	4930523C07Rik	0.914456	0.74813	Gtsf1	1	0
910	Prdm16	3.33815e-45	0.802141	Atf4	9.69451e-26	0.305114	Nek7	4.70028e-07	0.244076	Polr2d	1.56046e-128	1.42791	4930432B10Rik	1	4.8838	AY036118	2.10255e-30	0.92219	Unc50	5.07114e-11	0.577568	Spred1	5.16368e-47	0.696955	Slc1a4	1.183e-47	3.29428	Gm11747	1	0	Idh3a	4.30826e-15	0.666658	Emd	4.7523e-11	0.879953	Mc3r	1	0	Hdac5	0.914456	0.833441	Fgf12	1	0
911	Rps27rt	4.66534e-45	0.431123	Tmem55b	9.70397e-26	0.473827	Snapc5	4.768e-07	0.272814	Calm1	1.74291e-128	0.758736	Gm3898	1	4.07811	Arid4b	2.21109e-30	0.54497	Btaf1	5.19456e-11	1.22494	Sapcd2	5.19365e-47	2.35326	Samd9l	1.1927e-47	0.991277	Gm37381	1	0	E2f2	4.58258e-15	0.86565	Litaf	4.98752e-11	0.874501	Bcas1os1	1	0	B4galt1	0.919969	0.755947	Gm26952	1	0
912	Hp1bp3	5.58588e-45	0.381132	Smpd2	1.07582e-25	0.571123	Sptlc2	4.79595e-07	0.214151	Eif3g	1.77759e-128	1.0977	Mmrn2	1	1.14277	Bhlhe40	2.59895e-30	0.821799	Sf3b6	5.42225e-11	0.344227	Ndufb6	7.22429e-47	0.627695	Lurap1l	1.40476e-47	0.781237	Kcnk15	1	0	Asnsd1	4.86959e-15	0.857455	Cfdp1	5.00402e-11	0.687539	Gm13556	1	0	Anapc1	0.922342	0.918185	Hoxc4	1	0
913	Znrf3	6.55283e-45	1.38965	Hkdc1	1.42743e-25	1.00581	Hacd3	4.93043e-07	0.247357	Eif4g2	2.03979e-128	0.773625	Mpz	1	0.938001	Akr1a1	2.63857e-30	0.370252	9930012K11Rik	5.62455e-11	2.01031	Cops8	7.74018e-47	0.82776	Ndnl2	1.76116e-47	1.01223	Gm3411	1	0	Bzw2	4.92275e-15	0.752804	Dip2b	5.38354e-11	1.23951	Cyp24a1	1	0	Rragd	0.924214	1.13374	Fnd3c2	1	0
914	Zfp110	7.72088e-45	0.974427	Slc9a3r1	1.54487e-25	0.327289	March6	4.93659e-07	0.283577	Cav2	2.09948e-128	1.2162	Gm17196	1	1.61927	Atp5j	2.77428e-30	0.393054	Csnk2b	5.8794e-11	0.362485	Sqrdl	1.08147e-46	1.09033	Tmem160	1.81877e-47	0.723374	Gm8050	1	0	Psmg2	5.03158e-15	0.906514	Gadd45b	5.49863e-11	0.694737	Slitrk2	1	0	Fam184a	0.927191	1.54317	Sp7	1	0
915	Irf2bpl	9.93749e-45	0.432639	Tusc3	1.75698e-25	0.324088	Cdpf1	4.96405e-07	0.335278	Rfc4	2.72698e-128	1.86232	Gm20605	1	2.28226	Psmb5	2.87984e-30	0.502204	Zcchc17	6.12868e-11	0.742853	Ftsj3	1.3949e-46	1.20515	Nipsnap3b	2.83386e-47	0.955443	Mog	1	0	Mrps12	5.20724e-15	0.705493	Dph6	5.91555e-11	1.50043	4930447F04Rik	1	0	Osbp	0.929076	0.783936	Gm5127	1	0
916	Ppp1r15b	1.91696e-44	0.627158	Tmx2	2.04508e-25	0.438937	Spopl	4.99474e-07	0.354345	Mrpl17	3.20836e-128	1.11091	Gm21750	1	2.6883	Tmem9	2.88455e-30	0.7495	Rassf7	6.47218e-11	1.05555	Snrpa	1.47896e-46	0.897292	Ccdc68	2.94761e-47	1.17305	Gm3696	1	0	Gadd45gip1	5.36838e-15	0.699777	Zfp644	6.34816e-11	0.789525	Parvg	1	0	Syncrip	0.930361	0.489928	Pou3f4	1	0
917	Med13	3.18165e-44	0.590995	Gcat	2.50212e-25	0.715169	Kxd1	5.29608e-07	0.280314	Nup43	4.46139e-128	2.17663	Gm13404	1	2.25891	Rrp1	3.40227e-30	0.569829	Cuedc2	6.85608e-11	0.720489	Hacd2	1.49988e-46	0.868023	Tbrg1	3.12193e-47	0.818055	Btn2a2	1	0	Vcp	5.51335e-15	0.506334	Upf3b	6.38301e-11	0.946917	1810041L15Rik	1	0	Hbegf	0.934557	0.730186	Pabpc5	1	0
918	Galnt13	3.72953e-44	3.70749	Hagh	2.66428e-25	0.373931	AW549877	5.31498e-07	0.483442	Ethe1	4.82492e-128	1.60029	Gm29168	1	2.03133	Cx3cl1	3.54519e-30	2.09655	Mdh1	8.48603e-11	0.250305	Zmynd19	1.50073e-46	1.51298	Zranb2	3.2341e-47	0.805436	Gm13556	1	0	Cntrl	5.54481e-15	0.733265	Fzd1	6.43819e-11	1.90737	Dok5	1	0	Smarca2	0.938567	0.630141	4732456N10Rik	1	0
919	Rab3a	3.85144e-44	0.804974	Kcnq1	3.73969e-25	1.03899	Ptdss2	5.50327e-07	0.475895	Znhit3	7.89603e-128	1.83517	Gm37027	1	2.74676	Zc3h15	3.62345e-30	0.551825	Ppp1cc	8.50783e-11	0.480715	Psma6	1.51277e-46	0.679603	Pgap2	3.33005e-47	0.844189	Gm3739	1	0	Ercc6l	5.60849e-15	2.66373	Klf3	6.52655e-11	0.733499	Tie1	1	0	Ncoa1	0.938567	0.681199	Tnmd	1	0
920	Cryl1	4.70174e-44	0.924135	Larp4	3.82148e-25	0.338511	Rac3	5.60511e-07	0.30037	Mrpl49	8.81367e-128	1.40894	Tex26	1	1.74771	Cblc	3.69975e-30	1.05334	Sin3b	8.88426e-11	0.460505	Tex30	1.70832e-46	1.28514	Mrps25	3.83883e-47	0.887563	Tlr12	1	0	Adamts9	5.71076e-15	1.12592	Whsc1l1	6.68644e-11	0.792512	4933408N05Rik	1	0	Rmdn2	0.939964	1.15251	Cldn16	1	0
921	Gm37494	5.12045e-44	1.13779	Gstk1	4.03261e-25	0.42551	Pfkfb2	5.69788e-07	0.441228	Psmb6	9.80767e-128	0.846053	9330136K24Rik	1	1.70527	Mcl1	4.24882e-30	0.460522	Hsbp1l1	9.37987e-11	1.83305	Hspa13	1.73408e-46	0.940211	Slc25a39	4.22247e-47	0.653861	Gm26775	1	0	Nelfcd	5.87095e-15	0.887824	Fam60a	6.76055e-11	1.03223	Fgb	1	0	Sytl2	0.940298	1.42646	Bin2	1	0
922	Tnfsf12	5.68583e-44	1.51896	Vrk3	6.39e-25	0.385103	Egln1	5.76059e-07	0.235743	Aqp4	1.00101e-127	2.24162	Adgrd1	1	1.92318	Csnk1g3	4.32812e-30	0.960022	Aes	9.57074e-11	0.183255	Eif3g	1.76131e-46	0.736178	Dpy30	4.56729e-47	0.778412	Gm26684	1	0	Wdr83os	5.92735e-15	0.646247	Reep4	6.9187e-11	1.04912	5031425F14Rik	1	0	1810013L24Rik	0.943177	1.07169	Oprl1	1	0
923	Pdpk1	7.24364e-44	0.524561	Tnfaip1	1.0096e-24	0.291825	Tmem14c	5.97764e-07	0.226736	Epb41l2	1.01475e-127	2.39773	Abcb4	1	1.76165	Pak1	4.52749e-30	1.40222	Ext2	1.04707e-10	0.936335	Cystm1	1.86801e-46	0.498965	Rab5c	4.92475e-47	0.729687	Gpr171	1	0	Cby1	6.16614e-15	0.917496	Clcn3	7.58426e-11	0.767937	Platr3	1	0	Bcl6	0.944733	1.09686	Tcp11x2	1	0
924	Rpl23a-ps3	9.26267e-44	0.640839	Pigq	1.51361e-24	0.509637	Plcg1	6.03797e-07	0.313447	Mrps7	1.12786e-127	1.14138	Fcamr	1	1.73478	Arl1	4.56751e-30	0.484356	Cdk14	1.12056e-10	0.947073	Eif6	1.93007e-46	0.711053	Bag5	6.84776e-47	1.26412	Rhag	1	0	Ict1	6.17306e-15	0.646217	Mbnl2	7.95421e-11	0.583437	4930545L23Rik	1	0	Ppp1r12c	0.948985	0.895423	Gm17057	1	0
925	Fbxo33	1.34106e-43	0.895795	Slc26a4	1.55485e-24	0.689351	Lin7c	6.05557e-07	0.281698	Cpsf2	2.38641e-127	1.28333	Gm10549	1	4.0684	Cyth2	4.67925e-30	0.770468	Wsb2	1.12694e-10	0.594741	Knop1	2.03196e-46	0.808924	Ifngr2	6.86331e-47	0.908991	4930593A02Rik	1	0	Tusc3	6.27315e-15	0.601321	Emg1	8.16317e-11	0.696364	4930408O17Rik	1	0	St5	0.952055	1.10559	Rab9b	1	0
926	Lzts2	1.45375e-43	0.512477	Zfp704	1.68799e-24	0.373718	Mvk	6.32482e-07	0.401002	5730508B09Rik	4.97859e-127	1.54782	Gm15642	1	4.48222	Leprot	4.73344e-30	0.912395	Vta1	1.21372e-10	0.709672	Hnrnpu	2.68451e-46	0.677689	Hspb1	8.71323e-47	1.0005	Ptchd4	1	0	Zfp367	6.45482e-15	1.48295	Actr10	8.70843e-11	0.811514	Gm8206	1	0	Hmha1	0.952784	1.18913	Gm17349	1	0
927	Slc7a4	1.47311e-43	1.37084	Borcs8	1.68918e-24	0.359546	Urah	6.34794e-07	0.301675	G3bp2	5.36437e-127	0.990835	Opcml	1	3.81198	Spp1	5.6755e-30	2.98976	Tspo	1.22073e-10	0.147425	Fam216a	2.73939e-46	1.16812	Rpl26	8.81091e-47	0.346949	Opn5	1	0	Haus1	6.45482e-15	1.23458	Ube2e1	8.7323e-11	0.712262	Gsc	1	0	Tmcc1	0.952932	1.22626	Irs4	1	0
928	Bcl3	1.59986e-43	0.961713	Mccc1	1.79044e-24	0.590801	Mllt10	6.70644e-07	0.259956	Mrpl43	6.42306e-127	1.0362	Smco3	1	5.03151	Dapp1	7.34908e-30	1.66214	Rrp1	1.24267e-10	0.405091	Eif1a	2.76967e-46	0.714705	Cab39l	8.88431e-47	1.01555	Fam167b	1	0	Mrps18c	6.45482e-15	0.638182	Stx16	8.80009e-11	0.976908	Serpina3n	1	0	Zfp608	0.956011	0.716322	Eef1a2	1	0
929	Osbpl5	1.68685e-43	0.794835	Nampt	1.96444e-24	0.394371	Ndufaf3	6.74182e-07	0.309618	B9d1	7.37076e-127	1.43287	Itgam-1	1	4.33886	Cav2	7.47912e-30	0.750194	Dgcr6	1.26501e-10	0.760768	Hirip3	3.21479e-46	1.53094	Plekhb2	1.19515e-46	0.88029	4732456N10Rik	1	0	Dynll1	6.49162e-15	0.489685	Utp3	9.85044e-11	0.860822	Gm26695	1	0	Mysm1	0.961105	0.697792	Gm15294	1	0
930	Phldb2	1.76031e-43	0.356734	Frrs1	2.04221e-24	1.06406	Lamtor5	7.12244e-07	0.23966	Fam96a	7.87882e-127	1.10658	Tusc5	1	3.78316	St5	8.95384e-30	1.12889	Cript	1.28238e-10	0.493857	Aurka	3.59922e-46	2.58184	Ddit4l	1.23871e-46	2.89845	Colec10	1	0	Lman1	7.22433e-15	0.627333	Ddx39b	9.8531e-11	0.589254	AU019990	1	0	Recql5	0.961105	2.39379	Chrdl1	1	0
931	Strn4	2.14032e-43	0.719074	Cpeb4	2.11958e-24	0.301665	Cracr2b	7.27284e-07	0.325389	Tmem183a	4.29155e-126	1.18755	Slc4a1	1	4.16434	Parl	9.79483e-30	0.777415	Arpc1a	1.32165e-10	0.221011	Eif2b1	3.82004e-46	1.11256	Rer1	1.85024e-46	0.624541	1700007F19Rik	1	0	Lacc1	7.47998e-15	1.21692	Rsrp1	1.00329e-10	0.490525	Zscan10	1	0	Scaf8	0.961608	1.13427	Chrna4	1	0
932	Pip4k2c	3.55881e-43	0.482043	Qdpr	2.52586e-24	0.412724	Acadm	7.49082e-07	0.275767	Dap3	1.04919e-125	1.21647	4930430E12Rik	1	4.19234	Rnf181	1.14131e-29	0.552887	Bcar3	1.34202e-10	2.19222	Pole4	4.20654e-46	0.868719	Rab10	1.85024e-46	0.656508	Gm13528	1	0	Pde6d	8.54131e-15	0.722926	2610524H06Rik	1.02916e-10	1.6366	Serpina3m	1	0	Dnaja4	0.962222	1.31696	Zcchc16	1	0
933	Myo9a	3.58765e-43	0.708607	Mrps28	2.70049e-24	0.396834	Uqcrb	7.49082e-07	0.245973	Lsm12	1.37354e-125	1.04949	Gm17112	1	3.84403	Ckap4	1.1611e-29	0.740512	Pdcd5	1.49811e-10	0.299314	Armc1	4.73619e-46	0.849816	Igfbp6	1.89549e-46	1.4977	Gm30173	1	0	Farsb	9.62396e-15	0.828737	R3hdm1	1.11982e-10	0.852708	Prokr2	1	0	Mbtd1	0.968256	0.814487	Glycam1	1	0
934	Kmt2a	4.19226e-43	0.464357	Copz2	3.16016e-24	0.608912	Dennd2d	7.55271e-07	0.509379	2610001J05Rik	1.92574e-125	1.14666	4930558K02Rik	1	3.93401	AU021092	1.1611e-29	1.10861	Golim4	1.65529e-10	0.87188	Srp54b	5.14863e-46	0.637374	Mrpl44	3.32532e-46	1.06171	Gm9767	1	0	Cope	1.08609e-14	0.574689	Adh5	1.1329e-10	0.685064	Serpina3f	1	0	Adam22	0.968256	1.81786	Hsf3	1	0
935	Akt2	4.66879e-43	0.545971	Apopt1	3.16525e-24	0.438358	Ubtd1	8.07419e-07	0.665743	Ano1	2.07041e-125	1.12778	Ccdc142	1	4.44059	Fam46b	1.36761e-29	3.04219	Fam168a	1.74306e-10	0.954606	Eif3b	7.49904e-46	0.635574	Rps23	3.40949e-46	0.395592	Gm42784	1	0	Slc26a4	1.13366e-14	0.999863	Cdkn1b	1.14825e-10	0.934498	Ly6f	1	0	Bclaf1	0.968366	0.562709	Mc3r	1	0
936	Cobll1	1.06053e-42	0.781949	Sod1	3.16636e-24	0.270586	Ptpn18	8.1715e-07	0.311496	Ncapg2	3.60513e-125	2.81613	H2-T3	1	3.74514	Ccnd1	1.42245e-29	0.714442	Hnrnpr	1.77162e-10	0.426828	Fam213a	8.92638e-46	1.09747	Triap1	3.57662e-46	0.949593	Ucp1	1	0	Psmb4	1.13414e-14	0.538913	Cnot2	1.18851e-10	1.10028	Erv3	1	0	Ptpn13	0.968366	0.708328	A630010A05Rik	1	0
937	Add3	1.28793e-42	0.569	Degs1	3.49354e-24	0.312164	Slc35b3	8.63605e-07	0.526636	Tspan4	6.70533e-125	1.49452	Lrrc18	1	3.00211	Scaf11	1.53824e-29	0.535498	Fibp	1.78371e-10	0.766841	Homer2	1.05713e-45	0.917842	Copg1	3.87018e-46	0.836486	C1qa	1	0	Cdc7	1.15998e-14	3.17404	Pygb	1.19057e-10	0.887081	Serpina3c	1	0	Hspb8	0.972109	0.687765	Agtr2	1	0
938	Prkd2	1.47618e-42	1.31956	Dnase2a	4.35576e-24	0.287807	Gpaa1	8.66189e-07	0.315162	Sh3glb1	8.16245e-125	0.957399	Prss53	1	1.76347	Pkp2	1.58218e-29	0.842643	Rbm18	1.85673e-10	1.10148	Mapre1	1.10596e-45	0.684093	Plxna1	6.10671e-46	1.40209	Gm17178	1	0	U2af1	1.21713e-14	0.5806	Map2k3	1.21342e-10	0.704394	Serpina12	1	0	Tmem63b	0.972569	0.394009	Prr32	1	0
939	Tppp	1.71001e-42	3.79369	Rpl8	4.84464e-24	0.166585	Bphl	8.68019e-07	0.255695	Khdrbs1	8.87385e-125	1.07438	Kcnmb2	1	1.29141	Senp6	1.59849e-29	0.533438	Sirt2	1.87792e-10	0.825837	Cdt1	1.25987e-45	2.20316	Bnip3	6.27411e-46	0.907304	Atp2b3	1	0	Wdr90	1.2318e-14	1.60798	Copb1	1.22499e-10	0.66512	Serpina11	1	0	Hnrnpa2b1	0.9744	0.161656	Arhgap36	1	0
940	Aldh3a2	2.89237e-42	0.595988	Mrps24	5.67761e-24	0.314173	Adgrf5	8.68019e-07	0.222034	Gatad1	1.08673e-124	1.11041	Rhoh	1	1.57341	Plekhj1	1.74693e-29	0.741989	Myh9	2.06397e-10	0.340525	Mrpl15	1.87588e-45	0.849467	Rsl24d1	6.78938e-46	0.961768	Fam43b	1	0	Bag1	1.23396e-14	0.494942	Psmb1	1.23754e-10	0.49651	Gm14285	1	0	Ric8	0.980312	0.994185	Usp26	1	0
941	Arid1b	2.95331e-42	0.579112	Ufc1	6.35136e-24	0.302043	Stk19	8.77795e-07	0.356986	Ube2t	1.33169e-124	2.73092	Cmah	1	1.57991	Dad1	2.09372e-29	0.384851	Cgrrf1	2.31321e-10	1.02692	Stt3b	1.87588e-45	0.765854	Nars	7.21404e-46	0.851434	Otc	1	0	Tceb1	1.25692e-14	0.570004	Tcea1	1.32584e-10	0.836121	Serpina1e	1	0	Ankrd10	0.983563	0.883416	4930502E18Rik	1	0
942	Cnppd1	3.24639e-42	0.626016	Sel1l	6.67837e-24	0.287335	Wfdc2	9.18645e-07	0.148627	Specc1	2.11551e-124	1.25844	Slc26a1	1	2.52551	Anxa7	2.15529e-29	0.645379	Zfp322a	2.58024e-10	1.28209	Snrnp25	1.98374e-45	1.32979	Inf2	7.85736e-46	1.59279	Wfdc13	1	0	Psmd9	1.26482e-14	0.675074	Rexo2	1.3317e-10	0.643152	Dydc1	1	0	Zfp219	0.983563	0.800988	Zfp36l3	1	0
943	Gstt1	4.52686e-42	0.405967	Rcan1	7.89488e-24	0.517061	Hipk3	9.33652e-07	0.290691	St3gal5	2.61818e-124	1.69233	Srrm3	1	2.46958	Flrt3	2.46664e-29	1.14912	Gpx1	2.8463e-10	0.120274	Ost4	2.091e-45	0.520102	Pcbp2	7.93999e-46	0.536774	Spint4	1	0	Nup35	1.28248e-14	1.16614	Nptn	1.34712e-10	0.698901	Kcnd3os	1	0	Fam53b	0.985132	0.876775	1600025M17Rik	1	0
944	Nrbp2	6.55147e-42	0.536215	Ndufa5	8.06058e-24	0.301404	Vegfa	9.37905e-07	0.121532	Trim16	3.69643e-124	1.70911	Bglap2	1	2.22948	Atxn10	2.49292e-29	0.465217	Hspb2	2.89631e-10	1.91872	Paics	2.62831e-45	0.656169	Snx6	9.85672e-46	0.756896	Sp7	1	0	Aim1	1.30283e-14	1.67738	Elf1	1.39929e-10	0.641667	Gm20069	1	0	Klhl24	0.985715	0.799412	Zic3	1	0
945	Fgf1	7.87288e-42	0.517085	Arhgef38	8.46594e-24	0.246534	Tbc1d20	9.55484e-07	0.353278	Srd5a1	5.65696e-124	2.94554	Pcdhga8-1	1	0.920761	Tpp1	2.78664e-29	0.55766	Rps29	2.95846e-10	0.0713093	Gclc	2.7692e-45	0.839737	Wsb2	1.28047e-45	0.778599	Gm43539	1	0	Hltf	1.37953e-14	0.985623	Cacna2d1	1.42224e-10	3.87192	Oprl1	1	0	Ube3b	0.985715	0.773538	4930447F04Rik	1	0
946	Atp2b1	9.97577e-42	0.378241	Tada2b	8.95799e-24	0.644911	Scgb1c1	9.63058e-07	0.490569	Plk1	7.79663e-124	3.309	Gabrr2	1	2.21312	Mplkip	3.22523e-29	0.825436	Leprot	2.97506e-10	0.878334	Nup62	2.8444e-45	1.23537	Mrpl43	1.58321e-45	0.735707	Gm38246	1	0	Gm933	1.39558e-14	1.54016	Nono	1.46699e-10	0.634397	Myt1	1	0	Foxa2	0.989737	0.364629	Slitrk2	1	0
947	Hdac5	9.98361e-42	0.663286	Sos2	9.7559e-24	0.421654	Lcorl	9.77301e-07	0.36206	Timm50	1.10856e-123	1.32881	Gm10735	1	1.73889	Lamp2	3.60578e-29	0.456339	Arl6ip4	3.02054e-10	0.568213	Ube2k	3.02471e-45	0.657636	Hopx	1.66525e-45	0.788898	Gm21969	1	0	Casp2	1.42508e-14	0.983178	Tnks2	1.4899e-10	0.738503	Syt6	1	0	Aldh2	0.99444	0.334098	Drr1	1	0
948	Abhd5	1.18715e-41	0.466384	Pparg	9.98152e-24	0.920973	Tceb2	9.86138e-07	0.25509	Prpf31	1.20461e-123	1.54823	Dnhd1	1	1.44466	Nsmce2	4.1112e-29	0.925607	Mif	3.06805e-10	0.420728	Syncrip	3.5603e-45	0.737707	Prpf40a	1.75994e-45	0.697188	Il20ra	1	0	Opa3	1.43092e-14	0.878653	Churc1	1.49196e-10	0.681628	Tcl1b2	1	0	Hmgcs1	0.994754	0.31279	Gm14705	1	0
949	Ssfa2	1.23528e-41	0.741917	Ube2i	1.0534e-23	0.305259	1500011K16Rik	9.98116e-07	0.236037	Bin1	1.45337e-123	1.63352	Col16a1	1	1.02434	Bub3	4.18424e-29	0.640907	Sirt7	3.07929e-10	0.964428	Cebpzos	3.56194e-45	0.795795	Wbscr22	1.75994e-45	0.99253	Spata25	1	0	Haus7	1.44871e-14	0.910366	Smtn	1.54871e-10	3.90349	Gm8257	1	0	Ranbp2	0.997687	0.489529	Atp2b3	1	0
950	Plin3	1.38527e-41	0.397969	Hebp1	1.0751e-23	0.872995	Rpl21	1.06773e-06	0.130418	Eif1b	1.83968e-123	1.13502	Dlx4os	1	3.79427	Vdac3	4.49487e-29	0.649877	Ppa2	3.33221e-10	0.419205	Tomm70a	3.63789e-45	0.95058	F8a	1.78784e-45	1.49328	Ntng2	1	0	Ccdc77	1.51748e-14	1.74632	Wbp11	1.5645e-10	0.856706	Tunar	1	0	Zfp651	0.999859	1.58276	Sec14l5	1	0
951	Fam71a	1.49942e-41	2.4263	Stx12	1.09056e-23	0.33717	Nipsnap1	1.0755e-06	0.413623	Aldh1a1	1.85478e-123	1.70994	Mep1a	1	3.81025	Swap70	6.01113e-29	1.40704	Rab24	4.52091e-10	0.644821	Ckap2	3.95367e-45	2.66642	Gadd45a	1.84048e-45	0.867914	Cyp24a1	1	0	Lmnb2	1.51748e-14	1.47198	Trmt112	1.58054e-10	0.597269	Scp2d1	1	0	Slc37a1	1	0.888619	Otc	1	0
952	Tanc1	2.35164e-41	0.537997	Rab26os	1.10812e-23	0.928156	BC029722	1.14389e-06	0.403073	Incenp	2.60856e-123	2.51989	F730311O21Rik	1	4.82101	Ptma	6.0217e-29	0.294896	Txnl1	4.80296e-10	0.321052	Mrps24	4.15331e-45	0.592525	Otub1	1.90243e-45	0.902564	Gpr20	1	0	Mapre1	1.63649e-14	0.593456	Rfc3	1.60091e-10	1.67648	Hsd3b3	1	0	Mob3c	1	1.45663	Shisa9	1	0
953	Ovol1	2.58149e-41	2.10114	Mospd2	1.24443e-23	0.416159	Sesn3	1.15011e-06	0.259233	Dnajc15	3.03865e-123	1.14412	Gm31108	1	4.57918	Fam60a	6.13909e-29	0.948662	Dynll1	4.88915e-10	0.157411	Cdc45	4.3675e-45	2.75066	Ppp4c	1.99314e-45	0.751998	RP23-8M3.5	1	0	Parpbp	1.63649e-14	3.71533	Psma7	1.63505e-10	0.53341	Bin2	1	0	Nedd4l	1	0.541146	Prm2	1	0
954	S100a10	3.75183e-41	0.373417	Dap	1.24443e-23	0.304607	Psma3	1.18655e-06	0.251445	Tspo	3.93451e-123	0.695823	Gm16617	1	4.37319	Churc1	6.59595e-29	0.615208	Kdelr1	4.93583e-10	0.323113	Cops3	4.71721e-45	0.752841	Ube2e2	2.21592e-45	0.980975	Hoxc4	1	0	Rcc1	1.75431e-14	1.23321	B9d1	1.63607e-10	1.09001	Grik2	1	0	Cd200	1	0.323266	Prm3	1	0
955	Mex3c	5.19834e-41	0.605471	Gm15401	1.45957e-23	1.95801	Sox2	1.19505e-06	0.634689	Pla2g4a	6.27839e-123	2.20187	Olfr1391	1	3.72882	Fibp	6.86339e-29	0.834748	Nono	4.98989e-10	0.388526	Mybbp1a	5.70509e-45	1.00002	Gabarapl2	2.26601e-45	0.579165	RP23-231J2.1	1	0	Bckdk	1.80395e-14	0.703621	Erf	1.7021e-10	1.54159	Gprin2	1	0	Dusp6	1	0.838778	Cldn34d	1	0
956	Gns	5.55217e-41	0.451881	Col6a2	1.7595e-23	1.23073	Mettl9	1.20663e-06	0.434549	Tcerg1	6.88518e-123	1.38973	Stxbp5l	1	3.72636	Smarca5	8.39313e-29	0.56879	Ppdpf	5.12067e-10	0.454641	Tmem2	5.9002e-45	1.12198	Esam	2.60395e-45	0.892144	Wfdc16	1	0	Pcna-ps2	1.94629e-14	2.22554	Stag1	1.71862e-10	1.06167	Vmn2r2	1	0	Cdip1	1	1.14392	Gm26775	1	0
957	Atxn7	5.81329e-41	0.57049	Ergic3	1.91247e-23	0.290688	Smpd2	1.22871e-06	0.431755	Nek2	7.39767e-123	3.50965	Gm15469	1	3.4869	Cdh1	9.91902e-29	0.481798	Cops6	6.62331e-10	0.489124	Gas2l3	6.32645e-45	2.37266	Tmem106b	3.321e-45	0.852634	Gm13405	1	0	Psma7	1.98656e-14	0.52936	Ssfa2	1.79946e-10	1.16325	4930444E06Rik	1	0	Zc3h4	1	1.10157	Masp1	1	0
958	Fam178b	6.05954e-41	1.68541	Sepsecs	2.04359e-23	0.628703	Mib1	1.24938e-06	0.328792	Lsm1	1.34847e-122	1.16498	Gm29811	1	3.18794	Ptpn13	1.00761e-28	0.860985	Ube2e1	6.71419e-10	0.491137	Gemin6	6.55184e-45	1.79232	Rnf115	4.56332e-45	0.90805	Olig3	1	0	Txnrd1	2.00102e-14	0.579804	Magohb	1.85011e-10	1.21719	Banf2os	1	0	Bcl7a	1	1.32447	Grin2a	1	0
959	Smg1	6.96603e-41	0.487091	Ttc38	2.21118e-23	0.588598	Lrba	1.24938e-06	0.346711	Cdk4	1.35692e-122	0.993359	Zp3	1	3.50038	Crebzf	1.11567e-28	1.11976	Slc6a8	7.14822e-10	1.46339	Rps24	9.36152e-45	0.315586	Ptgs2	5.54045e-45	1.1831	Uts2r	1	0	Rpl10a	2.14682e-14	0.362338	4931406P16Rik	1.85051e-10	1.24626	Gm23925	1	0	Ccdc71l	1	1.13807	Il1rapl1	1	0
960	Vkorc1	7.04749e-41	0.626527	Polr1d	2.22255e-23	0.334686	Hmgcs1	1.30483e-06	0.211385	Endod1	1.46418e-122	1.58785	Paqr3	1	1.15481	Vcl	1.25581e-28	0.762877	Spopl	9.37519e-10	0.982271	Magt1	9.5846e-45	0.756495	Plaa	6.9113e-45	0.938147	Gm17080	1	0	Ace2	2.18844e-14	1.42713	Fam53b	1.86367e-10	1.01974	Rtl1	1	0	Per1	1	1.06698	1700012L04Rik	1	0
961	Fbxo4	7.6362e-41	0.672705	Ddx26b	2.38166e-23	0.337148	Shb	1.33823e-06	0.279405	Pole3	1.46819e-122	1.27189	Dnah17	1	2.69196	Srsf11	1.36593e-28	0.473146	March2	1.01911e-09	0.87475	Baz1b	9.87979e-45	0.79157	Atad1	7.15515e-45	0.966127	Gm29230	1	0	Cox6a1	2.46507e-14	0.494961	Tnc	1.94361e-10	5.82156	Gm8050	1	0	Pon1	1	1.34506	Gm27000	1	0
962	P2rx4	9.02604e-41	0.594264	Rora	2.61701e-23	0.304373	Adgrg1	1.35622e-06	0.217522	Gjb4	2.70339e-122	2.93721	Gm12280	1	2.26194	Pgap2	1.65087e-28	0.690253	Dctn6	1.06392e-09	0.850151	Mfsd10	1.15189e-44	1.04643	Akirin2	8.69184e-45	0.861735	Gm26861	1	0	Cbx6	2.50836e-14	0.626893	Maea	1.94361e-10	0.746808	Dlk1	1	0	AI661453	1	1.23344	1700003E24Rik	1	0
963	Zscan26	1.34748e-40	0.788266	1110001J03Rik	3.0456e-23	0.32337	Acads	1.44806e-06	0.384487	Timm10b	2.8677e-122	1.00839	1700039M10Rik	1	2.60433	Vasp	1.98397e-28	0.572716	Hint1	1.08338e-09	0.141633	Ssx2ip	1.32006e-44	0.778088	Rbm3	8.71624e-45	0.678616	Shc3	1	0	Dpp4	2.56383e-14	0.629408	Ube2d2a	1.96732e-10	0.572782	Gm3411	1	0	Ttll7	1	0.35517	Htr2c	1	0
964	Klf11	1.44699e-40	1.88476	Klhdc3	3.54684e-23	0.575082	Cog4	1.46876e-06	0.488423	Arhgdig	5.87083e-122	1.77458	Dnah3	1	1.84107	Trim16	2.20305e-28	1.35531	Pafah1b1	1.19535e-09	0.268464	Selt	1.77022e-44	0.644176	Krcc1	8.84498e-45	0.679875	Ccdc105	1	0	Tmem37	2.66156e-14	0.547565	Eif2a	1.97606e-10	0.877467	1700036A12Rik	1	0	Hspa1a	1	1.23603	Gm27032	1	0
965	Osbpl1a	1.55923e-40	1.10503	Rps3	3.80367e-23	0.184738	Zdhhc3	1.47372e-06	0.205073	Ube2i	7.57129e-122	0.738859	Sspo	1	1.95994	Plekha2	2.50079e-28	1.95483	Clptm1	1.20114e-09	0.659822	Coq7	1.8919e-44	0.713553	Psmg3	1.04418e-44	1.0733	Dok5	1	0	Odc1	2.70657e-14	0.538434	Ccdc34	1.98485e-10	1.61914	Gm16596	1	0	Pvr	1	1.31263	Lalba	1	0
966	Phf24	1.62514e-40	1.15842	Vat1	4.1386e-23	0.848544	Atf5	1.5336e-06	0.529114	Bod1	7.60061e-122	1.13521	Atrip	1	1.66989	Wapl	2.88988e-28	0.560676	Tsg101	1.25854e-09	0.487688	Rplp0	1.90897e-44	0.490529	Manf	1.08699e-44	0.76155	Gm15713	1	0	Mpp6	2.82509e-14	0.676741	Psmb6	1.99575e-10	0.520203	Pou3f4	1	0	4833418N02Rik	1	2.00723	Trpc3	1	0
967	Ankhd1	1.83282e-40	0.525387	Arfgef3	4.31427e-23	0.426481	Tmem192	1.5861e-06	0.457696	Dhfr	1.26215e-121	2.32584	Dpf3	1	1.2763	Sbds	2.90825e-28	0.651095	Diaph2	1.33938e-09	1.23773	Tmem14c	2.34958e-44	0.587663	Lsm2	1.20912e-44	0.829177	Gm281	1	0	Insig1	2.85858e-14	0.595922	Dab2ip	2.07392e-10	0.872162	Hhipl1	1	0	Myo1e	1	0.632502	Mpped1	1	0
968	Adam17	2.385e-40	0.553691	Rps26-ps1	4.50465e-23	0.42002	Fibp	1.59501e-06	0.289585	Ciapin1	2.39639e-121	1.32289	B130006D01Rik	1	1.13511	Limk2	3.62739e-28	0.810329	Shroom3	1.35561e-09	1.26389	Sec23b	2.4827e-44	0.788655	Lsm12	1.32127e-44	0.720459	Gm31266	1	0	Vamp3	2.98227e-14	0.628908	Rrp8	2.09567e-10	1.70784	Gm10509	1	0	Rasa2	1	1.0935	Gm29137	1	0
969	Ssh1	2.46851e-40	0.68377	Aldh9a1	4.66449e-23	0.563325	Lyrm5	1.60094e-06	0.528936	Srpk1	2.54285e-121	1.21173	Ttc39aos1	1	4.35386	Polr2m	3.90436e-28	0.57114	Vps29	1.42973e-09	0.416985	Ubfd1	2.86278e-44	0.963414	Rplp0	1.32205e-44	0.501881	Adarb2	1	0	Foxk2	3.05425e-14	0.783233	2610016A17Rik	2.21129e-10	8.03222	Grid1	1	0	Gprc5b	1	1.08994	Nlgn1	1	0
970	Col23a1	2.72402e-40	3.39658	Acsl3	4.99947e-23	0.391129	Sirt7	1.62051e-06	0.322001	St13	3.78312e-121	0.878562	A930017K11Rik	1	2.99725	Polk	4.08026e-28	1.26455	Smarcd3	1.55114e-09	2.07261	Tmem184c	4.15366e-44	0.972278	2010107G23Rik	1.58708e-44	1.35144	Lsamp	1	0	Rplp0	3.13091e-14	0.454271	Prdx5	2.37883e-10	0.536704	Gpr149	1	0	Rrm2b	1	1.1649	AW121686	1	0
971	Pgs1	3.35617e-40	0.348956	Slc15a2	5.50218e-23	0.267498	Pik3r3	1.66991e-06	0.447034	Dynlt1f	5.63632e-121	1.62829	Thy1	1	3.58516	Mapk6	4.94347e-28	0.929802	Gltp	1.56316e-09	0.860986	Ddx46	4.68016e-44	0.798907	Srsf9	1.73091e-44	0.647983	Gm17035	1	0	Fkbp3	3.13091e-14	0.609773	Fat2	2.60355e-10	2.20658	Gm14055	1	0	Csnk1a1	1	0.216809	Gm29019	1	0
972	B230369F24Rik	3.53799e-40	2.21543	Mpdu1	6.21316e-23	0.405406	Ctif	1.77277e-06	1.34883	Pcnp	6.3755e-121	0.980196	Tuba3b	1	4.12867	Lrpap1	5.67839e-28	0.650769	Hdac7	1.62048e-09	0.807585	Derl1	4.91065e-44	0.65311	Sdf2l1	1.93504e-44	0.917155	C2cd4c	1	0	Dus1l	3.15569e-14	0.811317	Comt	2.63978e-10	0.626706	Bdkrb2	1	0	Cdc73	1	0.928231	Gm14440	1	0
973	Oma1	3.55268e-40	0.714112	Tlcd1	7.04528e-23	0.69274	Tcf20	1.79018e-06	0.425283	Syngr2	2.15425e-120	1.02517	Gm38004	1	4.0546	Tnfrsf11b	6.03117e-28	5.43074	Snrpc	1.63285e-09	0.487616	Atic	5.08813e-44	1.19234	Hectd1	1.94022e-44	0.67603	Tubal3	1	0	Nup155	3.2865e-14	1.39283	Rbbp4	2.80726e-10	0.705354	Cdh26	1	0	Kctd8	1	1.83486	Gm33206	1	0
974	Khk	4.45355e-40	1.07357	Hbp1	7.22477e-23	0.300093	Khk	1.79053e-06	0.825634	Slc25a13	3.06085e-120	1.59358	Hrh4	1	3.13753	Mier1	6.71953e-28	0.737079	Dnajc3	1.73854e-09	0.303239	Psmd4	5.66881e-44	0.639462	Mrpl45	2.13305e-44	0.999279	1700012I11Rik	1	0	Srsf7	3.3374e-14	0.586186	Efna5	2.81159e-10	2.08644	9130015L21Rik	1	0	Kalrn	1	1.23188	Mannr	1	0
975	Laptm4b	4.81023e-40	0.466646	Ap2s1	7.60288e-23	0.303496	Epb41l5	1.87005e-06	0.177281	Psmd13	5.79816e-120	1.01237	Gm11789	1	3.37096	Ets1	6.97402e-28	2.06102	Zkscan1	1.75514e-09	1.09167	Oard1	5.73655e-44	0.856964	Asah1	2.34242e-44	0.687128	RP23-354H24.9	1	0	Spcs1	3.43305e-14	0.515249	Cpd	2.81787e-10	1.00522	Gm8104	1	0	Klf13	1	0.465274	Samd7	1	0
976	Dazap2	5.86542e-40	0.333269	Sertad4	7.74632e-23	0.901612	Edem3	1.95811e-06	0.492375	Mrpl13	7.41858e-120	1.13297	Tktl1	1	2.9943	Dynll1	7.50263e-28	0.416722	Pdzd2	1.75632e-09	3.24286	Ddx21	8.06473e-44	0.884587	Aimp1	3.72516e-44	0.757713	Fibcd1	1	0	Cep89	3.43613e-14	1.5076	Eif3a	2.97715e-10	0.523099	Gm7233	1	0	Ankrd26	1	1.79757	Enthd1	1	0
977	Ubn2	6.01232e-40	0.406827	Adrm1	8.85417e-23	0.325281	Rhog	1.96359e-06	0.348706	Aig1	1.07238e-119	1.1068	Mecomos	1	1.2138	Zfp292	7.97604e-28	0.656961	Mark3	1.89923e-09	0.69671	Polr2d	1.05554e-43	0.974326	Rpl31	3.93719e-44	0.495248	Ptchd3	1	0	Pkig	3.48088e-14	0.672893	Mrps6	3.06617e-10	1.51037	Duxbl1	1	0	Tmem41b	1	0.581063	Cacna1i	1	0
978	Eif1	8.52504e-40	0.186974	Rnf128	9.05906e-23	1.39344	Zfp787	1.99562e-06	0.420065	Cops4	1.10268e-119	1.19565	Gm20647	1	2.68519	Grn	8.03246e-28	0.613526	Arl2	1.96602e-09	0.663444	Rpl24	1.2253e-43	0.370015	Cox6b1	4.09988e-44	0.48809	Gm16508	1	0	Naa50	3.52462e-14	0.606595	Wbscr27	3.12673e-10	2.07023	4930593A02Rik	1	0	Rnf144a	1	1.25488	Gm14444	1	0
979	Fam110a	1.00519e-39	0.688276	Rnf144b	1.07769e-22	0.603255	Ankrd17	2.09138e-06	0.205647	Gm16286	1.35709e-119	1.01128	C1ql2	1	1.81386	Anxa11	9.798e-28	1.09355	Hsp90aa1	2.08033e-09	0.224442	Hars	1.28336e-43	0.91079	Ak6	4.32532e-44	0.872244	9130015L21Rik	1	0	Gsr	3.53116e-14	0.601427	Dnajc7	3.17754e-10	0.806579	Gm14010	1	0	Lrp10	1	0.398562	Gm12534	1	0
980	Nedd9	1.13522e-39	0.368723	Get4	1.26211e-22	0.378155	Necap2	2.11336e-06	0.227304	Larp7	1.39975e-119	1.78051	Gm37988	1	2.28306	Rnd3	9.94255e-28	1.86518	Ckb	2.22726e-09	1.281	Pls1	1.38048e-43	1.06056	1810022K09Rik	4.64408e-44	0.740057	Rxfp3	1	0	Tomm40	3.87157e-14	0.645796	Snrpc	3.18516e-10	0.710194	Gm27021	1	0	Cabin1	1	0.975935	Alas2	1	0
981	Pfkfb2	1.31397e-39	0.883716	Fitm2	1.26542e-22	0.533482	Lrrc8c	2.13492e-06	0.228025	Cdk2ap1	1.47469e-119	1.23085	Abca14	1	1.25831	Dusp1	9.94255e-28	0.675721	Tmem256	2.28798e-09	0.18708	Creg1	1.48865e-43	0.647843	Atp6v0b	4.70592e-44	0.518828	Gm16000	1	0	Ly6c2	3.87395e-14	1.02075	Specc1	3.26477e-10	0.868286	Gm14012	1	0	Pskh1	1	1.39405	Gm43539	1	0
982	Hspg2	1.53167e-39	1.09594	Mdh1	1.31625e-22	0.293071	Pabpn1	2.14253e-06	0.279643	Krr1	2.186e-119	1.44582	Gm29095	1	1.93275	Rbm8a	1.0436e-27	0.533756	Cfl2	2.7488e-09	0.561097	Sec22b	1.60103e-43	0.760382	Csgalnact2	5.03261e-44	0.853924	Serpina3n	1	0	Ddx39b	4.10255e-14	0.548378	Trpv4	3.29643e-10	6.41701	1700007F19Rik	1	0	Kat6a	1	0.970868	Gm42784	1	0
983	Rsbn1	2.23338e-39	0.690978	Aox1	1.33823e-22	0.533538	Pi4ka	2.256e-06	0.404554	Plin2	2.53329e-119	1.12654	Gm6288	1	2.07524	Klf6	1.04456e-27	0.567342	0610012G03Rik	2.78007e-09	0.400762	Vmp1	1.72783e-43	0.534636	Parp3	5.17095e-44	1.206	Serpina3f	1	0	Carnmt1	4.11361e-14	0.662633	Cd9	3.42222e-10	0.465184	Gm3164	1	0	B230217C12Rik	1	1.76097	Lsamp	1	0
984	Phip	3.37264e-39	0.419037	Slc17a5	1.46128e-22	0.607536	Ccdc88b	2.26375e-06	1.27367	Kif20b	3.38146e-119	2.90161	Gm13074	1	1.89781	Wbp5	1.05654e-27	0.385052	Lrp4	2.81473e-09	1.80141	Smarca4	2.10719e-43	0.733998	Cyfip1	5.23385e-44	0.776875	Gm43616	1	0	Smagp	4.13397e-14	0.636894	Snw1	3.53613e-10	0.668696	Mab21l1	1	0	4931406P16Rik	1	1.05589	Gm16508	1	0
985	Perp	3.47173e-39	0.631119	Capns1	1.46712e-22	0.269114	Atxn7	2.41196e-06	0.267559	Rpp21	4.80733e-119	1.09131	Fabp3-ps1	1	2.09802	P3h4	1.4148e-27	1.33812	H3f3b	3.03043e-09	0.067085	Dnaja1	2.36979e-43	0.495033	Dctpp1	5.59735e-44	0.90106	Gm33651	1	0	Psma6	4.71194e-14	0.576523	Stoml2	3.53774e-10	0.797819	Gm8212	1	0	Tbcel	1	0.945644	Gm31266	1	0
986	Hkdc1	3.54445e-39	1.42291	Slc33a1	2.01757e-22	0.547281	Glb1	2.47233e-06	0.566395	Bcl10	4.83845e-119	1.17914	Gm37502	1	3.78822	Phlpp1	1.41724e-27	1.57069	Ap2s1	3.13283e-09	0.459961	Got1	2.39649e-43	1.06273	Rab25	5.61545e-44	0.658915	Gm16233	1	0	Ddt	4.74185e-14	0.529707	Ywhab	3.54237e-10	0.53294	Gm5127	1	0	Tssc4	1	1.01844	Gm15713	1	0
987	Scap	3.81985e-39	0.926172	Ireb2	2.26058e-22	0.442036	Fam3c	2.47401e-06	0.214007	Park7	5.00144e-119	0.787554	Ucp3	1	3.26574	Tomm22	1.59556e-27	0.513443	Tmod3	3.34158e-09	0.399213	Zbtb8os	2.40979e-43	0.801574	Nudt21	6.87682e-44	0.773408	Clca1	1	0	Foxp2	4.7915e-14	0.717178	Fto	3.56893e-10	1.0518	Slc25a54	1	0	Arhgef17	1	1.17368	Gm29230	1	0
988	Lemd3	4.10447e-39	0.882713	Tmed3	2.6399e-22	0.314239	Ndufb8	2.5041e-06	0.208457	Bccip	6.97815e-119	1.13061	Cyp46a1	1	3.91855	Junb	1.8066e-27	0.468937	Isg15	3.53521e-09	2.33833	Eva1a	2.45122e-43	1.03443	Nifk	6.93857e-44	1.14778	Clca2	1	0	AU021092	4.79661e-14	0.639206	Polk	3.60512e-10	1.46404	Gm8229	1	0	Adk	1	0.259849	Gm38246	1	0
989	Nceh1	4.12307e-39	0.580596	Apoa1bp	2.64367e-22	0.286312	Fcor	2.68163e-06	1.09564	Wdr89	8.69198e-119	1.27941	Cspg4	1	3.38542	Vps29	2.25351e-27	0.575306	Hipk3	3.55289e-09	0.801526	Timm10b	2.71859e-43	0.665981	Cyb5r4	9.11354e-44	0.955168	Serpina3m	1	0	Syne4	4.90195e-14	1.18375	2010107E04Rik	3.61169e-10	0.504251	Olfm3	1	0	Fbrsl1	1	0.847564	Elfn2	1	0
990	Plxna4	5.2413e-39	0.64692	Prdx1	2.89825e-22	0.283065	Blcap	2.78414e-06	0.276821	Ifitm3	1.32018e-118	1.62176	Acer1	1	2.62241	Rb1cc1	2.34919e-27	0.613789	Atp6v0b	3.95484e-09	0.119306	Dohh	3.59874e-43	0.888192	Tuba1a	1.26036e-43	1.15757	Tmem26	1	0	Rad54l	5.21836e-14	1.99225	Mcm6	3.83323e-10	1.46319	Gm9889	1	0	B230369F24Rik	1	2.13628	Gm30173	1	0
991	Esyt2	8.20525e-39	0.632344	BC029214	4.21656e-22	0.573273	Bscl2	2.78414e-06	0.28136	Paox	1.33381e-118	1.81583	Pdia2	1	3.59583	Mboat1	2.6822e-27	1.04749	Npdc1	4.01925e-09	0.396192	Golm1	3.66768e-43	0.814597	Snap47	1.31988e-43	1.00406	Fam150b	1	0	Purb	5.23211e-14	0.551264	Nos1ap	3.93312e-10	1.90482	Gm43109	1	0	Pdpk1	1	0.878979	Gm14273	1	0
992	Cd82	8.29075e-39	0.715568	Grhpr	4.56634e-22	0.379992	Hadha	2.82741e-06	0.212409	Lsr	1.51382e-118	1.01791	Ntng1	1	3.06871	Cmip	2.73066e-27	0.749348	Arl1	4.37273e-09	0.271886	Wdr75	3.75801e-43	1.19908	Wdr61	1.6543e-43	0.789868	9530034A14Rik	1	0	Tsn	5.35915e-14	0.546849	Ttc3	3.96186e-10	0.753352	Fnd3c2	1	0	Casd1	1	0.953701	Gm14275	1	0
993	Fmo2	1.11386e-38	2.18217	Rint1	4.77534e-22	0.65162	Thrb	2.86384e-06	0.490043	Slbp	1.59139e-118	1.35156	Gm26835	1	2.90756	Nr2f6	3.1035e-27	0.56276	Dnttip1	4.41222e-09	0.875715	Slc35d1	4.02646e-43	1.28668	Smim11	1.96786e-43	0.727551	Gsc	1	0	Arsb	5.46839e-14	0.972804	Aebp2	4.10731e-10	0.95012	Fam227b	1	0	Sirt1	1	1.28086	Stfa3	1	0
994	Inpp4a	1.30672e-38	1.09901	Pi4ka	4.88608e-22	0.537965	Lmbrd1	3.00574e-06	0.298995	Sec13	1.62518e-118	1.07698	RP24-120F8.4	1	3.39984	Fkbp3	3.26968e-27	0.614532	Trappc3	4.48394e-09	0.53513	Myh7	4.26856e-43	1.16105	Slc25a3	1.98432e-43	0.448381	Serpina3c	1	0	Pdik1l	5.81461e-14	1.15415	Lrig3	4.19745e-10	2.6108	Cdh23	1	0	Pkd2	1	1.12377	Agtr1b	1	0
995	Ppfibp2	1.32283e-38	0.595728	Egln2	4.97104e-22	0.313543	Stat6	3.03536e-06	0.370095	Snhg6	3.17385e-118	1.36055	A230020J21Rik	1	3.32447	Pafah1b3	3.27514e-27	0.583995	Arhgef6	4.65761e-09	2.41641	Erp44	4.50984e-43	0.714119	Ube3b	1.99357e-43	0.871063	1700022F17Rik	1	0	Pold3	5.85082e-14	1.05985	Syne4	4.45254e-10	1.92789	Gm9913	1	0	Rnps1	1	0.593959	Parvg	1	0
996	Rprd2	2.25574e-38	0.718021	Yeats4	5.07952e-22	0.313158	Maf1	3.17947e-06	0.251195	D1Ertd622e	5.00062e-118	1.89234	Npas1	1	3.12434	Commd4	3.35196e-27	0.750173	Wasl	4.71641e-09	0.527682	Scamp3	4.54887e-43	0.802327	Sfxn1	2.21833e-43	0.807873	Dcdc2c	1	0	Minos1	6.04299e-14	0.494174	5730559C18Rik	4.47584e-10	1.81719	Fgf12	1	0	Socs7	1	1.35594	1810041L15Rik	1	0
997	Madd	2.46772e-38	0.925532	1110059E24Rik	9.03258e-22	0.452446	Atp5g2	3.29188e-06	0.232461	Il4ra	6.64267e-118	1.62495	1700020M21Rik	1	3.05124	Cnpy2	3.47247e-27	0.472971	Arhgap44	4.87288e-09	0.757193	Prdx2	4.61421e-43	0.547405	Cmc1	2.43451e-43	0.824829	Cacng3	1	0	Alg8	6.11118e-14	1.68005	Cggbp1	4.77064e-10	0.638104	A530010F05Rik	1	0	Ophn1	1	1.64971	Ntsr1	1	0
998	Epc1	2.48696e-38	0.851022	Nrn1	1.0119e-21	1.56632	Prkag1	3.35351e-06	0.320258	Myof	1.13302e-117	1.04587	4930533D04Rik	1	3.10335	Ttc19	3.55321e-27	1.06615	Abhd8	5.37109e-09	1.29876	Dazap1	5.07017e-43	0.702456	Trappc6a	2.47084e-43	0.709817	Gm14444	1	0	Cuedc2	6.37541e-14	0.622675	Rock2	4.96526e-10	0.629056	Uts2b	1	0	Armc5	1	1.19865	Gata5os	1	0
999	Srf	2.48729e-38	0.741769	Lrrc8d	1.02117e-21	0.459284	Sort1	3.54341e-06	0.20356	Sfpq	1.30141e-117	0.874899	BC034090	1	2.94433	Sh3bgrl3	3.67184e-27	0.52618	Eif5a	5.4458e-09	0.1322	Rad50	5.08194e-43	1.10766	Atxn7l3b	3.47681e-43	0.600688	Cntnap4	1	0	Blmh	6.42362e-14	0.708018	Naa38	5.22848e-10	0.674387	Gm8247	1	0	Nr6a1	1	1.77444	Gm15658	1	0
1000	Mbtps1	2.86726e-38	0.58687	Pisd	1.48391e-21	0.505845	Ap1s1	3.5523e-06	0.227331	Exosc3	1.30456e-117	1.44564	Gm15462	1	3.97549	Ebp	4.62184e-27	0.831379	Cd47	5.51621e-09	0.239497	Pak2	5.99756e-43	0.6417	Ssr3	3.50036e-43	0.685158	4930408O17Rik	1	0	Timm22	6.54582e-14	0.653629	Fxr1	5.308e-10	0.794999	Rspo3	1	0	Osbpl5	1	1.0151	Gm15657	1	0
1001	Amfr	4.32761e-38	0.362581	Ap3d1	1.55352e-21	0.442144	2310039H08Rik	3.56546e-06	0.270431	Ccdc86	1.99039e-117	1.8703	Tssk3	1	3.60108	Wasl	4.62184e-27	0.597479	Ndufb6	5.60876e-09	0.28506	Mrpl17	6.03077e-43	0.718653	Gfer	6.2631e-43	0.897731	Gm16325	1	0	Sfpq	6.69152e-14	0.527586	Denr	5.59719e-10	0.660638	Hs3st4	1	0	Pld1	1	0.981434	Adamts20	1	0
1002	Raf1	4.83002e-38	0.43364	Zfand2b	1.90108e-21	0.462862	mt-Co1	3.60009e-06	0.07255	Sf3a1	1.99874e-117	1.43286	Gm27209	1	3.11672	Ppp1r2	5.58469e-27	0.574737	B4gat1	5.88107e-09	1.35837	Arl2bp	6.22016e-43	0.820805	Tax1bp1	6.84415e-43	0.630917	Kcnj6	1	0	Fzd4	6.8947e-14	1.40338	Rab18	5.87023e-10	0.597409	Gm14011	1	0	Sema4f	1	1.24936	Cdh26	1	0
1003	Mga	6.17193e-38	0.564421	Gpaa1	2.36068e-21	0.38431	Limd1	3.68927e-06	0.251604	Eftud2	2.69612e-117	1.40304	Gm13977	1	2.79923	Scamp2	5.81134e-27	0.693742	Acaa2	5.89525e-09	0.366047	Med30	7.07721e-43	0.71079	Ppp1r7	7.86699e-43	0.945744	Gm29771	1	0	Sass6	7.12732e-14	2.07981	Hmga1	5.91009e-10	2.32932	Gm21936	1	0	Rnf38	1	1.00608	Scml1	1	0
1004	Dgkd	7.56523e-38	0.620785	Coro1b	3.3726e-21	0.418413	Pkp4	3.71021e-06	0.280447	Polr2m	2.93564e-117	1.00241	Krtap28-13	1	3.39112	Zfp608	5.83191e-27	0.941961	Dynll2	6.24193e-09	0.39338	Srsf1	8.29526e-43	0.738603	Mrpl34	8.90502e-43	0.680049	Gm37041	1	0	Skp2	7.49534e-14	1.76213	Gm37245	5.93781e-10	6.81343	Gm8126	1	0	Nr2c2	1	0.860394	4933438A12Rik	1	0
1005	Mob1b	7.8958e-38	0.357127	Tbl1xr1	3.59901e-21	0.406379	Snx29	3.77532e-06	0.44967	Cdc37	4.25133e-117	0.947577	Cers1	1	3.18414	Rab11a	6.179e-27	0.499304	Nrg1	7.27695e-09	1.74402	Snx4	8.66244e-43	0.67274	Mrpl12	1.08923e-42	0.714755	Gm43614	1	0	Pop4	7.84404e-14	0.903111	Cks1b	6.14899e-10	1.04227	Gm8122	1	0	Kpna6	1	0.938289	Syt10	1	0
1006	Mob3c	8.58072e-38	1.31274	Ncln	3.6881e-21	0.367052	Clpb	3.98842e-06	0.407254	Tmem128	4.27349e-117	1.10652	Ankrd65	1	2.00068	Tpi1	7.80335e-27	0.644694	Snw1	7.7121e-09	0.493751	Uggt1	8.77507e-43	0.951414	Cox19	1.57659e-42	0.963366	4930519L02Rik	1	0	Chchd3	7.87558e-14	0.638942	Cfl1	6.47231e-10	0.461064	4732456N10Rik	1	0	Ralgapb	1	0.723029	Acr	1	0
1007	1810013L24Rik	1.00074e-37	0.817547	Copg2	4.43471e-21	0.445265	Gaa	4.10818e-06	0.237815	Arf5	4.48362e-117	0.689114	Mirg	1	1.50448	Psmd10	7.84099e-27	1.00192	Snx18	7.77765e-09	0.77674	Clta	8.80584e-43	0.486713	Ddx24	1.58015e-42	0.70564	Gm13966	1	0	Etv1	8.07589e-14	1.36901	Fam133b	6.48873e-10	0.976626	Kcna3	1	0	Lemd3	1	1.23318	Sycp2	1	0
1008	Zfp296	1.40235e-37	2.17568	Oplah	4.54328e-21	0.511264	Bckdha	4.16334e-06	0.371362	Rnd3	6.22575e-117	1.98037	B130046B21Rik	1	1.05229	Eif3k	7.90916e-27	0.397544	Alg5	7.77967e-09	0.797323	Rbm28	1.15961e-42	0.839658	Cd55	1.6756e-42	0.834627	4930579F01Rik	1	0	Tmem258	8.3279e-14	0.535769	Ch25h	6.82259e-10	6.26383	Fam162b	1	0	Ror1	1	1.7218	Tlr8	1	0
1009	Scamp1	1.89819e-37	0.415287	Prdx5	4.76558e-21	0.276686	Plekhf2	4.23258e-06	0.254651	Hirip3	1.60068e-116	1.95396	RP23-366O14.5	1	2.41883	Mdm2	9.08355e-27	0.818589	Akap2	8.42408e-09	5.01967	Xrn2	1.16202e-42	0.620061	Hs2st1	1.71629e-42	0.732817	1810007C17Rik	1	0	Spata24	8.35023e-14	1.54791	Lars	6.86529e-10	0.802223	AI504432	1	0	Gm16432	1	1.8459	Frmpd4	1	0
1010	Ids	2.18152e-37	0.669817	Sharpin	5.03084e-21	0.6064	Lpin1	4.24582e-06	0.385584	2700060E02Rik	2.89084e-116	0.84142	Bcl6b	1	2.25293	Pcbp1	1.13772e-26	0.426585	Klc1	8.63293e-09	1.21252	Dhx15	1.25557e-42	0.670737	Atp5j	1.72133e-42	0.487619	Gm20069	1	0	Letm1	8.37031e-14	0.649264	Bnip3l	6.97379e-10	0.540641	1700064M15Rik	1	0	Bcl2l11	1	0.842204	Amelx	1	0
1011	Nfia	2.21236e-37	0.369451	G6pdx	5.34032e-21	0.513763	Tmem160	4.27276e-06	0.198896	Rpf2	2.897e-116	1.99622	Efcab10	1	1.14806	Rhob	1.1855e-26	1.0618	Klhl24	8.81816e-09	0.831508	Mmadhc	1.31297e-42	0.891183	Commd6	1.87785e-42	0.748048	3110039M20Rik-1	1	0	Znhit1	8.55133e-14	0.637865	Fam89a	7.45273e-10	4.2591	Gpr171	1	0	Gstcd	1	1.94762	Gm15245	1	0
1012	Fam193b	2.48319e-37	0.807102	Tbkbp1	5.42583e-21	1.33855	Neu1	4.27377e-06	0.289643	Diaph3	3.09711e-116	1.69036	Nlrc5	1	1.26938	Mgat4b	1.19566e-26	0.644091	Fxyd3	8.99192e-09	0.562153	Etf1	1.38316e-42	0.638888	Eif3a	1.9572e-42	0.590107	Gm9913	1	0	Mpv17l2	8.64352e-14	0.644519	2310009B15Rik	7.47158e-10	0.888719	Vgll2	1	0	Dip2b	1	0.967112	Gm15726	1	0
1013	Cmip	3.14328e-37	0.464357	Bicc1	5.47063e-21	0.328746	Pdk1	4.34049e-06	0.545015	Tmem176a	3.60973e-116	0.915564	Tmem232	1	1.69205	Clint1	1.35753e-26	0.580899	Ski	1.09612e-08	0.833321	Ndufb9	1.50343e-42	0.485895	Babam1	1.96501e-42	0.891541	3110039M20Rik	1	0	Slc44a3	8.75318e-14	0.622554	Msi2	7.80431e-10	0.748209	Gm26839	1	0	Fnip1	1	0.732972	Hnf4g	1	0
1014	Idi1	3.58985e-37	0.420694	Cox17	6.11672e-21	0.263043	9530077C05Rik	4.35698e-06	0.782985	Ddost	3.64428e-116	0.914234	Grap	1	1.29198	Mdh1	1.37738e-26	0.440359	Gnai2	1.10119e-08	0.195353	Umps	1.53204e-42	1.54405	Ccdc47	2.29685e-42	0.66138	Foxg1	1	0	Jade1	9.04039e-14	0.958192	Sepw1	7.94196e-10	0.510195	Gm8281	1	0	Chm	1	1.31979	Gm17308	1	0
1015	Fgd6	3.6882e-37	0.728495	Nipal2	6.90051e-21	0.517645	Os9	4.53803e-06	0.21888	Timm10	3.70512e-116	1.44413	Gm9484	1	1.96836	Cox7c	1.51001e-26	0.396151	Tmed7	1.11826e-08	0.422113	Llph	1.6434e-42	0.713797	Endod1	2.54115e-42	1.2645	Emcn	1	0	Npm1	9.25433e-14	0.384001	Rps25	7.97409e-10	0.418327	Alx3	1	0	Bcap29	1	0.880471	Stmn2	1	0
1016	Kctd1	4.29563e-37	0.678813	Setd7	7.27833e-21	0.418054	Hpcal1	4.54682e-06	0.244394	Ehd1	4.37279e-116	1.24077	C330002G04Rik	1	3.11477	Itm2c	1.53121e-26	0.479259	Smim8	1.175e-08	0.971632	Sept11	2.25823e-42	0.811737	Tomm7	2.66686e-42	0.478364	A530010F05Rik	1	0	Syncrip	9.25433e-14	0.604375	Ccng1	7.98573e-10	0.712893	Gm5662	1	0	2900089D17Rik	1	1.47715	C230057A21Rik	1	0
1017	Gtf2i	5.49942e-37	0.360758	Adgrl2	7.37235e-21	0.415943	Fdft1	4.56263e-06	0.239572	Noct	4.47959e-116	1.77604	Gm26778	1	3.62647	Ubxn4	1.61605e-26	0.478783	Ifit2	1.30109e-08	3.94896	Ergic2	2.7591e-42	0.702409	Gabarapl1	2.90824e-42	0.993708	Gm4861	1	0	Asna1	9.25433e-14	0.733392	Nhp2l1	8.25906e-10	0.570481	Sycp2	1	0	Ccnj	1	1.42267	Fabp9	1	0
1018	Sp4	5.70084e-37	1.54325	Dlg1	7.38496e-21	0.335979	Serhl	4.58355e-06	0.523101	Galnt1	4.77197e-116	1.13182	Zdhhc23	1	3.01646	Cyp2s1	1.67717e-26	4.2627	Zdhhc14	1.35748e-08	4.20623	Hyou1	2.89033e-42	0.995365	Wbp11	3.44484e-42	0.771657	Fgf15	1	0	Rcbtb2	9.32007e-14	0.900743	Vwa1	8.55207e-10	2.54074	Gm36211	1	0	Brd1	1	0.649507	Gm2464	1	0
1019	Ppp2r5a	9.51755e-37	0.356071	Agtrap	7.76635e-21	0.483971	Fkbp1a	4.60158e-06	0.217774	Hilpda	5.75665e-116	2.24331	Gm26779	1	3.74413	Pex13	1.97621e-26	0.838134	Rhoc	1.40966e-08	0.916471	9130401M01Rik	3.35636e-42	1.2255	Ndufb7	3.63483e-42	0.545508	0610031O16Rik	1	0	Mrpl17	9.32007e-14	0.608078	Bclaf1	9.52938e-10	0.673756	Pdyn	1	0	Pik3c2b	1	1.34445	Gm38112	1	0
1020	Faah	1.18785e-36	0.833925	Gm11808	7.82408e-21	0.352471	Tgfbr3	4.77865e-06	1.57734	Kif11	1.07534e-115	2.94465	Pkd1l1	1	2.98361	Scn1b	2.17022e-26	1.92228	Chst12	1.44631e-08	1.62236	Noc2l	3.51129e-42	1.04352	Snx15	3.76583e-42	0.902489	Serpina12	1	0	Mien1	9.46124e-14	0.55106	Dtymk	9.56031e-10	0.779232	Eps8l3	1	0	Adrb2	1	1.21139	Bhlhe22	1	0
1021	Dlg3	1.24915e-36	0.866982	Trappc6b	8.97181e-21	0.271521	Mpp7	4.79684e-06	0.273177	Cse1l	1.18836e-115	1.46313	Gpr162	1	3.3721	Cwc15	2.2328e-26	0.505889	Borcs8	1.45822e-08	0.674798	Cyb5r3	3.51609e-42	0.532444	Armc1	3.79059e-42	0.875664	Dgkb	1	0	Prpf19	9.6008e-14	0.741353	Arpc2	9.56031e-10	0.478956	Il1bos	1	0	Ccdc120	1	1.01996	Cpa3	1	0
1022	Kif1c	1.28529e-36	0.524689	Chsy1	9.62332e-21	0.334041	Gng12	4.84942e-06	0.209263	Dnajc10	1.90855e-115	1.17436	Gm26798	1	3.2455	Nbeal1	2.34492e-26	0.488479	Gm13157	1.4994e-08	1.8363	Ufm1	3.52732e-42	0.718987	Immt	4.44465e-42	0.700213	Meox2	1	0	Prkcsh	9.79538e-14	0.60509	Glod4	9.64066e-10	0.881216	Gm9732	1	0	March8	1	0.878633	Serpina11	1	0
1023	Gsk3a	2.03045e-36	0.719516	Larp4b	1.08836e-20	0.262325	Rbm44	4.85315e-06	0.721127	Aurkb	2.16246e-115	3.32561	Agmat	1	3.34857	Mrpl34	2.41617e-26	0.518164	Tbcb	1.51002e-08	0.426259	Tacstd2	3.54421e-42	0.715568	Tomm40	4.97492e-42	0.787316	Stpg2	1	0	Uqcrc1	1.02844e-13	0.570874	Cox5b	9.8868e-10	0.491495	1700001F09Rik	1	0	Cobll1	1	0.959607	Serpina1e	1	0
1024	Tspyl4	2.33788e-36	1.11124	Rab15	1.23518e-20	0.361734	Gpr137	4.98793e-06	0.585124	Cdkn3	2.31147e-115	3.1161	RP23-306P12.3	1	3.04188	Sertad3	2.62069e-26	1.03879	Nudt14	1.54893e-08	0.833377	Nap1l4	3.9288e-42	0.793892	Sec23b	4.98704e-42	0.793869	Gm15688	1	0	Actr3	1.09077e-13	0.532013	Tnrc18	9.97651e-10	0.793919	Gm8138	1	0	Tsix	1	1.64974	Gm20069	1	0
1025	Auts2	2.49281e-36	1.36229	Cyp51	1.38035e-20	0.317349	Surf1	5.02068e-06	0.351274	Tpd52	2.62103e-115	0.881582	Mtap7d3	1	3.43186	Yipf4	2.72593e-26	0.585216	Mmd	1.58201e-08	1.76206	Ryk	3.96226e-42	0.648378	Timm22	6.18951e-42	0.835129	RP23-218E6.1	1	0	Pcmt1	1.15325e-13	0.588445	Sep15	1.03249e-09	0.411989	Gm5799	1	0	Ripk4	1	0.836712	Gm13274	1	0
1026	Cul4a	2.56975e-36	0.513094	Galk2	1.47858e-20	0.531894	Mrpl27	5.02534e-06	0.262493	Suclg2	2.94174e-115	1.23757	Gm38304	1	2.86509	Ccndbp1	2.89375e-26	0.904732	Smc6	1.61095e-08	0.595714	Zranb2	3.98732e-42	0.725303	Itpa	6.63641e-42	0.944053	Hs3st4	1	0	Gzf1	1.16434e-13	0.627201	Zfp706	1.04208e-09	0.505225	Gm26512	1	0	Tgfbi	1	1.41821	Gm11211	1	0
1027	Ubr2	2.59764e-36	0.516415	Psmb1	1.53833e-20	0.301032	Psmb5	5.06966e-06	0.240251	Bub1b	3.38691e-115	2.69732	Gm4275	1	2.75481	Rbm42	3.36761e-26	0.692747	Inpp5k	2.47435e-08	1.07931	Mrpl46	3.98856e-42	0.904958	Aga	6.7686e-42	1.0229	Gm15689	1	0	Nudt21	1.23763e-13	0.623246	Etv1	1.08754e-09	1.91229	2010009K17Rik	1	0	9930021J03Rik	1	0.996357	Ambp	1	0
1028	Sfxn2	3.99089e-36	1.60356	Maf1	1.88346e-20	0.31617	Smpdl3a	5.12777e-06	0.221132	Eif4g1	3.74691e-115	0.916564	A630095E13Rik	1	3.19082	Ap1s1	3.60134e-26	0.580226	Polr2k	2.54568e-08	0.36482	Sf3b4	4.24049e-42	0.851208	Srp19	7.14103e-42	0.693114	Serpina1e	1	0	Gk	1.25001e-13	0.624319	Chd1	1.09099e-09	0.745358	Hsd3b5	1	0	Syne2	1	0.609339	1700018C11Rik	1	0
1029	Slc15a1	3.99089e-36	2.59127	Sh3rf1	2.02515e-20	0.352731	Ubb	5.13121e-06	0.144557	Dek	5.81355e-115	0.970885	Cabp1	1	3.18563	Tmem140	3.69957e-26	1.5946	Sugt1	2.54568e-08	0.460177	Cyc1	4.47973e-42	0.612906	Cyb5r3	7.44845e-42	0.52041	Zkscan2	1	0	Atp5a1	1.25875e-13	0.418948	Arpc5l	1.1109e-09	0.626881	Pabpc5	1	0	Fmo5	1	2.52564	Tnfsf8	1	0
1030	Cntfr	7.03364e-36	3.43383	D15Ertd621e	2.2967e-20	0.32442	Isg20	5.18215e-06	0.302479	Lsg1	6.18032e-115	1.5443	Zfp647	1	3.34667	Rsrp1	3.69957e-26	0.398236	Tbc1d10a	2.54853e-08	1.38332	Mtap	4.50992e-42	0.984388	Adssl1	7.78523e-42	0.874353	Serpina11	1	0	Ndufaf6	1.27653e-13	1.12893	Rps26-ps1	1.16019e-09	0.989047	Hesx1	1	0	Sec62	1	0.205673	Gm11217	1	0
1031	Matr3	7.39208e-36	0.345882	Coa5	2.35212e-20	0.467117	Ccni	5.25526e-06	0.219946	Cbr3	6.21744e-115	1.13387	Gm16630	1	2.8876	Pcbp2	4.16774e-26	0.378381	Fam69a	2.57269e-08	1.49775	Tusc3	4.55419e-42	0.672048	Dnajc19	9.05306e-42	0.776659	Gm4425	1	0	Lifr	1.31386e-13	0.73717	Tomm40	1.16996e-09	0.733083	Gm10373	1	0	Whsc1l1	1	0.637052	Astn2	1	0
1032	Megf6	7.68487e-36	0.519177	Lamc1	2.40074e-20	0.341369	Celsr1	5.30726e-06	0.284119	Kpna3	7.38019e-115	1.47077	Gm15135	1	2.60528	P4ha2	4.37953e-26	0.967985	Rassf1	2.73355e-08	0.918282	Kif2a	4.83001e-42	0.996284	Ptgs2os2	1.03704e-41	1.63049	Adamts18	1	0	Pnp	1.35565e-13	0.582279	Ndufs4	1.18514e-09	0.609357	Fcrl5	1	0	Arhgef7	1	0.990504	Brinp1	1	0
1033	Mesp2	9.65257e-36	2.1204	Dad1	2.80866e-20	0.274975	Camk2n1	5.33722e-06	0.186718	Scgb1a1	7.61393e-115	1.64557	BC048507	1	2.13011	Magi3	4.65962e-26	0.792951	Nsun4	2.7783e-08	1.21913	Actn1	5.16895e-42	0.679686	Mgat2	1.07191e-41	0.844453	1700007B14Rik	1	0	Fxn	1.39559e-13	0.935183	Phlpp1	1.26104e-09	1.62156	Gm17473	1	0	Whrn	1	2.1299	Gm11264	1	0
1034	Rassf2	1.20615e-35	0.94255	Tmx3	2.90205e-20	0.317257	Pxmp4	5.51441e-06	0.366033	Ndnl2	9.64386e-115	1.25933	Gm10440	1	2.79309	Tcf25	4.91263e-26	0.428723	Jdp2	2.8662e-08	1.71004	Rad51ap1	5.56507e-42	2.98253	Ndufa13	1.15196e-41	0.443696	Gm17416	1	0	Mis12	1.43543e-13	1.26939	Ddx10	1.28675e-09	1.13829	Ntrk1	1	0	Epn3	1	0.528618	Gm807	1	0
1035	Usp9x	1.25697e-35	0.340713	Thap7	3.13772e-20	0.628238	Nfkbil1	5.51864e-06	0.5177	Gfer	9.83733e-115	1.16911	Fam217a	1	2.21303	Brd1	5.50739e-26	0.698538	Med28	2.93452e-08	0.433852	Naa20	5.85178e-42	0.736377	Pdlim2	1.26597e-41	0.701019	Tpsb2	1	0	Rnf126	1.46579e-13	0.652228	Eif2s2	1.31101e-09	0.522363	Ccm2l	1	0	P2rx4	1	0.622205	6030471H07Rik	1	0
1036	Mcf2l	1.32759e-35	1.37618	Tmem147	3.22949e-20	0.298489	Gan	5.54628e-06	0.418656	Gpd2	1.00929e-114	1.55266	Bean1	1	2.06171	Fxyd6	5.85488e-26	2.94865	Pnrc1	2.98321e-08	0.211613	Polr2j	6.74638e-42	0.627586	Dtd2	1.29569e-41	1.201	Gm16596	1	0	Hnrnpf	1.53165e-13	0.490774	Son	1.47127e-09	0.351224	Sh2d2a	1	0	Pde4c	1	1.74514	Saxo1	1	0
1037	Phf21a	1.34979e-35	0.638655	Arhgef7	3.23776e-20	0.456362	Adam30	5.54883e-06	0.937542	Psma6	1.10127e-114	0.953981	Ncan	1	2.16517	Psme2	7.14199e-26	0.476685	Uqcrq	3.01053e-08	0.179942	Slc25a5	7.22403e-42	0.504493	Chchd10	1.36165e-41	0.57216	Gdf7	1	0	Mpdu1	1.54658e-13	0.643607	Robo1	1.48762e-09	4.18624	Nox3	1	0	Safb2	1	0.726541	Slc24a2	1	0
1038	Fkbp9	1.38938e-35	0.66055	Phb2	3.39364e-20	0.284973	Rnf114	5.68104e-06	0.256931	Polr2f	1.71487e-114	0.888128	Gm11032	1	1.26066	Psma4	8.01695e-26	0.511244	Ddx58	3.18232e-08	1.1708	Atp1b3	7.74166e-42	0.694572	B3galnt2	1.42111e-41	1.1782	Sycp2	1	0	Psmd14	1.60214e-13	0.613353	Smarca2	1.51407e-09	0.762932	Itgad	1	0	Rest	1	0.749008	1700029F12Rik	1	0
1039	Steap2	1.59664e-35	0.811413	Ipmk	3.6167e-20	0.574846	Gm5617	5.72213e-06	0.430837	Mrps24	2.68408e-114	0.867159	Tekt4	1	1.20156	Ppil2	8.53684e-26	0.825613	Ypel5	3.29763e-08	0.686587	Ctnna1	7.74684e-42	0.515607	Ciapin1	1.5091e-41	0.93663	Lce3a	1	0	Tcof1	1.63363e-13	0.854677	Psmd12	1.61316e-09	0.664308	Odf1	1	0	Ypel1	1	1.92295	Mup17	1	0
1040	Hap1	1.69606e-35	1.06681	Hip1r	3.64643e-20	0.323166	Elmo3	5.84696e-06	0.583133	Pum3	2.90974e-114	1.5415	Lrrc39	1	2.41191	Stx7	8.61397e-26	0.570789	Gatad2a	3.31991e-08	0.667922	Zfp706	1.29753e-41	0.576746	Myc	1.52883e-41	2.02244	1700029J03Rik	1	0	Ckmt1	1.64069e-13	0.591715	Idh3b	1.61343e-09	0.786324	3300005D01Rik	1	0	Tesc	1	1.33163	1700049J03Rik	1	0
1041	Yap1	1.7667e-35	0.499649	Cask	3.96327e-20	0.415627	Yeats4	5.9082e-06	0.226188	Pus1	3.06368e-114	1.64215	Cbln3	1	2.42995	Tbc1d1	8.87042e-26	2.62782	Sh3bgrl3	3.35939e-08	0.320312	Cox7c	1.36902e-41	0.459728	Afg3l1	1.59031e-41	0.915745	Kprp	1	0	2410015M20Rik	1.66524e-13	0.488785	Srsf3	1.65113e-09	0.522921	Gm26766	1	0	Fzd8	1	1.49813	Gm13283	1	0
1042	Slc23a2	1.83386e-35	0.890827	Tbc1d20	4.06845e-20	0.373096	Cyb5b	5.91228e-06	0.212032	Ssbp1	4.98215e-114	1.07822	Capn3	1	1.86076	Spcs1	9.77614e-26	0.430169	Prkag3	3.61668e-08	6.07185	Eif3l	1.44165e-41	0.650915	Ppp2ca	1.71802e-41	0.606279	Gm15774	1	0	Cracr2b	1.66858e-13	0.634831	Emp1	1.75644e-09	0.902175	Rem1	1	0	Gm26518	1	1.97405	Gm17218	1	0
1043	Fam168b	2.44949e-35	0.511426	Plcb4	4.51622e-20	0.648586	Rchy1	6.05896e-06	0.240386	Bspry	6.67036e-114	1.24251	1700026L06Rik	1	1.1146	Khdrbs1	1.04772e-25	0.589559	Zfhx3	3.65893e-08	0.332043	Edem2	1.5354e-41	0.819351	March5	2.06606e-41	0.674368	G630016G05Rik	1	0	Mrpl34	1.73139e-13	0.577744	Mcts1	1.7674e-09	0.907163	Defb45	1	0	Lipg	1	1.88974	Gm14089	1	0
1044	Prdm1	2.49801e-35	3.00043	Usp32	4.68099e-20	0.499303	Ube2h	6.06835e-06	0.204103	Ddx1	7.73263e-114	1.15073	Mcemp1	1	1.55637	Slc9a3r1	1.0885e-25	0.512385	Rpl37	4.20962e-08	0.0366827	Trmt6	1.72788e-41	1.32116	Tex261	2.32955e-41	0.695041	Gm11802	1	0	Slbp	1.73383e-13	0.756465	Rnf4	1.77492e-09	0.856828	Gria2	1	0	Kcnq1ot1	1	0.481317	Gm13272	1	0
1045	Hacd3	3.14918e-35	0.409075	Pigyl	6.87451e-20	0.281908	Pdhb	6.17918e-06	0.254083	Mpzl3	1.13761e-113	2.41291	Fgg	1	0.297232	Pak1ip1	1.08918e-25	0.689367	Ifi35	4.41884e-08	1.24652	Hspa8	1.7882e-41	0.362137	Bnip3l	2.5138e-41	0.565116	Gm11816	1	0	Srp19	1.73437e-13	0.596623	Celf4	1.90429e-09	1.28791	Gm17416	1	0	Cbx7	1	1.45211	Ifnz	1	0
1046	Bach1	3.96946e-35	0.493859	C1galt1	7.1621e-20	0.310142	Tspan14	6.29812e-06	0.331908	Pole4	1.14818e-113	1.13616	Gm26710	1	1.91145	Itgb5	1.09936e-25	2.40063	Smco4	4.99279e-08	1.17371	Mrps18a	1.96547e-41	0.750214	Ccnc	2.54425e-41	1.10892	Gm30382	1	0	Cep295	1.76965e-13	1.15112	Arhgef17	1.92036e-09	1.30492	A330069K06Rik	1	0	2010300C02Rik	1	1.27773	Gm29543	1	0
1047	Efcab14	4.03462e-35	0.494331	Rasd2	7.54769e-20	1.08631	Skap2	6.62412e-06	0.281712	Slmo2	1.19251e-113	1.26388	Plin4	1	1.75158	Casp6	1.14299e-25	1.06275	Mrps36	5.04541e-08	0.382437	Adam10	1.97666e-41	0.727495	Aox1	3.08762e-41	1.20164	Gm21761	1	0	Ppp2r5d	1.76965e-13	0.880836	Psmd14	1.92238e-09	0.664154	4921511C10Rik	1	0	Dlg5	1	1.43035	Gm13285	1	0
1048	Rccd1	4.16366e-35	1.67227	Ikbkap	7.83617e-20	0.532116	Hacd1	6.65798e-06	0.243291	Rnaseh2a	1.24298e-113	1.85383	2010109I03Rik	1	1.33204	Smap1	1.14299e-25	0.5277	Acadl	5.14648e-08	0.258743	Polr2m	2.02357e-41	0.667412	Ube2d2a	3.12366e-41	0.608743	Gm16263	1	0	Rtn3	1.80419e-13	0.523968	Zfp664	1.93701e-09	0.768025	Fndc1	1	0	Uvrag	1	0.544142	Gm13287	1	0
1049	Rpl9-ps6	4.93202e-35	0.588301	Mrpl4	8.43603e-20	0.297689	Tmem56	6.70952e-06	0.361732	Apitd1	1.28132e-113	2.87746	Galnt13	1	0.723062	Vtcn1	1.46095e-25	3.56404	Uqcrc1	5.26661e-08	0.364451	Farsb	2.06303e-41	1.01138	Cisd2	3.16494e-41	0.684398	Defb45	1	0	Nop56	1.84737e-13	0.669234	Fkbp4	1.96464e-09	0.55882	Pglyrp4	1	0	Prkaa2	1	1.2737	Zbtb9	1	0
1050	Dnaja4	5.2107e-35	1.08104	Dnajc12	8.60606e-20	0.500504	Rragc	6.75605e-06	0.256145	Ncaph	2.28276e-113	3.26845	Mtcp1	1	1.3318	Mal	1.48202e-25	0.582847	Isg20	5.40374e-08	0.82093	2610524H06Rik	2.15963e-41	1.42467	Fam129a	3.31945e-41	1.03983	Lce1h	1	0	Ifitm3	1.89685e-13	0.609629	Adck3	1.96519e-09	2.76554	Gm5849	1	0	Srsf5	1	0.122867	Ankrd63	1	0
1051	Gaa	5.36324e-35	0.451629	Nsdhl	9.41831e-20	0.422589	Elovl5	6.91707e-06	0.221527	Mrpl45	4.73047e-113	1.3096	Gm29678	1	2.43157	Faf2	1.53024e-25	0.698155	Stx6	5.52292e-08	0.773918	Wtip	2.18831e-41	0.824056	Sumo3	3.52382e-41	0.68653	Fgf10	1	0	Ncl	1.90192e-13	0.466265	Bcl11a	1.98703e-09	7.64968	Gpr6	1	0	Icmt	1	0.966168	1700054M17Rik	1	0
1052	Inpp5b	5.99054e-35	0.547985	Mlana	9.59075e-20	2.16016	Tmem106b	7.07993e-06	0.229099	Eif3e	1.02006e-112	0.828483	Prss32	1	3.0613	Camk2d	1.54583e-25	0.600199	Pdcd6	5.76268e-08	0.340917	Dnajc8	2.77791e-41	0.649431	Setd8	3.66709e-41	0.723622	Gjd2	1	0	Ndufs5	1.9139e-13	0.482862	Slc25a3	1.98703e-09	0.411308	Platr10	1	0	6720427I07Rik	1	2.48818	4933425L06Rik	1	0
1053	Mlph	6.15011e-35	0.56605	Ssbp4	9.72585e-20	0.315198	Plpp3	7.15879e-06	0.752362	Trip13	1.11857e-112	3.59338	Gm5784	1	3.05905	Ncstn	1.5518e-25	0.802568	Uba52	5.76901e-08	0.442945	Smn1	3.67216e-41	0.995939	Dusp3	4.68475e-41	0.959743	Acr	1	0	Cpne3	1.92195e-13	0.557386	Ilkap	2.0028e-09	0.696874	Pmfbp1	1	0	Scap	1	1.33089	Gm28988	1	0
1054	Stag2	6.17821e-35	0.413423	BC021614	9.9659e-20	0.92386	Cxcl17	7.43541e-06	0.813453	Eif4a3	1.15545e-112	1.08324	Gm14549	1	2.92698	Fam192a	1.63526e-25	0.900124	Rbm39	5.83421e-08	0.119694	Timm9	3.94441e-41	1.11141	Slc35d1	5.19967e-41	1.36407	Isl1	1	0	Tmem218	1.99512e-13	1.76334	Gm16136	2.09997e-09	1.32519	Olig3	1	0	Slc10a6	1	1.60293	Gm14011	1	0
1055	Mbnl3	7.05827e-35	1.06028	Hk1	1.08721e-19	0.39932	Sepn1	7.62156e-06	0.410908	Me2	1.26136e-112	2.32025	1700095J07Rik	1	3.20856	Skap2	1.94137e-25	0.770191	Src	5.84062e-08	0.869978	Edem1	4.07749e-41	0.886549	Trappc2	5.22461e-41	1.10838	4930533B01Rik	1	0	Psmb1	2.05636e-13	0.482292	Rtf1	2.10378e-09	0.716956	Bpifb6	1	0	Gm20342	1	1.56033	Gm21761	1	0
1056	Slc9a3r2	7.50862e-35	0.362507	Bach1	1.17958e-19	0.325717	Vps35	7.6445e-06	0.217455	Rpl39	1.80084e-112	0.617326	Nxpe3	1	2.83964	Nr2f2	2.00622e-25	0.933096	AU021092	5.9915e-08	0.716571	Ccdc124	4.77065e-41	0.718474	Lrrfip2	5.28833e-41	0.688133	Rem1	1	0	Nhp2l1	2.07848e-13	0.558658	Tsc22d1	2.12081e-09	0.571873	Bpifb3	1	0	Serinc3	1	0.283949	Gm14012	1	0
1057	Ypel2	8.29317e-35	0.919414	Ica1	1.18827e-19	0.567344	Uqcc2	7.71597e-06	0.214121	Gpc1	1.89276e-112	2.53088	Gm4952	1	2.59965	Gapdh	2.03509e-25	0.740033	Serinc1	6.04259e-08	0.486293	1110004E09Rik	4.97827e-41	0.77903	Ubap1	5.30855e-41	1.05985	Negr1	1	0	Znhit3	2.09477e-13	0.889559	1700025G04Rik	2.3614e-09	1.87969	Calb2	1	0	Dgkg	1	1.80543	Gm12406	1	0
1058	Lrp6	1.12059e-34	0.441557	Ndufa4	1.20722e-19	0.293903	Adh5	7.7579e-06	0.220682	Clptm1l	1.94801e-112	0.984867	Gm17023	1	2.61019	Srp72	2.12172e-25	0.559153	Tusc3	6.0714e-08	0.412807	Ehd2	5.16187e-41	0.72871	Glrx5	6.39124e-41	0.646271	4930570G19Rik	1	0	Timm17b	2.10128e-13	0.637201	Sema3f	2.40896e-09	3.44187	Lrtm1	1	0	Hspg2	1	1.19773	Gm12405	1	0
1059	Magi1	1.16283e-34	0.663943	Igsf5	1.23891e-19	0.363237	Ehmt2	7.79086e-06	0.25984	Uqcrfs1	1.96175e-112	0.878206	Eddm3b	1	2.75966	Rnaseh2c	2.26263e-25	0.591888	Srsf5	6.52411e-08	0.137741	Cfap52	5.18874e-41	2.38458	Fubp1	8.28633e-41	0.72433	Tnni3k	1	0	Psmc5	2.15957e-13	0.630168	Rsl1d1	2.45803e-09	0.699453	Gm10710	1	0	Fbrs	1	1.01123	Gm2564	1	0
1060	Slc22a15	1.62015e-34	0.937199	Kctd6	1.32482e-19	0.93231	Cask	8.10858e-06	0.325842	Ptgr1	3.58965e-112	1.23125	Zdhhc11	1	3.19591	Sec14l1	2.29682e-25	0.550326	Chmp2b	6.68581e-08	0.292302	Lars	6.19497e-41	0.789316	Arl4c	8.52937e-41	0.807559	Gm16118	1	0	Osgep	2.19775e-13	0.606075	Efs	2.55401e-09	4.69042	Kcnj6	1	0	Ets2	1	0.638183	Ccl19	1	0
1061	Gpr155	1.66749e-34	1.609	Nr1d2	1.39591e-19	0.752591	Ubr3	8.30682e-06	0.30288	Plp2	3.5917e-112	0.978543	Nhsl2	1	3.06162	Mx1	2.30923e-25	2.667	Sema5a	6.76224e-08	2.59881	Xpo1	6.32006e-41	0.834726	Snx18	9.25214e-41	0.884913	4930555A03Rik	1	0	Rrp1	2.34587e-13	0.567016	Ccdc88a	2.56282e-09	2.24062	Tcp11x2	1	0	Eif4enif1	1	1.00575	Fam227b	1	0
1062	Icam1	1.81715e-34	0.298505	Emc10	1.53131e-19	0.259454	Cln5	8.87132e-06	0.296082	Ddx18	4.39363e-112	1.30709	Gm9495	1	2.8288	Zc3h13	2.39786e-25	0.780717	Txnl4a	6.95137e-08	0.540891	Arf4	7.05607e-41	0.554097	Lsm3	9.67663e-41	0.874597	Gm42949	1	0	Dnajc21	2.36319e-13	0.604272	Mob3b	2.73883e-09	0.8602	a	1	0	Nrd1	1	0.511943	Gdf7	1	0
1063	Prr14	1.82995e-34	0.706743	Dock4	1.95748e-19	0.684849	Emc3	8.94064e-06	0.243553	Nans	4.46008e-112	1.26138	BC051077	1	1.51751	Tpd52l1	2.44824e-25	2.12674	Ost4	7.62581e-08	0.118034	Nsfl1c	7.1331e-41	0.728419	BC031181	1.00188e-40	0.582601	Tcl1b2	1	0	Cyp51	2.37752e-13	0.633475	Gsr	2.82176e-09	0.603449	Gm38096	1	0	Cdk16	1	0.836053	Msmp	1	0
1064	Rnpepl1	1.87571e-34	0.410431	Ndufb6	1.95919e-19	0.287543	Apmap	8.95035e-06	0.322131	Sapcd2	5.98455e-112	2.83789	4933413J09Rik	1	2.3669	Pepd	2.56516e-25	0.823163	Tm9sf3	8.73565e-08	0.232462	Samm50	7.48306e-41	0.777826	Kank3	1.01997e-40	1.1379	Adgrl4	1	0	Rnf121	2.40042e-13	0.784573	Mtmr7	2.86151e-09	3.18052	1700028M03Rik	1	0	Rab33b	1	1.02242	Gm9913	1	0
1065	Lrrc42	1.90828e-34	0.485635	Smtnl2	2.06295e-19	2.28595	Sel1l	8.97886e-06	0.176344	Nrg1	7.91304e-112	2.34353	Kcnb1	1	2.48615	Svbp	2.60424e-25	0.963112	Rasl11b	1.09637e-07	2.08327	Bola3	7.89106e-41	0.708444	Atl3	1.11241e-40	0.876544	4933408N05Rik	1	0	Vps29	2.66196e-13	0.581552	Tcf12	2.91097e-09	0.816069	9330154K18Rik	1	0	Hsp90aa1	1	0.195532	A530010F05Rik	1	0
1066	Pisd	2.04244e-34	0.705784	Rpia	2.06768e-19	0.479577	Col4a3bp	8.98378e-06	0.288657	Ggct	1.04458e-111	1.84712	Duox2	1	2.94144	Cfap36	2.73982e-25	0.678924	Bre	1.12794e-07	0.951166	Cdc123	8.03227e-41	0.771183	Gpx4	1.1145e-40	0.45147	AI115009	1	0	Bola1	2.66411e-13	0.664242	Spats2l	3.06585e-09	1.9107	Cend1	1	0	Igsf8	1	1.02721	Pax5	1	0
1067	Unc13b	2.04678e-34	0.809072	Sdhaf4	2.17148e-19	0.302846	Vps13b	9.22847e-06	0.345476	Tinagl1	1.04458e-111	1.17103	Gm42517	1	2.21859	Gprc5c	2.90582e-25	3.20402	Tceb1	1.15099e-07	0.243112	Ufc1	8.12932e-41	0.577841	Pitpna	1.41564e-40	0.687951	Tunar	1	0	Rfc1	2.7251e-13	0.739633	Ppie	3.08994e-09	1.18638	Gm26771	1	0	4932438A13Rik	1	0.663462	Gm12446	1	0
1068	Cygb	2.19582e-34	3.2513	Vps54	2.33167e-19	0.384395	Tmx2	9.45014e-06	0.347864	Gnai2	1.04458e-111	0.760671	Kndc1	1	1.80385	Tpbg	2.9112e-25	2.67164	Msmo1	1.15417e-07	0.599712	Uck2	8.57882e-41	1.28811	Dnttip2	1.59356e-40	0.895831	Gm7097	1	0	Ndufv2	2.7567e-13	0.552016	Asap1	3.09719e-09	2.04913	Ntsr1	1	0	Hn1	1	0.493487	Gm16263	1	0
1069	Ddrgk1	2.45825e-34	0.322032	Smpdl3a	2.72306e-19	0.2631	Emc4	9.78862e-06	0.209745	Psmd4	1.81266e-111	0.899588	Maats1	1	2.05106	Manbal	3.10094e-25	0.79458	Eif1a	1.25603e-07	0.40207	Mrpl22	8.70708e-41	0.900702	Ube2n	1.86286e-40	0.640031	Gm14089	1	0	L3mbtl2	2.77957e-13	1.35512	Gm9493	3.16487e-09	0.901964	Tmem74	1	0	St6galnac4	1	1.02262	Mup9	1	0
1070	Rab6b	2.94914e-34	1.93298	Tsc22d3	2.93451e-19	0.205194	Ltbp3	1.00065e-05	0.201219	Rpp30	2.51327e-111	1.71079	Gm38251	1	1.48012	Purb	3.12457e-25	0.441167	Plekhb2	1.26805e-07	0.647541	Srsf6	8.77767e-41	0.584863	Mrps15	2.06232e-40	0.773341	Tcp11x2	1	0	Mvb12a	2.88286e-13	0.570439	Phxr4	3.2484e-09	2.75486	Gm2670	1	0	Snx22	1	1.19522	Tpsb2	1	0
1071	Prrc2b	3.23379e-34	0.333242	Mrpl54	3.22146e-19	0.289368	Snx24	1.0084e-05	0.274883	Ubfd1	2.68112e-111	1.27237	Cacna1d	1	1.27573	Apoa1bp	3.21818e-25	0.446862	Erh	1.28602e-07	0.193974	Ndc1	9.30506e-41	1.98641	Lrrc58	2.10649e-40	0.698258	Bdkrb2	1	0	Lamtor1	2.89226e-13	0.574711	Fhod3	3.29044e-09	6.22082	Gm26684	1	0	Fxr2	1	1.17989	Fgf10	1	0
1072	Ttc28	3.67794e-34	1.76392	Cnpy3	3.62886e-19	0.402831	1810010H24Rik	1.02149e-05	0.508701	Tsn	3.69135e-111	0.849997	RP23-49I18.5	1	1.32485	Polr2c	3.47858e-25	0.568025	Lrch1	1.43744e-07	1.51826	Txnl4a	9.46982e-41	0.751021	Elavl1	2.14088e-40	0.699394	Flg	1	0	Txnl4a	2.92163e-13	0.605072	Usp25	3.3971e-09	0.821914	Gucy1a3	1	0	Aldh4a1	1	1.0317	Isl1	1	0
1073	Mecp2	3.79159e-34	0.710968	Ldb1	3.84399e-19	0.368726	Sec11c	1.04377e-05	0.208543	Cmbl	4.88751e-111	3.68188	Gm11940	1	1.69632	Eif2b2	3.5348e-25	0.938176	Ngfrap1	1.55214e-07	0.192526	Ptrh2	9.59637e-41	1.12747	Bpnt1	2.34609e-40	0.907705	Lce1m	1	0	Emg1	2.93547e-13	0.565236	Gm9843	3.49436e-09	0.754288	Colec10	1	0	Dido1	1	0.812486	Hspb3	1	0
1074	Zcchc11	4.17046e-34	0.444928	Ext1	4.23986e-19	0.427759	Sqle	1.0547e-05	0.252643	Dyrk3	6.31777e-111	1.65085	Cpn2	1	2.354	Mex3a	4.1101e-25	1.5674	Dab2ip	1.57747e-07	0.717831	Sf3a3	1.03734e-40	0.945091	Clns1a	2.5093e-40	0.880205	Lce3c	1	0	l7Rn6	2.9412e-13	0.684544	Nrbf2	3.58468e-09	0.948107	Gata5os	1	0	Strn3	1	0.259337	Gm12536	1	0
1075	Cbx7	4.31364e-34	1.42251	Tank	4.23986e-19	0.452907	Nkiras2	1.06898e-05	0.40657	Acot9	1.05663e-110	1.29619	Kcnh7	1	1.80436	Eny2	4.48235e-25	0.479643	Sh3kbp1	1.64551e-07	2.82332	Cox5b	1.05114e-40	0.513782	Stk17b	3.08606e-40	1.03262	Gm26535	1	0	Pif1	2.95208e-13	4.86843	Mrpl43	3.61158e-09	0.619822	Gm16000	1	0	Sfxn5	1	1.82341	Gm15324	1	0
1076	Cers2	5.65568e-34	0.292459	Gnpnat1	4.35792e-19	0.372414	Mylip	1.07398e-05	0.414536	Rfc1	2.02756e-110	1.28766	Gpr37l1	1	1.79222	Sdcbp2	4.95628e-25	2.11885	Ccdc124	1.7119e-07	0.52015	Arhgap1	1.05209e-40	0.798544	Eef1g	3.37822e-40	0.553593	Ankrd63	1	0	Creld2	2.98368e-13	0.684071	Amd1	4.04925e-09	0.802588	Gm17349	1	0	Sppl2a	1	0.620541	Gm15290	1	0
1077	Pcgf2	6.63346e-34	0.671626	H1f0	4.51855e-19	0.25086	Amotl1	1.08436e-05	0.290895	Mrpl21	3.94155e-110	1.0246	Arhgap20os	1	1.73719	Leprotl1	5.07483e-25	0.723178	Snn	1.7231e-07	2.56068	Mrpl45	1.20872e-40	0.90654	Traf4	3.5935e-40	0.80825	Slc44a5	1	0	Deb1	3.03765e-13	0.651302	Lrrfip2	4.09784e-09	0.622673	Bpifa3	1	0	Spast	1	1.13949	Gm26889	1	0
1078	Pde4dip	7.74375e-34	1.11712	Scgb3a1	4.61737e-19	0.336346	Dnajc4	1.08763e-05	0.432309	Ptrh2	4.28931e-110	1.41399	Gm11630	1	1.42227	Cdk9	5.07757e-25	0.714348	Hmha1	1.73655e-07	1.18546	Adam9	1.32316e-40	0.726613	Galnt1	3.87228e-40	0.755354	1700054M17Rik	1	0	0610007P14Rik	3.08603e-13	0.573892	Psma4	4.19623e-09	0.579781	2310069G16Rik	1	0	Prdm1	1	2.22472	9230102O04Rik	1	0
1079	Bex1	9.0635e-34	1.52989	Pxmp4	4.8942e-19	0.474533	Klhdc2	1.09215e-05	0.22251	Mrps16	6.33106e-110	0.99088	Cidea	1	1.45372	Rras2	5.34395e-25	1.46437	Ap1s1	1.77424e-07	0.441443	Dmkn	1.41167e-40	1.99059	Rpl30	3.95328e-40	0.355237	Lhx8	1	0	Ska3	3.09442e-13	2.58933	Bri3bp	4.64811e-09	1.3898	Cd1d2	1	0	Cyth3	1	1.31611	Musk	1	0
1080	Vamp2	1.13232e-33	0.669738	Neu1	4.92744e-19	0.330322	A530020G20Rik	1.14859e-05	0.63939	2810004N23Rik	6.5437e-110	1.25476	Zfp960	1	0.923497	Frat2	5.71496e-25	1.2162	Pdrg1	1.79668e-07	0.860788	Casp8ap2	1.50321e-40	0.940808	Uba3	4.61838e-40	0.815535	A930104D05Rik	1	0	Med19	3.18855e-13	0.67307	Tgif2	4.95148e-09	1.80471	March11	1	0	Yap1	1	0.485879	Gm12580	1	0
1081	9230117E06Rik	1.1674e-33	2.01484	1700020I14Rik	5.00864e-19	0.262427	Raph1	1.15741e-05	0.217388	Tdg	8.41267e-110	1.29921	Pkd2l2	1	1.39145	Ndufs2	5.97457e-25	0.455216	Serinc2	1.87634e-07	1.44259	Cdca2	1.56825e-40	2.8387	Derl1	5.01237e-40	0.659413	Hhipl1	1	0	Eif4e2	3.19444e-13	0.582103	Phf14	5.06851e-09	0.802118	Gm27032	1	0	Pon3	1	0.344258	Mup4	1	0
1082	Arhgap44	1.4537e-33	0.419198	Bhlhe40	5.29074e-19	0.273149	4931406C07Rik	1.20601e-05	0.337113	Snx6	9.85998e-110	1.00646	Papln	1	1.22609	Phactr4	6.51707e-25	0.900292	Egfr	1.93955e-07	2.55015	Smyd2	1.58952e-40	1.33534	Pdap1	5.24245e-40	0.633187	Fam227b	1	0	Tmco4	3.20399e-13	1.18121	Rsu1	5.06851e-09	0.724377	Zfp488	1	0	Gm8251	1	2.03414	A930104D05Rik	1	0
1083	Utrn	1.46075e-33	0.412439	Mbnl2	5.30494e-19	0.248489	Ttc39a	1.23197e-05	0.614726	Cetn3	1.08771e-109	0.967287	Tectb	1	1.42748	Mpzl2	7.1205e-25	0.989252	Plpp1	1.96542e-07	2.63667	Cdc42se1	1.61666e-40	0.645883	Kcnj15	5.34329e-40	0.886942	Gm567	1	0	Mif	3.20764e-13	0.597676	Zc3h15	5.45568e-09	0.585298	1700029J03Rik	1	0	Atxn2	1	0.393794	Dmrta1	1	0
1084	Mllt4	1.68185e-33	0.320546	Tmem9b	5.33926e-19	0.327624	Tsc22d4	1.23341e-05	0.215453	Fam213a	1.36564e-109	1.28175	Col20a1	1	1.4521	Mta3	7.19051e-25	0.961106	Ago4	2.22436e-07	1.33009	Anxa3	1.67052e-40	0.527172	Eps8l2	5.79043e-40	0.907525	Bank1	1	0	Idh1	3.26666e-13	0.595997	Psmb4	5.46451e-09	0.492492	Galnt15	1	0	Slk	1	0.320391	Gm10505	1	0
1085	Mif4gd	1.73638e-33	0.377592	Man2b1	6.40947e-19	0.589401	Snx27	1.23505e-05	0.25507	Ppp1r11	1.95408e-109	1.0678	B430203G13Rik	1	1.33751	Neu1	8.35859e-25	0.781256	Svbp	2.32543e-07	0.924443	Nipa2	1.78985e-40	0.774365	Tpr	6.13846e-40	0.619142	Slc25a54	1	0	Ten1	3.27981e-13	0.609627	Prelid1	5.79929e-09	0.557364	Fam26d	1	0	Ipo8	1	0.90506	Ccdc34os	1	0
1086	Kmt2c	1.76682e-33	0.44552	Slc25a3	6.82868e-19	0.271738	Zfp219	1.23556e-05	0.3042	Tmem14c	2.14315e-109	0.819429	Gm5580	1	2.71717	Gcc2	9.37858e-25	0.646388	Rraga	2.33497e-07	0.547211	Golt1b	1.99236e-40	0.983603	Hsph1	6.67645e-40	1.23473	Pldi	1	0	Med29	3.3255e-13	0.626375	Etf1	5.90388e-09	0.612779	Gm17210	1	0	Il6	1	3.38604	Olfr1312	1	0
1087	Dixdc1	1.81549e-33	1.27537	Polr1c	7.32858e-19	0.281338	Gm2a	1.26082e-05	0.448879	Ltv1	2.97145e-109	1.53807	Gm28731	1	3.24927	Tor1aip2	9.83304e-25	0.651228	Glrx3	2.53045e-07	0.387419	Tubb2a	2.08094e-40	0.938256	Gmfg	6.80349e-40	1.51388	Eps8l3	1	0	Asf1a	3.3255e-13	0.627549	Maml2	5.98238e-09	2.34651	Chat	1	0	Slc31a1	1	0.289443	Olfr1311	1	0
1088	Gja1	1.83159e-33	0.357003	Stk19	7.4214e-19	0.425133	Ralgapb	1.26453e-05	0.272936	Krt79	3.37164e-109	5.87578	Fhl5	1	2.5046	Mff	9.9219e-25	0.524882	Aifm1	2.55135e-07	0.725742	Fyttd1	2.48121e-40	0.652395	Col4a1	6.93377e-40	0.637831	4930545L23Rik	1	0	Chil1	3.33382e-13	1.08855	Lrp4	6.12305e-09	1.75933	Gm14133	1	0	Nanos1	1	2.0626	Cyp4a12a	1	0
1089	Trap1	1.87767e-33	0.575642	Birc3	7.73516e-19	0.401176	Tmem55b	1.28075e-05	0.282226	Sh3pxd2b	3.55167e-109	2.82111	Gm10801	1	3.21825	Srsf9	1.00831e-24	0.48025	Itpkb	2.90187e-07	1.56445	Tes	2.68708e-40	0.807244	Csnk1a1	7.6395e-40	0.535349	Tex21	1	0	Trp53inp2	3.38374e-13	0.601463	Top1	6.18323e-09	0.482221	Gm11027	1	0	Gdf15	1	0.84449	Olfr1310	1	0
1090	Rhbdf2	2.58556e-33	0.518929	Ak1	8.05543e-19	0.472035	Larp4b	1.29811e-05	0.184264	Cenpq	3.82915e-109	2.51774	Ccnb1ip1	1	1.42586	Adrb2	1.16302e-24	1.08964	Xaf1	2.90615e-07	2.28206	Eftud2	2.96167e-40	0.972204	Snrnp40	8.24788e-40	0.837516	Chrdl1	1	0	Brca2	3.42567e-13	1.91087	Rbpj	6.33358e-09	1.00014	3425401B19Rik	1	0	Dennd6b	1	2.16648	4930430A15Rik	1	0
1091	Srsf3	2.82995e-33	0.322165	Nucb1	8.47675e-19	0.290183	Synpo	1.30483e-05	0.695937	Cd3eap	4.66153e-109	1.70884	Gm15537	1	1.82828	Fam114a2	1.48836e-24	0.769991	Plec	2.92967e-07	0.643079	Ppp4c	3.00138e-40	0.686501	Eef1d	9.0887e-40	0.539131	Zg16	1	0	Dnaaf2	3.63606e-13	1.31752	Per3	6.47228e-09	1.0139	Tnmd	1	0	Adam17	1	0.821794	Muc15	1	0
1092	Mtus1	2.85628e-33	0.54245	Hid1	8.76923e-19	0.90691	Snw1	1.31379e-05	0.219472	Haus1	5.64349e-109	1.96157	Ugt1a5	1	2.30852	Necap2	1.55123e-24	0.588762	St13	2.947e-07	0.217492	Procr	3.0055e-40	1.92447	Vps29	9.72489e-40	0.680193	Itgad	1	0	Chchd6	3.66276e-13	0.950158	Rps14	6.48826e-09	0.249103	Vstm4	1	0	Rapgef3	1	2.06306	Slc5a12	1	0
1093	Slc24a4	2.86639e-33	1.26617	C6	1.05765e-18	0.343571	Vamp4	1.32484e-05	0.335801	Traf4	5.69037e-109	1.0975	Slc7a9	1	2.14179	Osr1	1.6371e-24	3.4073	Clec2d	3.00113e-07	2.59779	Leprotl1	3.48243e-40	0.754	Ddx21	9.89361e-40	0.935499	Htr2c	1	0	Rnf144a	3.72941e-13	0.747029	Fdx1	8.42153e-09	0.490038	Wdfy4	1	0	Tbc1d14	1	1.14506	Tie1	1	0
1094	St3gal6	3.13279e-33	0.618143	Atg12	1.10106e-18	0.417853	Txlng	1.3297e-05	0.234914	Vill	6.36216e-109	1.63982	Hvcn1	1	1.74338	Tsen34	1.74276e-24	0.578866	Mtdh	3.47333e-07	0.251309	Abcf2	3.9742e-40	0.920905	Sept7	1.07174e-39	0.584937	AU019990	1	0	Zfp277	3.73813e-13	0.727177	Isca2	8.51952e-09	0.890534	Trappc3l	1	0	Nr4a3	1	1.95683	Gm12868	1	0
1095	Sun2	3.24742e-33	1.08735	Tmem238	1.28181e-18	0.270455	Coq10a	1.3297e-05	0.393929	Zbtb8os	6.69245e-109	1.093	2310069B03Rik	1	1.39004	Rnf11	1.77676e-24	0.498433	Snx2	3.6023e-07	0.403291	Pabpc4	3.99314e-40	0.99955	Cpox	1.18499e-39	0.890319	Col13a1	1	0	Psmc1	3.90055e-13	0.608799	Rsrc1	8.82437e-09	1.04091	Gm29245	1	0	Gdap10	1	1.62643	4930486L24Rik	1	0
1096	Rdm1	3.46126e-33	0.840686	Ldlr	1.40853e-18	0.208407	Mrps36	1.33116e-05	0.209847	Pgm1	1.16535e-108	2.36256	4930537H20Rik	1	2.47243	Arhgef17	2.00761e-24	1.20334	Dazap1	3.62899e-07	0.393391	Lsr	4.50183e-40	0.650673	Fam98b	1.22699e-39	1.01607	Prokr2	1	0	Prpf40a	4.07807e-13	0.568064	Hist1h1e	8.9776e-09	1.51982	Hfe2	1	0	Nceh1	1	0.740783	Bbox1	1	0
1097	Cd79b	3.5709e-33	1.05625	Pign	1.41782e-18	0.456628	Tm2d2	1.34451e-05	0.188293	Cwc15	1.26825e-108	0.884529	Gm42997	1	2.3276	Dsp	2.03539e-24	0.780908	Lamc1	4.20307e-07	0.759636	Rbm17	4.54718e-40	0.746867	Tmed5	1.2549e-39	0.800258	Gm14440	1	0	Tdg	4.36676e-13	0.688625	Birc6	9.67726e-09	0.561985	Gm37359	1	0	Exoc6b	1	1.22882	Trpc7	1	0
[truncated: 1,902 more rows]

## Sheet: Rel. to Fig 1 - C5 and C7 only
	5_n	5_p	5_l	7_n	7_p	7_l
[truncated: 3,000 more rows]
