# Supplementary material for: Early-stage lung cancer is driven by a transitional cell state dependent on a KRAS-ITGA3-SRC axis
Source: EMBO J. 2024 May 16;43(14):3. doi: 10.1038/s44318-024-00113-5 (PMC11251082; doi:10.1038/s44318-024-00113-5)
Supplement: Supplementary file 3 — Dataset EV3 [file 44318_2024_113_MOESM3_ESM.zip › EMBOJ-2024-117107R1-Dataset_EV3-ds.xlsx]

## Sheet: Sheet1
	0_n	0_p	0_l	1_n	1_p	1_l	2_n	2_p	2_l	3_n	3_p	3_l	4_n	4_p	4_l	5_n	5_p	5_l	6_n	6_p	6_l	7_n	7_p	7_l	8_n	8_p	8_l	9_n	9_p	9_l	10_n	10_p	10_l	11_n	11_p	11_l
0	Clu	0	3.57722	Slc34a2	0	5.19494	Bsg	0	1.92115	Rpl23a	0	1.28164	Pfn1	0	1.64619	Lcn2	0	4.84909	mt-Nd4	0	2.36878	Actb	0	1.74499	Phgr1	1.31217e-287	3.80964	Rpl38	1.61476e-32	0.0976197	Wfdc2	4.91255e-282	1.6924	Meis2	8.18506e-13	10.7918
1	Ppia	0	1.12305	Lyz2	0	8.0722	Fau	0	0.843662	Rps17	0	1.18417	Ppp1r14b	0	2.18167	Lrg1	0	4.71699	Malat1	0	2.9955	Ftl1	4.99865e-177	1.03062	Prdx4	2.31496e-287	2.35228	Rpl39	8.0639e-28	0.040064	Hp	1.21418e-255	4.19731	Ifitm2	4.58748e-12	3.25582
2	Igfbp7	0	2.80944	Lamp3	0	4.15594	Aldoa	0	1.44749	S100a6	0	3.33127	Plaur	0	3.11225	Scd1	0	4.06857	mt-Nd2	0	2.34548	Pabpc1	5.49712e-172	1.08489	Ctsh	7.80393e-272	1.73329	Rps24	5.19897e-26	-0.050034	Tspan1	4.89658e-236	2.46417	Saraf	7.41873e-12	2.71777
3	Spp1	0	3.70344	Fosb	0	5.41916	Bnip3	0	1.87254	Rpl27	0	1.26228	Ybx1	0	1.71683	Napsa	0	3.44111	mt-Co3	0	1.77569	Hsp90ab1	4.36568e-154	0.79643	Ngfrap1	3.8395e-249	1.76841	Tmsb10	2.01857e-21	0.577184	Ly6a	1.07235e-211	2.8282	Itm2b	9.4343e-12	1.73434
4	Cdkn2a	0	2.44186	Sftpc	0	7.73853	Ero1l	0	2.54594	Procr	0	3.34076	Ran	0	1.90201	Lbp	0	3.01829	mt-Nd3	0	2.97621	Eef1a1	2.2192e-153	0.535999	Ppia	4.12859e-248	1.13639	Rpl37	5.70748e-18	-0.0133567	Aqp5	5.08965e-207	2.10473	Cst3	9.4343e-12	1.9632
5	Chchd2	0	0.868477	Sftpa1	0	6.72433	Hcfc1r1	0	1.42086	Phgdh	0	2.54159	Pcbp1	0	1.52423	Trf	0	4.44294	mt-Cytb	0	1.9027	Ybx1	6.62462e-149	1.14243	Cxcl15	2.59758e-221	3.18076	Rpl22	3.10603e-17	-0.21396	Ffar4	9.15998e-179	2.48313	Ifitm3	9.4343e-12	4.03571
6	Prdx2	0	1.37149	H2-Aa	0	5.40147	Gpi1	0	1.5308	Rps15	0	1.02111	Rplp2	0	0.939094	Elovl1	0	2.92392	mt-Nd1	0	1.74973	Rps2	9.29438e-146	0.918802	Trf	3.1901e-217	3.67132	Rpl32	6.79624e-17	-0.0615117	Qsox1	1.21541e-165	2.17671	Pam	1.04676e-11	3.63311
7	Basp1	0	2.46532	Enpep	0	5.28125	Rpl38	0	0.820449	Rpl12	0	1.19884	Hdgf	0	1.5326	Acsl4	0	1.9007	mt-Nd5	0	2.57091	Ptp4a2	1.1833e-134	1.11133	Dbi	3.05697e-216	1.22446	Rpl11	9.24309e-17	-0.12644	Ltf	1.83249e-165	4.93555	Pgrmc1	2.03443e-11	2.75909
8	Tspo	0	1.10309	Rnase4	0	4.39445	Psap	0	1.31867	Rps6	0	1.00159	Hspd1	0	1.94321	Cxcl15	0	3.39194	Gm42418	0	2.57368	Ywhaz	1.88366e-132	1.10478	Tmem213	3.77494e-208	3.013	Rps29	1.45481e-16	-0.043761	Rbp4	1.05284e-160	2.69923	Maged1	4.0858e-11	2.07447
9	Epcam	0	1.38547	Oat	0	3.07835	Rpl24	0	0.735137	Krt18	0	1.7515	Eif4a1	0	1.32615	Map1lc3a	0	1.99884	mt-Co1	0	1.50952	Ccnd1	5.68078e-121	1.24458	Wbp5	1.2442e-203	1.277	Rpl23	9.1083e-16	-0.0878521	Fam3c	5.30844e-157	1.70912	Itm2c	4.0858e-11	2.36513
10	Erh	0	1.49684	Ces1d	0	4.78328	Gapdh	0	1.43921	Rps18	0	0.903507	Hnrnpab	0	1.63983	Fasn	0	2.38156	mt-Atp6	0	1.34146	Rpl29	3.80618e-118	0.672266	Siva1	4.63857e-203	1.63883	Rpl35a	1.31923e-15	-0.137107	Cp	5.94358e-145	3.92647	Zbtb20	5.14408e-11	2.32896
11	Krt7	0	2.29537	Ank3	0	3.66136	Ctsd	0	1.17343	Rpl41	0	0.798117	Akr1b8	0	2.35974	Atp5e	0	1.1256	mt-Nd4l	0	2.68043	Gm42418	5.08642e-111	1.12977	Napsa	9.8481e-185	2.59193	Rpl36a	7.59743e-14	-0.218401	Tmem176a	8.20958e-144	1.53807	Hmgn3	6.5168e-11	3.16158
12	Prss22	0	2.0569	Irx1	0	4.10667	Mif	0	1.30123	Rpl26	0	0.765179	Mgst3	0	1.93766	Tmem30a	0	1.79407	mt-Co2	0	1.08688	Set	3.47252e-109	1.04774	Pdia6	2.88427e-183	1.33784	Rpl28	5.38506e-13	-0.0443408	Bspry	1.40357e-137	1.78946	Eid1	8.35554e-11	2.86634
13	Tmsb4x	0	0.933069	Cd36	0	3.63282	F3	0	1.91091	Msln	0	2.35821	Snrpf	0	1.59346	Dbi	0	1.33839	Sftpa1	0	5.25146	Rpsa	3.20462e-107	0.709113	Psmb6	2.52251e-173	1.24596	Rpl36	7.1758e-13	-0.15384	Fxyd3	2.61844e-133	2.11647	Meg3	1.02292e-10	6.74246
14	Prdx1	0	1.08874	Sepp1	0	3.72457	Rras	0	1.32772	Rplp0	0	1.05242	Mal	0	2.12785	Npc2	0	1.55728	Sftpc	0	6.36336	Rps20	1.61394e-103	0.51159	Ssr2	4.3747e-172	1.3127	Rps28	1.41641e-12	-0.153871	Cyp2f2	4.3255e-132	3.18636	Ccnd2	1.53683e-10	2.98565
15	Fn1	0	2.7431	S100g	0	4.85391	Rpl37	0	0.659074	Rps8	0	0.702495	Ybx3	0	1.73117	Tgoln1	0	1.88591	Scgb1a1	0	3.16589	Abhd2	1.08093e-101	1.44101	Hsp90b1	6.57338e-165	1.20952	Rpl6	1.49365e-12	-0.251055	Lypd2	1.06261e-130	4.82442	Pbx1	1.78826e-10	2.25921
16	Tmsb10	0	1.57349	Cbr2	0	5.23373	Cd81	0	1.05523	Rpl13a	0	0.80497	Rpl5	0	0.989114	Mgst1	0	1.91425	Lyz2	0	5.62358	Ptma	7.76697e-98	0.67555	Atp5g1	4.15375e-164	1.14567	Rps20	3.47884e-12	-0.111982	Ifitm3	1.57567e-128	2.78862	Ptn	2.04323e-10	9.84244
17	Krt18	0	1.57612	Mettl7a1	0	4.27582	Bnip3l	0	0.994917	Rpl31	0	1.04345	Alyref	0	1.94584	Dram1	0	2.17918	Cbr2	3.08236e-288	3.46027	Rpl14	1.41009e-97	0.538052	Avpi1	1.77926e-161	1.24602	Rpl37a	9.32571e-12	-0.176416	Cd24a	4.08442e-128	1.67055	Ssbp3	2.8093e-10	2.88558
18	Hn1	0	1.50187	Etv5	0	3.51917	Rpl18a	0	0.557116	Eef1g	0	1.16373	Ddx39	0	2.15159	Cox6c	0	0.985883	Cd74	1.52777e-276	2.91092	Rpl41	8.35601e-96	0.521745	H2afz	1.1657e-156	1.26733	Rpl19	1.41976e-11	-0.156309	Sec61b	1.5288e-127	1.05518	Cxxc5	6.22391e-10	3.65339
19	Ctse	0	2.54905	Cd74	0	4.26385	Rpl39	0	0.653053	Krt19	0	2.07093	Ptma	0	1.09232	Atp11a	0	2.15855	Sfta2	3.66591e-276	2.5051	Rps4x	8.36675e-87	0.506207	Ager	3.36398e-156	1.91818	Mif	2.43357e-11	0.209264	Lbp	1.66415e-126	2.16399	Pdcd4	1.27972e-09	4.03778
20	Pmepa1	0	1.73185	Fos	0	4.07276	Cystm1	0	0.8153	Rps23	0	0.735574	S100a6	0	3.22882	Scp2	0	1.79323	S100g	1.46496e-250	3.02519	Tpm1	1.7998e-78	0.675899	Chchd2	7.69093e-155	0.7514	S100a11	3.30366e-11	0.0875808	Calr	5.83984e-126	1.30526	Cpe	1.92385e-09	4.06854
21	Pfdn1	0	1.23982	Lgi3	0	4.11821	Rpl35	0	0.78435	Rpl15	0	1.22838	Ywhaz	0	1.40632	Me1	0	1.61304	mt-Atp8	1.7764e-250	2.24877	Rps12	4.445e-78	0.411583	Sftpd	7.47807e-149	2.01536	Clu	7.60101e-11	0.747612	Ssr4	1.31337e-125	1.15809	Psap	2.95577e-09	1.87302
22	Rpl19	0	0.630458	Cpm	0	3.90511	Eno1	0	1.29145	Ybx1	0	1.40568	Rplp1	0	0.811645	Etfb	0	1.64966	Ank3	3.05942e-246	2.41673	Eif4g2	5.80062e-77	0.785092	Ppib	5.35175e-148	0.876167	Gm42418	2.27304e-10	0.341068	Ifitm2	5.83153e-125	1.89577	Gstm1	9.94317e-09	3.28988
23	Fam213a	0	1.62844	Mlc1	0	4.96474	Tpm2	0	1.6267	Pdap1	0	1.42221	Ranbp1	0	1.9287	Ifi27	0	2.35132	Sftpd	2.97694e-243	2.19249	Emp1	6.67585e-76	1.31962	Sec61b	1.4387e-146	0.96635	Rps23	3.52373e-10	-0.1682	Ly6d	6.21429e-123	2.70943	Selk	1.05761e-08	1.35683
24	Ier3	0	1.55298	Mme	0	5.24174	Ypel3	0	1.36312	Serbp1	0	1.21493	Anxa2	0	1.61808	Mpc1	0	1.65703	Ppp1r14c	1.02971e-231	2.39289	Eef1b2	3.22815e-74	0.539785	Psmb3	3.35728e-145	1.14141	Rps5	4.28712e-10	-0.157645	Cd9	1.19354e-120	1.00789	Piezo2	1.13248e-08	10.0096
25	Ly6a	0	2.12526	H2-Eb1	0	4.65487	Gng5	0	0.672129	Krt8	0	1.55681	Set	0	1.55044	Lgals3bp	0	2.88882	Son	3.23612e-220	1.44419	Slc39a1	1.10219e-72	2.10578	Sparc	4.91012e-145	1.49446	Rps10	5.54964e-10	-0.205395	Gpx2	2.28114e-120	2.08584	Nov	1.13248e-08	11.2094
26	Cox5a	0	0.985486	Nrp1	0	3.72804	Ube2b	0	0.877514	S100a14	0	2.13833	Tubb5	0	1.8165	mt-Co1	0	0.914352	Hc	2.22847e-213	3.08473	Rpl6	2.05354e-72	0.382354	Atp6v1g1	1.95947e-144	0.864578	Fau	6.09336e-10	-0.192027	Cxcl17	1.47512e-119	2.82571	Btg2	1.62708e-08	2.46461
27	Rps5	0	0.701955	Alcam	0	2.41695	P4ha2	0	1.6351	Rps25	0	0.909306	Npm1	0	1.57119	Brd7	0	1.81179	H2afj	9.08558e-208	1.15969	Rps24	3.80876e-71	0.388374	Fabp5	4.52992e-141	1.75488	Tpt1	3.4299e-09	-0.173018	St8sia6	6.98669e-119	1.86526	Aplp1	1.67539e-08	6.79211
28	Psmb5	0	1.13156	Egfl6	0	4.08156	Epb41l4aos	0	1.95192	Eif2s2	0	1.24311	Emp1	0	2.0858	Rps27	0	0.978939	Sftpb	1.60956e-206	2.04807	Rpl27a	2.30771e-68	0.398366	Rpl36al	5.93934e-141	0.746135	Rps16	4.69875e-09	-0.165289	Prdx6	1.86621e-118	1.14197	Cacna2d1	1.78019e-08	6.41611
29	Pfn1	0	1.03361	Hc	0	5.32881	Rpl36	6.39086e-307	0.598513	Nme1	0	1.6722	Slc7a11	0	3.36664	Tmem213	0	2.82427	Slc34a2	2.0608e-200	2.98061	Eef2	9.48548e-68	0.359671	Hmgn1	7.86427e-140	1.0058	Rps13	7.47348e-09	-0.298513	Ostc	1.09854e-112	1.29125	Ddx5	2.31082e-08	1.42893
30	Park7	0	1.03908	Sfta2	0	3.4568	Rps28	2.09361e-306	0.641259	Rplp1	0	0.716354	Rps15a	0	0.795408	Atp6v1g1	0	0.9841	H2-Aa	3.18189e-188	2.51272	Hnrnpab	1.72337e-67	0.811723	Gapdh	1.72908e-139	1.2705	S100a6	1.22836e-08	0.920372	Sox2	1.09983e-109	3.11518	Pja2	3.07404e-08	2.41857
31	Ctsl	0	1.57812	Car8	0	3.44675	Emp2	1.28534e-299	1.06473	S100a11	0	1.40411	Nap1l1	0	1.52516	Rpl38	0	0.898753	Lgi3	9.20557e-184	2.40047	Gm8730	6.06388e-67	0.482872	Atox1	2.43843e-138	1.03541	Rpl18a	1.46575e-08	-0.0978093	Gsta4	2.66262e-109	1.49267	2010111I01Rik	3.93153e-08	2.88711
32	Edf1	0	0.948543	Ppp1r14c	0	3.6649	Fam162a	4.21402e-290	1.12363	Txn1	0	0.944398	Ncl	0	1.61417	PISD	0	1.9799	H2-Ab1	5.12002e-179	2.47661	Rpl30	2.44853e-66	0.359389	Ostc	2.26336e-137	1.3073	Rps3	2.25182e-08	-0.28273	Avpi1	4.08328e-107	1.13235	Serinc1	4.35397e-08	2.09967
33	Rpl10a	0	0.772621	Lpcat1	0	3.27434	Vegfa	3.28887e-287	1.44411	Ncl	0	1.42777	Ppa1	0	1.79381	Lpcat1	0	2.19624	Abca3	2.89998e-173	1.76131	Rpl39	1.95112e-63	0.443267	Cldn3	2.29906e-137	1.11498	Actb	2.43612e-08	-0.0511795	Pdia6	6.17126e-106	1.18707	Aplp2	5.1072e-08	1.64569
34	Nedd8	0	0.935887	Mid1ip1	0	3.34443	Tpi1	1.63923e-283	0.977941	Gipc2	0	1.72995	Cltb	0	1.57771	Trp53inp2	0	2.12412	Lars2	2.87395e-163	2.52055	Hdgf	7.77693e-63	0.685173	Oaz1	1.73959e-135	0.637518	Ppia	5.74562e-08	-0.189543	Trf	8.16706e-106	3.12219	Stmn3	5.80967e-08	11.3667
35	Sumo2	0	0.969817	H2-Ab1	0	4.1379	Eif3h	5.8117e-279	0.717314	Rpl32	0	0.758894	Ndufa4	0	1.03156	Rps29	0	0.827167	Lamp3	1.69482e-157	2.00922	Rplp0	2.7727e-61	0.470435	Fbp2	3.57292e-135	1.97298	Rplp2	1.41125e-07	-0.316699	Aig1	2.92487e-105	1.53664	Calca	5.80967e-08	12.7283
36	Cks1b	0	1.6106	Matn4	0	3.90502	Ndrg1	4.84589e-277	1.85365	Rpl17	0	0.749592	Hsp90aa1	0	1.23404	Gstt1	0	2.42191	Nckap5	9.18745e-154	2.46319	Rps16	3.55591e-61	0.453979	Sec11c	1.47753e-134	1.38872	Gnb2l1	4.93424e-07	-0.373244	Manf	1.02759e-102	1.3238	Resp18	5.80967e-08	12.4608
37	Eif5a	0	1.00589	Abca3	0	2.86361	Rpl28	4.84589e-277	0.643684	Ddx39	0	1.6876	Tspan8	0	1.83403	Tfrc	0	1.85575	Rbpjl	1.96698e-149	2.92092	Gnb1	1.16994e-60	0.590249	Atp5o	1.0495e-133	1.05812	Rpl26	4.98848e-07	-0.254159	Ssr2	8.63664e-101	1.10392	Scg5	5.86248e-08	10.189
38	Fkbp1a	0	1.01585	Chil1	0	5.13624	Malat1	2.03845e-274	1.04827	Eif5	0	1.17916	Rps14	0	0.642087	Tc2n	0	2.1968	Atp8a1	2.37689e-148	1.46448	Lasp1	1.94269e-60	1.01555	Atp5f1	3.05346e-129	0.886387	Rps11	7.48629e-07	-0.213512	Ppib	6.49696e-99	0.835451	Ndufa1	5.86248e-08	1.67887
39	Tnfrsf12a	0	1.3816	mt-Nd3	0	2.45367	Bhlhe40	3.07544e-274	1.35823	Rps2	0	0.924339	Actb	0	1.17726	Tcn2	0	2.45713	Chchd10	6.4288e-140	1.31278	Rpl32	5.56324e-58	0.475348	Icam1	4.67406e-129	1.47536	Rpl24	1.28817e-06	-0.202812	Tmed9	8.25956e-98	1.01606	Ubc	6.04088e-08	1.45574
40	Snrpd1	0	1.31508	Kcnj15	0	4.6292	Ndufa6	1.1496e-272	0.809044	Ppa1	0	1.55819	Rpl14	0	0.869333	Psme1	0	1.43866	H2-Eb1	5.99431e-137	2.25319	Rplp1	9.98146e-58	0.347844	Pmvk	6.77525e-129	1.52141	Rpl13	3.17749e-06	-0.228102	St3gal5	2.39978e-97	2.43807	Id4	7.20012e-08	7.54971
41	Cfl1	0	0.941203	Dram1	0	2.78653	1810037I17Rik	7.33619e-266	0.855898	Krt7	0	2.1461	Ccnd1	0	1.66636	Ppp1r14c	3.95294e-307	2.18501	Rnase4	6.56176e-137	1.94971	Cbx3	8.40151e-56	1.03553	1110008F13Rik	1.54142e-127	1.08244	Rpsa	3.9406e-06	-0.0942926	Smdt1	5.37434e-96	0.966013	Tmed3	8.488e-08	1.67977
42	Clic1	0	1.08346	Tmem243	0	3.04732	Rpl35a	1.61119e-263	0.454806	Eif6	0	1.47468	Tuba4a	0	1.68675	Lgals9	1.8049e-306	2.21098	Ptms	6.17182e-136	0.968558	Lmo7	3.98208e-55	0.933515	Etfb	1.94333e-127	1.31979	Rps18	4.68662e-06	-0.286999	Iqgap2	8.81437e-95	2.19143	1500009L16Rik	8.488e-08	4.74553
43	Rpsa	0	0.83593	Atp8a1	0	2.41767	Npepps	1.61119e-263	1.16399	Rpsa	0	0.908418	Lsm6	0	1.57789	Gm10076	1.95015e-305	1.60272	Irx1	2.41075e-126	1.96772	Serf2	4.03742e-53	0.338025	Krtcap2	1.94333e-127	0.936087	Ftl1	5.75594e-06	-0.116524	Anxa1	9.89729e-94	1.33641	Tnrc6b	9.77979e-08	2.10306
44	Msln	0	1.77182	Gas6	0	4.41644	Ptges	8.76213e-255	1.22027	Rplp2	0	0.670808	Itga6	0	1.80095	Adssl1	2.83808e-304	1.83383	Snhg11	2.44814e-123	2.73879	Rps27a	7.03735e-53	0.387209	Ldha	6.92602e-127	1.22893	Rps14	1.08528e-05	-0.312659	Sec61g	6.44621e-93	0.859246	Ttc3	1.16771e-07	1.82957
45	Hint1	0	0.906831	Cat	0	2.93313	Egln3	1.06815e-254	2.20594	S100a10	0	1.32797	Rps27l	0	1.1512	Slc34a2	4.80142e-303	3.12865	Lpcat1	1.42138e-115	1.55285	mt-Nd1	1.02382e-50	0.386047	Tmem37	2.9634e-126	2.34986	Cox8a	2.08067e-05	-0.380882	Pcolce	4.44157e-92	2.36095	Ubb	1.2102e-07	1.2608
46	Psmb2	0	1.04807	Prnp	0	2.39821	Nsa2	3.39946e-250	0.818395	Eef1b2	0	0.884616	Txn1	0	0.997431	Fgfr2	1.10208e-299	1.98861	Npw	1.34472e-111	2.00332	Ppp1r14b	4.15142e-49	0.823733	Lsm4	5.40826e-126	1.32201	Rpl34	3.45583e-05	-0.387945	Pomp	6.93696e-92	0.974337	Tuba1a	1.43892e-07	3.03028
47	H2afz	0	1.09571	Zfp36	0	3.09779	Gm10076	2.16767e-245	1.12752	Anxa3	0	1.16748	S100a10	0	1.51943	H2-D1	1.58828e-299	1.20298	Chil1	1.34491e-106	2.04553	Rps26	1.05716e-48	0.356439	Cox5a	8.23355e-125	0.941846	Rps15a	6.8026e-05	-0.376402	Atp5f1	4.1973e-91	0.818504	Kmt2a	1.72499e-07	1.79007
48	Pdlim7	0	2.02271	Slc39a8	0	3.10585	Rpl22	3.36002e-239	0.518595	Hsp90aa1	0	1.09748	Rps12	0	0.707204	Ptprf	1.01513e-298	1.43231	Ccdc141	1.73169e-105	1.94294	Tmsb4x	1.60173e-48	0.508476	Hdc	3.31391e-124	2.50131	Rps7	0.000152975	-0.411659	Bpifa1	1.80853e-89	5.78082	Ctsb	1.72499e-07	1.4496
49	Arpc1b	0	0.995452	Snx25	0	3.23589	Rps27	1.89474e-237	0.693848	Eif3c	0	1.12784	Eif4g2	0	1.223	Arg2	1.88733e-298	2.36466	Mettl7a1	2.11347e-99	1.88933	Rps10	6.76319e-48	0.363692	Psmb5	1.54687e-123	1.08188	Rpl27a	0.000263439	-0.281962	Taf10	8.47769e-89	0.978135	Khdrbs3	1.94627e-07	5.53689
50	Psmb6	0	0.97018	Scd1	0	3.90218	Rps29	4.37145e-237	0.537268	Sdcbp2	0	1.84154	Ndrg1	0	2.17396	Ndufa3	4.34182e-298	1.39961	Nkx2-1	2.2185e-98	1.27744	Gng5	2.22509e-46	0.389921	Ndufb9	1.84343e-123	0.940767	Eef1a1	0.000298299	-0.226792	Spp1	8.00033e-87	2.42555	Msi2	2.18641e-07	2.26907
51	Igfbp4	0	2.12469	Lrrk2	0	3.47088	Rpl37a	1.29587e-234	0.477053	Tuba1c	0	1.69474	Lmna	0	1.51397	Aox3	1.86357e-297	2.77642	Scd1	1.12108e-95	1.59615	Rpl7a	5.94351e-46	0.289101	Ndufab1	5.2365e-123	1.06276	Serf2	0.000304554	-0.314084	Mydgf	3.16478e-86	1.11282	Mast4	2.39791e-07	2.21923
52	Chic2	0	1.19148	Emb	0	2.66133	Rpl23	1.56867e-234	0.485411	Ddx21	0	1.77033	S100a11	0	1.43366	Rpl37a	8.24906e-296	0.666144	Gsap	2.25181e-92	2.16063	Rps5	3.99277e-45	0.340844	Mydgf	5.18322e-122	1.22142	Rplp0	0.0006965	-0.342116	Enah	1.78471e-85	2.31846	Pcsk1	2.82885e-07	12.8018
53	Lgals1	0	2.39398	Ahcyl2	0	2.76908	Clu	5.5787e-232	1.84239	Cycs	0	1.29578	Esd	0	1.50731	Cebpa	2.20547e-290	1.80408	Exosc7	8.247e-92	1.25497	Actn4	7.71147e-44	0.622068	Atp5c1	1.51708e-121	0.955223	Rps19	0.000916339	-0.343286	Sub1	3.03468e-84	0.858323	Romo1	3.04484e-07	1.3032
54	2700094K13Rik	0	1.13778	Fgfr2	0	2.99926	Pfkp	6.19184e-224	1.58226	Bzw1	0	1.33721	Psat1	0	2.2048	Psmb8	1.44328e-287	2.42044	Atp11a	3.71785e-90	1.38934	Rpl17	4.10577e-43	0.295727	Ptma	1.34812e-120	0.763127	Rpl41	0.00133056	-0.210607	Gabrp	4.56064e-84	3.07489	Tspan3	4.2246e-07	1.96491
55	Cdk4	0	1.12314	Adgrf5	0	2.55531	Ier3	3.8674e-223	1.10724	Rps12	0	0.62636	Rab21	0	1.73622	Uqcr10	1.94728e-287	1.02593	Nav2	3.33698e-89	2.35176	Mbnl1	5.02106e-42	0.913677	Atp5g2	4.24694e-120	0.827277	Cox6b1	0.00185328	-0.230547	Ldha	2.98542e-83	1.1767	Kcnq1ot1	5.74355e-07	2.1173
56	Swi5	0	0.842245	Scgb1a1	0	3.28856	Spint2	9.66401e-222	0.495602	Rpl5	0	0.763627	Ldha	0	1.41585	Ptgs1	2.90569e-287	2.50964	Ager	4.3468e-89	1.3366	Prelid1	5.54025e-42	0.640094	Lbp	9.75641e-119	1.6916	Rpl30	0.00286554	-0.428371	Gsto1	1.82016e-81	1.50663	Espn	6.23443e-07	4.53041
57	H3f3a	0	0.618422	Gde1	0	2.40792	Nupr1	7.97462e-212	1.27288	Hint1	0	0.994489	Ptges3	0	1.30488	Grina	3.39069e-286	1.81216	Napsa	9.67366e-89	1.75007	Cdh1	8.17536e-42	0.677336	Cks1b	2.33573e-118	1.53567	Rpl8	0.00319185	-0.306473	Selenbp1	2.43547e-80	1.56172	Sptssa	6.72266e-07	1.96587
58	Dad1	0	0.86481	Sftpd	0	2.85765	Rbpms	9.21345e-212	0.910619	Rps3	0	0.683599	Odc1	0	1.88338	Secisbp2l	2.82302e-284	1.85263	Myh14	1.35627e-83	1.5346	Mal2	1.24398e-41	0.959543	Snx7	3.02763e-118	1.48196	Pkm	0.00397479	0.0165741	Ebp	6.21486e-80	1.45923	H3f3a	7.87053e-07	0.899185
59	H3f3b	0	0.609422	App	0	1.83569	Ndufa7	5.62447e-210	0.593903	Hspd1	0	1.40598	Gls	0	1.58975	Bst2	1.19722e-283	2.06044	Tmem243	4.22263e-82	1.43698	Rpl12	1.31754e-40	0.451854	Psma3	1.43836e-116	0.937473	Rps21	0.00629985	-0.387637	Hsp90b1	1.07184e-79	0.978948	Atp6ap2	8.30857e-07	1.87593
60	Rpl3	0	0.596978	Epas1	0	2.82349	Serf2	1.60002e-208	0.42817	Arpc1b	0	1.10034	Serbp1	0	1.16601	Pmvk	6.67697e-283	1.75479	Akap13	6.42912e-82	1.27043	Tma7	1.38109e-40	0.451554	Atp5b	4.21067e-116	0.793025	Rplp1	0.00669391	-0.335735	Cd14	8.36011e-77	1.74701	Ei24	1.09122e-06	1.88611
61	Gm8730	0	0.674122	Scp2	0	2.08784	Igf1r	5.84962e-207	1.46614	Ppp1r14b	0	1.48067	Procr	0	2.73737	Ndufc1	6.27859e-278	1.15808	Rsrp1	1.12565e-80	0.833497	Actg1	5.8553e-40	0.488904	Atp5g3	5.81355e-115	0.935698	Cox4i1	0.00766234	-0.428232	Atp5j	1.11078e-76	0.759241	Limch1	1.09122e-06	4.10941
62	Pomp	0	0.927888	mt-Nd4	0	1.34444	Aldoc	6.36572e-206	1.80986	Plaur	0	1.71464	Arpc2	0	1.13873	Ctsd	2.32004e-273	1.32779	Nrp1	4.76029e-79	1.50387	Rpl10a	1.20694e-39	0.325967	Nme1	4.51284e-113	1.32406	Lgals1	0.00766815	0.968125	Uqcrb	1.88286e-74	0.787069	Ttc28	1.09122e-06	5.21041
63	Snrpd3	0	1.21442	Iqgap1	0	1.50163	Rbm39	6.1918e-205	0.678753	Mtap	0	1.56942	Cmpk1	0	1.41531	Atox1	3.76351e-269	1.07193	Ddx5	1.55105e-78	0.565844	Rbms1	1.50787e-39	0.577337	Spcs2	1.11258e-110	0.992683	Atpif1	0.00938735	-0.204604	Tmem176b	1.10277e-73	1.03533	Nptn	1.18614e-06	1.70835
64	Anxa5	0	1.07521	Fasn	0	2.53954	Pold4	1.44495e-201	1.29678	Rps13	0	0.697077	Gsn	0	1.63133	Scd2	3.01338e-268	1.37812	PISD	1.15039e-76	1.64055	Rps7	3.05366e-39	0.29292	Ssr4	1.95202e-109	0.949162	Rpl9	0.0109643	-0.456804	H3f3a	3.2205e-73	0.61098	Cnn3	1.18614e-06	2.16024
65	Ly6c1	0	1.42048	Cxcl15	0	3.74789	Eif4b	1.15785e-200	0.856841	Ctsl	0	1.67404	Cap1	0	1.69978	Lamp1	4.71335e-268	0.996656	Egfl6	3.67461e-74	1.57794	Cdv3	4.39275e-39	0.872149	Atp5d	2.75311e-109	0.750915	Rpl18	0.0123688	-0.405412	Tspan13	1.24458e-72	1.77913	Lrp11	1.18949e-06	5.45679
66	Rps4x	0	0.582083	Jun	0	2.39477	Ctsl	2.33325e-200	1.03274	Nhp2	0	1.46441	Rps6	0	0.873029	Tapt1	1.01663e-267	2.86021	Socs2	4.69527e-73	1.25533	Ybx3	4.42941e-39	0.708138	Ifi30	2.75311e-109	1.41718	Rpl7	0.0145322	-0.469092	Spcs2	1.40535e-72	0.898567	Tspan13	1.19406e-06	3.77589
67	Hmgn1	0	0.846915	Spry1	0	2.83081	Rps21	2.83394e-198	0.437858	Gnb2l1	0	0.723465	Nme1	0	1.60364	Soat1	4.92888e-266	1.71518	Fasn	2.86387e-70	1.1004	Hmgn1	1.18354e-38	0.416945	Psmb4	1.93469e-106	0.951057	Rpl3	0.0148076	-0.450974	Rexo2	2.20638e-72	1.124	Gnas	1.33304e-06	0.913807
68	Gsto1	0	1.38426	Ldhb	0	3.30369	Ankrd37	3.90354e-197	1.77073	Gm8797	0	1.61605	Hnrnpf	0	1.16703	Uqcr11	4.70034e-264	0.876077	Lrrk2	2.94212e-70	1.74315	Msn	1.42693e-38	0.761886	Manf	5.7218e-105	1.18053	Rpl12	0.0156605	-0.329312	H2afz	4.98546e-72	1.01572	Nrxn1	1.36371e-06	11.778
69	Ran	0	1.2213	Acot1	0	3.71562	Rps5	4.14429e-194	0.500944	Timp2	0	1.38258	Eif5a	0	1.12812	Isg15	9.75476e-261	3.26045	Ppp1r9a	9.4337e-70	1.75274	Hnrnpa1	4.58295e-38	0.596614	Rpl29	2.65805e-104	0.715917	Rpl7a	0.0185207	-0.489782	Timm10b	7.31891e-72	1.10335	Spock3	1.37058e-06	10.8609
70	Krt8	0	1.18031	Atp11a	0	2.56248	Epcam	3.52865e-193	0.769976	Tnfrsf12a	0	1.45049	Btf3	0	0.865341	2010107E04Rik	4.46017e-259	1.04272	Mid1ip1	3.2794e-69	1.29861	Rock2	7.45609e-38	0.919843	Mif	4.07767e-104	1.2121	Gnas	0.0242047	-0.430491	Ly6c1	7.31891e-72	1.3561	Egfr	1.65799e-06	4.56411
71	Ndufab1	0	0.94455	Acly	0	2.15904	Mfge8	8.17068e-193	1.14601	Sfn	0	1.71998	Banf1	0	1.38448	Cox7a2	2.64129e-253	0.838094	Cxcl15	1.55621e-68	1.7837	Ptges3	7.96655e-38	0.690945	Scd2	4.95671e-104	1.16021	Rpl13a	0.0312529	-0.428964	Sprr2a3	7.86074e-72	3.70106	Ube2b	2.31349e-06	1.20259
72	Rras	0	1.23976	Rgcc	0	3.13007	Neat1	9.8407e-193	0.94945	Eif2s1	0	1.37483	Vasp	0	1.35627	Hibadh	1.23537e-246	1.44886	Rbm39	8.07919e-68	0.654204	Rpl13	1.62607e-37	0.238266	Ppdpf	3.40225e-102	1.10613	Rpl14	0.0337213	-0.440503	Pebp1	8.5754e-72	0.85327	Snap25	2.45422e-06	6.49051
73	Pebp1	0	0.88858	Azin1	0	2.49829	Pafah1b3	3.04454e-191	0.835605	Arpp19	0	1.05746	Tomm20	0	1.22551	Ndufa6	4.08543e-246	1.00882	Ces1d	8.97051e-67	1.50841	Fam107b	2.35117e-37	1.07995	Elovl1	2.02248e-101	1.566	Rpl4	0.0350575	-0.506895	Mdh1	2.79418e-71	1.00566	Cirbp	2.46934e-06	2.18188
74	Gzme	0	2.63166	Dusp1	0	2.6113	Cda	5.19286e-190	1.31702	Rps27l	0	0.980282	Hsp90ab1	0	0.842964	Lamp3	5.82284e-246	2.01758	Swt1	2.62557e-65	1.27646	S100a6	3.91705e-37	1.89596	Rpl11	4.2551e-101	0.555439	Rps26	0.0386435	-0.46117	Pglyrp1	3.7661e-71	1.58166	Tmem158	2.49647e-06	5.00081
75	Abracl	0	1.07624	Atp1b1	0	1.96971	Pgk1	1.20819e-189	1.82065	Npm1	0	1.27302	Epha2	0	1.53622	Tmem256	1.39117e-240	1.07678	Arhgap31	1.2088e-64	2.5334	Nedd4	4.21223e-37	0.467229	Isyna1	1.00597e-100	1.59955	Bsg	0.0477991	-0.151878	Fkbp2	1.39316e-70	0.98051	Arl4a	2.93428e-06	3.30198
76	Cdc42ep5	0	1.46907	Bex4	0	2.86218	Cox7c	3.45045e-189	0.517541	Tma7	0	1.04998	Actg1	0	1.0283	Muc1	1.96985e-239	1.42113	Cox6a2	2.54192e-64	2.41399	Myh9	3.12916e-36	0.744834	Lrg1	1.59738e-100	2.50024	Rps6	0.0554819	-0.457573	Lsm4	3.70195e-70	1.05957	Pigp	3.11365e-06	2.04355
77	Psma3	0	0.868723	Acoxl	0	4.16892	S100a14	9.10043e-189	1.28437	Ccnd1	0	1.39993	Gpx2	0	1.90006	Lcp1	2.25653e-239	1.81989	Myo5c	2.8663e-64	1.56992	Pam	4.46414e-35	1.50886	Atp5h	1.07345e-97	0.681818	Fn1	0.0661281	0.66172	Por	4.72197e-70	1.18711	Tmem176a	3.34795e-06	1.48463
78	Pgls	0	0.966138	mt-Nd2	0	1.34714	Arpc2	5.66578e-188	0.68647	Rpl8	0	0.638351	Srsf2	0	1.24409	Nkd1	5.90569e-237	2.43976	Tle2	1.79086e-63	2.70517	Gnai2	2.76253e-34	0.382825	Snrpb	2.56438e-97	0.931873	Rps27	0.076506	-0.336141	Sdf2l1	2.11023e-69	1.44672	Dctn6	3.4517e-06	2.28771
79	Pkm	0	1.17208	Prrg3	0	4.18403	Cldn4	9.18153e-187	1.12069	2200002D01Rik	0	1.48619	Gm10076	0	1.52983	Smim22	3.7713e-236	1.32732	Luc7l2	7.75928e-62	0.86508	Homer2	2.81843e-33	1.00318	Sel1l	5.73027e-97	1.63183	Cox7c	0.0877021	-0.359918	Sec11c	9.19083e-69	1.06793	Armcx3	3.80707e-06	2.94668
80	S100a11	0	1.09239	Bambi	0	4.03127	Serpine1	1.11063e-186	2.57781	Myl7	0	2.12869	Mboat1	0	1.82667	Abca3	2.76981e-235	1.56898	Azin2	2.123e-61	2.58328	Tmsb10	5.58639e-33	0.644121	Cope	1.04203e-96	1.13937	Eef1b2	0.0907172	-0.510597	Oaz1	1.17036e-67	0.525579	Ptprn	3.92487e-06	3.50021
81	Sumo1	0	0.949238	Foxp1	0	2.01706	Cdkn2a	1.49412e-185	1.27367	Set	0	1.1833	Slc35d1	0	2.0414	Sftpc	1.15086e-234	4.94864	Car8	7.18257e-61	1.2533	Rpl22l1	8.10661e-32	0.314874	Fkbp4	8.54929e-96	0.981403	Aldoa	0.0949019	-0.0718297	Psmb4	8.84191e-67	0.834597	Rsrp1	4.09513e-06	1.36634
82	Cdkn2b	0	1.47778	Lrp2	0	3.28792	Basp1	4.51092e-185	1.28609	Tuba1b	0	1.47772	Anp32b	0	1.35609	Atp1a1	2.13408e-234	1.14569	Grb14	1.67889e-60	1.3881	Rpl23	1.80945e-31	0.288783	Cox7a2	1.34391e-95	0.677034	Rps27a	0.101031	-0.373376	Muc4	4.47505e-66	2.63627	Lrpap1	4.30765e-06	2.08299
83	Rpl18a	0	0.486803	Irx2	0	2.48467	Qsox1	4.93158e-185	1.22324	Anxa10	0	1.91239	Eif4e	0	1.44878	Rps28	3.29874e-234	0.763221	Egr1	2.47021e-60	1.51049	Tpm4	1.36869e-30	0.492224	Calr	2.95163e-94	0.939587	Rpl17	0.104347	-0.454281	Aspa	1.54582e-65	4.70399	Hspa4l	4.40284e-06	2.40971
84	Cd81	0	0.963539	Ptprf	0	1.88385	Ghitm	1.77968e-184	0.806939	Tomm5	0	1.33914	Cct8	0	1.34436	Atp5k	6.34392e-234	1.09734	Npc1	3.58935e-60	1.54331	Rpl4	2.55135e-30	0.202601	Timm13	1.04863e-93	0.858522	Tceb2	0.114265	-0.351732	Pgp	2.16837e-65	1.13966	Rbfox2	4.45411e-06	2.01348
85	Arl4c	0	1.38904	Atf3	0	3.13759	Sdc1	3.78566e-184	0.631189	Nop56	0	1.58099	Gnb1	0	1.01052	Ndufa7	6.47494e-234	0.856804	Elovl1	2.13953e-59	1.05495	Lamc2	6.36054e-30	0.833252	Cdc20	1.9989e-93	2.53167	Ctla2a	0.137073	2.29274	Ndufb8	2.78261e-64	0.881338	Gstm5	5.05121e-06	2.9952
86	Nhp2	0	1.21548	Errfi1	0	1.9682	Pfkl	7.29302e-184	0.950151	Tomm20	0	1.10936	Pdcd6	0	1.31479	mt-Co2	2.29836e-232	0.629687	Arhgef38	3.97425e-59	1.89518	Lpp	7.6452e-30	0.842423	Erh	4.53937e-93	1.10863	Tff2	0.140741	3.50734	Hspa5	2.15953e-63	0.94826	Chgb	6.07556e-06	11.1111
87	Taf10	0	0.875906	Irs2	0	3.33278	Vmp1	2.3143e-182	0.696293	Cct2	0	1.13373	Dynll1	0	0.983827	Ndufv3	5.41456e-231	1.17788	2900060B14Rik	8.04556e-58	4.22692	Rps8	8.8796e-30	0.216404	Hspa5	6.48484e-92	0.948587	Rpl21	0.175564	-0.473064	Isyna1	6.5928e-63	1.39564	Cpq	6.18993e-06	3.47623
88	Gng5	0	0.68616	Nkd1	0	3.25994	Hilpda	2.4386e-182	1.73829	Cdc42ep5	0	1.52327	Ak2	0	1.52974	Cox8a	6.23187e-230	0.695944	Iqgap1	1.01694e-57	0.5532	mt-Nd4	2.15022e-29	0.294051	Swi5	1.89203e-91	0.80803	Spp1	0.223275	0.443894	Atp5j2	3.07098e-62	0.661145	Nenf	6.31747e-06	1.27486
89	Rps11	0	0.594273	Atp6v1c2	0	3.00924	Lama5	1.17285e-181	1.05939	Ly6c1	0	1.57657	Homer2	0	1.67925	Dhrs7	3.07021e-229	1.90421	Nkd1	2.5979e-57	1.69064	Rpl37	2.80937e-29	0.240903	Col18a1	2.16056e-91	2.45316	Hint1	0.25059	-0.370952	Ddost	1.10005e-61	0.937604	Snhg18	6.64703e-06	3.6867
90	Stmn1	0	1.34543	Nfkbiz	0	3.44036	Myl12b	1.59888e-180	0.602733	Rpl14	0	0.716712	C1qbp	0	1.43713	Rpl37	6.31206e-228	0.644491	Gm26825	5.65431e-57	3.55417	P4hb	5.43425e-29	0.519919	Ddost	1.92239e-90	1.03244	Rpl10a	0.270094	-0.425095	Atp5g2	2.09158e-61	0.685956	Sgce	6.64703e-06	3.67255
91	Crlf1	0	1.89397	Iah1	0	2.52194	Rps16	7.17147e-180	0.519535	Eif5a	0	1.01646	Erh	0	1.40769	Atp6v1c2	5.00177e-226	1.96597	Zdhhc3	1.17321e-56	0.979712	Rpl9	7.90273e-29	0.209542	H3f3a	5.51295e-90	0.568542	Txn1	0.335514	-0.508058	Dnajb11	5.45085e-61	1.06627	Ginm1	7.75824e-06	2.28459
92	Rtn4	0	1.10005	Slco4c1	0	3.25395	Mxi1	1.11143e-179	1.52955	Rpl28	0	0.724811	Rac1	0	1.11177	Ucp2	2.80936e-225	1.18664	Kcnc3	2.07282e-55	1.70653	Shfm1	1.06375e-28	0.239385	Tubb2a	7.14234e-90	2.25027	Gapdh	0.549765	-0.0896165	Ndufa4	4.72407e-60	0.671648	Igfbp5	8.33523e-06	7.59321
93	Eif6	0	1.11944	Hexim1	0	2.98663	Higd2a	4.22206e-177	0.766236	S100a16	0	1.39235	Psma2	0	1.15028	Sftpb	6.09007e-225	1.926	Lpin2	8.40405e-55	1.139	Setd8	1.26124e-28	0.790497	Psmb2	9.40896e-90	0.917884	Spink4	0.608817	5.13154	Btg2	1.18791e-59	1.08813	Ppp3ca	1.16301e-05	1.29221
94	Rnaseh2c	0	1.11242	Lmo4	0	2.22763	Itm2b	5.27641e-177	0.665755	Plpp2	0	1.28618	Dtymk	0	1.54421	1500011K16Rik	4.6439e-224	1.49855	Dram1	4.52302e-54	1.02812	Pcbp2	1.41247e-28	0.357074	Ddt	1.11916e-89	1.09526	Krt8	0.624694	-0.22323	Mrpl54	2.5107e-59	0.936495	Malat1	1.21313e-05	1.40035
95	Anxa3	0	0.94329	Egr1	0	3.35904	Ly6e	1.69535e-176	0.645435	Polr2f	0	1.12175	Ier5	0	1.62246	Unc119	5.67027e-223	1.72703	Foxp1	1.71472e-53	0.922268	Psca	1.46776e-28	0.890523	Acadl	1.177e-89	1.077	Krt19	0.700718	0.0434329	Rbm3	2.75617e-58	0.953164	Srp14	1.21313e-05	1.1059
96	Cldn7	0	0.867863	Slc15a2	0	3.9306	Eef1a1	9.33642e-175	0.329817	Tpm3	0	1.04342	Uchl3	0	1.58165	Tmem243	6.0095e-222	1.52468	Acoxl	1.76495e-53	1.80094	Csde1	1.85582e-28	0.561816	Tuba1b	3.9037e-89	1.24073	Cxcl10	0.764828	2.23247	Syne4	1.35031e-57	2.9254	Zfp148	1.45942e-05	1.53474
97	Rps3	2.92384e-307	0.56186	Npc1	0	2.53779	Fn1	1.52183e-174	1.44864	Gm42835	0	2.22193	Prdx1	0	1.0387	Serpinf1	1.55256e-220	4.22825	Adrbk2	6.55921e-52	1.92023	Cgnl1	2.70818e-28	0.905779	Rgcc	4.2544e-89	1.47534	Rps17	0.867423	-0.519805	Uqcc2	2.20156e-57	0.86966	Agfg2	1.45942e-05	2.23101
98	Cyba	1.52011e-305	1.17384	Soat1	0	2.23066	Ctsb	9.11494e-174	0.709173	Anp32b	0	1.20953	Phc2	0	1.39029	Smim1	3.04097e-219	2.21315	Gm26917	7.24275e-51	2.28196	Itga6	4.74752e-28	0.842568	Pqlc1	7.71811e-89	1.55758	Dcn	1	2.92723	Krt7	2.38142e-57	1.53611	Tmem176b	1.68225e-05	1.25674
99	Vdac2	2.42549e-305	0.884804	Gem	0	6.01385	Rnf181	1.46448e-173	0.898759	Rbm3	0	1.17906	Rpl13a	0	0.696318	Dcxr	4.80983e-218	1.75008	Sepp1	1.50722e-49	1.19662	Cd2ap	5.87501e-28	0.683182	2700094K13Rik	5.37413e-88	1.01851	Mtmr7	1	2.48262	Sat1	8.85904e-57	0.944541	Sod2	1.78415e-05	1.58585
100	Psmd8	8.34258e-305	0.969892	Ddx5	0	1.18017	Rpl6	1.29128e-172	0.387167	Esd	0	1.25668	Snrpe	0	1.1279	Ndufa1	8.32425e-218	1.21128	Jund	5.6238e-49	0.611979	Rps3a1	7.21495e-28	0.228329	Ran	1.72809e-87	1.13152	Dmbt1	1	2.58262	Tmsb4x	3.62796e-56	0.688058	Thbs1	1.79396e-05	2.4433
101	Txnl1	1.01236e-304	0.986974	Ang	0	3.33369	Pttg1ip	2.66153e-172	0.959983	Cdk2ap1	0	1.42232	S100a14	0	1.95521	Ckmt1	1.02055e-217	2.00232	Hp	2.63721e-48	1.0133	Actn1	7.92983e-28	0.728847	Psma7	1.30342e-86	0.875594	Rps12	1	-0.476802	Aldh1a7	3.69364e-56	1.51384	Ost4	1.88136e-05	1.10265
102	Cnn3	5.95172e-304	1.82952	Tsc22d3	0	3.47676	Cmc1	6.82286e-171	1.09745	Rps10	0	0.586367	Ftl1	0	0.894009	Tcea3	3.04914e-217	1.84323	Thbs3	2.0495e-45	2.79352	Eif3a	1.00719e-27	0.418944	Rps4x	1.51891e-86	0.555191	Acta1	1	2.3043	Dad1	8.14333e-56	0.71683	Emc7	2.19868e-05	1.37622
103	Sox4	9.97377e-304	1.1061	Ccdc141	0	2.66749	Sars	5.2888e-169	0.919572	Uchl3	0	1.3957	Bzw1	0	1.31989	Bcl2a1b	1.33416e-215	3.04866	Mlc1	2.92202e-45	1.63141	Gpx1	1.26519e-27	0.266802	Ndufs6	1.75578e-86	0.824516	Scgb3a1	1	1.61812	Dnajc3	1.70225e-55	0.99041	Rbbp6	2.35445e-05	1.44151
104	Dynll1	2.24455e-302	0.751851	Sec14l4	0	3.91016	Uba52	1.67425e-167	1.22317	Knop1	0	1.38001	Rps26	0	0.800479	Lrp2	6.92377e-212	1.93394	Gprin3	2.40321e-44	2.40248	Rps11	4.94859e-27	0.311305	Tecr	2.45779e-86	0.957546	Vim	1	1.2798	Cisd1	5.09126e-55	0.934171	Akap11	2.59669e-05	2.16964
105	Ranbp1	2.37467e-302	1.17899	Chchd10	0	1.8203	Krt19	5.00537e-166	1.17196	Snrpg	0	1.17083	Tinagl1	0	1.4726	Avpi1	2.10019e-210	1.02461	Enpep	7.54283e-44	1.4441	Npm1	1.6609e-26	0.478327	Emc6	4.65965e-86	0.800941	Sncg	1	4.95864	Mgst2	9.81428e-55	1.96738	Runx1t1	2.62914e-05	13.4693
106	Psma7	3.71924e-301	0.885181	Arhgef38	0	3.22165	Fndc3a	1.95753e-164	1.28199	Rps20	0	0.596064	Hspe1	0	1.16002	Ifitm3	1.82347e-209	2.90694	Chka	7.78215e-44	0.803977	Ahnak	7.04759e-26	0.744449	Hddc3	5.42291e-86	1.56864	4631405K08Rik	1	2.65626	Aqp4	1.08257e-54	2.80371	Hadhb	2.6433e-05	1.97104
107	Sdc1	1.0259e-300	0.760781	Stat3	0	2.09003	Pkm	5.97284e-164	0.914601	Nap1l1	0	1.13006	Id1	0	1.73184	Fabp5	3.9294e-207	1.5288	Matn4	1.95996e-43	1.3925	Rplp2	7.57526e-26	0.195588	Ebp	1.20471e-85	1.59915	Gm15848	1	2.12451	Cox8a	3.82317e-54	0.528496	Prkar2b	2.6433e-05	4.55727
108	Litaf	1.53169e-296	1.24758	Tob2	0	2.89672	Rhoa	2.06435e-163	0.584476	Ralgps2	0	1.52205	Plpp2	0	1.39756	Rab27a	2.81529e-206	1.88472	Tns1	2.11168e-43	1.40049	Rpl35a	2.51829e-25	0.170904	Ndufb5	2.53861e-84	0.804874	Trp63	1	2.22497	Atp5o	4.40487e-54	0.762087	Scg2	2.6433e-05	11.2623
109	Tmem176b	2.46958e-296	0.942758	Pi4k2b	0	1.8149	Ddah2	3.45726e-163	1.16376	Clic1	0	1.05582	Adss	0	1.35609	Rpl39	4.74996e-206	0.690363	Ramp1	7.00469e-43	1.25003	Actr2	1.74421e-24	0.950241	AU021092	2.63474e-84	1.57811	Otop3	1	3.86619	Minos1	4.65119e-54	0.739328	Shfm1	2.65596e-05	0.942302
110	Snrpb	1.0546e-295	0.867646	Rasl11a	0	3.34558	Lgals3	2.37251e-161	1.11263	Rtn4	0	1.251	Cycs	0	1.27721	Abcd3	6.86154e-206	1.31597	Kmt2e	2.23516e-42	0.95976	S100a14	3.2784e-24	0.821575	Fkbp2	1.59846e-83	0.964368	Upk3a	1	4.09373	Pmm1	5.15171e-54	1.32357	Ddc	2.82235e-05	8.99904
111	Nme1	1.51787e-293	1.15677	Socs2	0	2.11453	Naca	3.0992e-161	0.497858	Ran	0	1.33195	Lrrc59	0	1.43611	Ly6c2	1.53402e-205	3.68993	Pde4d	7.43895e-41	1.8566	Hnrnpa3	1.36095e-23	0.333825	Rps27a	2.31942e-83	0.551355	Ifitm1	1	1.95074	Sdhaf1	5.36995e-54	1.64167	Atp6v0b	2.9696e-05	1.23566
112	Ssr4	1.43271e-291	0.832698	Secisbp2l	0	2.42186	Pgam1	2.62078e-153	0.88838	Ywhaz	0	0.986865	Cd63	0	0.957102	Nrp1	2.76118e-202	1.58738	Cd36	2.87355e-39	0.962623	Rpl34	1.9545e-23	0.106402	Sftpc	1.26232e-82	4.03116	BC051019	1	3.36018	Bpgm	4.536e-53	1.44516	Npdc1	2.9696e-05	1.44517
113	Spcs1	5.14049e-291	0.830091	Tgoln1	0	1.91167	Shisa5	1.01199e-152	0.927312	Serpinb6a	0	1.13948	Hspa9	0	1.21171	Gstt3	9.9103e-201	1.84581	Etv5	3.31269e-39	1.0705	Ptrf	2.07672e-23	1.09895	Tmem30a	3.69127e-82	1.05554	Col1a1	1	1.79604	Creld2	1.02845e-52	1.41755	Prox1	2.9696e-05	8.186
114	Rbm3	2.68585e-286	0.976284	Npw	0	2.72609	Capzb	2.73905e-151	0.651299	Dnajc2	0	1.41319	Rps15	0	0.817388	Atp1b1	1.46014e-200	1.22598	Atp6v1c2	5.74704e-39	1.42393	Golim4	2.30715e-22	1.16093	Ndufb11	1.26195e-81	0.756083	Gfra1	1	3.60436	Rpl36al	3.39037e-52	0.516024	Celf4	3.29929e-05	2.6661
115	Slc25a4	2.90432e-286	0.915497	Ctsc	0	1.83174	Rps26	4.86632e-151	0.490196	Hsp90ab1	0	0.737438	Eif5	0	1.1007	Tomm7	5.0779e-200	0.852258	Pnisr	2.20573e-38	1.10135	Ppp3ca	2.93642e-22	0.622496	Cox5b	1.39636e-81	0.767449	Tff3	1	4.41168	Lrrc26	3.74058e-52	2.30878	Armcx2	3.33295e-05	6.86695
116	Rpl13	1.46054e-285	0.438986	Npc2	0	1.54362	Ffar4	2.14882e-150	1.46151	Rpl4	0	0.693697	Nolc1	0	1.87393	Dpp4	1.56262e-199	1.9102	Hist4h4	2.7106e-38	5.12308	Hdlbp	1.94719e-21	0.407411	Mdh1	3.7592e-81	0.961554	Cfap206	1	3.778	Tma7	5.84316e-52	0.741974	Ankrd12	3.38436e-05	2.0706
117	Cldn4	1.8815e-285	1.31863	Cd200	0	2.68884	Rpl36a	6.05946e-150	0.41189	Timm17a	0	1.18654	Rbm3	0	1.24674	Selenbp1	6.49161e-198	1.49649	Apoc1	8.77803e-36	1.90298	Rpl36a	8.57976e-21	0.178861	Spc24	3.90017e-81	1.99455	Col8a2	1	3.51328	Stra13	5.91146e-52	1.08815	Pts	3.55061e-05	1.87814
118	Gnas	1.19479e-284	0.544248	Dapk1	0	2.6689	Eif1	1.69027e-149	0.550771	Usp16	0	1.3654	Dcun1d5	1.34414e-306	1.38238	Scamp1	9.45383e-196	1.77268	Dpp9	1.20223e-35	1.31995	Rps23	1.07338e-20	0.158858	Tmem14c	9.05633e-81	0.915355	Drc1	1	2.51985	Uqcrh	6.42024e-52	0.563389	Myeov2	4.10878e-05	1.11771
119	Prdx5	1.58327e-281	0.920059	Eif4a2	0	1.69671	Slc16a3	3.79662e-149	1.37572	Psmc2	0	1.25255	Eno1	8.96727e-305	1.45781	Ifi27l2a	1.49118e-192	5.47653	Cd200	3.93281e-35	1.31886	Mtpn	2.09535e-20	0.584321	Edf1	1.34108e-80	0.759558	Gria3	1	4.20153	Lap3	8.79263e-52	0.979105	Dnajb4	4.13744e-05	2.08052
120	Mrpl34	9.93275e-280	0.970784	Taok3	0	1.81524	Bst2	5.17177e-149	1.21475	Emp1	0	1.47926	Emg1	1.3756e-304	1.33999	Rgcc	2.03268e-192	1.63532	Sec14l4	1.18968e-34	1.91249	Pdap1	2.33366e-20	0.526095	H2afv	1.62771e-80	1.0013	Lypd8	1	3.86353	1110008F13Rik	9.55211e-52	0.782332	Spsb2	4.56675e-05	2.60035
121	Bok	9.40719e-277	1.44343	Itga9	0	3.08055	Rpl13	5.71064e-149	0.351033	Gcnt3	0	1.69979	Snrpd1	6.88856e-303	1.38026	Tmbim6	1.78686e-190	0.763211	Apoe	8.61849e-33	1.92437	Zfp106	3.87861e-20	0.856704	Psma2	2.2795e-80	0.831057	Snai2	1	2.92859	Bad	1.93698e-51	1.09781	Pdia3	4.56675e-05	1.14661
122	Mrpl28	7.11897e-275	0.981817	Herpud1	0	2.24161	Rpl32	4.55658e-148	0.467312	Hnrnpab	0	1.04854	Naa50	3.32428e-302	1.44043	Rtp4	5.71593e-189	2.98569	Alcam	5.01365e-32	0.577491	Rpl11	1.11425e-19	0.197896	Fasn	3.83194e-80	1.2616	1700007K13Rik	1	2.48218	Ppia	2.53327e-51	0.649289	Minos1	4.56675e-05	0.982648
123	Psma2	3.96704e-274	0.865472	Pvrl1	0	3.48997	Lamp2	8.4961e-148	0.762881	Eif1ax	0	1.16421	Ggct	4.28079e-302	1.89915	Ndufb11	2.8333e-187	0.837976	2610028H24Rik	6.06597e-32	2.60848	Fth1	1.39816e-19	0.288199	Fdps	5.72231e-80	1.16221	S100a9	1	5.01556	Bpifb1	2.85264e-51	5.01661	Fndc3a	4.56675e-05	1.75447
124	Pgam1	1.08993e-273	1.09647	Zdhhc3	0	1.97404	S100a1	6.25181e-147	0.786576	Cct5	0	1.04315	Pgd	5.12294e-302	1.28744	Mtch1	3.65685e-186	1.01657	Kcnj15	1.09688e-31	1.48799	Atp5g2	9.69108e-19	0.170923	Lcp1	1.33647e-79	1.5153	Ncf4	1	6.05304	Ngfrap1	4.20458e-51	0.878484	Rcn1	4.78547e-05	5.57849
125	Myl12a	2.15899e-272	0.731173	Degs1	0	2.04694	Gabarap	2.76237e-145	0.5841	Snrpa1	0	1.27963	Tomm22	8.55093e-302	1.2725	Lyz2	1.72186e-185	2.61509	Slc15a2	8.11626e-31	1.6714	Itga3	1.60276e-18	1.00051	Tpi1	5.6517e-79	0.954044	Lmo1	1	1.94267	Acsl3	6.12518e-51	1.23524	Bex2	4.99102e-05	2.85462
126	Rpl11	2.61189e-272	0.509051	Cebpa	0	2.24216	2200002D01Rik	3.09842e-144	0.886691	Hspa4	0	1.16155	Cnih1	2.23725e-301	1.40637	Lrrk2	1.02247e-183	1.55268	Dhrs3	2.45455e-30	1.38802	Cyb5r3	1.64753e-18	0.370113	Pdia3	7.01143e-79	0.848265	Ifit1bl1	1	1.92116	Psmb5	9.31412e-51	0.81084	Casc4	5.16467e-05	2.70588
127	Cstb	8.61998e-271	0.877858	Dhrs3	0	2.76197	Ctsa	2.36398e-142	1.142	Ranbp1	0	1.34704	Lsm5	7.35925e-301	1.60634	Snx7	1.56082e-183	1.31108	Gclc	1.30989e-29	0.62554	mt-Co2	9.69798e-18	0.158566	Ndufb8	8.87398e-79	0.863545	Pla2g10	1	3.44718	Dap	1.10039e-50	0.925615	Morf4l2	5.16467e-05	1.1345
128	Sf3b5	4.24357e-268	0.859148	Sgms1	0	2.2774	Morf4l1	7.61255e-142	0.51842	Mrpl12	0	1.16601	Dut	8.36916e-299	1.67888	Rpl35	1.81446e-183	0.775687	Acot1	3.36403e-29	1.40508	Prrc2c	1.58706e-17	0.391382	Pebp1	2.61355e-78	0.791996	Rpl31	1	-0.487714	Gmds	2.05531e-50	1.60561	Abhd16a	5.73336e-05	1.97985
129	Mif	7.33749e-268	1.13653	Tmem164	0	2.55375	Igfbp7	2.04007e-140	1.28463	Rps24	0	0.509117	Sfpq	3.92727e-298	1.21588	Cox7c	4.03989e-183	0.67541	Hspb1	5.18128e-29	1.47234	Rpl22	5.69443e-17	0.128896	Cst3	2.7118e-78	0.810423	Osm	1	5.08519	Rnaset2a	8.04826e-50	1.5561	Morf4l1	5.74118e-05	0.854791
130	Stub1	1.44138e-264	0.862979	Slco2a1	0	2.39432	Eif3f	1.77231e-138	0.535377	Slc25a4	1.69986e-307	1.05087	Psmd2	2.08381e-297	1.25849	Hdc	4.96273e-182	2.31102	Neat1	1.05017e-28	0.477192	Larp4b	1.66807e-16	0.55944	Rpl18	4.16508e-78	0.501509	Spag17	1	3.48183	Egln3	1.03587e-49	1.3495	Selm	5.90348e-05	4.0935
131	Pafah1b3	8.77289e-262	0.934428	Ppp1r10	0	2.00501	Anxa4	2.60489e-138	0.593443	Lrrc59	1.11451e-306	1.25042	Kpnb1	2.22054e-297	1.41894	Pcx	5.59953e-182	2.63565	Cpm	8.25518e-28	0.963164	Ssx2ip	2.25883e-16	1.13565	Mgst1	7.89154e-78	1.1329	Lsp1	1	2.98889	Srp9	1.19486e-49	0.707642	Ndnl2	6.09981e-05	1.70998
132	Cks2	1.86039e-261	1.2446	Muc1	0	1.82456	Sec62	4.43001e-138	0.625237	Tomm40	2.06505e-304	1.2484	Lmo7	9.00403e-297	1.31524	Atp6v0d1	1.18181e-179	1.33585	Rbm5	6.24733e-27	1.23933	Eef1g	3.21649e-16	0.17916	Dram1	5.3982e-77	1.36265	Olfml2a	1	2.92419	Dbi	1.89965e-49	0.702044	Ttc14	6.11904e-05	1.57378
133	Rhoc	2.70785e-261	1.6062	Rpl10	0	0.866576	Cdkn2b	1.17213e-137	1.01984	Anxa1	1.48646e-303	1.26545	Psca	6.50618e-296	1.94803	Ndufb3	5.08171e-177	0.946782	Ldhb	1.5787e-26	1.2763	Rpl28	7.30417e-16	0.210503	Dad1	5.4079e-77	0.722348	Gsta2	1	1.88545	Psmb6	2.53487e-49	0.75285	Maged2	6.12649e-05	2.50115
134	H2afv	5.33532e-261	0.9215	Nkx2-1	0	1.88994	Slc2a1	1.35419e-137	1.12727	Arpc4	2.42271e-303	1.28914	Hnrnpa1	3.18558e-295	1.18819	Cpm	9.74741e-177	1.49954	Ddx26b	1.7976e-26	1.97628	Nsa2	8.75571e-16	0.342001	Park7	8.11895e-77	0.80349	Tm4sf1	1	1.55307	0610007P14Rik	4.16018e-49	0.951519	Adgrl1	6.62954e-05	3.10967
135	Timm17a	5.62742e-261	0.990669	Tob1	0	2.46876	Ctse	1.65298e-137	1.47866	Rsl1d1	5.85289e-303	1.23318	Actn1	5.27503e-295	1.32963	Acss2	1.27261e-176	2.3048	Adam19	1.87065e-26	1.23452	Nfib	1.62295e-15	0.450694	Sftpb	3.11146e-76	1.73551	Dapl1	1	1.61147	Ndufb9	5.68713e-49	0.677993	Ghr	6.98828e-05	3.81537
136	Atp5d	2.06818e-259	0.619712	Ubr1	0	2.98256	Cd2ap	1.62528e-135	0.766243	Ezh2	4.02136e-302	1.49596	Areg	6.20405e-295	1.60799	Fau	9.32236e-176	0.526857	Clk1	2.30991e-26	0.928732	mt-Co1	2.01139e-15	0.179428	Lcn2	8.18906e-76	1.77142	Plac8	1	1.82317	Slc35b1	5.86066e-49	1.15085	Ggh	6.98828e-05	2.71698
137	Arpc3	3.13999e-258	0.756842	Antxr1	0	3.84776	Hpcal1	1.64065e-135	0.866774	Calm1	7.10442e-299	0.782671	Phlda2	7.47386e-295	2.00768	Cd74	7.27218e-172	1.81188	Mme	2.65891e-26	1.35015	Cd44	2.28355e-15	0.691909	Ndufb10	2.93994e-75	0.868138	Rps3a1	1	-0.525379	Park7	1.16356e-48	0.734795	Trps1	6.98828e-05	3.7934
138	Dctn3	1.35757e-257	0.86545	Nckap5	0	2.57272	Rhoc	5.16655e-135	1.10626	Timm13	8.41204e-299	0.920972	Ptgs2	1.3231e-294	2.06905	Tmprss4	2.37339e-169	2.17114	Gas6	3.0981e-26	1.36131	Ddx3x	2.82522e-15	0.527309	Aqp5	5.88945e-75	1.09123	Cox6c	1	-0.54727	Cox6a1	5.78813e-48	0.675088	Nedd4	7.17378e-05	1.08776
139	Anxa2	2.50254e-257	0.921555	Itpr2	0	3.32414	Cd9	5.61887e-135	0.539882	Bok	1.03184e-297	1.39796	Ereg	1.69346e-293	2.23222	Fdps	2.00234e-168	1.26079	Soat1	7.99121e-26	0.851753	Rpl23a	2.88196e-15	0.097682	Tmem97	1.39493e-74	1.45921	Hsd11b1	1	1.99366	Gpx8	2.29999e-47	1.20152	Trpm7	7.17378e-05	2.01392
140	Prelid1	2.89778e-255	0.894763	Brd2	0	1.84805	Ndnf	7.81818e-135	1.24794	Cct3	1.51895e-297	1.10676	H2afz	2.1116e-293	1.17251	Insig1	4.51518e-167	1.3777	Dcxr	5.28083e-25	1.05166	Serbp1	2.90826e-15	0.207993	Myct1	2.57192e-74	3.87745	Spef2	1	4.01071	Foxq1	2.91986e-47	1.34122	Mdh1	8.27899e-05	1.1173
141	Eif3k	8.17348e-253	0.68315	Napsa	0	2.93818	Rpl34	4.54899e-133	0.307809	Psmd12	3.15097e-297	1.18296	Rnf11	3.93372e-293	1.32587	Chpt1	1.65057e-166	1.5535	Muc1	6.29598e-25	0.607848	Rpl7	4.02986e-15	0.131366	Slc25a3	1.00831e-73	0.622669	Arl11	1	3.96903	Tst	4.43231e-47	1.16554	Creb3l2	8.38046e-05	2.29374
142	Tpm2	8.8341e-252	1.32663	Swt1	0	1.95817	Egln1	2.75653e-132	0.908447	Hn1	3.08e-296	1.2137	Birc5	1.43054e-292	2.13431	Bsg	2.21393e-164	0.995397	Bex4	1.96769e-24	0.912802	Ankrd11	8.56683e-15	0.522123	Cuta	2.00611e-73	0.900665	Wisp1	1	2.30185	Psmd13	9.61161e-47	0.897535	Scg3	9.98944e-05	12.2927
143	Rpl29	4.37281e-249	0.628687	Fam46a	0	4.09685	Paip2	1.31222e-131	0.596897	Snrpd1	5.02488e-296	1.23966	Hnrnpk	8.32857e-292	0.893014	Rps21	3.22634e-163	0.517175	Fgfr2	9.01783e-24	0.919342	Gpx2	9.73705e-15	0.814719	Mpc1	1.11904e-72	0.994857	Col4a6	1	1.67498	Homer2	1.2556e-46	1.03503	Soga3	0.000100534	10.9081
144	Arpc5l	1.02527e-247	0.89985	Glul	0	2.77227	Tmem59	2.00619e-131	0.614463	Cdv3	2.91239e-295	1.13146	Cct2	1.3756e-291	1.14426	H2-K1	4.27478e-163	0.836375	Hexim1	9.32129e-24	1.40752	Rps15a	1.05957e-14	0.182913	Cox4i1	1.3058e-72	0.504038	Hist1h2bf	1	3.32144	Pdia3	1.48875e-46	0.736281	Pnmal2	0.000101443	10.1721
145	Sec11a	7.88669e-247	0.881055	BC005537	0	1.9364	Eef2	4.6612e-131	0.413915	Tpr	4.22759e-295	1.06677	Ddx21	1.53691e-291	1.70247	Ctsb	8.90154e-163	0.874147	Slc1a3	1.83337e-23	1.76657	Ano1	1.70819e-14	0.90954	Atp5j	2.07288e-72	0.642002	Chil4	1	2.20863	Ndufs4	1.55965e-46	0.85921	Fyttd1	0.000108038	1.20005
146	Cox4i1	7.308e-245	0.492304	Elovl1	0	2.14558	Sat1	2.7666e-130	0.692831	Ly6a	1.36492e-293	1.95002	Pabpc1	4.48482e-290	0.962412	Zdhhc3	2.00682e-161	1.23012	Ubr1	1.99004e-23	1.45242	Nt5e	2.09852e-14	1.06207	Uqcrb	2.39296e-72	0.702539	Spi1	1	4.20325	2810417H13Rik	1.61607e-46	1.73206	Dst	0.000108175	1.81106
147	Sat1	1.76697e-243	0.918938	Myo5c	0	2.18489	Appl2	1.50359e-129	1.14511	Tuba1a	5.88758e-293	2.05013	Mapk6	1.41639e-289	1.71447	Tapbp	3.66766e-161	1.31716	Bmp1	2.38089e-23	1.30156	Adipor1	6.24976e-14	0.558172	Timm10b	6.07992e-70	1.04102	Chad	1	3.72206	Mrfap1	2.39908e-46	0.670755	Fam174a	0.000112976	2.22714
148	Npm1	1.2602e-242	0.971762	Nfix	0	2.03481	St3gal4	1.09023e-127	1.2081	Psma7	1.82851e-292	0.974581	Lgals3	2.32593e-287	1.40186	Filip1	4.46743e-161	3.30564	Irx5	5.81107e-22	0.959281	Canx	6.58682e-14	0.289908	Tyms	1.78292e-69	1.65586	Rsph4a	1	3.26057	Klhdc8a	2.81651e-46	1.89356	Gm1673	0.000116195	2.95534
149	Mcpt8	9.36993e-242	2.26509	Aplp2	0	1.46619	Atpif1	4.68013e-127	0.512496	Ube2l3	1.9744e-292	1.02183	Serpinb6a	9.86146e-287	1.21107	Tmem42	3.19977e-160	1.70248	Btg2	7.07603e-22	0.629542	Cttn	6.59426e-14	0.633758	Gsta4	2.12398e-69	1.04993	Adh7	1	2.41782	Cox5b	5.17534e-46	0.675171	Eif4a2	0.000116749	1.26366
150	Uchl3	1.04323e-239	1.09797	Csrp1	0	1.7935	Vill	1.21019e-125	1.36726	Rpl27a	2.94191e-292	0.560293	Rps17	5.16734e-285	0.845267	Lamb3	5.17135e-160	1.34935	Marveld1	7.9408e-22	1.26932	Cdk6	9.08957e-14	1.24917	Smdt1	2.15154e-69	0.73537	Clec4d	1	22.7238	Cotl1	9.51843e-46	1.11536	Srp54b	0.000119148	1.25983
151	Rps16	3.71078e-239	0.572588	Ramp1	0	2.19384	Grina	1.5656e-125	0.911976	Odc1	4.92801e-292	1.40854	Eef1g	8.88812e-285	0.949871	Atp5f1	1.78783e-159	0.719767	Gde1	2.25783e-21	0.703061	Rps18	1.32691e-13	0.189569	Nubp1	3.68708e-69	1.30643	Clec4e	1	23.4677	Cox6b1	2.22119e-45	0.568763	Arf5	0.000126419	0.999033
152	Polr1d	6.93876e-239	0.737755	Gclc	0	1.827	Maff	2.98288e-125	1.00281	Pdcd6	8.13876e-292	1.08109	Ube2m	1.20958e-283	1.2204	Hsd17b10	3.05276e-159	1.03825	Hdc	3.00826e-21	1.14033	Rps19	1.34014e-13	0.0745082	Cox8a	8.02148e-69	0.516294	Bgn	1	1.56456	Chchd2	3.13011e-45	0.486763	Gnaq	0.000126419	1.5246
153	Ubald2	9.9063e-239	1.05045	Sftpb	0	2.34578	Pfkfb3	8.78686e-125	1.95803	Ybx3	1.37394e-291	1.15799	Rsl1d1	8.03853e-283	1.36583	Ifi30	9.84943e-159	1.25663	Ccnl2	3.05496e-21	0.928529	Sept2	1.67969e-13	0.735088	Ndufa11	9.28429e-69	0.844941	Ccl6	1	7.89131	Lrrc59	4.64308e-45	0.927883	Klf7	0.000126419	1.73954
154	2700060E02Rik	2.27793e-237	0.774859	Ier2	0	1.82045	Chmp5	1.49805e-124	0.589386	Snhg6	2.1817e-290	1.27934	Cks1b	1.91174e-282	1.57515	Slco4c1	8.79289e-158	1.61751	Pcnt	1.14719e-20	1.25872	Gatad1	3.81834e-13	0.746785	Cyc1	9.33446e-69	0.889702	Samsn1	1	9.98031	Rnh1	6.41286e-45	0.791711	Kif5b	0.000132808	1.12626
155	Myl12b	2.80483e-237	0.696062	Tmem50b	0	2.14979	Hopx	8.88736e-124	2.24436	Psmc5	1.24419e-289	1.21942	Cmas	1.39015e-281	1.47551	Itm2b	1.64315e-156	0.948864	Itpr2	2.44112e-20	1.5295	Odc1	4.19937e-13	0.885009	Hmox2	2.36206e-68	1.2144	Sell	1	6.7097	AU021092	6.43188e-45	1.14595	Rab28	0.000132808	2.18659
156	Med21	3.91431e-236	1.00663	Tra2a	0	1.74075	Cd164	2.14281e-123	0.894448	Hdgf	4.10746e-289	0.933313	Cct3	1.09887e-280	1.20566	Dpm3	1.73752e-156	1.22467	Lrp2	2.45986e-20	1.12126	Nap1l1	7.8196e-13	0.332766	Psmb1	4.80692e-68	0.659133	Il1b	1	8.98159	Erh	1.57865e-44	0.932603	Atp6v0e	0.000135387	0.980584
157	Fam3c	5.92822e-236	0.953227	mt-Nd4l	0	1.50634	Krt18	5.28177e-123	0.917963	Ak6	2.17096e-288	1.27647	Eif4g1	1.98413e-280	1.19599	Gpx4	2.477e-156	0.627843	Mxd4	3.07824e-20	1.03971	Rps3	1.5561e-12	0.147669	Tkt	5.79892e-68	0.713527	Plek	1	7.07369	Sf3b5	1.66597e-44	0.750894	Lysmd2	0.000142247	3.61194
158	Thoc7	1.86168e-235	0.884025	Nfkbia	0	2.118	Pfdn5	1.17773e-121	0.46408	Dph3	1.06216e-284	1.21395	Gspt1	1.22443e-279	1.42559	Acsl5	5.73021e-156	1.05851	Taok3	3.15968e-20	0.613773	Kpnb1	2.21608e-12	0.760779	Dtymk	6.9117e-68	1.09167	Mmp24	1	1.30057	Fam174b	3.21943e-44	1.2261	Bcl10	0.000157811	1.64206
159	Pin1	8.7109e-235	0.971653	Id2	0	1.96645	Txnip	1.62563e-121	1.03677	Rpl29	1.43888e-283	0.721726	Nasp	1.40113e-278	1.59882	Atp6v0a4	2.87757e-155	3.33467	Fam193b	1.77747e-19	2.05211	Rps6	2.60364e-12	0.132987	Id2	1.31222e-67	1.21174	Plxdc2	1	2.17896	Asph	3.59987e-44	1.11161	Tbca	0.000164839	0.922254
160	Krt19	3.54414e-234	1.35776	H2-K1	0	1.26733	Rpl30	1.48589e-120	0.355876	Psca	3.08832e-283	1.72179	Rpl12	1.51394e-278	0.923791	1110008P14Rik	3.66728e-155	1.06773	Oat	1.81348e-19	0.609898	Galnt1	6.41335e-12	0.867471	Bex4	7.85869e-67	1.37003	Enpp3	1	4.132	Psma3	3.89036e-44	0.691279	Sec62	0.000166193	1.15934
161	Tnfaip8	3.6842e-233	1.21605	Tmbim6	0	1.04261	Ubxn1	1.99663e-119	0.571795	Psmc4	5.19983e-282	1.15301	Hnrnpa2b1	4.22195e-278	0.928744	Wbp5	4.0066e-154	0.823443	Traf1	2.88645e-19	1.90601	Mprip	7.18119e-12	0.686028	Bcam	1.54748e-66	0.863508	3300005D01Rik	1	1.64189	Gsr	5.23731e-44	0.8487	Camk2n1	0.000171906	2.02166
162	Rab2a	1.50937e-231	0.763565	Junb	0	1.79984	Rpl27a	2.48254e-119	0.375156	Ube2s	2.6994e-280	1.13283	Hnrnpu	5.01986e-278	1.26483	Qpct	4.66519e-154	3.33866	Prrg3	3.46319e-19	1.44095	Sec61b	7.65163e-12	0.13031	Rpl8	1.81111e-66	0.460841	Lst1	1	2.41484	H3f3b	6.73326e-44	0.494743	Cplx2	0.00017283	6.26041
163	Gtf3a	4.25486e-231	1.20769	Adk	0	1.70834	Pgrmc1	7.0981e-118	0.998605	Nop58	1.63803e-277	1.33971	Ppm1g	4.40526e-277	1.41245	Aldh2	1.39221e-153	0.961242	Aox3	3.67982e-19	1.19041	Ctnna1	8.03861e-12	0.234284	Hspe1	4.99736e-66	0.788884	Dscaml1	1	2.4176	Muc5b	9.52263e-44	4.35356	Ntn4	0.000173139	6.17331
164	Psca	5.43861e-230	1.36228	Abcd3	0	1.74426	Atp6v0e	1.09952e-116	0.533199	Rps26	4.81407e-276	0.686911	Srsf7	4.83047e-277	1.25582	C2cd4b	1.60996e-151	1.86398	Iah1	5.07023e-19	0.945935	Ptp4a1	1.61422e-11	0.47076	Lpcat1	9.96445e-66	1.28024	Wfdc17	1	6.52652	Hmgb2	2.17396e-43	1.19836	Gtf2a2	0.000175992	1.30668
165	Phgdh	5.57032e-230	1.13279	Sgpp2	0	3.97851	Trappc6a	1.72702e-116	0.7339	Setd8	2.91182e-275	1.08843	Agpat2	1.20927e-276	1.55846	Pdzk1ip1	3.71495e-150	2.14965	Gigyf1	5.18722e-19	1.71755	Eif4g1	1.63661e-11	0.459101	Sdf2l1	1.41776e-65	1.36809	Hist1h3h	1	3.23572	Ndufv2	3.81148e-43	0.801834	Mdm2	0.000176151	1.92159
166	Eno1	6.25772e-230	1.02426	Vimp	0	1.52055	Dctn3	1.01692e-115	0.57927	Llph	5.48188e-275	1.09736	Rrad	1.88666e-276	3.61697	Rpl24	4.94755e-149	0.567642	Itga9	8.25718e-19	1.2412	Rps14	2.69595e-11	0.100984	Mrpl54	1.81582e-65	0.921459	Themis2	1	6.11821	Idh2	1.03598e-42	0.818777	Ptprz1	0.000176151	6.08511
167	Ube2l3	9.93154e-230	0.817279	Marveld1	0	2.46732	Aff4	1.54455e-115	0.763094	Gnai2	8.7744e-275	0.871069	Srsf3	1.96417e-276	1.07861	Ugp2	5.50545e-148	1.23495	Lcn2	1.45113e-18	0.478295	Sema3c	3.28922e-11	0.994727	Prelid1	1.11758e-64	0.846226	Lox	1	1.06605	Rplp0	1.40023e-42	0.601892	Ssbp2	0.000184605	2.8683
168	Ctgf	1.16305e-229	2.02149	Grb14	0	1.99599	Lrrfip1	2.29172e-115	0.679822	Tcp1	1.42606e-274	0.987759	Fosl1	1.45512e-275	2.84574	Atpif1	1.43968e-147	0.740652	Rasl11a	2.22053e-18	1.16973	Rock1	3.63352e-11	0.391323	Ctsc	1.2803e-64	0.954687	Gm17634	1	2.3951	Atp5h	6.17926e-42	0.550385	Tmbim4	0.000184605	1.54355
169	Timm13	1.87502e-229	0.728723	Tfcp2l1	0	2.8382	Psenen	1.00729e-114	0.596038	Cacybp	2.03839e-274	1.14861	Rps2	1.53321e-275	0.839921	Epas1	6.75493e-147	1.41652	Dapk1	2.43324e-18	1.13537	Col4a2	7.60812e-11	0.600286	Rpl13	1.70116e-64	0.402872	Lepr	1	2.05635	Celf4	6.74068e-42	1.21592	Chd6	0.000185946	1.66614
170	Aprt	9.09742e-229	0.928459	Kcne2	0	4.21207	Atp6v1f	1.99264e-114	0.512827	F3	3.06523e-274	1.57436	U2af1	1.04773e-274	1.17562	Cd302	5.60371e-145	2.2226	Npr1	9.58921e-18	2.08389	Pmepa1	1.12746e-10	0.618325	Coa3	2.29513e-64	0.833018	Cd33	1	5.23165	Edf1	9.8038e-42	0.642465	Myh10	0.000191289	2.8073
171	Ppp1r14b	2.00799e-228	1.03608	Man1a	0	2.44613	Cldn7	2.37136e-114	0.566883	Uqcrq	6.29712e-274	0.803112	Lsm3	4.86215e-271	1.62513	Lpcat3	2.49722e-144	1.25514	Itih4	1.27773e-17	2.05202	Hnrnpa2b1	1.39287e-10	0.124836	Tubb5	7.99905e-64	0.981029	Elmod1	1	5.1165	Pthlh	1.10467e-41	1.24537	Vamp2	0.000200903	2.45222
172	Rpl8	6.181e-228	0.464243	Acsl4	0	1.56888	Zfos1	6.65778e-114	0.883843	Snrpe	9.44818e-273	0.94823	Manf	1.09166e-270	1.2607	Prr15l	5.08768e-144	1.10414	Mmp15	1.35592e-17	1.29179	Tes	1.69132e-10	0.658172	Naca	9.84838e-64	0.475706	Csf3r	1	5.57415	Tmem14c	1.25799e-41	0.732914	Gabarapl2	0.000208531	1.12171
173	Sh3bgrl3	1.20332e-227	0.833077	Tns1	0	2.177	Grasp	7.18597e-114	1.06064	Idh3a	5.02115e-272	1.23126	Arpc5	1.49825e-270	1.08092	Idh1	7.32394e-144	1.3235	Srrm2	1.53788e-17	0.312263	Rpl18a	1.80682e-10	0.118092	Tmed9	1.22587e-63	0.737655	Arsj	1	4.46999	Rpl15	1.47677e-41	0.684938	Ptms	0.000217928	1.01826
174	Aurkaip1	2.77889e-227	0.810496	Gstt1	0	2.5503	Anxa5	2.83148e-113	0.676105	Lmna	3.05484e-270	1.09083	Psmd7	1.97994e-270	1.15376	Ctsz	9.36378e-144	1.04895	Tppp3	1.70984e-17	1.99386	Gnb2l1	2.48029e-10	0.0818275	Hint1	2.761e-63	0.688186	Igfbp5	1	1.31796	mt-Cytb	1.5155e-41	0.55182	Rgs2	0.000220744	5.57228
175	Tomm20	2.77889e-227	0.807754	Klf9	0	1.74689	Pabpc1	8.21465e-113	0.519188	Psmd8	1.03964e-269	1.00945	Ppp1ca	1.01792e-269	0.956069	Lgi3	1.3918e-143	1.25358	Luc7l3	3.01139e-17	0.580914	Notch2	4.3691e-10	1.50496	Mrps24	2.96733e-63	0.863961	Trp53cor1	1	2.79159	Adss	1.60821e-41	0.839609	Usp9x	0.000222857	1.24999
176	Chchd1	2.51657e-226	0.824409	Clk1	0	1.84094	Eif3k	5.21269e-112	0.467663	Sssca1	1.74011e-269	1.29821	Atp1b3	2.11144e-269	1.29224	Pi4k2b	5.81918e-143	0.99618	Secisbp2l	2.01102e-16	0.886698	Zfp36l1	4.60154e-10	0.361758	Ndufb7	4.34292e-63	0.738458	Fhod3	1	1.78382	Atox1	2.11767e-41	0.627385	Btg1	0.000227936	1.16166
177	Txndc17	6.63356e-226	0.76224	Lpin2	0	1.81743	Ndrg2	6.37017e-112	1.96667	Tceb2	6.17626e-269	0.795387	Gsr	3.91386e-269	1.24103	Ndufa2	1.16088e-142	0.664351	Slc26a9	2.38555e-16	1.18491	Cltc	4.79369e-10	0.467515	Mrps14	7.07728e-63	0.836289	Hamp	1	5.17263	Hes6	2.64226e-41	1.22994	Zmynd11	0.00022997	1.43215
178	Lsm4	6.58068e-225	0.929894	Pcnt	0	2.28422	Camk2d	8.7364e-112	0.675768	Mapk13	1.07658e-268	1.19225	Tomm5	7.39805e-269	1.30108	Creg1	2.0708e-141	1.20659	Baz2b	3.55357e-16	1.01816	Flna	4.82302e-10	0.707052	Mrpl12	1.50357e-62	0.903915	S100a8	1	3.61504	Ndufa12	4.56073e-41	0.705432	Trp53	0.000245643	2.51267
179	Aqp5	2.73373e-224	0.996079	Slc1a3	0	3.6555	Ktn1	9.03214e-112	0.725539	Tln1	5.77465e-268	1.17107	Nop58	1.65396e-268	1.52848	Romo1	5.61968e-141	0.808536	Gstt1	4.36813e-16	1.07577	Kif5b	1.03612e-09	0.217946	Grhpr	3.49543e-62	1.33207	Uchl1	1	1.66999	Tmem173	3.83955e-40	2.43392	Mxd4	0.000245643	1.65508
180	Fis1	1.17292e-223	0.76565	Rab27b	0	2.14039	Ubl5	9.81999e-112	0.405971	Ndufb8	1.19922e-267	0.930957	Gipc2	4.05782e-268	1.51696	Zfp467	7.37264e-141	1.8189	Tra2a	6.69316e-16	0.647354	Rps27l	1.55146e-09	0.129077	Tubb4b	4.35293e-62	1.04574	Bend6	1	3.68609	Cyr61	3.86959e-40	1.28073	Klhdc2	0.000247316	1.44486
181	Atp5g2	2.38578e-223	0.607626	Adam19	0	2.34757	Por	7.48046e-111	0.833067	Psmb5	3.83951e-267	0.983298	Rps25	1.20317e-267	0.76435	Gstt2	9.83293e-141	1.65254	Nrbp2	7.88927e-16	1.90989	Kdelr2	1.58829e-09	0.593758	Ndufs3	4.38558e-62	0.884333	Cd52	1	4.99457	Mx1	7.64394e-40	2.41386	Prkacb	0.00024988	1.80208
182	Agrn	1.82312e-222	1.21944	Creg1	0	1.73797	Nbl1	1.30533e-109	1.28286	Aars	2.1824e-266	1.17149	Ube2i	1.88257e-267	0.918461	Usmg5	1.74342e-140	0.812902	Acot7	2.73728e-15	0.620328	Mki67	1.62667e-09	1.10332	Coq7	3.18592e-61	1.30912	Trim29	1	2.80104	Cox14	8.08659e-40	0.719511	Eif1b	0.000253657	1.7514
183	Ap2s1	3.38692e-222	0.92338	Smim6	0	2.08035	Phlda1	1.62207e-109	0.593031	Mak16	2.97413e-265	1.39267	Hnrnpm	1.85711e-266	1.2093	Inhbb	5.19294e-140	2.94791	Prpf4b	3.82929e-15	0.999059	Dnajc5	1.6866e-09	0.760812	Ndufa8	7.55567e-61	0.830198	C5ar1	1	4.36544	Gale	8.3935e-40	1.19533	Ppp1r37	0.000260545	2.00659
184	Fkbp3	1.18026e-221	0.963088	Chka	0	1.60878	Rab11a	2.14541e-109	0.573989	Afp	3.20274e-265	1.82251	Yrdc	4.76324e-264	1.46774	Rpl36	7.43149e-139	0.495884	Prr15l	4.70947e-15	0.689167	Camk2d	1.69099e-09	0.46588	Mdh2	1.67022e-59	0.732852	Ankrd45	1	4.52389	Shfm1	9.70897e-40	0.519894	Baz2b	0.000264465	1.57414
185	Gpx4	8.70795e-221	0.535054	Rora	0	2.6435	Tpd52	8.01393e-109	0.576397	Metap2	4.11829e-265	0.944736	Nhp2	5.95765e-263	1.34808	Atp5j2	8.56269e-138	0.650317	Rgcc	8.40284e-15	0.691587	Rpl8	1.94127e-09	0.091832	Hmgb1	1.7768e-59	0.690632	Cd84	1	3.75296	Tmem167	1.00604e-39	0.758598	Scoc	0.000275255	2.04741
186	Tspan1	1.54134e-219	1.07354	Cox6a2	0	3.84321	Lgals3bp	8.75692e-109	1.26571	Rpl23	2.1533e-264	0.516147	Prkar2a	2.98691e-262	1.45709	Atp5l	1.09741e-137	0.549072	Arglu1	1.34014e-14	0.573295	Prkar2a	2.04979e-09	0.941761	Stmn1	2.88982e-59	1.10368	Gm13822	1	2.56833	Hras	1.02663e-39	0.786833	Tceal8	0.000277027	1.61548
187	Prmt1	1.56521e-219	0.980585	Sowahc	0	3.02039	Gch1	1.60721e-108	1.21658	Nt5c	4.13984e-264	1.1851	Mbnl1	4.95015e-262	1.23478	Gadd45g	1.98192e-137	1.31798	Sec14l3	1.35303e-14	1.98068	Srrm1	3.8037e-09	0.304055	Tusc3	3.07173e-59	0.963409	Sept5	1	1.74832	Oit1	2.00896e-39	2.11235	Psme1	0.000304818	1.19305
188	Rps27a	8.34223e-219	0.507314	Srebf1	0	1.91136	Smox	5.01314e-107	1.61611	Zcrb1	1.0411e-263	1.0107	H2afx	4.58686e-261	1.95025	Sepp1	3.64684e-137	1.22339	Chia1	1.54127e-14	1.60031	Mboat1	5.5186e-09	0.902824	Ndufb6	4.69741e-59	0.845542	Gm10639	1	2.1923	Mrps14	2.85327e-39	0.735038	Pnrc1	0.000304818	1.06019
189	Atp6v1f	1.78831e-218	0.712127	Mgst1	0	1.67823	S100a16	8.47396e-107	0.751981	Ebna1bp2	1.65266e-263	1.24064	Usp16	1.53834e-256	1.4602	Phf11d	2.07732e-136	2.54271	Ttn	2.15937e-14	2.89897	Alkbh5	7.14142e-09	0.65181	Ndufs8	4.71003e-59	0.91907	Alox5ap	1	4.69484	Ndufc1	3.13765e-39	0.666717	Spop	0.000325282	1.30212
190	Rpl18	1.97781e-218	0.46577	Tinag	0	4.23905	Prr13	1.89329e-106	0.678926	Ppp1r11	4.96278e-263	1.12855	Mybbp1a	6.69745e-254	1.66931	Itga9	3.59217e-136	1.54793	Npc2	2.53584e-14	0.427797	Thbs1	8.13325e-09	0.92773	Tspan8	8.3209e-59	0.995933	Dnah5	1	3.26798	Rpl27	3.47747e-39	0.56918	Cnpy2	0.000336999	1.09156
191	Fam162a	6.1542e-218	0.879971	Apoe	0	4.45346	Rpl19	5.42853e-106	0.360717	Ddx27	8.20023e-262	1.3898	Cers2	5.85017e-253	1.06449	Ngfrap1	1.27748e-135	0.889837	Tspan11	3.13999e-14	1.44674	Ywhab	8.57929e-09	0.261533	P4hb	5.71955e-58	0.763561	Calml4	1	2.52572	Cope	3.8435e-39	0.774743	Ascl1	0.000336999	14.0709
192	Mrpl12	6.57612e-218	0.896769	Atp7b	0	3.00607	Gm8730	1.25756e-105	0.391739	Rpl18	8.2438e-262	0.542287	Anxa7	1.00501e-252	1.35726	St6galnac4	1.20375e-133	1.93819	Rps19	3.88436e-14	0.0972218	Rps13	1.22144e-08	0.14809	Rpn2	5.81554e-58	0.781841	RP24-402O2.2	1	2.16284	Gm8797	4.87785e-39	1.0691	Rheb	0.000337151	1.20631
193	Tmem14c	3.41415e-217	0.776006	Myh14	0	1.82307	Fam63b	3.41263e-105	1.05682	Aprt	1.39407e-261	1.09404	Rps23	1.32714e-252	0.578129	Rbms3	4.5363e-133	1.66999	C6	4.58997e-14	1.89012	Npnt	1.44332e-08	0.697788	Prdx1	1.04781e-57	0.699526	Srgn	1	4.62455	Hmgn3	6.61356e-39	1.32155	Zcchc12	0.000342058	10.7049
194	Hspa8	6.91435e-217	0.50452	Ppp1r9a	0	2.00128	Fstl3	4.35754e-104	2.06658	Mpp6	3.81261e-260	1.26258	Fam107b	8.02721e-252	1.45792	Cd164l2	5.36739e-133	3.05335	Smim6	5.31529e-14	0.832982	Sec14l1	1.51005e-08	0.770689	Cmtm8	1.56262e-57	0.909064	Vcan	1	2.02111	Wbp5	7.06415e-39	0.708729	1110065P20Rik	0.000342953	1.41931
195	Dctpp1	5.5028e-216	1.12032	Oaz2	0	1.69194	Btg1	5.95467e-104	0.635359	Rps15a	5.2662e-260	0.542364	Gnb2l1	2.6336e-251	0.660858	Acly	2.38506e-131	1.02613	Dock9	6.39646e-14	1.19877	Polr1d	1.72155e-08	0.110097	Rbm3	1.62407e-57	0.827306	AU040972	1	2.38979	Vdac3	7.47717e-39	0.866576	Slc29a1	0.000342953	3.12911
196	Srp14	1.81167e-215	0.63205	Dpp4	0	2.53121	Clic5	9.20508e-104	1.84153	Mrpl18	6.02094e-260	1.07725	Cfl1	3.99761e-249	0.906937	Aldh1a7	8.95058e-131	1.50221	Safb2	3.04934e-13	1.22792	Ncl	2.66445e-08	0.210099	Lman1	2.36721e-57	0.974976	Uts2	1	1.66951	Timm13	8.02377e-39	0.644882	Tpp1	0.000352235	1.37712
197	Hsp90ab1	1.3991e-214	0.577519	Jund	0	1.24258	Msln	1.24376e-103	0.90082	Nudc	1.06742e-259	1.1216	Srsf6	5.6525e-249	1.1908	Scarb2	1.4196e-130	1.20261	Maml3	4.44015e-13	1.41937	Rac1	3.08386e-08	0.174179	Erp29	2.44899e-57	0.774919	Ncf2	1	3.47121	Smc3	8.86594e-39	0.934201	Slc38a1	0.000361138	2.73326
198	Lsm2	4.04064e-214	1.1027	Adcy7	0	3.66722	Smim22	2.7424e-103	0.683534	Tmem126a	9.41435e-259	1.21145	Ywhah	1.52244e-248	1.1551	Irf7	1.72332e-130	3.08202	Fosb	4.60766e-13	0.8855	Itpripl2	3.31748e-08	1.01344	Spcs1	4.38795e-57	0.690379	3300002A11Rik	1	2.88645	Gstm2	9.69234e-39	2.55856	Rabgap1	0.000369048	1.79794
199	Bsg	5.93738e-214	0.585883	Pip5k1b	0	2.31137	Gdi2	3.66122e-103	0.551834	Erh	8.96484e-258	1.1701	Clptm1l	2.17676e-248	1.29365	Mpc2	2.06656e-130	0.905467	Ncor1	4.94726e-13	0.319619	Arl4c	4.02315e-08	0.648855	Eif5a	4.91779e-57	0.704371	Npy	1	0.728633	Ostf1	2.59425e-38	0.766677	Dguok	0.000370468	1.77546
200	Tmem176a	6.18534e-214	0.858362	Rab27a	0	2.43018	Chmp2a	7.62401e-103	0.556802	Txnl4a	9.23804e-258	1.17895	Fbl	2.53075e-247	1.38576	Cd177	2.26889e-129	5.231	Rps27	5.56168e-13	0.101853	Sdc1	7.27507e-08	0.0853041	Eif4a1	6.86993e-57	0.622629	Nckap1l	1	2.80171	Mrpl33	3.13177e-38	0.701664	Rab3a	0.000384064	2.06242
201	S100a6	2.11983e-213	2.43423	Irf2bp2	0	1.52673	P4ha1	1.62735e-102	0.798138	F2r	3.90792e-257	1.29326	Tubb4b	6.35809e-246	1.25978	Aldoc	4.91745e-128	1.63451	Crip1	6.30443e-13	0.699259	Ptbp3	7.70553e-08	0.451586	Slc34a2	1.90771e-56	1.73242	Gm8730	1	-0.531514	Tyms	3.49485e-38	1.27151	Mpp6	0.000387206	1.59345
202	Ube2e3	8.40634e-213	0.90157	Tspan12	0	3.09447	Card19	2.60214e-102	0.738765	Il24	3.90792e-257	2.36586	Mcm3	9.04102e-246	1.92418	Sfta2	2.0303e-127	1.36418	Inpp4b	1.07139e-12	1.43343	Ost4	8.18761e-08	0.160353	Ndufa13	1.99773e-56	0.561668	Slc9a7	1	2.17556	mt-Atp6	4.4121e-38	0.412027	Dcn	0.000394138	7.99325
203	Nop10	1.00521e-212	0.705891	Ptgs1	0	2.35308	Vapa	1.00951e-101	0.51045	Ahnak	7.82817e-257	1.14955	Krt19	6.02332e-245	1.63212	Srebf1	3.01185e-127	1.14896	Adcy7	1.69461e-12	1.58251	Anp32b	8.26551e-08	0.251382	Gm8730	2.97296e-56	0.50415	Clca1	1	3.38561	Ndufb11	4.49397e-38	0.615584	Pcdh9	0.000403231	6.7291
204	Ywhaq	4.76441e-212	0.713819	Anpep	0	4.61928	Selenbp1	1.02112e-101	0.964182	Igfbp4	1.07915e-256	1.8843	Psmb3	2.64333e-244	0.986351	Suclg1	3.92264e-127	0.890093	Hmha1	1.85266e-12	1.81406	Phldb2	1.59796e-07	0.353932	Bmp4	3.09534e-56	1.26122	Dnah11	1	3.27863	Igfbp3	9.04003e-38	1.65743	Insm1	0.000425171	4.2753
205	Akr1a1	1.22865e-211	0.582934	Tspan11	0	3.06319	Ptprs	2.02805e-101	0.975293	Rps27a	1.50293e-256	0.586384	Pabpc4	4.38935e-244	1.70449	Dennd5a	1.44922e-126	1.53001	Acaca	2.06166e-12	1.0869	Fkbp1a	2.06686e-07	0.149644	2810417H13Rik	5.41625e-56	1.66234	Pde6h	1	3.3966	Tnfaip8	1.11683e-37	0.942286	Tmx4	0.00043632	2.83985
206	Sf3b6	2.73581e-211	0.824979	Ppp1r15a	0	2.18821	Eif2s2	7.82817e-101	0.571628	Rwdd1	2.35399e-256	1.07437	Hsph1	1.03815e-243	2.02796	Pfdn5	2.47231e-126	0.583095	Prnp	2.62727e-12	0.487091	Ctnnd1	2.31173e-07	0.615487	Rpl19	8.10244e-56	0.425229	Efcab10	1	2.96003	Tmem258	2.1016e-37	0.666464	Ephb2	0.00043632	3.30864
207	Snrpe	8.51024e-211	0.753254	mt-Nd5	0	1.14883	Rabac1	1.41247e-100	0.56258	Rpl3	2.94628e-256	0.563121	Eif3a	4.03698e-243	0.979439	Fam69b	3.64054e-126	1.6419	Fus	4.99393e-12	0.507333	Ssr3	3.30372e-07	0.391372	Rpl7a	1.04404e-55	0.478215	Pigr	1	1.43055	Atp5g1	2.28838e-37	0.644605	Cbx6	0.000452419	1.58694
208	Homer2	1.63048e-210	1.07756	Gsap	0	2.28973	Gm9843	2.7782e-100	0.756971	Eif4e2	3.44137e-255	1.05868	Morf4l2	6.35936e-243	1.06116	Prnp	4.63773e-126	0.992173	Ang	5.81527e-12	1.05629	Igfbp4	3.37948e-07	0.758249	Mrpl42	3.05707e-55	0.934577	Chrna1	1	2.03493	Rpl23a	2.91224e-37	0.541931	Sh3bgrl	0.000455902	1.55415
209	Plpp2	1.79699e-210	0.934771	Hdc	0	2.4798	Pnisr	3.41746e-100	0.695836	Morc4	1.34598e-254	1.47449	Lasp1	3.64428e-242	1.12092	C3	1.39277e-125	1.79899	Ndufa13	5.99328e-12	0.134995	Slc7a11	4.02409e-07	1.11201	Mrpl20	5.03819e-55	0.793462	Lama1	1	3.04024	Dnajc15	3.68034e-37	0.961101	Tcaf1	0.000464009	2.76311
210	Eif1ax	2.14064e-210	0.867821	Exosc7	0	1.52004	Esd	5.31553e-100	0.699657	Hras	2.69349e-254	0.974441	Cdk1	1.28865e-241	1.85007	Cat	5.3966e-125	1.15042	Ogt	8.64471e-12	0.7856	Mapk1ip1l	4.40918e-07	0.964676	Pomp	1.07333e-54	0.676214	Gm15987	1	1.63977	Ndufa5	4.00597e-37	0.770619	Hist3h2ba	0.000494837	6.07739
211	Gtf2h5	6.26659e-210	0.788988	Rbpjl	0	2.49721	Uqcrh	5.31637e-100	0.384845	Mrpl20	6.95304e-254	1.00035	Cks2	3.76701e-241	1.4447	Sftpa1	4.19275e-124	2.10542	St6galnac2	1.12083e-11	1.70811	Ppp1cb	4.49114e-07	0.624759	Knstrn	2.65096e-54	1.91825	Gng2	1	2.51297	Nol7	5.2394e-37	0.72423	Pik3r1	0.000495317	2.15689
212	Tceb2	1.76633e-209	0.647895	Chia1	0	4.98538	Psme1	1.41143e-99	0.592427	Dync1i2	8.05915e-254	1.08053	Ube2n	1.33914e-240	1.08584	Ly6e	4.45588e-124	0.8093	Brd2	1.12945e-11	0.62433	Tm9sf3	4.60867e-07	0.354957	Sf3b5	5.78018e-54	0.714279	Tyrobp	1	23.3604	Slc25a3	1.21365e-36	0.556556	Dpysl2	0.000507635	2.16468
213	Psmb3	2.33165e-209	0.736517	Kcnc3	0	2.18508	Hsbp1	2.54122e-99	0.4928	Abcf1	4.24788e-253	1.13308	Slc25a24	3.53597e-239	1.68363	Dpp9	1.41132e-122	1.25129	Clk4	1.15242e-11	1.03303	Fam120a	7.0707e-07	0.832915	Rps3a1	9.92034e-54	0.382393	Ccr1	1	22.2283	Rpp21	1.50882e-36	0.858233	Commd1	0.000516131	1.40855
214	Mrps14	6.85823e-209	0.806944	Prps2	0	2.5173	Slc35f5	2.76917e-99	1.03281	Tpm1	9.30997e-253	0.868514	Elavl1	1.1466e-238	1.23652	Ndufb4	1.98228e-122	0.839	3222401L13Rik	1.18867e-11	2.55449	Rnf11	8.79476e-07	0.431086	2810428I15Rik	1.42927e-53	0.871346	Fpr1	1	22.3424	Sh3bgrl	1.69162e-36	1.08312	Ndn	0.000531459	5.64989
215	Mrps33	1.26576e-208	0.825599	Rbm47	0	1.64272	Sh3glb1	2.83062e-99	0.615873	Cfl1	1.41419e-252	0.843937	Denr	4.83291e-238	1.17603	Hcfc1r1	6.25188e-122	0.924011	Zcchc7	1.92187e-11	1.09613	Slc4a4	9.7918e-07	0.585079	Birc5	2.09177e-53	1.49634	Adgre1	1	21.57	Higd1a	2.87495e-36	0.653638	Hectd1	0.000532373	1.23012
216	Cd24a	6.12105e-207	1.01193	Rsrp1	0	1.25795	Fbxl5	4.40254e-99	0.867613	Psmc3	2.16979e-252	1.08708	Nsun2	7.81901e-238	1.46067	Hmgcs1	5.58795e-121	1.04482	Plekhd1	2.26109e-11	1.80304	Dag1	1.04933e-06	0.605171	Phf5a	3.05392e-53	0.878159	Clec4a2	1	21.57	Tmed3	3.01199e-36	0.927045	Pcmtd1	0.000541841	1.57238
217	Cct7	1.06371e-206	0.758024	Nav2	0	2.50158	Spint1	1.63238e-98	0.781751	Rpl36	2.28483e-252	0.531467	Gk	8.3934e-238	1.87892	Myeov2	8.50839e-121	0.801727	Ash1l	3.07922e-11	0.670016	Timp2	1.17688e-06	0.314417	Cd63	7.52142e-53	0.553984	Cd300ld	1	22.1071	Mrpl42	4.30069e-36	0.816601	Fundc2	0.000576549	1.3338
218	Rpl7	3.97306e-206	0.469207	Ager	0	1.92118	Snhg6	2.10919e-98	0.859954	Cnih4	2.61936e-252	1.09031	Mrto4	2.31782e-236	1.61862	Lztr1	1.12853e-120	1.61021	5430416O09Rik	4.23575e-11	1.98393	Zfp91	1.25832e-06	0.375432	Gstt2	1.0631e-52	1.63927	Ipcef1	1	22.0711	Psmc4	5.14916e-36	0.793624	Sec31a	0.000576549	1.51148
219	Sep15	4.78019e-206	0.635582	Npr1	0	4.29555	Mbnl2	2.22809e-98	0.608162	Fam107b	2.57762e-251	1.23722	Tma7	1.41475e-234	0.941303	Egfl7	1.44107e-119	2.57761	Scp2	5.26529e-11	0.342852	Serp1	1.27478e-06	0.241945	Higd1a	1.67163e-52	0.670304	Mark1	1	3.03737	Lman2	7.41994e-36	0.764314	Tmem171	0.000578597	3.2384
220	Sfr1	1.98197e-205	0.806392	Acaca	0	2.22564	Pglyrp1	2.31237e-98	0.947587	Csnk2a1	3.09714e-251	1.15827	Dph3	1.42763e-234	1.27609	Nkx2-1	3.16092e-118	0.983865	Dopey1	7.1262e-11	1.71001	mt-Nd5	1.45663e-06	0.0608069	Cisd1	1.67486e-52	0.865617	Rbm20	1	2.88806	Tceb2	8.82135e-36	0.554023	Stat3	0.000578597	1.35658
221	Mdh2	7.54105e-205	0.726969	D230025D16Rik	0	1.97453	Golgb1	6.40506e-98	0.616226	Fxyd3	4.88247e-251	1.28366	Ehd4	1.69265e-234	1.41676	Sepw1	3.18462e-117	0.698825	Scgb1c1	7.66211e-11	2.01703	Ywhag	1.50937e-06	0.627734	Ckap4	2.09634e-52	1.04008	Samd11	1	2.57093	Sfr1	9.16783e-36	0.717179	Arl3	0.00059609	1.6545
222	Tceb1	7.76974e-205	0.760274	Irf1	0	2.61237	Itgb1	4.82736e-97	0.510851	Actb	5.86212e-251	0.798528	Tbca	2.39872e-234	0.866479	H2-T23	4.80532e-117	1.74359	Chd3	7.84596e-11	0.905092	Ndnf	1.81151e-06	0.708019	Scd1	4.06875e-52	1.25093	Aoc1	1	7.06465	Ndufab1	9.54969e-36	0.682695	Pkib	0.000607288	4.47966
223	Atp6v0e	8.22268e-204	0.660397	Mtch1	0	1.21116	Rtp4	8.02376e-97	2.0575	Hspe1	9.43329e-251	0.945433	Slc25a5	9.37786e-234	0.91684	Fth1	8.77005e-117	0.510969	Dlc1	8.24317e-11	1.42927	Plec	1.94566e-06	0.744049	Pop5	8.27466e-52	1.04563	B430306N03Rik	1	8.27213	Erp29	1.28332e-35	0.672065	Bax	0.000613247	1.20164
224	Eif1	3.01455e-203	0.38554	Dpp9	0	1.94981	Prelid2	1.89851e-96	1.50931	Nsun2	2.43155e-248	1.22513	S100a16	1.88368e-233	1.26807	Blvrb	8.92629e-117	1.11545	Gm6483	2.70816e-10	1.46706	Cldn18	2.0718e-06	0.310798	Pdpn	1.44307e-51	2.63588	Cyp4f18	1	6.1934	Rnaseh2c	1.53738e-35	0.779705	Dynll2	0.000640391	1.17356
225	Tomm5	4.03264e-203	0.911896	Cmtm8	0	1.44855	Clta	3.76231e-96	0.499884	2210011C24Rik	1.00555e-247	1.81139	Rexo2	2.60431e-233	1.17336	Stbd1	9.44146e-116	1.81028	Szt2	3.17884e-10	1.72047	Marcks	3.58117e-06	0.757072	Pgls	2.56407e-51	0.724189	Defb48	1	7.92715	Lman1	1.60021e-35	0.780613	Syt7	0.000640391	3.64635
226	Pglyrp1	2.05516e-202	1.17274	Sdc4	0	1.05132	Ly6d	4.82676e-96	1.43212	Eif3a	6.06813e-247	0.898299	Sfn	4.75714e-233	1.38907	Hexa	3.31464e-114	1.06814	0610030E20Rik	3.31196e-10	1.5712	Jup	3.82102e-06	0.558724	Rab9	3.6653e-51	0.920851	Dzip1	1	2.36834	Pop5	1.90815e-35	0.848382	Tcp11l2	0.000675275	2.21536
227	Phb2	3.66754e-202	0.76937	Mxd4	0	1.89009	Ccni	8.61899e-96	0.830419	Grpel1	3.43215e-246	1.02406	Chic2	5.28511e-233	1.15061	Slc25a1	5.12483e-114	1.07438	Tnrc6a	3.64909e-10	0.780388	Tgfbr2	4.21402e-06	0.793433	Bspry	4.3495e-51	1.09222	Pcdh17	1	3.2492	Grpel1	2.82326e-35	0.729126	Dpm1	0.000675566	1.75078
228	Hspe1	1.13488e-201	0.752755	Pon3	0	2.01968	Tmem60	1.34862e-95	0.897493	Itga6	4.27821e-246	1.13697	Car2	1.62906e-232	1.50328	Siva1	2.28155e-113	0.864695	Gm26802	4.17036e-10	2.47724	Purb	9.23513e-06	0.219275	Lap3	7.50381e-51	0.943836	Mfap5	1	1.84518	Itih2	4.88448e-35	2.09652	Peg3	0.000704461	5.71808
229	Slc25a3	2.74182e-201	0.587566	Atp6v1b2	0	1.87574	Tceb2	2.3625e-95	0.442837	Gtpbp4	4.78498e-246	1.17977	Phf5a	2.52904e-232	1.14847	Nudt4	4.33159e-113	1.11278	Npr2	5.46727e-10	2.46814	F2r	9.56933e-06	0.76681	Slc25a4	1.09057e-50	0.725072	Nmnat2	1	1.09709	Atp5g3	6.65056e-35	0.606392	Rhoc	0.000727167	1.56125
230	Lamb1	7.31386e-201	1.70627	Uhrf1bp1l	0	1.6979	Tmsb10	9.76556e-95	0.715043	Lgals1	8.4826e-246	2.06826	Prmt1	1.0536e-229	1.2387	Chil1	1.03785e-112	1.43947	Usp8	7.52705e-10	0.746692	Cnot6	9.59767e-06	0.735533	Psma1	1.72965e-50	0.764431	Chil3	1	7.36529	Txnl1	8.47617e-35	0.704225	Tspyl1	0.000735773	1.90305
231	Marcks	7.84821e-201	1.22068	Sort1	0	2.36262	Btf3	2.77486e-94	0.431774	Pa2g4	1.34904e-244	1.13016	Ube2s	1.0468e-228	1.12205	Dbp	2.57963e-112	2.169	Pla2g1b	9.89414e-10	0.714587	Areg	1.09508e-05	0.333691	Snrpd1	2.9088e-50	0.855223	Pilrb1	1	6.49937	Ndufa11	2.03055e-34	0.654005	Pcbp4	0.000735773	2.73324
232	Pfdn2	1.13537e-200	0.67708	Entpd1	0	2.56319	Plp2	1.23187e-93	0.643593	Cct8	6.68222e-244	1.01333	Sf3b4	1.63921e-228	1.49009	Gnpat	3.76352e-112	1.13411	Ahcyl2	9.98736e-10	0.644545	Wdr26	1.18316e-05	0.48019	Pf4	3.03766e-50	2.87359	4930467D21Rik	1	6.66208	Hmgn5	4.19274e-34	1.01114	Rab3c	0.000764638	5.049
233	Cd2ap	1.95531e-199	0.884449	Rbms3	0	2.62051	Dbp	1.99688e-92	1.81827	Eif4a1	1.77126e-243	0.80109	Il33	1.83203e-228	1.56729	Xaf1	3.81909e-112	2.66694	Anpep	1.16073e-09	1.60868	Rnf10	1.34188e-05	0.427306	Sgol2a	3.84218e-50	1.75407	Cd300lf	1	5.55302	Serp1	4.32141e-34	0.664238	Mycbp2	0.000766961	1.45079
234	Vmp1	2.80535e-199	0.730672	Dock9	0	2.07924	Glg1	5.70051e-92	0.702854	Carhsp1	2.39658e-243	1.20319	Capza1	2.24423e-228	1.33191	Cox7b	1.28224e-111	0.665705	Snx29	1.30928e-09	2.07949	Slc35d1	1.36669e-05	0.922527	Mrpl28	5.23167e-50	0.80056	Tsx	1	5.10335	Ndufv3	5.08668e-34	0.687363	Slco3a1	0.00076814	2.38693
235	Grpel1	5.99107e-199	0.837488	Serinc3	0	1.63408	Ifitm3	1.13792e-91	1.55022	Tff1	6.45595e-242	2.84851	Hnrnpd	3.4872e-228	1.18857	Slc26a9	1.30907e-111	1.27629	Mgll	1.41741e-09	1.84983	Furin	1.54399e-05	0.901383	Ranbp1	6.86351e-50	0.915052	Laptm5	1	4.38434	Cox7b	5.13441e-34	0.576758	Kdm7a	0.000769823	1.84279
236	Rps9	8.69881e-199	0.378358	Kcnj13	0	4.88154	2700060E02Rik	1.58582e-91	0.521113	Tubb6	8.24684e-242	1.51913	Atp2a2	1.65365e-227	1.07153	Chchd10	4.06152e-111	0.865231	Cdc42bpa	1.45841e-09	0.903418	Pafah1b1	1.849e-05	0.229042	Mrpl57	2.12782e-49	0.829464	AB124611	1	2.81384	Ndufs6	5.65466e-34	0.613467	Bicd1	0.000782459	3.91365
237	Oaz1	1.09473e-198	0.412515	Spry2	0	1.92931	Gstm5	3.03158e-91	1.37728	Rangap1	7.10163e-240	1.22164	Pfdn4	1.93551e-227	1.31321	Col18a1	6.60311e-111	1.80314	Tfcp2l1	1.61088e-09	1.17857	Usp16	1.91782e-05	0.725035	0610007P14Rik	3.82083e-49	0.903274	Myl12a	1	-0.348619	Ndufb7	6.08911e-34	0.59964	Wnt5a	0.000811947	5.0759
238	Mtap	5.45786e-197	1.09359	Pbx1	0	1.48482	Adam10	6.3728e-91	0.823428	Pitpna	8.49309e-240	0.992844	Tagln2	3.72783e-227	0.76105	Clip4	1.40987e-110	1.25074	Adgrf5	1.66894e-09	0.642312	Adgrg6	2.05452e-05	1.40216	Rps2	4.66563e-49	0.54624	Robo3	1	2.78898	Rpl41	7.19107e-34	0.370229	Chchd7	0.000811947	2.18885
239	Glrx3	8.02839e-197	0.873273	Cadm1	0	1.48644	Rpl26	6.59647e-91	0.322966	Rap2b	1.73128e-239	1.4839	Eif2s3x	4.13361e-226	1.446	Snhg11	2.42129e-110	1.75026	Pfkfb4	1.85969e-09	1.38904	Cenpf	2.10054e-05	1.01758	Cct7	6.44242e-49	0.672187	Alox5	1	5.53847	Suclg1	7.60476e-34	0.676207	Bex1	0.000814975	3.57805
240	Myl6	1.04084e-196	0.517109	Socs3	0	2.05732	Gnas	1.01603e-90	0.308355	Smarcc1	3.81265e-239	1.18218	Ube2c	5.38974e-226	1.74484	Ubl5	1.13594e-109	0.577951	Eif4a2	3.89144e-09	0.319538	Qk	2.36446e-05	0.694163	Ndufv2	6.47374e-49	0.793062	Fli1	1	4.32884	Ube2l3	8.79993e-34	0.691358	Mpc2	0.000819199	1.28303
241	Cct2	3.3857e-196	0.777445	Stard3nl	0	1.56168	Agrn	8.21637e-90	0.786376	Mal	5.95089e-239	1.19234	G3bp1	8.9689e-226	1.02763	Acacb	4.15767e-109	3.12169	Filip1l	4.1728e-09	1.80135	Top2a	2.82322e-05	0.833667	Tgoln1	8.36803e-49	0.826052	FRMPD2	1	5.0963	Etfb	9.10862e-34	0.722435	Cd9	0.000851398	1.77401
242	Cdc37	4.65254e-195	0.797186	Irx5	0	1.70838	Eif4a2	1.2096e-89	0.578218	Usp14	1.05794e-238	1.09063	Lims1	1.26851e-225	1.42288	Nsa2	1.22591e-108	0.732705	Ccnl1	4.53428e-09	0.774978	Sptbn1	3.80372e-05	0.129953	Sep15	1.15289e-48	0.569631	Gm867	1	5.13987	Cstb	9.98575e-34	0.659211	Irak1bp1	0.000851398	3.4279
243	Pdcd5	9.1352e-195	0.744591	Aox3	0	2.54726	Isg15	6.66965e-89	1.76838	Snrpb	2.64965e-238	0.893795	Krt8	5.48467e-225	1.17797	Nr3c1	9.28618e-107	1.10924	Brd7	5.53193e-09	0.555334	Selt	4.02126e-05	0.522222	Cyb5r3	2.63965e-48	0.639706	Fcgr4	1	5.39857	Dnajc19	1.08561e-33	0.835313	Kdm5b	0.000863591	1.42223
244	Cdc42	3.38999e-193	0.619838	Mmp15	0	2.19789	Cd24a	4.46193e-88	0.740407	Nubp1	4.47688e-238	1.15991	Anxa4	1.57357e-224	0.928275	Atp13a4	1.4532e-106	2.6209	Entpd1	5.6426e-09	1.188	Slk	4.20125e-05	0.526312	Phb2	3.23253e-48	0.722009	Stmn2	1	4.27691	Cyp1b1	1.15814e-33	2.15261	Glrx5	0.000872542	1.28977
245	Nudcd2	3.78062e-193	1.02767	Dlc1	0	3.03492	Usmg5	1.13273e-87	0.456893	Ier3ip1	5.63783e-238	0.982984	Gnb2	2.93974e-224	0.722333	Klk13	3.34234e-106	3.27347	Irx2	6.96181e-09	0.744148	Atp2a2	4.35577e-05	0.290393	Ndufa12	3.27304e-48	0.667788	C1s1	1	2.50334	Pkm	2.99727e-33	0.905775	Laptm4a	0.000888975	0.97068
246	Capns1	6.58134e-193	0.739512	Kmt2e	0	1.43596	St13	1.22054e-87	0.515066	Gspt1	1.74031e-237	1.11977	F3	9.76511e-224	1.63121	Ctsc	1.81974e-105	0.903186	Adamtsl1	1.16982e-08	2.25991	Wwc1	4.77065e-05	0.496014	Gfer	3.82573e-48	1.17794	Pik3cd	1	2.35847	Arl1	3.35916e-33	0.662141	Gatad2b	0.000890542	1.53627
247	Btf3	6.91884e-193	0.538999	Nr4a1	0	2.83392	Tnfrsf23	1.28008e-87	1.31805	Prmt1	2.23742e-237	1.08508	Gm42835	1.45867e-223	2.31418	Abhd5	8.231e-105	1.2638	Ankrd12	1.79374e-08	1.14598	Surf4	4.83451e-05	0.441323	Mrpl51	4.86507e-48	0.835136	Esm1	1	4.43013	Ndufb10	5.37688e-33	0.63573	Prkar1a	0.000915772	1.11297
248	Ssr2	3.21647e-192	0.735748	C2cd4b	0	2.90679	Fgfbp1	1.75664e-87	0.972816	Gnl3	3.39609e-237	1.41921	Pa2g4	1.71599e-223	1.2512	Hadh	2.68107e-104	1.12426	Atrx	1.83612e-08	0.368715	Fam104a	5.05698e-05	0.316682	Rbp4	5.16143e-48	1.22806	Il1r2	1	4.40023	Nucks1	7.64263e-33	0.763361	Mia3	0.000922858	1.93671
249	Fhl2	4.88515e-192	1.41646	Klf4	0	2.20904	Acadm	3.79838e-87	0.890207	Sfr1	1.5025e-236	0.968051	Hnrnpa0	6.69292e-223	1.01096	Tmem245	7.31572e-104	0.9399	Slco2a1	2.04657e-08	0.80446	Slc12a2	5.50029e-05	0.274208	Mrps34	5.61423e-48	0.968703	0610039K10Rik	1	3.23184	Krt19	1.27887e-32	1.03962	Adgrg6	0.000966721	2.89548
250	Atp5c1	6.5513e-192	0.644579	H2-DMb1	0	2.37774	Efna1	4.43149e-87	1.00178	Wdr89	1.95043e-236	1.16331	Nars	1.40096e-222	1.22455	Gne	7.3233e-104	2.05309	Lyz1	2.26968e-08	1.41184	Epha2	6.02148e-05	0.454035	Rbx1	8.23982e-48	0.54296	Tmsb15l	1	1.60613	Dut	1.32278e-32	0.950923	Vat1	0.000969702	2.15817
251	Ormdl2	4.23498e-191	0.874514	Lcn2	0	1.86575	Hexa	1.04767e-86	0.770227	Rars	9.40675e-236	1.25118	Anp32e	2.68541e-221	1.24426	Acox1	1.05787e-103	1.16399	Mesp1	2.61647e-08	3.50971	Rpl37a	7.4017e-05	-0.00446313	Nhp2	8.99316e-48	0.890614	Platr27	1	0.801125	Ndufs8	1.42433e-32	0.74011	Tmem59	0.00101797	0.999614
252	Marcksl1	7.97275e-191	1.44729	Azin2	0	3.33366	Stx7	2.31581e-86	0.654891	Cldn4	1.62523e-235	1.24698	Dnaja2	6.17326e-221	1.02324	Man2a2	8.94252e-103	1.48081	Scarf2	3.63908e-08	1.73781	Wasf2	7.85294e-05	0.553836	Ppp1ca	9.25753e-48	0.601913	Siglece	1	4.35101	Bag1	2.34606e-32	0.629002	Guk1	0.00104335	1.79558
253	Ap1s1	1.00742e-190	0.871209	Hspb1	0	2.48013	Eif4ebp1	4.25824e-86	0.736479	Gm12603	2.92254e-235	1.96056	Strap	2.28658e-220	1.17051	Iqgap1	2.77363e-102	0.67655	Id2	3.79123e-08	0.458613	Gls	8.08778e-05	0.491296	Srsf3	1.09291e-47	0.676251	Il5	1	4.1887	2700094K13Rik	2.36472e-32	0.69117	Mettl9	0.00104335	1.26004
254	Ano1	3.98646e-190	1.12026	Fam84b	0	2.15303	Col4a2	1.57063e-85	0.681007	Gjb4	1.35015e-234	1.60776	Akt1	4.88294e-220	1.08887	Sftpd	5.99792e-102	1.29588	Pvrl1	4.59139e-08	1.10645	Caprin1	9.48582e-05	0.537324	Fkbp11	1.13942e-47	1.78575	Chsy3	1	4.57786	Glul	1.12167e-31	1.10045	Atraid	0.00104665	1.50691
255	Ppic	4.05223e-190	0.733712	Zbtb4	0	2.13538	Ddit4	3.18959e-84	0.892458	Nucks1	2.48396e-234	1.00589	Lyar	5.87307e-220	1.45625	Lamp2	2.03533e-101	0.813472	Bambi	5.41197e-08	0.944919	Cyp1b1	0.000155596	1.83257	Cdk4	1.90021e-47	0.762017	Cfap46	1	4.73373	Stc2	1.42633e-31	2.91062	Asph	0.00104805	1.78063
256	Ube2m	1.22992e-189	0.803864	Slc22a23	0	2.22147	Rictor	3.20832e-84	0.880784	Thoc7	3.35662e-234	0.972928	Cdipt	5.92395e-220	1.31596	Pet100	3.25377e-101	1.04748	Fam71a	5.99977e-08	2.99668	Akap5	0.000161622	1.09706	Coprs	2.10116e-47	1.82037	Rfx8	1	4.18198	Fuca1	1.50063e-31	0.765337	Fbxo2	0.00105767	2.90498
257	Fam107b	6.54588e-189	1.01575	Zbtb20	0	1.63031	Proser2	3.30022e-84	1.02296	Tceb1	5.07166e-234	0.913127	Rrm2	1.02543e-218	2.35702	Stat2	6.28186e-101	2.33597	Pfdn5	8.39022e-08	0.0109059	Txnrd1	0.000191424	0.575883	Dnajb11	1.07847e-46	0.920179	Slc2a6	1	2.75489	Neat1	1.50063e-31	0.6915	Celf3	0.00105767	11.1752
258	2310036O22Rik	1.43144e-188	0.694722	Hp	0	1.6816	1810058I24Rik	5.69993e-84	0.643004	Arpc2	6.69181e-234	0.854589	Tspan15	2.4598e-218	1.49322	Uqcrh	9.07063e-101	0.499232	Pde7b	8.98315e-08	2.3714	Lpgat1	0.000192662	0.637034	Alyref	1.96143e-46	0.883658	Gm11992	1	3.10878	Atp5c1	1.80674e-31	0.589704	Zcchc18	0.00105853	10.787
259	Ubxn1	1.46221e-188	0.671667	Tmem30a	0	1.32037	Gpx4	3.38183e-83	0.41121	Nudcd2	7.42491e-234	1.15204	Rpl41	2.76693e-218	0.575893	Pon3	2.50917e-100	1.22528	Anapc13	9.04691e-08	0.546231	Col4a1	0.000200327	0.246267	Npc2	4.13411e-46	0.785384	Lrrc31	1	4.85985	Psmc2	2.63792e-31	0.768174	Hnrnph3	0.00106307	1.38912
260	Sri	2.21591e-188	0.799365	Hnrnph1	0	1.28289	Ergic3	4.08444e-83	0.589233	Ddx46	2.44479e-233	1.12723	Mpp6	2.98044e-218	1.36809	Tanc2	6.3951e-100	1.12664	Rab27b	9.13358e-08	0.815771	Ube2r2	0.000239956	0.311774	Chchd1	4.82833e-46	0.722438	Rhox10	1	1.72098	Cradd	2.64532e-31	1.60161	Gnao1	0.00106793	9.90354
261	Rps2	2.63393e-187	0.576242	Nedd4l	0	2.29191	Rps15	2.65646e-82	0.387313	Psmc6	2.99538e-233	1.00523	Prc1	3.60591e-218	1.79945	Rabgap1l	1.88626e-99	1.19102	Cst8	1.02178e-07	1.42888	Cbx6	0.00025744	0.961558	Mvd	8.51257e-46	1.5289	1700028P14Rik	1	4.51591	Tecr	3.51463e-31	0.654275	Enah	0.00107233	2.39327
262	Rbmxl1	5.68656e-187	0.987618	Mob3b	0	2.28716	Cxadr	2.93848e-82	0.64561	Car2	3.07991e-232	1.22907	2200002D01Rik	3.4858e-217	1.28137	Vegfb	1.00335e-98	1.13496	Slco4c1	1.15968e-07	0.915643	Ly6e	0.000284553	0.0324328	Mrps36	9.10005e-46	0.819773	Fam196a	1	4.06089	Rpn2	4.14236e-31	0.62217	Ncald	0.00107233	9.39447
263	C1qbp	5.95555e-187	0.849771	Cdc42ep3	0	1.7448	Mrpl24	4.0294e-82	0.627696	Tes	5.62599e-232	1.10945	Rbm8a	1.99596e-216	1.05764	Rpl35a	1.7099e-98	0.342749	Rmdn2	1.50488e-07	1.28048	Rad23b	0.000360343	0.594585	Tma7	1.16473e-45	0.618822	4930486L24Rik	1	4.12506	Ppa1	4.42023e-31	0.812564	Pafah1b2	0.00109176	1.22324
264	Ckb	8.34433e-187	1.75758	Fads1	0	2.3484	Tpd52l2	4.94198e-82	0.658113	Yrdc	1.1779e-230	1.13945	Eef1e1	1.49056e-215	1.39465	Shisa5	1.79729e-98	0.934103	Dpp4	3.67295e-07	0.966834	Cenpb	0.000390304	0.508047	Pcbd1	2.63103e-45	1.17715	H19	1	3.544	Gmnn	4.6738e-31	1.04225	Celf2	0.001119	1.52068
265	Mrpl20	1.65637e-186	0.770114	Sorl1	0	1.66038	Fam213a	9.9952e-82	0.709442	Rpl7	3.06625e-229	0.543568	Tuba1b	4.31206e-215	1.2252	Cd36	8.17996e-98	0.982758	Ptprf	4.87222e-07	0.225854	Nckap1	0.000396515	0.614247	Cks2	2.71952e-45	1.03713	Erich4	1	2.45556	Cltb	5.00817e-31	0.700583	Man2a1	0.001119	2.03733
266	Ube2b	1.00617e-185	0.67087	Plekhb1	0	2.77695	Cyp2s1	3.74686e-81	3.56781	Lyar	4.57985e-229	1.26503	Psmd11	8.17178e-215	1.02071	Gnptab	3.812e-97	1.49494	Ttc36	5.80862e-07	1.70514	mt-Co3	0.000396529	0.0406355	Taf10	3.52087e-45	0.619114	Hist4h4	1	1.49856	Fkbp11	5.3223e-31	1.3438	Pfn2	0.001119	2.50876
267	Ndufb9	1.32538e-185	0.614677	Acsl5	0	1.32535	Plekha2	3.74686e-81	1.10719	Pkm	2.24577e-228	1.11759	Tmpo	1.52342e-214	1.26298	Cmtm8	4.26983e-97	0.846338	Ift20	6.01177e-07	0.308086	Capzb	0.000402742	0.0893592	Prdx3	4.24275e-45	0.933914	Prom1	1	1.80677	Rassf9	5.33814e-31	1.78575	Rapgef4	0.001119	8.04537
268	Atp5h	1.67706e-185	0.524172	Usp8	0	1.62314	Hspa1a	1.09466e-80	1.30733	Actn1	4.83419e-228	1.04928	Tpm1	1.81243e-214	0.879125	Net1	6.69373e-97	1.32714	Mkln1	9.53697e-07	0.738181	Tpr	0.000420183	0.206859	Slc25a5	5.03237e-45	0.594296	Naip6	1	4.94636	Tbcb	8.76337e-31	0.710491	Igf2	0.00112817	7.82431
269	D8Ertd738e	2.22179e-185	0.606291	Fam101b	0	2.82797	Mpzl1	2.15307e-80	0.838486	Dkc1	6.47287e-228	1.54274	Srsf9	2.12308e-214	1.04472	Megf6	8.09207e-97	1.36174	2810474O19Rik	1.30484e-06	0.865078	Cldn4	0.000433903	0.33829	St8sia6	5.23457e-45	1.20374	St8sia2	1	4.46501	Cops4	1.03675e-30	0.857288	Golgb1	0.00113017	1.12741
270	Sssca1	2.7276e-185	1.10623	Pla2g1b	0	1.77366	Litaf	4.3501e-80	0.666926	Flna	1.48469e-227	1.1325	Abce1	2.59941e-214	1.34296	Shfm1	1.02059e-96	0.527794	Fhad1	1.66e-06	3.08036	Ptpn14	0.000455429	1.26086	Rpl18a	6.31038e-45	0.357617	Gucy1b3	1	4.55851	Cops6	1.44835e-30	0.729148	Birc2	0.00113829	2.53739
271	Tspan3	7.69091e-184	1.11748	Pbxip1	0	1.99014	Plod2	7.45254e-80	1.9743	Ggct	2.09945e-227	1.4985	Rwdd1	4.75361e-213	1.10583	Cbr1	1.55344e-96	1.12128	Itpr1	1.66207e-06	1.0612	Clu	0.000463925	0.560046	Uqcrq	6.97056e-45	0.562019	Armc4	1	4.03859	Psmd12	1.55368e-30	0.725336	Tle1	0.00114485	2.25713
272	Eef1b2	1.5178e-183	0.569714	Cyp4v3	0	3.53289	Spns2	1.25086e-79	1.10441	Rps28	2.59978e-227	0.593655	Syncrip	1.32474e-212	1.1835	Arl5a	2.7336e-96	1.16868	Pou3f1	2.59106e-06	4.1619	Tubb5	0.000504449	0.149677	Tmsb4x	7.15326e-45	0.514086	Thbs2	1	2.76053	Psma5	1.62204e-30	0.673255	Tcerg1l	0.00119194	7.52743
273	Naca	3.23999e-183	0.44234	Ano6	0	1.85165	Ech1	1.44244e-79	0.722428	Ube2c	5.80143e-227	1.48254	Mcpt8	1.97924e-212	1.73065	Rps6ka3	2.7336e-96	1.00737	Tigd2	4.13166e-06	1.02989	Calr	0.000533672	0.0506924	Ube2c	8.34179e-45	1.46699	Cxcr2	1	2.70334	Cdkn2a	1.90774e-30	0.859525	Fbxo3	0.00120227	1.80102
274	Gapdh	4.10523e-183	0.98549	Txnip	0	1.43505	Tnfrsf21	6.90734e-79	0.922054	Arpc5l	1.43321e-226	0.954193	Capzb	2.79746e-212	0.91345	Adam19	4.20133e-96	1.28785	Akap8l	4.26378e-06	1.36728	Mal	0.000879417	0.237363	Mrpl17	1.15105e-44	0.834511	Col25a1	1	2.81533	Abracl	2.25373e-30	0.687958	Hoxb2	0.00126155	6.792
275	0610012G03Rik	5.37937e-182	0.841617	C6	0	4.77449	Phactr4	1.75543e-78	0.925986	Prelid1	1.74822e-226	0.963885	Mrpl20	9.20801e-212	1.03478	Trappc6a	4.60562e-96	0.850184	Chd6	4.60489e-06	0.965814	Slc7a1	0.000908696	1.1318	Trmt112	1.22687e-44	0.710274	Ccdc39	1	2.77192	Clint1	2.57007e-30	0.747639	Arl6	0.00129616	2.12773
276	Fermt1	2.37181e-181	2.3878	H2-DMa	0	3.10805	Ocln	2.33049e-78	0.808695	Flnb	2.58143e-226	1.15049	Gkn2	3.14218e-211	3.4695	Dram2	4.95944e-96	1.05034	Tmem164	4.63051e-06	0.789536	Usp1	0.000914349	1.00698	U2af1	2.94524e-44	0.721499	Fat3	1	3.73894	Creb3l1	2.60936e-30	1.38044	Cacna1h	0.0013107	6.64801
277	Rps3a1	1.41632e-180	0.340184	Etnk1	0	1.75802	Ogt	2.62514e-78	0.700677	Cmas	5.06366e-226	1.12177	Kif23	7.94774e-211	1.83105	Gabarap	5.04128e-96	0.563306	Emb	4.74263e-06	0.528223	Tpt1	0.00103296	0.0407874	Mlec	2.94656e-44	0.873407	Mmp8	1	4.39036	Cmc2	2.78338e-30	1.10909	Map1b	0.0013107	2.69243
278	F2r	2.85127e-180	1.12761	Pdlim1	0	1.39863	Neu1	2.98652e-78	0.765979	Mboat1	5.98903e-226	1.16363	Myl7	1.16563e-210	1.82723	Ager	5.21576e-96	1.09293	Tanc2	4.9799e-06	0.705891	Fn1	0.00103496	0.622382	Nsmce1	3.87729e-44	0.909208	Adcy2	1	3.58949	Elovl6	2.79717e-30	1.6011	Gsk3b	0.00133535	1.05627
279	Atp5j	1.16729e-179	0.577927	Abhd2	0	1.38155	Ccnl2	6.08193e-78	0.638767	Bola2	8.54168e-226	1.06624	Tuba1c	1.34588e-210	1.28666	Itm2a	9.58269e-96	3.84911	Crtc3	5.6389e-06	1.31866	St8sia6	0.00116089	0.745327	Sumo2	7.61103e-44	0.58943	Pdia2	1	3.50831	Eva1c	4.60991e-30	1.42064	Appl2	0.00133642	1.58527
280	Ndufa4	2.32198e-179	0.571967	Gprin3	0	3.07951	Tomm7	1.02745e-77	0.378376	Itga3	9.32096e-226	1.1162	Hnrnpc	2.86979e-210	1.00096	Tmem123	1.02175e-95	1.02048	Cecr2	6.056e-06	1.60639	Rpgrip1	0.00126037	2.2756	Ube2s	7.77636e-44	0.76394	Plb1	1	1.04312	Parm1	6.34533e-30	2.3376	F5	0.00135231	6.57663
281	Arf5	3.16144e-179	0.595481	Chsy1	0	2.13028	Lif	1.11452e-77	1.44588	Vdac2	2.97971e-225	0.883644	Txnrd1	1.09191e-208	1.18791	mt-Co3	1.15557e-95	0.413029	Clip4	6.2001e-06	0.820967	Atp2b1	0.00131612	0.226078	Rpsa	8.82224e-44	0.582635	Il1f9	1	3.59322	Uqcrq	6.48412e-30	0.525195	Plpp3	0.00142505	3.42248
282	Mrpl17	4.1368e-179	0.874261	Ggcx	0	2.49564	Pdk1	1.14464e-77	1.02909	Bzw2	1.28576e-224	1.19731	Map2k3	2.37142e-208	1.31547	Akr1c19	1.24932e-95	2.45685	Ppp1r16a	8.14461e-06	1.12222	Sox4	0.00150191	0.203909	D8Ertd738e	1.0158e-43	0.555153	Ccdc170	1	4.25654	Bphl	6.62354e-30	1.0081	Atp5l	0.00145523	0.653026
283	Gipc1	2.11065e-178	0.86814	Irx3	0	1.60819	Kdelr1	1.35892e-77	0.546747	Psmd7	2.46179e-224	0.946233	Pno1	5.52043e-208	1.62205	Rnase4	1.47006e-95	1.15759	A530020G20Rik	8.31082e-06	1.96211	Myo1c	0.00164571	0.726052	Stub1	2.17398e-43	0.666376	Nlrp3	1	3.86121	Akr1a1	6.90219e-30	0.501894	Prrc2b	0.00146109	1.24713
284	Txnl4a	1.16977e-177	0.967483	Cited2	0	1.37972	Asah1	1.52349e-77	0.638494	Tspan8	2.49971e-224	1.20221	Slc6a6	7.59609e-208	1.24011	Gpx1	1.49389e-95	0.719527	Arhgap17	8.59107e-06	1.0199	Rpl19	0.00214517	0.0912819	Foxp2	2.27217e-43	1.56791	Gm4841	1	2.85435	Ufc1	7.59814e-30	0.667385	Trip11	0.00147841	1.29796
285	Prdx6	1.31594e-177	0.601617	Mat2a	0	1.37024	Rpl11	1.81987e-77	0.331363	Rpl36a	7.31846e-224	0.558642	Pcbp2	1.81649e-207	0.810184	Tmem50b	1.66906e-95	1.043	Cebpa	9.09773e-06	0.501223	2200002D01Rik	0.00220956	0.227594	Rpl10a	2.301e-43	0.487583	Cym	1	0.792996	Hint1	7.63302e-30	0.581057	Aga	0.00147841	2.10959
286	Tmem167	3.3453e-177	0.767426	Ubc	0	1.03928	Adm	2.00217e-77	3.41871	Psmd13	1.15657e-223	1.00466	Cox5a	2.2705e-207	0.860653	Tubb2a	1.79397e-95	1.52389	Tsix	1.00091e-05	2.51423	Mcu	0.00227807	1.07244	Psme2	3.11812e-43	0.751871	Gm13067	1	3.98518	Golm1	9.24202e-30	0.768934	Sucla2	0.00147841	1.37691
287	Trappc6a	7.96914e-177	0.868769	Mllt6	0	2.24557	Adssl1	5.54186e-77	0.763589	Lad1	1.19675e-223	1.30847	Eif1ax	4.91129e-207	1.07911	Acat1	1.01589e-94	1.12999	Stk11	1.03585e-05	0.733741	Mt1	0.00240987	0.17346	Lpcat3	4.80548e-43	1.05767	Gm12729	1	3.7069	Mrpl51	1.00632e-29	0.700695	Tusc3	0.00147841	1.34118
288	Gnai2	1.07484e-176	0.649484	Malat1	0	1.19673	Rpl9	6.84083e-77	0.29307	Lgals3	1.58261e-223	1.14987	Fam49b	1.44974e-206	1.28918	Tspan11	1.10776e-94	1.62393	C730034F03Rik	1.42452e-05	3.81355	Iqgap1	0.00242183	0.0191039	Calm3	7.07142e-43	0.675896	Hydin	1	3.58555	Sin3b	1.06964e-29	0.695879	Ubn1	0.00153276	1.44303
289	Psmb1	6.92468e-176	0.609039	Akap13	0	1.36771	Surf1	9.04514e-77	0.953567	Pgam1	2.25896e-222	1.14353	Tubb6	1.59059e-206	1.66884	Rapgef5	4.61474e-94	1.88776	Trpm6	1.49796e-05	1.5132	Tjp1	0.00249103	0.621461	Snx3	8.69763e-43	0.644413	Crabp1	1	2.01239	B9d1	1.80227e-29	1.13355	Copb1	0.00153683	1.27021
290	Phf5a	9.10078e-176	0.817215	Maob	0	2.8044	Rps8	9.17192e-77	0.25636	Dctpp1	9.79841e-222	1.12511	Ahsa1	5.9521e-206	1.22275	Psap	5.98719e-94	0.80326	Zfp644	1.95845e-05	0.856553	Zfp706	0.0026217	0.0972685	Fth1	9.98706e-43	0.400164	Gm5422	1	3.04007	1700016C15Rik	1.85642e-29	4.22031	Cltc	0.00155104	0.954687
291	Galk1	1.9496e-175	0.96631	Deptor	0	2.19398	Snx3	1.01925e-76	0.464832	Pfdn1	1.19163e-221	0.95047	Actn4	8.18238e-206	0.891113	Gstk1	1.87272e-93	1.4459	Casz1	1.96369e-05	1.03421	Capza1	0.00272899	0.647281	Ube2i	1.10219e-42	0.547846	Ppp2r2b	1	1.71551	Fth1	2.03864e-29	0.399053	Sepw1	0.00155394	0.829953
292	Pir	7.22154e-175	1.69396	Timp3	0	1.81731	Col4a1	1.09939e-76	0.584684	Eif4g2	2.8312e-221	0.825835	Pdap1	1.26024e-205	1.01302	Fam126b	2.26818e-93	1.3819	Fam179a	1.97208e-05	2.36989	Vcl	0.0028333	0.695819	Serpinh1	1.45543e-42	0.90627	Ugt1a6a	1	1.71474	Sumo1	2.24069e-29	0.627916	Tcf4	0.00157121	2.20722
293	Eif3h	9.75357e-175	0.552565	Gm42418	0	1.15407	Grn	1.16775e-76	0.736158	Mrto4	4.92342e-221	1.2267	Tpm3	3.11517e-205	0.906087	Txnip	4.22694e-93	0.940149	Zcchc4	2.41464e-05	1.67084	Chic2	0.00294773	0.241424	Pin1	1.46155e-42	0.79532	Lilr4b	1	3.52106	Psmd6	2.82421e-29	0.757402	Cd200	0.0015914	1.93327
294	Srp9	3.03615e-174	0.62382	Tcp11l2	0	2.6432	Pdgfa	4.53671e-76	0.789424	Baz1a	3.20301e-220	1.28184	Npnt	4.03096e-205	1.36185	Id2	6.05063e-93	1.01952	Sult1a1	3.22725e-05	1.81714	Adam10	0.00320149	0.671239	Lamp3	3.46072e-42	0.946689	Stk33	1	3.04847	Cfap36	3.76588e-29	0.967596	Usp2	0.00159914	5.56547
295	Polr2j	7.78302e-174	0.796754	Bmp1	0	1.86376	Rtn4	6.46439e-76	0.56767	Pdcd5	6.89756e-220	0.891761	Nt5e	5.10275e-205	1.44521	Clmn	6.39533e-93	1.38282	Col6a1	3.30614e-05	1.28002	Phc2	0.00339737	0.379959	Pgam1	3.64081e-42	0.835873	Dnaic1	1	2.46079	Cox4i1	4.98099e-29	0.389883	Copa	0.00159978	1.31104
296	Acp1	2.63828e-173	0.810638	Ddx3x	0	1.21386	Anxa1	7.59677e-76	0.702229	Cd2ap	1.09048e-219	1.0153	Far1	5.91987e-205	1.24532	Cyb5b	1.68708e-92	0.791774	Srcap	3.32436e-05	2.21948	Celf1	0.00404877	0.495594	Ndufs4	7.42332e-42	0.76137	Ptprc	1	3.04211	Clu	5.08557e-29	1.33469	Klf13	0.00162409	1.35192
297	Ppdpf	6.60621e-173	0.753115	Ptms	0	0.996437	Capn5	8.26819e-76	1.0985	Srsf9	4.72048e-219	0.932166	Nop16	8.52236e-205	1.57785	Tmem135	3.40223e-92	1.2424	Scarf1	3.42423e-05	2.87665	Ttll7	0.00418788	0.58555	Uqcrfs1	7.65067e-42	0.649068	Nrsn1	1	4.13488	Tmed10	5.72841e-29	0.533443	Rabgap1l	0.00164354	1.65694
298	Tpd52	7.60817e-173	0.691401	Ddx26b	0	3.02753	Tpm1	2.05125e-75	0.429245	Uqcc2	1.55491e-218	0.916459	Mgat4b	1.4194e-204	1.1394	Piwil4	4.43036e-92	2.71529	Dgkg	4.03964e-05	2.08362	Ralgps2	0.00421142	0.773728	Ndufs7	7.92196e-42	0.64173	5930412G12Rik	1	2.88199	Cox5a	5.7639e-29	0.6176	Cdo1	0.00165057	5.77638
299	Apex1	1.41321e-171	1.14826	5330417C22Rik	0	3.59527	Dnajc8	2.54745e-75	0.528665	Eef1d	1.79348e-218	0.766965	Anln	4.62453e-204	2.12881	Lamtor4	4.54814e-92	0.882872	Snx25	4.1102e-05	0.702309	Usp34	0.0042392	0.330697	Idh2	1.91085e-41	0.752248	B3galt2	1	2.62454	Sftpd	6.31057e-29	1.06505	Bmyc	0.00165796	2.29497
300	Psma5	2.61034e-171	0.737566	Diaph1	0	1.36392	Itgav	3.20982e-75	0.714157	Chic2	2.16186e-218	0.999401	Pthlh	4.59327e-203	1.6309	Trappc2l	5.80014e-92	0.863689	mt-Nd6	4.15559e-05	1.01039	Rpl3	0.00437223	0.000750459	Hmgn2	1.91085e-41	1.2675	Fbxw20	1	2.89055	Ndufb5	7.10986e-29	0.557093	Ddx3y	0.00166628	1.74147
301	Ube2d2a	8.48858e-171	0.715472	Inpp4b	0	2.62233	Cdkn1a	3.28508e-75	0.922868	Nars	3.14625e-218	1.03366	Tcp1	6.52226e-202	0.95643	Pla2g16	5.89658e-92	1.08457	Srebf1	4.24694e-05	0.66345	Rpl31	0.00453461	-0.0579658	Uqcrc1	2.33687e-41	0.816202	Col5a2	1	2.00671	Eny2	7.79384e-29	0.637213	Ndufs5	0.00166628	0.920674
302	Atp5g1	9.14185e-171	0.626344	Ogdh	0	1.50266	Vdac1	3.39508e-75	0.519113	Vdac3	4.40114e-218	1.03826	Hmgb1	1.38425e-201	0.845625	Car8	2.18149e-91	0.934961	C2cd4b	4.67505e-05	0.930552	Nras	0.00482242	0.602412	Selk	3.06657e-41	0.542054	Sntn	1	3.75186	Anxa3	8.16704e-29	0.649545	Fxyd6	0.00166628	4.03545
303	Emp1	1.5359e-170	0.965995	Ece1	0	1.61279	Gsto1	5.34189e-75	0.668876	Capg	6.45255e-218	1.23088	Polr2h	1.44438e-201	1.51086	Eif3f	2.29405e-91	0.551776	Bex2	5.14905e-05	0.865099	Kras	0.00513007	0.221813	Gpx4	1.54118e-40	0.429277	Cpa4	1	1.02964	Spc24	8.95372e-29	1.26192	mt-Nd3	0.00167113	1.11003
304	Hnrnpf	3.98117e-170	0.647673	Thbs3	0	3.67647	Acot13	9.63907e-75	0.732134	Abhd17a	1.66132e-217	1.00072	Arf1	2.02961e-201	0.674782	Copz2	4.64367e-91	2.31191	Srcin1	5.48645e-05	1.47607	Rpl26	0.00538174	-0.00924562	Sdhb	1.79218e-40	0.772288	Lmod1	1	2.70885	2810428I15Rik	1.08789e-28	0.673686	Eif4g3	0.0016771	1.5636
305	Tomm40	2.61372e-169	0.887406	Ift20	0	1.15019	Rps3a1	1.36281e-74	0.279654	Nolc1	7.73019e-217	1.2719	Cdca8	1.37325e-199	1.74977	H2-DMb1	6.09181e-91	1.36534	Rtkn	5.747e-05	1.0363	Rwdd1	0.00556296	0.327513	Cnpy2	2.65401e-40	0.743663	1500015L24Rik	1	1.40304	Mrps28	1.21896e-28	0.929364	Cox6c	0.00167747	0.693093
306	Eif4a1	9.79361e-169	0.625885	Gfpt1	0	1.48771	Ctsh	4.06043e-74	0.49361	Rpl30	3.13342e-216	0.467187	Fgfbp1	4.67491e-199	1.31987	Phgr1	8.25954e-91	1.42614	Fam46a	6.22691e-05	1.06132	Pgd	0.00614501	0.35549	Porcn	3.48139e-40	2.54305	Hist1h4f	1	3.38096	Commd1	1.62399e-28	0.782057	Clcn3	0.00168813	1.49539
307	Psma1	1.21926e-168	0.742109	Tra2b	0	1.24422	Smim14	6.0038e-74	0.514903	Psma2	5.62407e-216	0.867712	Sec61g	1.8465e-198	0.76322	AU021092	6.4326e-90	1.31917	Sptbn1	6.53665e-05	0.191962	Ipo7	0.00618049	0.65871	Creld2	4.31889e-40	1.21774	Gm13889	1	2.16746	Ufm1	1.66506e-28	0.761738	Six1	0.00170546	5.35169
308	U2af1	5.05402e-168	0.732286	Clip4	0	1.88105	Atp2b1	7.60911e-74	0.545811	Naa50	9.35202e-216	1.04264	Ptbp1	3.05543e-198	1.09	Hddc3	6.96558e-90	1.08692	Atp7b	7.08781e-05	1.04618	Tpd52	0.00628881	0.102472	Tgfbi	6.37729e-40	1.98154	Hist1h4n	1	3.2748	Aldh1a1	1.67281e-28	1.71544	Nktr	0.00174738	1.14785
309	Tmed9	1.33786e-167	0.662892	Ccz1	0	1.43926	Hscb	1.4589e-73	1.18045	Cdc37	1.54048e-215	0.908324	Anxa10	3.22953e-198	1.93483	Lipa	1.31156e-89	3.11927	Lrg1	7.45225e-05	0.317241	Tjp2	0.00670457	0.395672	Dctpp1	6.61847e-40	0.917049	Ahrr	1	3.47965	Nans	1.68155e-28	0.80428	Rnf130	0.00177048	1.94879
310	Snx3	1.3444e-167	0.65988	Sertad1	0	1.85137	Rab6a	1.46208e-73	0.554373	Nhp2l1	1.78212e-215	0.890251	Ccna2	4.61637e-197	2.0865	Ndufa13	2.55839e-89	0.524624	Fam53b	7.56808e-05	1.25257	Oaz1	0.00725025	-0.0466919	Pttg1	6.76937e-40	1.46603	Dusp13	1	3.39245	Tacstd2	2.1704e-28	0.727282	Clk1	0.00190291	1.22809
311	Nhp2l1	1.70188e-167	0.707041	Amotl2	0	1.87042	Tspo	2.53707e-73	0.363238	Rab2a	9.40354e-215	0.832953	Snrpd3	5.84451e-197	1.10318	Ech1	6.37787e-89	0.991817	Plekhb1	9.87996e-05	1.10158	Lsm6	0.00755683	0.287566	Banf1	1.61699e-39	0.709927	Usp29	1	2.11151	Aurkaip1	2.4597e-28	0.625112	Fxr1	0.00194671	1.23914
312	Vps29	2.52198e-167	0.791268	Slc43a2	0	2.43152	Cfl2	2.54603e-73	0.716337	Ckb	9.62332e-215	1.54731	Cops8	2.48172e-196	1.23328	Psme2	1.12899e-88	0.773152	Ptpn18	0.000100276	1.0395	Tmf1	0.00868577	0.854971	Suclg1	2.28707e-39	0.638711	Il1a	1	2.08502	Psmb2	2.48298e-28	0.639608	Tmem50a	0.00196776	1.04124
313	H2afy	3.10623e-167	0.622977	Ehf	0	1.67717	Hspa2	4.19305e-73	1.42775	Ccdc34	1.20149e-214	1.35223	Tomm70a	3.34329e-196	1.37973	Acaca	2.00818e-88	1.12154	Ttc7	0.000101776	1.17416	Anxa8	0.00961093	1.5775	Pdia4	5.81095e-39	0.941883	Prok2	1	4.13484	Gtf2h5	3.4915e-28	0.627617	Smpd3	0.00197755	3.53073
314	Aldoa	3.1543e-167	0.884447	Maml3	0	2.11182	Cd47	7.61111e-73	0.529495	Sltm	1.32786e-214	1.06283	Sumo2	5.40748e-196	0.830203	Fbp2	4.13199e-88	1.18021	Vamp8	0.000115177	0.0394516	Cgn	0.0112496	0.697026	Pdcd5	6.00515e-39	0.646628	Slc15a3	1	4.16252	Cnpy2	3.7994e-28	0.644622	Igsf8	0.00200797	1.79956
315	1110008F13Rik	7.38528e-167	0.680302	Baz2b	0	1.59827	Prss22	8.0683e-73	0.826624	Mcm3	2.27526e-214	1.46129	Afp	2.70389e-195	1.98234	Fam102b	4.91614e-88	1.33073	Fam126a	0.000124162	1.44443	Zyx	0.0116727	0.691608	Fam162a	8.69493e-39	0.70095	Fcgr3	1	1.93864	Clic3	3.93564e-28	1.05264	Slc35a1	0.00204419	1.84393
316	Zcrb1	1.38697e-166	0.726007	Adrbk2	0	2.02396	Tmc4	2.50316e-72	0.638248	Npnt	3.95793e-214	1.12128	Ptp4a2	1.00714e-194	0.837125	Pgm2	1.36682e-87	0.970158	Hnrnph1	0.000137581	0.279653	Tns4	0.0129045	0.983386	Myl6	9.67102e-39	0.411069	Hcst	1	2.45835	Krtcap2	4.32962e-28	0.502848	Asah1	0.00204419	1.22962
317	Cct8	2.80384e-166	0.760671	Apoc1	0	3.01067	Tnfaip8	4.27001e-72	0.67321	Smim15	1.56612e-213	1.13868	Sub1	2.13515e-194	0.81523	Spg21	1.54442e-87	0.85461	Gm11744	0.000150273	1.75649	Sec61a1	0.0135676	0.504463	Mt1	2.16002e-38	0.774876	Trim30b	1	3.43695	2200002D01Rik	4.5867e-28	0.800314	Klc1	0.00204466	2.3657
318	Tmem160	4.16789e-166	0.864284	Tmem110	0	1.85479	Prdx5	1.76204e-71	0.493329	Golim4	3.70927e-213	1.14686	Dnajc2	2.78458e-194	1.25633	Anapc13	3.71398e-87	0.86358	Use1	0.000155131	0.615954	Mapk6	0.0135731	0.702644	Psma6	5.39511e-38	0.727811	Slit3	1	3.33348	2410015M20Rik	5.24751e-28	0.572431	Add1	0.00204466	1.57847
319	Pdcd6	1.10753e-165	0.734116	Tst	0	1.61694	Ifngr2	5.31508e-71	0.817798	Bin1	5.36551e-213	1.19919	Ebna1bp2	3.13189e-194	1.26222	Tmem205	6.88634e-87	0.926475	Kctd12	0.000158808	3.08176	C77080	0.0139308	0.567932	Ndufa5	1.26698e-37	0.746742	Tmprss6	1	2.24735	H2afy	6.78359e-28	0.562024	Sept7	0.00212268	0.857012
320	Ssx2ip	2.61088e-165	1.20352	Clstn1	0	1.76901	Hbegf	6.16813e-71	0.766918	Tubb5	6.34433e-213	1.07819	Dazap1	2.66677e-193	1.07028	Ly6i	7.7777e-87	4.99959	Kcne2	0.000163479	1.09972	Impad1	0.016442	0.679114	Cbr3	1.32085e-37	1.2243	Slc22a1	1	1.60589	Cyp51	9.33637e-28	0.839195	Cst6	0.00212336	4.84528
321	Mrpl11	4.48678e-165	0.973014	Gsk3b	0	1.1291	R3hdm4	6.82268e-71	0.511462	Ywhab	7.60402e-213	0.85283	Il24	2.93604e-193	2.54633	Ndufb2	8.78491e-87	0.739471	Sema4f	0.000170684	1.61662	Gcnt3	0.0187007	0.858832	Hhex	1.34839e-37	2.24253	Lama4	1	1.95537	Ssbp4	1.48324e-27	0.793053	Slc25a17	0.00217481	1.7123
322	Calm1	1.35815e-164	0.571333	Atp1a1	0	1.03755	Serpinb6a	8.99055e-71	0.536502	Rps7	8.07823e-213	0.503113	Mdh2	9.10924e-193	0.882029	Lpin1	9.05554e-87	1.81795	Csrp1	0.000174545	0.359637	Pfas	0.0198529	1.64309	Rfc4	1.81205e-37	1.53233	Teddm2	1	1.79074	Rbx1	1.49921e-27	0.516457	B4galt6	0.00220938	1.76935
323	Carhsp1	1.41587e-164	0.993938	Tmem42	0	2.05679	Igsf8	9.26864e-71	0.869897	Rasgrp3	1.75226e-212	2.64779	Ppard	9.47063e-193	1.82677	Pold4	1.12183e-86	0.993493	Mtch1	0.000213702	0.0977727	Sat1	0.0204395	0.0418051	Mrpl34	1.92614e-37	0.6811	Myo16	1	2.85759	Grasp	1.51305e-27	0.836267	R3hdm2	0.00223046	1.47471
324	Cldn6	1.68488e-164	1.91882	Lamp2	0	1.15776	Cdc42	1.79223e-70	0.404714	Lsm6	2.68961e-212	0.976773	Ppp4c	3.78855e-192	1.15322	Gjb1	2.57065e-86	3.90817	Phip	0.000217281	0.632631	Wnk1	0.0213828	0.220156	Rps11	2.13641e-37	0.431734	BC065403	1	2.50719	Tnfrsf21	1.69434e-27	0.913739	Lrrc58	0.00225596	1.29799
325	Atp5o	2.44039e-164	0.623282	Bex2	0	3.26563	Rps3	1.974e-70	0.327688	Gtf3a	2.98083e-212	1.10161	Rpl22	3.91062e-192	0.514253	Crlf1	3.2453e-86	0.993206	Ubn2	0.000237097	0.681472	Tead1	0.0232398	0.660544	Eif3i	2.14861e-37	0.56789	Gm15579	1	2.34356	Pmepa1	1.89021e-27	0.722338	Tgfb3	0.00226839	2.83862
326	Tns4	3.33222e-164	1.67038	Txlng	0	2.11828	Atp6ap2	3.98555e-70	0.683902	Srsf3	5.78422e-212	0.885167	Eif2s1	4.34939e-192	1.11505	Gsta3	3.62393e-86	2.17225	Klf15	0.00024272	2.05587	Clic5	0.0235179	1.06945	Me1	2.82739e-37	0.649848	Wdr63	1	2.60864	Cebpb	3.5405e-27	0.795566	App	0.00229874	1.01235
327	Csrp2	7.453e-164	1.66597	Casz1	0	2.16455	Tmem50a	4.62694e-70	0.535172	Eif5b	8.85411e-212	0.890301	Mgat2	1.07385e-191	1.34671	Syngr1	8.83681e-86	1.10134	Limch1	0.000251371	1.4428	Arpc5	0.025709	0.102989	Psmd13	4.18166e-37	0.769224	Ptafr	1	2.28059	Psca	3.5405e-27	1.03812	Hivep3	0.00235608	3.67241
328	Ube2s	2.01981e-163	0.782481	Sec14l3	0	3.82059	Cox6b1	5.41617e-70	0.339382	S100a13	9.91355e-212	0.980793	Fabp5	3.72047e-191	1.44712	Ifit1	3.09965e-85	3.34171	Tinag	0.000284263	1.14661	Cd24a	0.0262974	0.372265	Akr1a1	6.02031e-37	0.45842	Bmx	1	2.27306	Psmc5	3.5405e-27	0.73094	2210013O21Rik	0.00240109	1.9895
329	Eif4e2	2.11373e-163	0.792915	Ptgfrn	0	1.4709	Hbp1	1.33794e-69	0.726408	Rpl34	1.18725e-211	0.387267	Smc2	8.28424e-191	1.63856	Atp5h	1.30328e-84	0.4685	Nsun7	0.000299961	2.6764	Itgb1	0.0277788	-0.00189631	Fam213a	1.41408e-36	0.793208	Lrch4	1	2.97229	Atp5e	3.58617e-27	0.409127	Hnrnpr	0.0024427	1.1468
330	Atp5b	2.30768e-163	0.547571	Scd2	0	1.21813	Rps24	1.48034e-69	0.24872	Ercc1	1.56309e-211	1.47609	Rap2b	1.48261e-189	1.66082	Susd2	1.5937e-84	3.95471	Phkg1	0.000302848	3.9111	Rpl18	0.0284717	0.0122822	St6galnac4	2.09949e-36	1.6021	Gm1661	1	3.3896	Aprt	3.73989e-27	0.727552	Paip2	0.00245505	0.829851
331	Tpi1	4.00436e-163	0.815385	Tppp3	0	3.31169	Tm2d1	1.8266e-69	0.582101	Fxyd5	1.97155e-211	1.98293	Adipor1	1.65115e-189	0.94533	Cyb5r3	3.66304e-84	0.60791	Prmt8	0.000323982	1.70139	Ism1	0.0286442	1.42009	Mki67	3.76928e-36	1.38394	Ifitm6	1	3.62517	Mrpl20	4.17906e-27	0.621358	Col8a1	0.00247222	3.30003
332	Atpif1	4.19608e-162	0.598786	Mgll	0	4.88156	Nedd4	3.98942e-69	0.352878	Capn2	3.45606e-211	1.06562	Ptrf	2.64902e-189	1.19934	Muc4	5.55535e-84	2.15125	Gm16432	0.00036688	2.47134	Pcsk6	0.0307932	0.73529	Snrpa1	6.52297e-36	0.779793	Unc5a	1	2.80023	Ckmt1	4.37345e-27	1.1673	Glod4	0.00260113	1.5474
333	Sepw1	1.39224e-160	0.587604	Cst8	0	4.84251	Tnip3	4.59186e-69	0.96952	Ccdc124	1.1166e-210	1.01408	Ssrp1	1.14577e-187	1.11673	Kcnc3	2.01902e-83	1.06918	Pbxip1	0.000376926	0.819221	Srsf1	0.0329848	0.544137	Cdk1	7.21043e-36	1.28644	Tmsb15b2	1	2.3478	Rps18	5.0198e-27	0.452022	Lrba	0.00261583	2.16517
334	Rps10	2.54086e-160	0.41741	Eps8	0	1.83393	Zfp292	6.10763e-69	0.601008	Denr	2.71009e-210	0.992708	Rnf126	4.51168e-187	1.15843	Ifi35	2.24692e-83	1.57409	Kcnj2	0.000382344	1.55946	Golm1	0.0333426	0.305976	Mrfap1	7.42598e-36	0.512337	Prm1	1	2.97184	Ereg	5.0198e-27	1.30341	Armc8	0.00261583	2.45594
335	S100a10	2.74948e-160	0.73305	Ddx6	0	1.21683	2010107E04Rik	8.19007e-69	0.381192	Psma4	5.50592e-210	0.92869	Cldn4	1.97227e-186	1.25021	Ces1d	3.32174e-83	0.997507	Zcchc11	0.000390751	0.947079	Chd4	0.0352271	0.147307	Bag1	1.19003e-35	0.56466	BC051537	1	2.65498	Slc25a5	5.58273e-27	0.568103	Stxbp1	0.00261583	3.06169
336	Eif4ebp1	5.23099e-160	0.888247	Mthfd1	0	1.60309	Igf2bp2	1.41412e-68	1.16403	Lmo7	2.30915e-209	1.02404	Gclm	2.3149e-186	1.35852	Uba52	8.6028e-83	1.05987	Pitpnm2	0.000404157	1.55687	Ccnd2	0.0365647	0.568206	Scand1	4.82307e-35	0.558155	Apbb1ip	1	2.76648	Utp14b	6.64591e-27	1.30929	Calm2	0.00262368	0.837303
337	Aars	7.14516e-160	0.86765	Acot7	0	1.38473	Rps14	2.244e-68	0.24384	Hnrnpa1	2.34524e-209	0.9147	Flna	1.75895e-185	1.17146	Ralgapa2	9.43283e-83	1.03621	Sfi1	0.000420818	1.75023	Reep3	0.0368855	0.403446	Dynll1	5.1192e-35	0.514141	Igsf6	1	2.69248	Eif4e2	7.7359e-27	0.656167	Fam63b	0.00265115	1.44606
338	Msn	1.08911e-159	0.812771	Fam126b	0	2.33932	Ecm1	3.15463e-68	0.996289	2810004N23Rik	5.63545e-209	1.22103	Ube2j2	5.40784e-185	1.15359	Slc50a1	1.41994e-82	0.928225	Rapgef5	0.000515604	1.36826	Ubl3	0.0379269	0.364764	Rab11a	5.74005e-35	0.621698	Bloc1s6os	1	2.10435	Adam28	7.9607e-27	2.87897	Hmgn2	0.00279867	1.61355
339	Ddah1	4.63572e-158	1.73407	Slc38a2	0	1.20678	Gm6483	1.13559e-67	1.00098	Txnl1	2.05646e-208	0.920884	Surf4	5.76427e-185	1.01773	Emb	1.46462e-82	0.900646	Ggt5	0.000535696	1.51795	Tuba1b	0.0381183	0.209171	Tmed2	6.67907e-35	0.455947	Hist2h4	1	2.02428	Snrpb	8.23202e-27	0.593575	Slc4a3	0.00283942	4.23192
340	Srsf3	6.4572e-158	0.66992	Trpm6	0	3.27506	Mettl9	1.15776e-67	0.696179	Ssb	7.27188e-208	0.898282	Rps21	2.72519e-183	0.482984	Cst3	2.05196e-82	0.595466	Klf4	0.000711838	0.809729	Myef2	0.0395107	0.833274	Arl6ip4	9.97669e-35	0.809768	Fcer1g	1	3.59743	Cycs	8.6629e-27	0.642739	Sdf2	0.00284056	1.00861
341	S100a14	7.93113e-158	1.26031	Usp33	0	1.70275	Pcmtd1	2.09176e-67	0.676644	Slk	1.06705e-207	1.00678	Lsm2	3.12594e-183	1.18723	Cox6b1	2.51095e-82	0.507214	Slc26a4	0.00072882	1.72009	Hspa4l	0.0417965	0.606213	Ddx39	1.01662e-34	0.910525	2410004P03Rik	1	1.89287	Ndufa8	1.07267e-26	0.594852	Abca1	0.00284505	4.11106
342	Ndufb8	1.40319e-157	0.649399	Scarb2	0	1.485	Chmp4b	2.17949e-67	0.496547	Marcks	1.21914e-207	1.14151	Orc6	8.84012e-183	1.47432	Ptpn18	2.72209e-82	1.33315	Zbtb16	0.000997287	1.62695	Rap2b	0.0427913	0.860554	Pcsk6	1.02893e-34	1.12295	Gpsm3	1	1.75309	Sptssa	1.14527e-26	0.84529	Pqbp1	0.00284677	1.77232
343	Polr2g	4.28428e-157	0.787063	Cyb5b	0	1.15285	Prkcdbp	3.75571e-67	0.984381	Eif1a	1.82238e-207	0.984896	Eef1a1	1.03349e-182	0.378457	Hipk1	5.42829e-82	0.977178	Cdc42ep3	0.00100658	0.60479	Lad1	0.0429816	0.822418	Sec11a	1.19769e-34	0.634632	Fam183b	1	1.54554	Mgat3	1.15553e-26	1.77363	Gabarapl1	0.00291021	1.7497
344	0610007P14Rik	1.50503e-156	0.849868	Itih4	0	4.76655	Celf4	4.16094e-67	0.961457	Tnfaip8	2.23695e-207	1.11286	Ttll7	1.45382e-182	1.16338	Aox1	7.41948e-82	1.89855	Antxr1	0.00101094	0.909967	Myof	0.0429816	0.360949	Psma5	1.20206e-34	0.646762	Gm14010	1	3.20301	Ssb	1.25243e-26	0.602208	Arl6ip5	0.00293661	1.24376
345	Cib1	1.97257e-156	0.854431	Rmdn2	0	2.46673	Itm2c	6.58809e-67	0.482769	Fhl2	2.54972e-206	1.2569	Eif1a	3.20151e-182	1.05306	Psmb9	8.21545e-82	2.1477	Hip1r	0.00102593	1.06333	Dnajc10	0.0451439	0.641681	Abca3	1.27556e-34	0.762499	Uox	1	2.77021	Snrpd1	1.35707e-26	0.727167	Rsu1	0.00299592	1.36739
346	Ywhah	2.12858e-156	0.732509	Slc1a5	0	1.54086	mt-Co1	7.99945e-67	0.227508	Srm	2.59912e-206	1.25414	Slc25a4	4.04627e-182	0.941218	Pgls	9.45909e-82	0.660355	Slc10a6	0.00108264	1.75321	Nfia	0.0467418	0.621843	Mbd3	1.99147e-34	0.753482	Ust	1	2.35329	Sgol2a	1.4648e-26	1.25106	B630019K06Rik	0.00299592	4.41657
347	Nudc	2.37973e-156	0.832113	Arf6	0	1.10149	Clybl	9.47997e-67	1.81793	Anxa5	3.33266e-206	0.916356	Cdca3	5.21887e-182	1.74419	Snx4	2.77119e-81	0.878804	Myh7	0.00119357	0.978614	Gclc	0.0476366	0.279317	Ccnb2	3.43843e-34	1.61645	Spink2	1	1.39293	Mrpl57	1.59297e-26	0.643857	Brinp1	0.00299817	11.4612
348	Hsd17b12	3.01206e-156	0.827902	Mbip	0	1.29398	Tusc3	2.09225e-66	0.539112	Smc2	3.68624e-206	1.48907	Lmnb1	1.19589e-180	1.49548	Renbp	3.68399e-81	1.48261	Dopey2	0.00126066	1.14273	Mllt4	0.0478772	0.247621	Ndufs5	3.67838e-34	0.531908	Upb1	1	2.9478	Apoa1bp	1.74101e-26	0.65095	Mef2c	0.00300918	10.1275
349	Ndufs4	3.33205e-156	0.762135	Hes1	0	1.41045	Ano1	2.23495e-66	0.701556	Snrpf	3.92634e-206	0.85237	Snrnp40	1.58264e-180	1.29945	Rbpjl	3.9854e-81	1.15707	Vpreb3	0.00127729	1.95236	Ube2d3	0.0478994	-0.115003	Adrm1	5.50409e-34	0.965609	Bean1	1	2.96297	Fundc2	1.76219e-26	0.762521	Atp6ap1	0.00300996	1.32084
350	Sra1	7.02099e-156	0.752795	Cldn3	0	0.982865	Pgm2	2.5752e-66	0.699076	Sub1	5.47162e-206	0.752009	Vdac1	2.50557e-180	0.93254	Polr1c	6.55458e-81	0.867553	H2-K1	0.00132566	0.0407342	Uhrf1	0.0487824	0.983288	Mrpl30	8.59212e-34	0.578869	Ttc21a	1	2.4629	Sdhb	1.92117e-26	0.644355	Ddx10	0.00300996	1.52423
351	Sdhb	7.97895e-156	0.775902	Gm3336	0	3.93075	Mrpl30	2.96329e-66	0.466982	Psmd6	5.91425e-206	1.00707	Slc2a1	8.90563e-180	1.1719	Atp5d	9.28903e-81	0.499125	Uhrf1bp1l	0.00146586	0.514661	Tomm20	0.0504601	-0.0177384	Stra13	9.09507e-34	0.922591	C230057A21Rik	1	20.0954	Fut2	1.92317e-26	2.49403	Mageh1	0.0030483	2.89764
352	Ppa1	2.67403e-155	0.847656	Fam189a2	0	2.81867	Srpk2	3.53205e-66	0.593402	Psmd4	7.68079e-206	0.884332	Cct4	1.23914e-179	0.925547	Spred1	2.21911e-80	0.883216	Zdhhc1	0.00149399	1.55782	Ahcyl1	0.0524923	0.541652	Ndufv3	9.31376e-34	0.632958	Gfra3	1	21.0761	Gch1	2.60813e-26	0.942339	Syt1	0.00308906	9.08493
353	Tecr	4.89884e-155	0.68381	Wls	0	1.14284	Rnh1	3.97649e-66	0.563877	Gpx2	1.09931e-205	1.13076	Rpl35	1.82518e-179	0.694101	Mtch2	3.61123e-80	0.74934	Mecom	0.00156043	0.685371	Adam9	0.0555755	0.485668	Apex1	1.81463e-33	1.0138	Gm13589	1	21.3241	Kif21a	2.62258e-26	1.07776	Dner	0.00311595	9.10134
354	Vcam1	7.58887e-155	2.3011	Cdkn1a	0	1.50645	Ctsz	1.16288e-65	0.521224	Eif3d	3.88325e-205	0.981436	Snrpa1	7.12455e-179	1.10839	Grn	4.30743e-80	0.92456	Map3k12	0.00179922	1.91358	Endod1	0.0572759	0.834432	Lman2	2.33348e-33	0.713771	Trpc3	1	18.5449	Tm2d2	2.68891e-26	0.670548	Rcn2	0.00314154	1.58107
355	Hacd1	1.16213e-154	0.975989	Tmprss4	0	2.32279	Cox7a2l	1.58593e-65	0.395039	E130012A19Rik	6.5023e-205	1.42578	Anxa3	1.36542e-178	0.913462	Steap4	4.53821e-80	4.43409	Igfbp6	0.00181097	1.13483	Eif4b	0.0577627	0.138948	mt-Co2	2.43026e-33	0.322109	Calcr	1	20.5316	Snrpe	2.71066e-26	0.584841	Atf5	0.00317487	2.55818
356	Tpd52l1	2.78853e-154	1.46173	Kdm6b	0	1.52613	Serinc2	1.93271e-65	1.13527	Lsm4	7.7045e-205	0.952841	Tk1	2.80542e-178	1.62714	Cox6a1	6.55589e-80	0.603081	5330417C22Rik	0.00190532	1.12451	Clcn5	0.0591801	0.85052	Anp32b	2.53023e-33	0.623112	Gm9999	1	21.1326	Tbx1	3.29094e-26	2.13665	Tnrc6c	0.00319734	1.6714
357	Tbcb	3.68676e-154	0.790408	Sipa1l3	0	1.64964	Psmb1	2.03412e-65	0.396219	Glrx3	7.94732e-205	0.944405	Mrpl18	2.86582e-178	1.01517	St8sia6	1.52945e-79	1.05874	Oplah	0.00202269	1.54025	Specc1	0.0600873	0.687058	Psmd7	2.75134e-33	0.618215	D830026I12Rik	1	20.9435	Nedd8	3.77091e-26	0.548379	Fbxl3	0.00323289	1.63073
358	Eif2s1	3.84495e-154	0.813962	Tmem59	0	0.95163	Sdf2	3.7361e-65	0.571409	Cnih1	1.01726e-204	0.995413	Prelid1	3.18792e-178	0.953616	Elf5	1.69634e-79	1.76657	Rnf186	0.00220282	0.84508	Tbl1x	0.0621644	0.520977	Pfdn2	5.51466e-33	0.50326	Nfam1	1	20.3582	Twf2	6.37013e-26	1.35143	Pkd2	0.0032756	2.50225
359	Dut	1.67068e-152	1.00255	H2-D1	0	0.917895	Cct4	7.71682e-65	0.501706	Ptprn	3.36679e-204	1.31397	Tmed5	3.47089e-178	1.17902	Txndc5	2.03773e-79	0.795991	Gm12216	0.00251711	1.74252	Tnfrsf21	0.0629186	0.744299	Gsr	6.19763e-33	0.65837	Cldn16	1	18.5449	Ucp2	6.7032e-26	0.650644	Wnk2	0.0032756	7.70222
360	Sin3b	2.71906e-152	0.796054	Dnajb4	0	1.99008	Arpc3	1.07994e-64	0.384571	Txndc17	3.45196e-204	0.825193	Stip1	4.9974e-178	1.14624	Tmem258	2.21505e-79	0.640354	Thra	0.00275284	1.0114	Metap2	0.0636917	0.0735539	Med8	9.90057e-33	0.813872	1700021F13Rik	1	20.399	Uap1	6.88938e-26	0.860731	Bhlhb9	0.00341711	3.8916
361	Actb	2.92443e-152	0.608508	Trib1	0	1.89446	Zfyve21	1.76372e-64	1.03237	Rpl37	1.49682e-203	0.456964	Lsr	2.57073e-177	1.01995	Pbxip1	2.94104e-79	1.02817	H2-DMb1	0.00279735	0.784051	Ptbp1	0.063796	0.427037	Galk1	1.27833e-32	0.818483	Tenm2	1	21.2478	Kcnk1	7.51422e-26	0.710669	P3h4	0.00343535	2.13875
362	BC031181	5.70357e-152	0.673883	Dcaf11	0	1.62197	Rps15a	2.08051e-64	0.289088	Golm1	1.75262e-203	1.05023	Rbx1	3.49114e-177	0.741665	Slc25a37	5.29697e-79	1.05726	Cntrl	0.00293898	1.32021	Efnb2	0.0655745	0.973031	Psmc5	1.72597e-32	0.788771	Cfap73	1	20.9714	Ube2n	8.22575e-26	0.618153	Fth1	0.00344245	1.18578
363	Ssb	2.47428e-151	0.686171	Lpl	0	5.25114	Wbp2	3.06347e-64	0.549141	Hmga2	3.6098e-203	1.88584	Bzw2	6.98036e-177	1.28167	Etv5	6.19052e-79	0.810827	Gm3336	0.00309729	1.44056	Igf2r	0.0660444	0.834537	Prnp	1.90146e-32	0.697134	Art3	1	20.3733	Rps17	8.51248e-26	0.436521	Ncam1	0.00345306	7.0151
364	Stx7	5.19549e-151	0.841059	Dcxr	0	1.45671	Sar1b	7.76339e-64	0.522608	Nifk	5.20243e-203	1.27123	Ube2d3	1.75666e-176	0.699097	Acoxl	7.00215e-79	1.37141	Acss1	0.00364547	1.27743	Hspe1	0.0695537	-0.0372112	Ndufc1	2.02549e-32	0.538074	Gm9732	1	20.2926	Upk1b	1.06794e-25	3.27737	Rab14	0.00345306	0.692514
365	Tnip3	1.62285e-150	1.22271	Prr15l	0	1.2782	Supt4a	1.84898e-63	0.525594	Rab25	3.79577e-202	0.881971	Rrs1	1.84568e-176	1.71029	Emc9	8.42962e-79	1.72532	Fam184a	0.00408928	1.5524	Ptgs2	0.0741615	0.587375	Srp9	3.43657e-32	0.501406	Patl2	1	18.5449	Agr2	1.20982e-25	4.48783	Vgf	0.00353026	6.91402
366	Rab11a	2.04405e-150	0.672282	Ccnl1	0	1.39911	Tmod3	1.94575e-63	0.513046	Strap	3.80605e-202	0.975768	Srm	2.34002e-176	1.42135	Nucb2	3.20202e-78	0.824702	Rprm	0.00433525	1.35313	Slc26a2	0.0750954	0.877814	Pkm	4.34657e-32	0.774201	Clec4a3	1	20.7526	Ttc39a	1.29282e-25	1.78052	Ccdc88a	0.00358536	2.67504
367	Mrpl43	2.6336e-150	0.7524	Pard3	0	1.6259	Bst1	3.01533e-63	2.24524	Rps11	1.12919e-201	0.558618	Timm17a	4.26896e-176	1.00877	Hint3	3.9905e-78	1.0708	Mllt6	0.00442876	0.880652	Nrk	0.0770577	1.08173	Nedd8	5.8403e-32	0.488449	Pira2	1	20.7526	Psat1	1.86949e-25	0.821824	Cers4	0.00368714	2.94255
368	S100a16	4.10944e-150	0.810269	Aff1	0	1.83369	Wwtr1	7.47357e-63	0.706492	Tuba4a	5.79535e-201	0.997606	Mak16	3.96434e-175	1.35783	Stat1	5.64334e-78	1.96656	Klhdc8b	0.00444948	1.66526	Slc25a24	0.077676	0.775078	Derl1	8.37145e-32	0.667401	Sycp2	1	20.7526	Cpd	1.89849e-25	1.027	Hnrnph2	0.00371607	1.30094
369	Atp5g3	4.44696e-149	0.581559	Tmem56	0	3.23975	Xaf1	1.14396e-62	1.77295	Emc8	9.45996e-201	1.07718	Snhg6	6.00965e-175	1.17536	Acaa2	7.20195e-78	0.855547	Zfp385b	0.00457459	1.39447	Sfxn1	0.0787259	0.42693	Dhrs7	1.25025e-31	1.15833	Gm14029	1	20.5316	Cbr2	2.18406e-25	1.22031	Cd47	0.00374079	1.05458
370	Ssu72	7.57119e-149	0.669004	Slc16a1	0	1.82756	Ppp2ca	1.49988e-62	0.431873	Mybbp1a	6.90768e-200	1.23031	Nucks1	8.40079e-175	0.980712	Cmtm6	7.59767e-78	0.965062	Nfix	0.00462944	0.562947	2700094K13Rik	0.0811375	0.0815593	Psmd6	1.76697e-31	0.77453	Cd3d	1	20.3582	Tspan3	2.77924e-25	0.785009	Trp53inp1	0.0038331	2.63996
371	Calm2	2.02178e-148	0.56484	Tmem159	0	1.92865	Ccnd2	1.56423e-62	0.869631	Cct7	9.62354e-200	0.836464	Adam9	1.31138e-174	1.14134	Irf9	8.74433e-78	1.75712	Bicc1	0.00475414	1.07242	Sprr1a	0.0833148	0.535669	Bcap31	2.04155e-31	0.545142	Cybb	1	20.3582	Cdk1	3.11728e-25	1.03956	Dmpk	0.00390223	6.09942
372	Rdh10	1.9139e-147	1.31133	Klf6	0	1.29344	Atp6v1e1	3.16226e-62	0.501717	Homer2	2.32703e-199	1.10967	Cpsf2	1.62377e-173	1.33083	Alas1	2.2245e-77	1.11597	Sort1	0.00478865	0.860299	2900026A02Rik	0.085971	0.973244	Mrpl32	2.60255e-31	0.661947	Il17b	1	21.7281	Trappc1	5.4135e-25	0.75589	Dnajb6	0.00390223	0.90881
373	Manf	4.95314e-147	0.73822	Pcyt1a	0	2.07156	Usp3	8.85901e-62	0.703021	Smarca5	3.35441e-199	0.944663	mt-Nd1	3.29926e-173	0.611255	Ddt	2.98239e-77	0.719907	Maf	0.00533023	2.4645	Emp2	0.0900263	-0.0179349	Rnaseh2c	4.09337e-31	0.680235	AF251705	1	21.1163	Cenpm	5.70626e-25	1.67909	Hacd2	0.00390223	1.53297
374	Glrx2	9.0051e-147	0.822877	Mylk	0	2.10211	H3f3a	1.31152e-61	0.275578	Sh3glb1	6.93434e-199	0.865631	Iffo2	3.40534e-173	1.85211	Azin1	3.85508e-77	0.848612	Tmem42	0.00537111	0.7903	Rpl13a	0.0944303	-0.0650635	Ddx39b	4.20154e-31	0.671957	Gm9885	1	20.3733	Mrpl18	5.70626e-25	0.644084	Cpd	0.00394468	1.6709
375	Limd2	1.19533e-146	0.817399	Tsc22d1	0	1.01993	Rabggtb	1.67539e-61	0.69117	Srsf7	9.77418e-199	0.969499	Capza2	7.13863e-173	0.85574	Lss	1.65965e-76	1.60632	Rps29	0.00558404	-0.0160053	Tshz1	0.0963843	1.09741	Ift20	4.62774e-31	0.598057	Opn1mw	1	19.9145	Mki67	6.2012e-25	1.18623	1110004F10Rik	0.00394468	1.02722
376	Morc4	1.23414e-146	1.19202	Pik3ca	0	1.37664	Ifi27	2.12091e-61	0.730945	Ddah1	2.0994e-198	1.73053	Nifk	7.29692e-173	1.46553	Per3	1.86559e-76	1.97247	Nabp1	0.00562348	1.31367	Lrrc8a	0.0978108	1.02282	Vimp	4.71792e-31	0.6295	Gm28979	1	20.1601	2700029M09Rik	6.63431e-25	0.862289	Ubqln2	0.00402151	1.86439
377	Uqcrfs1	1.29513e-146	0.636176	Ldlr	0	1.40553	Gm2a	2.43587e-61	1.23018	Rps14	2.36401e-198	0.393321	Galnt3	5.1371e-172	1.2776	Itga7	4.40868e-76	2.0185	Tmod1	0.00566433	1.50381	Dbf4	0.101288	0.751617	Apoa1bp	5.684e-31	0.643782	Gm27194	1	20.1196	Srsf9	7.0705e-25	0.595692	Rmnd5a	0.00402151	1.81117
378	0610011F06Rik	9.47528e-146	0.785648	Rhob	0	1.84387	Whamm	3.78809e-61	1.29279	Rpl36al	2.87998e-198	0.542838	Gipc1	8.45943e-172	1.04914	Nfia	6.07124e-76	0.885658	Gm28856	0.00584714	2.91222	Pxdn	0.101981	1.34366	Polr1c	9.22269e-31	0.813144	Otof	1	21.0378	Dtymk	7.63107e-25	0.70165	Vezf1	0.00402151	1.41067
379	Tm2d2	1.54083e-145	0.755133	Arhgap31	0	2.37337	Ugcg	6.44721e-61	0.855899	Slc25a3	3.13742e-198	0.657843	Gpd2	4.96344e-171	1.54691	Lyst	7.15306e-76	1.74423	Caprin2	0.00617542	1.74563	Map4k4	0.104164	0.641678	Tmem208	9.54374e-31	0.655028	Crtac1	1	22.1102	Chchd7	8.91962e-25	1.06174	Bace2	0.00403321	4.1734
380	Golm1	1.98051e-145	0.817895	Acss1	0	3.07922	B2m	8.45068e-61	0.514733	Mrpl52	3.20098e-198	0.804389	Zdhhc5	1.03562e-170	1.30176	Gaa	9.14357e-76	1.10442	Cachd1	0.00625388	1.52006	Rps21	0.111719	-0.0838991	Pmf1	1.30221e-30	1.50443	Tmem200c	1	20.9714	Tmem234	1.24758e-24	0.548311	Fem1c	0.00403643	1.9962
381	Ift43	4.58809e-145	0.996962	Met	0	1.42576	Cx3cl1	2.4648e-60	1.67881	Srpk1	1.30771e-197	1.02441	Pacrg	3.53604e-170	2.27184	Pnkd	1.20559e-75	0.891751	Pon3	0.00635293	0.588247	Pkn2	0.113554	0.394132	Psma4	1.30917e-30	0.621083	Hist1h4c	1	1.85347	Chmp2a	1.57283e-24	0.551668	Ebpl	0.00403666	1.9456
382	Tsg101	7.04922e-145	0.798089	Tfrc	0	1.30226	Rassf1	2.84582e-60	0.77335	Mrpl28	1.84179e-197	0.906348	Psmb2	3.94957e-170	0.882169	Sod1	1.57603e-75	0.769528	Gpam	0.00649695	2.29202	Gpc1	0.114873	1.21524	Lsm2	1.5834e-30	0.808559	Arhgap9	1	1.87831	Malsu1	1.62624e-24	0.742642	Syt11	0.00403666	3.7641
383	Card19	1.59416e-144	0.856953	Baiap2	0	1.26306	Wasf2	3.73802e-60	0.53794	Slc25a24	1.86217e-197	1.18622	Prdx3	7.4503e-170	1.09149	Ppp2r5a	2.14613e-75	0.871838	Hist1h2bc	0.00665084	0.445803	Procr	0.118745	0.238419	Sftpa1	1.68179e-30	0.993596	Gm13383	1	2.65062	Id1	1.78772e-24	0.695566	Akirin2	0.00407465	1.19963
384	Higd2a	1.79865e-144	0.668548	Nufip2	0	1.32334	Atg12	4.826e-60	0.880593	Itga2	1.29211e-196	1.30981	Cdv3	7.66875e-170	0.954911	Hmgcr	2.92708e-75	0.859356	Tbc1d8	0.00678025	1.26326	Ect2	0.119719	0.850227	Tspan13	2.28145e-30	1.393	Fat4	1	2.08375	Hmgn2	1.8744e-24	0.928747	Sltm	0.0041066	1.14777
385	Supt4a	3.2209e-144	0.736434	Cldn18	0	1.23825	Gabarapl1	7.09602e-60	0.85208	Parl	1.69839e-196	1.08591	Psmd3	3.39352e-169	1.02801	Akap7	3.57225e-75	1.82772	Ccnt2	0.0068912	0.650702	Gcnt2	0.120058	1.0433	Crlf1	2.89366e-30	1.0593	Gm37634	1	2.21873	Ndufb2	1.90946e-24	0.592089	Napa	0.00413162	1.13917
386	Hspa4	9.92032e-144	0.734882	Bicc1	0	2.55361	Higd1a	7.22627e-60	0.470086	Krt23	1.80805e-196	1.18986	Setd8	4.45947e-169	0.973592	Cisd1	3.65686e-75	0.733855	Nfkb1	0.00738541	0.735616	Rpl5	0.121155	-0.0600968	Cops3	3.24054e-30	0.883222	1700047M11Rik	1	4.71399	Galnt7	2.1213e-24	1.16708	Rfwd2	0.00413936	1.26938
387	Tspan8	1.98998e-143	0.857247	Tnfaip1	0	1.08072	Tsc22d1	7.67091e-60	0.471571	Snx6	4.14166e-196	0.942729	Tmem238	4.82032e-169	1.00926	Acadvl	2.12344e-74	1.1703	Ncoa7	0.0079091	1.10492	Foxq1	0.125556	0.798635	Acsl3	3.35416e-30	0.995277	4930412B13Rik	1	6.41753	Actg1	2.17626e-24	0.484533	Smim1	0.00418912	1.96028
388	Cct5	2.16149e-143	0.652296	Zfp36l1	0	1.09499	Nktr	9.03645e-60	0.520037	Prdx2	4.30908e-196	0.806643	Lamc2	6.5751e-169	1.03968	Eif4h	2.8291e-74	0.558509	Gpt	0.00807156	1.27358	Khsrp	0.138529	0.90732	Sec61g	3.57814e-30	0.422976	Gm5483	1	7.66461	Mrpl12	2.94397e-24	0.636482	Nfib	0.00424007	1.10503
389	Eif3i	3.03496e-143	0.575395	Arl4d	0	3.23374	Pls3	9.92866e-60	0.512963	Atp5j2	8.55162e-196	0.648063	Hnrnph1	1.33367e-168	0.929427	Cmc1	1.11e-73	0.88079	Sgms1	0.0082472	0.58256	Rdh10	0.149739	0.619034	Snrpd2	3.82977e-30	0.518413	E030013I19Rik	1	5.69211	Acadl	3.20435e-24	0.614736	Bnip2	0.00424007	1.23491
390	Ccnd2	3.18601e-143	1.01668	Fbxl18	0	3.08682	Dnajb6	1.39445e-59	0.450124	Supt16	1.07979e-195	1.04519	Mki67	3.10805e-168	1.67929	Rbp4	1.65384e-73	1.22253	Nedd4l	0.00832576	0.873488	Colgalt1	0.152268	0.580753	Cacybp	4.46447e-30	0.688252	Psd2	1	6.61977	Ap2s1	3.49433e-24	0.630393	Magee1	0.00456702	5.35919
391	Ostc	5.83614e-143	0.699944	mt-Cytb	0	0.731946	Cops2	1.86577e-59	0.689263	Prkcdbp	1.20884e-195	1.18976	Hspa4	3.78424e-168	0.972438	Lonp2	2.1114e-73	1.2024	Kcnj13	0.00860361	0.993257	Rai14	0.153708	0.298426	Mrpl18	5.89991e-30	0.672059	Hspb7	1	5.75489	Nubp1	3.92348e-24	0.736425	Spcs1	0.00461733	0.832035
392	Cda	2.07708e-142	1.08362	Ncoa7	0	2.50297	Espn	1.99564e-59	2.48658	Ehd4	2.96066e-195	1.045	Gtf2a2	8.42e-168	1.04558	Stard4	2.86332e-73	1.04213	Rogdi	0.00879554	1.14992	Pbrm1	0.156388	0.279782	Pfdn1	6.47689e-30	0.586639	Vax2os	1	8.25367	Cox6c	4.25944e-24	0.396008	Mef2a	0.00467308	1.14772
393	Rnaseh2a	2.95201e-142	1.3342	Snhg11	0	1.96241	Wdr45	2.08167e-59	0.845082	Smarce1	4.23473e-195	1.00223	Ddx3x	1.16317e-167	0.910589	Ubc	3.47513e-73	0.633712	Ndufa1	0.00990436	0.225185	Strn3	0.15739	0.365317	Ptov1	7.90079e-30	0.659217	Irg1	1	5.63293	Smc4	4.49402e-24	0.89016	Klf2	0.0047307	2.52655
394	Cdk6	3.98771e-142	1.17764	Rabac1	0	0.884906	Htatip2	3.83647e-59	0.796579	Fam104a	1.24588e-194	0.89922	Hmox1	1.43346e-167	1.28352	Pxmp4	7.53731e-73	1.6031	Akap9	0.0103934	0.538911	Arhgdia	0.16548	0.0411903	Psmc4	9.00267e-30	0.674301	Slfn4	1	8.16339	Phf5a	4.52396e-24	0.62308	Clk4	0.00474592	1.19389
395	Sec61b	4.7385e-142	0.539831	Smpd1	0	2.00154	Ubald2	4.21571e-59	0.539612	Rexo2	2.68153e-194	0.935588	Mrpl12	2.22552e-167	0.980141	Adipor2	8.036e-73	0.910841	Wdr91	0.0104073	1.44256	Cenpa	0.177279	0.561026	Cebpa	9.04598e-30	0.836121	Kcnmb1	1	7.33123	Elof1	4.53914e-24	0.629068	Git2	0.00476946	1.74241
396	Snrpd2	5.05519e-142	0.595034	Fhdc1	0	2.19723	Ddit3	9.31789e-59	1.599	Rpl35a	7.12773e-194	0.373249	Perp	3.33705e-167	1.25991	Parp14	9.65567e-73	1.98209	Muc4	0.0110315	1.00316	Fndc3b	0.177811	0.489564	Rps9	1.00539e-29	0.283789	Trim55	1	6.49212	Sap30	4.6711e-24	0.83665	Cetn2	0.00482488	1.63265
397	Akr7a5	5.93151e-142	0.931934	Rps27	0	0.645576	Id3	1.23403e-58	0.990233	Eif4ebp1	8.10746e-194	1.01653	Rps29	4.97229e-167	0.450689	Uhrf1bp1l	1.19573e-72	0.846696	Mitf	0.011283	1.84341	Arf3	0.181342	0.498189	Atp5a1	1.23093e-29	0.40405	Ednrb	1	7.08475	Ndufa2	5.48683e-24	0.453798	2310039H08Rik	0.00487946	1.64739
398	Stard10	6.09589e-142	0.580942	Peli1	0	1.37098	Elf3	1.26314e-58	0.771404	Birc5	1.69763e-193	1.52249	2310036O22Rik	2.38976e-166	0.838304	Rnf213	1.46426e-72	1.53024	Gm10600	0.0113335	2.44659	Mbnl2	0.189948	0.155525	Slc35b1	1.26259e-29	0.949579	Gm26860	1	6.06988	Lamtor4	5.64507e-24	0.62895	Rundc3a	0.00493795	5.713
399	Sdcbp2	7.46082e-142	1.03639	Pias1	0	1.58981	Tmbim1	1.46548e-58	0.603087	Ndufab1	4.90505e-193	0.819208	Slc7a1	3.74803e-166	1.67473	Ifit3	1.83904e-72	3.70745	Sntb1	0.0120671	3.19929	Gabrp	0.193999	1.04535	Mrpl4	1.69476e-29	0.868355	Map3k7cl	1	5.46824	Mrps34	5.90112e-24	0.671686	Lpcat4	0.00494942	2.21427
400	Zfp706	1.64492e-141	0.595003	RP24-330M21.1	0	2.93618	Ahr	1.85776e-58	0.88412	Ywhae	5.42038e-193	0.68865	Rpl4	4.00707e-166	0.588153	Xbp1	2.53805e-72	0.88474	Ltbp3	0.0129044	0.70398	Flnb	0.195784	0.511819	Timm17a	1.83991e-29	0.637047	Gm42530	1	6.04049	Rps6	5.96463e-24	0.417546	Tra2b	0.00498065	1.00806
401	Ccdc124	2.44877e-140	0.811151	Zfp704	0	2.32997	Rps13	6.58427e-58	0.3088	Dtymk	7.2181e-193	0.998478	Etf1	6.89707e-166	0.960804	Rnf114	2.83779e-72	1.04808	Pcyt2	0.0129073	0.785625	Taok1	0.205843	0.518916	Pigyl	2.03583e-29	0.887964	Il1rapl2	1	7.89606	Birc5	6.32011e-24	1.10629	Hdac11	0.00499608	3.58568
402	Rplp0	2.09059e-138	0.549	C3	0	1.8946	Prkcsh	8.03287e-58	0.552689	Myof	1.41018e-192	0.968749	Rrm1	7.49631e-166	1.53839	Sertad4	4.46104e-72	2.31028	Myh13	0.0137776	2.04603	Cdc34	0.207909	0.484249	Psme1	2.36331e-29	0.604425	Tmem215	1	6.62137	Tor2a	7.93876e-24	0.824392	Gpx3	0.00499608	5.58733
403	Ndufs8	2.72738e-138	0.747667	Chd3	0	1.3299	Lpp	1.02378e-57	0.480691	Cks1b	3.45908e-192	1.15994	Hmgb2	1.33761e-165	1.24636	Aes	6.46662e-72	0.511779	Fabp12	0.0138014	1.73426	Hmga1	0.208182	1.55322	Rnf7	2.49136e-29	0.554922	Chrdl1	1	4.79693	Ckap4	7.96062e-24	0.680938	Tmed4	0.00499608	1.28106
404	Pfdn6	1.84109e-137	0.790564	AA986860	0	1.7574	Vamp5	1.0735e-57	0.659536	Prpf40a	5.17301e-192	0.885941	Psmc4	1.81626e-165	1.01295	Prdx3	9.43653e-72	0.802887	Abcd3	0.0141711	0.315539	Slc6a6	0.210538	0.498031	H3f3b	2.83431e-29	0.352945	Trim30c	1	6.50496	Parva	8.03099e-24	0.748917	Dnaja1	0.00499608	0.767293
405	Eny2	2.00122e-137	0.65149	Limch1	0	4.43609	Cttn	1.36989e-57	0.480026	Nol7	6.30132e-192	0.883487	Nab1	2.2741e-165	1.22367	H6pd	1.44566e-71	1.088	Fam189a2	0.0145815	0.984438	Enah	0.212556	0.930148	Pgp	3.78447e-29	0.761049	Tymp	1	6.3407	Ndufa13	8.21911e-24	0.442823	Mob4	0.00499608	1.07869
406	Psmd4	5.42378e-137	0.658113	Col6a1	0	3.00986	Dctn2	3.59928e-57	0.486368	Ywhaq	8.79761e-192	0.770403	Gtpbp4	2.62921e-165	1.13491	Reep6	1.83232e-71	1.53524	Gm17300	0.0149747	2.87679	Scd2	0.213626	0.0196218	Nhp2l1	4.03258e-29	0.548212	Csf2rb2	1	5.95427	Arpc5l	9.38167e-24	0.604356	Cdc14b	0.00501357	3.00763
407	Anxa1	1.02777e-135	0.801047	Megf9	0	2.76138	Rassf7	8.85054e-57	0.759273	2700029M09Rik	9.11066e-192	1.09977	Smim15	2.6396e-165	1.22196	Mien1	2.24998e-71	0.64371	Cpeb3	0.015124	1.28045	Glud1	0.21389	0.476264	Ubb	4.72914e-29	0.389757	Gm15655	1	6.45862	Psmd14	9.45944e-24	0.666098	Eid2	0.00506251	2.12034
408	Procr	1.54768e-135	0.988855	Aldh1a7	0	1.73483	Micu1	5.72229e-56	0.772148	Gm16286	1.07534e-191	0.920956	Plaa	3.22492e-165	1.37198	Tmco3	2.38315e-71	1.59106	Pi4k2b	0.0158796	0.202863	Rasgrp3	0.218922	1.14261	Prmt1	5.96436e-29	0.696403	Cntnap5c	1	4.93773	Atp5l	1.08374e-23	0.395763	Spag9	0.00510393	1.11601
409	Tubb5	8.79907e-135	0.768331	Nfe2l2	0	1.00248	Fam60a	6.54675e-56	0.556351	Rps12-ps3	1.53508e-191	0.800362	Metap2	3.45084e-165	0.848272	Pcbd1	4.77954e-71	0.979549	Dclk1	0.0173182	1.39758	Cab39	0.224375	0.468282	Glo1	6.53022e-29	0.68545	Des	1	6.99631	Cox7c	1.2695e-23	0.41374	Sec22b	0.00510393	1.2789
410	Psmb4	1.06757e-134	0.605834	Slc25a51	0	1.3166	Mrpl14	7.46698e-56	0.387111	Fkbp3	1.72028e-191	0.956134	Slk	1.07961e-164	1.03624	Adgrf5	2.16794e-70	0.814537	Cers4	0.0179405	1.60699	Nedd8	0.230055	-0.0989413	Grpel1	8.04856e-29	0.621021	Gm43948	1	7.06369	Nexn	1.36081e-23	2.03685	Fam216a	0.00515905	1.66195
411	Ndufb6	1.37321e-134	0.653054	Tmem109	0	1.41294	Rin2	1.81236e-55	0.813753	Gatad1	1.78557e-191	0.92111	Cenpa	1.31793e-164	1.58907	Pgrmc2	3.21453e-70	1.18871	2900089D17Rik	0.0179405	1.60383	Ppard	0.232511	0.940339	Lrrc59	8.60007e-29	0.69504	Meiob	1	7.11518	Ost4	1.50561e-23	0.484653	Trrap	0.00520589	1.56929
412	Gabarapl2	1.92973e-134	0.569188	Ddx17	0	1.19413	Sepw1	1.95338e-55	0.352801	Gsto1	1.92669e-191	1.15461	Ppil1	5.20688e-164	1.38976	Rpl21	1.62975e-69	0.270106	Ubb	0.0194342	-0.0267974	mt-Atp6	0.232511	-0.0220263	Naa10	1.11315e-28	0.929525	Htr2b	1	7.22807	5730508B09Rik	1.51192e-23	0.992754	Gna11	0.00523728	1.19582
413	Glrx5	4.87285e-134	0.680621	Hacd3	0	1.80743	Snrnp48	2.45231e-55	0.851098	Msn	2.34863e-191	0.930679	Slc7a5	7.4065e-164	2.24868	Mysm1	3.0611e-69	1.02149	Irx3	0.019481	0.502441	Fam60a	0.234067	0.5117	Minos1	1.27227e-28	0.461442	1700010B08Rik	1	5.76528	Kdelr2	1.85515e-23	0.613115	Pofut2	0.00523728	1.59319
414	Lmcd1	1.04377e-133	3.00658	Snx30	0	1.70594	Tor1aip2	2.9895e-55	0.597748	Pin1	3.79514e-191	0.926085	Supt16	1.90803e-163	1.13309	Rab9	5.85023e-69	0.736182	Snx22	0.0197946	1.35638	Hspa9	0.244265	0.0949506	Commd3	1.36602e-28	0.73665	A530064D06Rik	1	5.7215	Pgm2l1	2.29787e-23	3.02931	Cox14	0.005406	0.873537
415	Lrrc59	4.35071e-133	0.763864	Cbx4	0	1.69969	Anxa11	5.40449e-55	0.845075	Atp5b	1.11416e-190	0.653363	Ugdh	2.57182e-163	1.32069	Higd1a	6.36825e-69	0.572986	Il11ra1	0.0198915	1.20064	Ywhae	0.246938	-0.102013	Cops6	1.42487e-28	0.701925	Trem3	1	7.04921	Rpl29	4.11873e-23	0.462538	Rbm39	0.005406	0.719483
416	Ybx1	6.31721e-133	0.80963	Ccp110	0	2.58279	Yy1	5.67304e-55	0.531858	Cdk1	3.59648e-190	1.30528	Arl2bp	5.52079e-163	1.23638	P4ha1	6.59514e-69	0.777926	Kcnk2	0.0203529	1.78582	Ammecr1	0.247861	1.19516	Cox6b1	1.42652e-28	0.417193	Zg16	1	3.96001	Socs2	4.6167e-23	0.683393	Fbxl14	0.00542992	1.71359
417	Actn1	4.93563e-132	0.763416	St3gal1	0	1.54161	Kcmf1	7.22682e-55	0.485925	Atp5j	4.41998e-190	0.668787	Ipo7	1.97582e-162	1.14166	Slc31a1	8.68579e-69	0.790043	Strip2	0.0204323	2.95632	Akt1	0.249618	0.256398	Txnl1	1.60115e-28	0.569864	Gprc5d	1	4.64892	Dtnbp1	4.77619e-23	1.00758	Fubp1	0.0055047	0.947994
418	Tcp1	5.37904e-132	0.628309	Zfp503	0	1.57812	Dguok	7.67259e-55	0.724716	Ubap2	4.99413e-190	1.05786	Bub3	2.55295e-162	1.08391	Igsf3	1.07948e-68	1.11411	Azin1	0.020963	0.359302	Plxnb2	0.24964	0.245055	Sec13	2.1308e-28	0.800182	Lce1g	1	4.63793	Hmgb1	4.79227e-23	0.482301	Top2b	0.00557912	1.24662
419	Atg101	7.13341e-132	0.895502	Rprm	0	4.56234	Laptm4a	7.97631e-55	0.361839	Tm2d2	1.19557e-189	0.920398	Txn2	7.91848e-162	0.991572	G0s2	2.11758e-68	3.53149	4930556M19Rik-1	0.0213087	1.55599	Upk1b	0.251808	1.50128	Med29	2.70061e-28	0.761811	Ccdc121	1	4.52876	Ran	5.73692e-23	0.719476	Car8	0.00567678	1.94851
420	Snrpa1	4.67238e-131	0.776844	Fam117a	0	2.00449	Sra1	8.81713e-55	0.451227	Smc3	1.33787e-189	1.01214	Rpl17	1.2659e-161	0.53973	Gm2a	2.19952e-68	1.41152	Slc1a5	0.0219187	0.6087	Srrm2	0.254905	-0.0876885	Hmgb2	3.25806e-28	0.835167	9330171B17Rik	1	2.1549	Ormdl2	6.1196e-23	0.607078	Desi2	0.00567678	1.26154
421	Actg1	1.0817e-130	0.527343	Dennd5a	0	1.68544	Ube2g1	1.15817e-54	0.62912	Ndnf	1.50352e-189	1.13173	Hars	1.58146e-161	1.39332	Atp6v1e1	2.30392e-68	0.655591	BC005561	0.02277	0.87952	Eif4ebp2	0.257461	1.00826	Ppa2	6.21924e-28	0.775227	Fam43b	1	2.14373	Psmc3	6.1196e-23	0.636201	Tprgl	0.00573337	1.12131
422	Eef1d	1.57362e-130	0.543183	Adora2b	0	3.11296	Slc25a1	1.29417e-54	0.625748	Ap1s1	2.46115e-189	0.929133	Snrpb	1.61547e-161	0.832236	Tspan12	3.75511e-68	1.51639	Ntn1	0.0241629	1.48983	Myo5a	0.262968	1.27036	Slpi	7.25749e-28	1.20788	Ccl4	1	4.26552	Cks1b	6.27488e-23	0.769851	Ypel2	0.00578592	2.45736
423	Ppib	1.85907e-130	0.475277	Scamp1	0	1.65449	Kdelr3	1.37075e-54	1.01587	Dnajc8	2.71313e-189	0.884961	Capn2	1.86613e-161	1.10631	Etnk1	4.36761e-68	0.902379	Fsd1l	0.0242493	1.80729	Hspa8	0.268413	-0.0635979	Cycs	8.41156e-28	0.589175	A830029E22Rik	1	4.57588	Atp5d	7.03999e-23	0.421878	Dnajc12	0.00597389	3.47994
424	Rpl14	3.24677e-130	0.434108	Mepce	0	2.23496	Ralb	3.34303e-54	0.640172	Hells	2.8056e-189	1.51409	Nadk	2.68301e-161	1.08732	Mvd	6.59512e-68	1.21109	Hkdc1	0.0265992	1.79255	Atp10b	0.269326	1.71532	Srm	9.44244e-28	1.08533	Fam49a	1	2.35279	Hdlbp	7.40637e-23	0.500732	Zwint	0.00597389	1.49755
425	Dcun1d5	6.70819e-130	0.738283	Anxa6	0	1.29536	Plekhb2	3.58781e-54	0.566284	Itpripl2	3.35144e-189	1.12436	Tgm1	4.95033e-161	1.87059	Gde1	8.06751e-68	0.761943	Cobl	0.0271512	0.818421	Far1	0.269522	0.448663	Hmbs	1.01429e-27	1.00957	Mmp9	1	1.80297	Mrpl27	7.90774e-23	0.783267	Smarcc2	0.0059927	1.60042
426	Cyr61	9.27232e-130	1.05388	Gpt	0	2.91981	Krt8	3.74282e-54	0.558097	Mrpl33	3.60843e-189	0.838545	Amd1	5.17517e-161	1.1227	Hspa1a	1.01571e-67	1.48445	Panct2	0.0293211	1.86397	Tomm5	0.275824	0.201063	Trp53inp2	1.03704e-27	0.901721	Pilrb2	1	2.86569	Prdx2	8.73822e-23	0.555999	Gnai2	0.00614723	0.733162
427	Rpl12	3.23005e-129	0.613986	Atp6v1a	0	1.09175	Golm1	3.92871e-54	0.540961	Cops5	5.93724e-189	1.06884	Mthfd2	5.40019e-161	1.54407	Irgm1	1.2134e-67	2.03597	Ppp1r1a	0.0295002	1.70452	Naa50	0.276973	0.398468	Dctn3	1.04458e-27	0.529557	Rhox5	1	2.08341	Coa3	8.98931e-23	0.556908	Thra	0.00625572	1.88526
428	Dtymk	4.81846e-129	0.776184	Aldh2	0	0.9644	Lpgat1	5.143e-54	0.618422	Gsn	2.61802e-188	0.978617	Hnrnpa3	1.12848e-160	0.774476	Acot1	2.24618e-67	1.00986	Gm26853	0.0305329	1.58574	Csnk1a1	0.290189	-0.0303298	Stxbp2	1.17341e-27	0.85742	Drc7	1	2.28242	Uchl3	1.13459e-22	0.691557	Hexa	0.00628604	1.16676
429	Dnajb6	5.07521e-129	0.634311	Scgb1c1	0	4.13853	Idh3b	6.11018e-54	0.587466	1810022K09Rik	2.77058e-188	0.950547	Nip7	1.62042e-160	1.34304	Ero1l	2.9102e-67	0.740479	Usp33	0.0308082	0.698154	Ndrg1	0.297953	0.418095	Psmb7	1.50229e-27	0.642293	1700007G11Rik	1	2.44077	Bsg	1.1601e-22	0.446303	Hnrnpd	0.00628604	1.01725
430	Rps18	5.62478e-129	0.474222	Foxa1	0	1.61448	Rps7	1.13683e-53	0.261061	Dcun1d5	5.37264e-188	0.937756	Wdr1	2.21519e-160	1.01757	Mbip	4.15339e-67	0.763606	Pbx1	0.0309535	0.292709	Gm20186	0.305896	2.91769	Ndufv1	1.65589e-27	0.830867	A330015K06Rik	1	1.39855	Utp11l	1.3214e-22	0.664813	Gpatch8	0.00643234	1.25163
431	Rab25	6.81833e-129	0.63209	Pfkfb4	0	2.14541	Map2k1	1.59484e-53	0.552148	Mphosph10	9.98399e-188	1.29436	Gar1	2.62764e-160	1.48133	Snx25	5.05484e-67	0.812008	Cytip	0.0312845	1.32322	Ceacam1	0.311134	0.714931	Snrpc	2.43482e-27	0.681402	Sv2b	1	5.07645	Spcs1	1.39668e-22	0.534176	Stk11	0.00655002	1.12831
432	Cct3	7.08933e-129	0.674304	Itpr1	0	1.78788	Pawr	1.62334e-53	0.880753	Uck2	1.05251e-187	1.20003	Gm8730	5.60034e-160	0.588515	Rnf181	1.07212e-66	0.684922	Ssbp2	0.0328935	1.14099	Itgav	0.315732	0.51939	Tmbim6	2.55464e-27	0.424847	Serpina3f	1	5.94389	Sys1	1.72198e-22	0.564791	Ddi2	0.00662485	1.61715
433	Tpm4	1.32954e-128	0.587569	Notch1	0	2.4166	Cd151	4.43481e-53	0.509907	Ube2m	1.18047e-187	0.893297	Eif3c	7.21677e-160	0.814855	Wbp1	1.9333e-66	0.8772	B930036N10Rik	0.0333711	1.91914	Tmem2	0.317468	0.878369	Mrps18b	2.84851e-27	0.930341	Gm14809	1	5.6673	Rpl3	1.84785e-22	0.371623	Mical3	0.00680931	4.39803
434	Trappc4	2.08531e-128	0.677931	Gja1	0	1.34646	Irf7	5.02019e-53	1.74467	Mrpl15	1.48304e-187	1.01301	Rbbp7	7.78142e-160	0.96675	Smpdl3a	2.33638e-66	1.25943	Lncpint	0.0343757	1.73825	Tcf20	0.327431	1.01781	Prdx2	3.53678e-27	0.488556	Casq1	1	6.09322	Cdk2ap1	2.21372e-22	0.724782	Mex3c	0.00697182	1.53042
435	Psap	2.91139e-128	0.684357	Pdzk1ip1	0	2.33375	Sin3b	6.43305e-53	0.480715	Mrpl34	1.6371e-187	0.875822	Bax	2.34488e-159	0.94414	Yae1d1	3.38167e-66	0.831574	Itfg2	0.0351459	1.36499	Igfbp3	0.331192	0.575653	Psmd14	4.87132e-27	0.715043	Gm12223	1	5.54752	Srp19	2.32844e-22	0.59247	Api5	0.00723724	1.35498
436	Med29	5.67212e-128	0.811454	Sema4a	0	2.83441	Cstb	9.01293e-53	0.429261	H2afz	2.07079e-187	0.871153	Wbp11	5.00776e-159	1.15546	H2-Ke6	4.45325e-66	1.13271	Tgfb1i1	0.0354348	2.01975	Sepw1	0.336412	-0.0471453	Cct3	4.91272e-27	0.580522	Epha3	1	5.48236	Uqcrfs1	2.77035e-22	0.539671	Agap1	0.00723724	1.67345
437	Srsf9	8.62748e-128	0.652203	2610028H24Rik	0	3.71533	Rpl18	1.04384e-52	0.288418	Ube2j2	2.16504e-187	0.969365	Mcm5	1.30094e-158	1.8372	Agpat3	5.28074e-66	0.805806	Gm26699	0.0370588	2.03591	Ccng1	0.336642	1.10674	Psmc2	5.03887e-27	0.708952	Gm16121	1	5.15058	Sec11a	3.2398e-22	0.56361	Pcm1	0.00730752	1.15373
438	Spcs2	2.0059e-126	0.576503	Fus	6.02044e-308	1.05393	Thap3	1.79054e-52	0.922879	Nudt5	2.32819e-187	1.02848	Hells	3.26017e-158	1.70218	Irf2bp2	6.4877e-66	0.68421	Tmem28	0.0380953	1.80785	Fhl3	0.344576	1.79575	Aurkaip1	6.69854e-27	0.54471	Prss23os	1	5.62096	Pycr2	4.1737e-22	0.822044	Cald1	0.00740767	1.55739
439	Eef1e1	2.17911e-126	0.924753	Tspan2	1.89925e-307	1.6547	Enpp5	2.46797e-52	0.925152	Hypk	6.68332e-187	1.02442	Rpl7a	5.40459e-158	0.529007	Gzf1	7.85084e-66	1.27042	Rbm44	0.04025	2.1301	Krt7	0.346468	0.432149	Emc10	6.76773e-27	0.667123	Hba-a2	1	4.10345	Fkbp4	4.89374e-22	0.580412	Cdh13	0.00752087	3.53534
440	Cnih4	7.41987e-126	0.707989	mt-Nd1	1.44475e-306	0.658864	Tapbp	4.59873e-52	0.585677	Timm8b	9.65459e-187	0.803994	Syngr2	7.63014e-158	0.988076	Mitd1	1.01226e-65	1.31376	Bcan	0.0411859	1.79331	Anln	0.352182	0.781867	Dnajc3	7.21354e-27	0.651138	Gm13285	1	6.41299	Mrpl43	6.11095e-22	0.576332	Psip1	0.00752389	1.18293
441	Fxyd3	1.23589e-125	0.970909	Ankrd40	1.2614e-305	1.43295	Rab2a	7.06091e-52	0.39618	Psmb7	1.41769e-186	0.898613	Cnbp	9.59889e-158	0.712767	Cyp2f2	1.05522e-65	1.9522	Oaz2	0.0431012	0.37608	S100a16	0.357858	0.107043	Sarnp	8.99658e-27	0.665365	Sprr2f	1	4.24737	Fbxo2	7.4473e-22	1.69631	Zfand5	0.00752389	0.950032
442	Cuta	1.46192e-125	0.65079	Cdc42bpa	2.65819e-304	1.39175	Fam174b	7.29234e-52	0.760122	Polr1d	1.49501e-185	0.76348	Stoml2	9.6119e-158	1.09578	Vegfa	2.09483e-65	0.730975	Gpatch8	0.043554	0.709819	Twf1	0.372842	0.502653	Sra1	1.12745e-26	0.596947	Gm9970	1	5.5654	Vasp	8.94827e-22	0.568042	Tab2	0.00781233	1.1364
443	Vamp5	2.07967e-125	0.976929	5430416O09Rik	4.59999e-304	3.41165	Setd5	7.30902e-52	0.568183	Cdca8	1.5517e-185	1.48584	Rtn4	1.34865e-157	0.980701	Szt2	5.06528e-65	1.42175	Npas2	0.0450791	1.50366	Myo10	0.375591	0.707927	Rpl3	1.17827e-26	0.332316	Gm26565	1	4.73225	Retnlg	9.28886e-22	5.83205	Dirc2	0.00784146	3.08408
444	Rrp1	2.27906e-125	0.662196	Amfr	7.60866e-304	1.29991	Ahnak2	9.63564e-52	1.58409	Mt1	1.63747e-185	1.2208	Naa20	8.29345e-157	1.10882	App	5.50445e-65	0.604981	Hist1h2be	0.0468229	2.43026	Gm26669	0.375823	1.52467	Oxct1	1.2284e-26	0.862447	T	1	5.68329	Prdx4	1.00873e-21	0.572127	B4galt2	0.00784426	4.22673
445	Ndufs7	2.68089e-125	0.579404	Serpinb9	1.77963e-302	1.78732	Vegfb	1.01515e-51	0.65681	Tmem40	2.20138e-185	1.75752	Slc3a2	9.54734e-157	1.06206	Pank3	7.1831e-65	0.939447	Cmtm8	0.0473188	0.193223	Smarca5	0.377239	0.260981	H1f0	1.74139e-26	0.85939	Lhfpl1	1	5.85562	Lpar1	1.12059e-21	2.7791	Eif1a	0.00786982	0.99057
446	Rsl1d1	3.13734e-125	0.73413	Cds1	1.82374e-302	2.16818	Nptn	1.08486e-51	0.530555	Park7	3.09353e-185	0.7695	Tnfrsf12a	2.93949e-156	1.07595	Rpl34	9.2259e-65	0.290723	Gm26522	0.0480433	1.7674	Spred1	0.377655	0.478199	Abhd11	1.90652e-26	1.10427	Gm4450	1	5.66911	Ier3ip1	1.13736e-21	0.564489	Dnm3	0.00796988	4.32688
447	Itpr3	4.15886e-125	0.970271	Foxo3	3.27291e-301	1.8643	Tor3a	1.28808e-51	0.884715	Ndufs6	3.49758e-185	0.752248	Cad	2.31665e-155	1.72926	Rpl6	1.13175e-64	0.33193	Cat	0.0486915	0.3555	Calu	0.40378	0.368054	Cdca3	2.12087e-26	1.31586	1600010M07Rik	1	5.30081	P4hb	1.15616e-21	0.518873	Tollip	0.0080204	1.87601
448	Gtf2a2	6.19412e-125	0.737315	Traf1	3.58255e-301	2.42981	Msmo1	1.75287e-51	0.597057	Kif2a	4.28421e-185	1.06138	Baz1a	4.72136e-155	1.29487	Cyc1	1.20499e-64	0.63956	Tmem132d	0.0487764	2.04541	Arhgap11a	0.421143	1.00075	Tuba1c	2.27997e-26	0.80429	Crx	1	5.37305	Immt	1.2045e-21	0.612513	Hap1	0.0080471	2.3965
449	Rheb	1.27438e-124	0.613526	Cobl	5.5063e-300	1.79886	Junb	2.03282e-51	0.472027	Utp3	8.33658e-185	0.973831	Nudt5	5.7426e-155	1.16014	St6galnac6	1.30575e-64	1.70395	Slc39a8	0.0487838	0.445094	Slc24a5	0.423267	0.90844	Fis1	2.52628e-26	0.513364	Pgr	1	5.61983	Psmb1	1.2122e-21	0.492978	Pex5l	0.0080471	11.7448
450	Mtx2	6.90868e-124	0.789738	Slc31a1	1.04297e-299	1.20337	Col15a1	2.61846e-51	4.11664	Ftl1	1.06797e-184	0.569621	Uck2	1.49527e-154	1.45326	Sh3bgrl	2.94809e-64	0.804569	Gm26908	0.0511521	2.24208	Igsf11	0.425858	2.11537	Cmc2	3.06535e-26	1.18082	Itgax	1	6.02416	Uqcr10	1.34991e-21	0.462869	Kcnb1	0.00811017	9.91822
451	Cacybp	2.22889e-123	0.708572	Esam	1.30282e-299	1.4017	Rpl7	3.81567e-51	0.284163	Mrps25	1.09296e-184	1.0035	Calr	2.48394e-154	0.855238	Rps27rt	3.50545e-64	0.821503	Supt20	0.0558447	0.981116	Pak2	0.427846	0.285708	Gmnn	3.38973e-26	1.07693	Masp1	1	5.04111	Mrpl17	1.53717e-21	0.610056	Tns3	0.00822877	1.97859
452	Traf4	2.90318e-122	0.822499	B2m	5.6158e-297	1.0784	Itpr3	3.86102e-51	0.596099	Dstn	9.34661e-184	0.598599	2810417H13Rik	3.10677e-154	1.47506	Apoc1	3.5171e-64	1.85428	Tmprss4	0.0562944	0.756786	Atrx	0.440859	0.0982712	Cenpm	4.71811e-26	1.90247	Bin2	1	4.9419	Dnajc9	1.54293e-21	0.906038	Nptx2	0.00828674	9.47703
453	Serpinb6a	5.97222e-122	0.642328	Ep300	1.18052e-296	1.52063	Pfdn2	4.51728e-51	0.340966	Wnt7a	9.78494e-184	1.20411	Rpl23a	7.54916e-154	0.683761	Limd2	9.91859e-64	0.706521	Ggcx	0.0566417	0.874418	Cxcl5	0.444726	0.795299	Dut	6.6537e-26	0.814496	Tbx18	1	4.74139	H2afx	2.20253e-21	1.07621	Stk40	0.00834951	1.91444
454	Ssna1	1.01297e-121	0.771107	Dnajb9	4.46549e-296	1.74466	Cnot7	6.75618e-51	0.556936	Esf1	1.02877e-183	1.03304	Rcc2	2.96111e-153	1.05195	H1f0	1.49875e-63	0.799898	Rassf2	0.0567234	1.40823	Ckap4	0.448664	0.413587	Crip2	7.90465e-26	0.490519	Hoxb5os	1	4.63682	Tuba1c	2.47509e-21	0.723115	Rcn3	0.00853956	8.16556
455	2410015M20Rik	1.04714e-121	0.568103	Tnrc6b	7.07697e-296	1.35156	Ddr1	7.07866e-51	0.837801	Snrpd2	6.1486e-183	0.768803	Nop56	3.6774e-153	1.13292	Cox7a2l	1.76201e-63	0.489653	Birc2	0.0592685	1.15477	Zc3h15	0.466054	0.194526	Bola1	1.04829e-25	0.833201	Gm16295	1	4.98993	Nsmce1	2.58591e-21	0.641538	Mpped2	0.00855914	7.93826
456	Pfkl	2.69028e-121	0.747363	Hsd17b4	1.28432e-295	1.36451	Map3k2	1.09126e-50	0.791681	Tmed5	8.93863e-183	1.00539	Bcas2	1.31001e-152	0.863548	Mpst	4.439e-63	1.22675	Flcn	0.0609584	1.18505	Amotl1	0.467377	0.71852	Yif1b	2.11098e-25	1.13534	Itgb2l	1	5.71975	Phpt1	2.87086e-21	1.16668	Map1a	0.00859778	7.35004
457	Lsm1	3.50241e-121	0.836187	Fgf1	1.19368e-293	2.38632	Sugt1	2.22601e-50	0.505845	Zranb2	4.75151e-182	0.945372	Cnih4	1.49292e-152	0.964641	Glg1	5.12042e-63	0.730589	Fbxw4	0.0614979	0.991127	H2afz	0.476248	-0.050933	Ndufa4	2.24207e-25	0.404601	1700003M07Rik	1	4.73977	Ndufb6	3.55227e-21	0.551308	Senp6	0.00859778	0.892545
458	Foxq1	4.35812e-121	1.21708	mt-Co3	1.99874e-293	0.531043	Wasl	2.29591e-50	0.499664	Ola1	5.05487e-182	0.92051	Akr1b3	2.91642e-152	1.02553	4931406C07Rik	8.89809e-63	1.28569	Golga4	0.0622107	0.474601	Tpm3	0.483701	-0.0524786	Rpl22l1	2.42789e-25	0.405373	RP23-81F19.2	1	5.22007	Apip	3.73806e-21	1.11938	Zbed3	0.00862538	2.22042
459	Rbx1	7.09905e-121	0.492484	Srcin1	4.4442e-293	2.94754	PISD	3.08959e-50	0.487611	Chchd1	1.04726e-181	0.834551	G3bp2	3.0386e-152	0.898556	Hpn	1.13084e-62	1.28281	Cyp2b10	0.0635507	1.40555	Sh3rf2	0.49071	1.21777	Ssbp4	2.94916e-25	0.76191	Gm13307	1	3.98071	Dcxr	4.47946e-21	0.896113	Myo1b	0.00864851	1.05239
460	Mpzl1	7.25985e-121	1.01646	Polr2a	1.04447e-292	1.17492	Ing4	3.40912e-50	0.780715	Rps16	1.09257e-181	0.565038	Timp2	4.40022e-152	1.02334	Aco1	1.13264e-62	0.807016	Timp3	0.0641933	0.498645	St13	0.519439	0.0771714	Tpm3	4.58792e-25	0.482354	Clca2	1	4.06884	Fis1	5.18001e-21	0.511029	Pdrg1	0.00866196	1.65456
461	Tpm3	1.20241e-120	0.571134	St6galnac2	1.40522e-292	2.6787	Rpl10a	3.54132e-50	0.32322	Mrpl54	1.17019e-181	0.869312	Kdelr2	5.78635e-152	0.917167	Zbtb20	1.17497e-62	0.740493	Tbc1d4	0.0652489	1.17947	Zfhx3	0.520355	0.315986	Esam	4.77393e-25	0.946006	Siglecg	1	4.32764	Clic1	6.27797e-21	0.549024	Ormdl3	0.00891063	1.8213
462	Psma6	1.3233e-120	0.653538	Nucb2	6.37294e-292	1.14094	Fam3c	4.9397e-50	0.470163	Lsm12	2.08524e-181	0.892221	Rab25	8.35403e-152	0.866314	Mpnd	1.42723e-62	0.928479	Zfp704	0.070494	0.899871	Runx2	0.524782	1.25897	Ube2l3	6.00242e-25	0.525251	RP24-118K20.1	1	3.76277	Mlec	6.27881e-21	0.605633	Ppm1a	0.00899737	1.25972
463	Aes	1.35073e-120	0.49245	Mob1b	1.6867e-291	1.19452	Slc4a4	6.34687e-50	0.605898	Ehd1	2.58086e-181	1.04076	Glud1	9.47626e-152	1.0353	Raph1	2.29643e-62	0.831585	Rgs11	0.0732934	1.76095	Iffo2	0.531755	0.927395	Ict1	7.21008e-25	0.793827	Gm28989	1	2.94481	Mrps36	7.02978e-21	0.571502	Orai3	0.00906902	2.20739
464	Flna	1.98417e-120	0.847977	Gm26532	3.64399e-291	2.23282	Ddx24	1.03171e-49	0.493372	Tnip3	3.34828e-181	1.22851	Shfm1	5.00749e-151	0.629561	Fam126a	4.30255e-62	1.51985	H2-DMa	0.0736833	0.805421	Eif1a	0.536335	0.246012	Lamtor4	7.49904e-25	0.658503	Gm20695	1	2.23389	Tmem213	7.50542e-21	1.64157	Scp2	0.0091492	1.04506
465	Ndufa11	2.32535e-120	0.589293	Arid1a	4.58954e-291	1.10594	8430408G22Rik	1.08963e-49	1.60451	Dnaja1	5.56486e-180	0.732728	Dnajb11	5.35616e-151	0.981152	St6galnac3	4.66984e-62	3.20912	Tspyl4	0.0738385	1.55009	Prr11	0.555634	1.62156	Mrps7	7.64911e-25	0.691414	Dnajc5b	1	0.812519	Hmgn1	7.57146e-21	0.48637	Rbx1	0.00928509	0.743196
466	Tes	2.61385e-120	0.782598	Icam1	1.28737e-289	1.10196	Rnf186	1.13597e-49	1.07107	Uqcrb	5.88919e-180	0.698321	Sgms2	1.79625e-150	1.85445	Cbr3	6.62539e-62	1.03104	Slc46a2	0.0751127	2.8999	Ajuba	0.557792	1.0007	0610012G03Rik	8.11745e-25	0.605793	Fgf8	1	1.67229	Psma7	1.09586e-20	0.540874	Ift27	0.00942232	2.15876
467	2310007B03Rik	3.06045e-120	1.64698	Klhl21	7.35209e-289	1.95901	Rab11fip1	1.58209e-49	0.823121	Dnaja2	6.21697e-180	0.834139	Smarca5	6.95931e-150	0.933367	Cept1	6.69401e-62	0.870732	Dbi	0.0751449	-0.0298763	Hsf2	0.557842	1.2771	Mrpl35	8.17915e-25	0.838495	Krt6a	1	1.72959	Sel1l	1.22042e-20	0.79614	Gskip	0.00946459	1.97424
468	Ptov1	3.80614e-120	0.662538	Cd302	2.59672e-288	2.58795	Csnk1d	2.16931e-49	0.521987	Sigmar1	8.73546e-180	1.15548	Fam120a	7.26129e-150	1.04343	Gpc3	1.9329e-61	3.84217	Ppm1n	0.0755674	2.03984	Nqo1	0.561623	1.36166	Nsmce4a	1.15377e-24	0.679295	Gm9830	1	1.0871	Mrps25	1.49945e-20	0.685657	Arfgap3	0.00946511	2.17384
469	Onecut3	4.18693e-120	2.31287	Kcnj2	6.27854e-288	4.37212	Chchd5	4.856e-49	0.73354	Lmnb1	1.19161e-179	1.17196	Polr2d	8.95878e-150	1.40661	Exosc7	2.05807e-61	0.65745	Elfn1	0.0756885	1.58237	Ran	0.589208	0.0709615	Rpn1	1.70365e-24	0.570344	Rsph1	1	1.63109	Ola1	1.5677e-20	0.605899	Tax1bp1	0.00947832	0.892917
470	Capzb	9.36358e-120	0.578131	Lrg1	2.91441e-287	1.53547	Rps27rt	5.97173e-49	0.631457	Ftsj3	1.75104e-179	1.26292	Rangap1	1.12682e-149	1.15572	Ace2	2.83233e-61	3.18179	Mcf2l	0.0769687	1.53808	Cav1	0.59058	1.09419	Muc1	1.74742e-24	0.606827	2010110E17Rik	1	5.85147	Slc12a2	1.68142e-20	0.587369	Snx3	0.00949985	0.819923
471	St8sia6	1.10301e-119	0.935801	Ablim1	6.37438e-287	2.21871	Vdac2	6.03901e-49	0.419128	Utp11l	1.75923e-179	0.957355	Impdh2	1.61261e-149	1.03487	Taok3	3.8651e-61	0.654117	Arrdc3	0.0773116	1.04748	Epha4	0.59148	0.72591	Cenpa	1.89364e-24	1.2487	Atp8b4	1	5.32392	Mrpl49	1.68832e-20	0.775999	Btbd3	0.00950154	2.31516
472	Sae1	3.19907e-119	0.798218	mt-Co1	1.00453e-284	0.541188	AI413582	6.228e-49	0.978449	Pfdn4	3.58614e-179	0.979158	Phgdh	2.21009e-149	1.30925	Iqcc	5.22675e-61	1.37913	Safb	0.0784954	0.752867	Ncapg2	0.594212	1.01867	Psmd12	2.06849e-24	0.637374	Gm11827	1	3.83438	Ptges	1.85052e-20	0.603281	Cyfip2	0.00954594	6.45387
473	Serf2	4.1752e-119	0.321508	Cdh1	1.42782e-283	0.864876	Pmaip1	9.05811e-49	2.39466	Pdcl3	3.69838e-179	0.91596	Rnps1	2.75259e-149	1.03529	Itpr2	7.31832e-61	1.10073	Fam178b	0.0787404	1.62073	Slc6a14	0.596872	1.18029	Smc2	3.75086e-24	1.0323	Rp1	1	5.39939	Cdca3	1.99856e-20	1.15013	Disp2	0.00954594	6.86087
474	Tmed2	8.92866e-119	0.481947	Hnmt	1.71608e-283	4.14335	Pcbp2	9.2876e-49	0.343834	Hnrnpf	8.03091e-179	0.770322	F2r	3.47634e-149	1.19557	Acadl	1.56888e-60	0.629326	Errfi1	0.0787583	0.0768543	Arpc2	0.60913	-0.0608279	Tbcb	3.93884e-24	0.639397	Ren1	1	5.12818	Acsl5	2.17529e-20	0.567381	Ahi1	0.00957269	2.97295
475	Timm8b	9.21117e-119	0.575424	Mtss1	6.27284e-281	1.82549	Nsrp1	1.02606e-48	0.700178	Ptgs2	1.50409e-178	1.25897	Ctnna1	1.37644e-148	0.74066	H2-T22	1.56888e-60	1.39425	Srsf11	0.0840129	0.154175	Pcbp1	0.615665	-0.0960356	Exosc7	4.24667e-24	0.604132	Gm36569	1	5.00875	Eya2	2.42147e-20	0.93822	Nfic	0.0096734	1.14417
476	Tpm1	1.56361e-118	0.598874	Cpeb3	1.3503e-279	3.85066	Kxd1	1.16494e-48	0.618081	Ubl4a	4.25785e-178	1.01061	Selt	1.48879e-148	0.938782	Tspan14	2.60321e-60	1.01005	Pcdhga8-1	0.087266	1.70009	Tab2	0.620479	0.557071	Nudt14	4.4523e-24	1.08734	Gm10721	1	4.38014	Slc38a1	2.42147e-20	1.08229	Fam195b	0.00988068	1.21034
477	Spint2	1.70239e-118	0.421019	Nfia	2.91966e-278	1.24215	Clk3	4.45022e-48	0.770669	Prc1	1.00071e-177	1.38868	Fam96a	1.77071e-148	0.962349	Tmem164	2.61964e-60	0.898021	Rilp	0.0878031	1.22242	Hmga2	0.623741	0.657088	Pafah1b3	4.67812e-24	0.54402	A330094K24Rik	1	5.0175	Rfc5	2.65919e-20	1.07423	Tomm34	0.0101895	1.5134
478	Mrpl15	1.78499e-118	0.809397	Aldh6a1	9.95463e-278	3.05406	Rbp4	5.08719e-48	0.845782	Pdlim7	1.90269e-177	1.12031	Gcnt3	1.82221e-148	1.49736	Sptlc2	3.56255e-60	0.657323	B230369F24Rik	0.0887762	1.7026	Mgat3	0.629689	0.996346	Timm50	5.11955e-24	0.867054	Gm16054	1	4.90201	Cyc1	2.95109e-20	0.537362	Pros1	0.0102097	3.69823
479	Ndufa8	1.75717e-117	0.597496	Zcchc14	1.05699e-277	1.88139	Nub1	7.29946e-48	0.740148	Gm10036	6.24142e-177	1.28911	Rps8	2.5057e-148	0.440647	Aldh9a1	4.11176e-60	1.08952	9530036O11Rik	0.0918967	2.0236	mt-Cytb	0.631016	-0.0124385	1110008P14Rik	5.30331e-24	0.60156	Ngp	1	5.60553	Cops3	3.22582e-20	0.692926	Gas6	0.0102211	2.42723
480	Cfdp1	3.0481e-117	0.677372	Adamts1	1.71018e-276	2.32596	Kdm3a	2.82838e-47	0.90331	Cdc34	8.48601e-177	0.96471	Psme3	4.42488e-148	1.47167	Rpl36a	5.69081e-60	0.38883	Cygb	0.0928152	2.05397	Foxm1	0.634981	1.11935	Rbm8a	6.06975e-24	0.524485	Fam13c	1	4.93978	Prelid1	3.34393e-20	0.585935	Tubb2b	0.0102259	2.14124
481	Ywhae	6.36867e-117	0.48469	Ttc7	4.22592e-276	1.95631	P3h4	3.41784e-47	0.914586	Mrpl43	1.26598e-176	0.873104	Aqp3	1.34764e-147	3.2749	Cd164	1.59743e-59	0.778513	Slc43a2	0.0958411	0.775944	Pabpc4	0.648825	0.724877	Racgap1	6.26131e-24	1.32915	Gm43077	1	5.25556	Ict1	3.3641e-20	0.666341	Ncstn	0.0102259	1.45537
482	Cetn3	9.72177e-117	0.704147	Nedd9	6.16507e-276	1.67703	Med31	4.92409e-47	0.68904	Plec	3.96762e-176	0.999814	Gjb3	3.14671e-147	1.33912	Acaa1a	1.69373e-59	0.738404	Shh	0.0968159	1.69025	Pbx1	0.649652	0.28921	Mrps18a	6.88804e-24	0.794444	Gm43050	1	4.20871	Anxa2	3.40546e-20	0.603072	Cfap36	0.0102259	1.52866
483	Snrpc	9.92068e-117	0.706002	Rasef	6.68405e-276	2.32921	Tspan3	4.98873e-47	0.569048	Aes	4.46674e-176	0.659318	Dkc1	1.39642e-146	1.49166	Galc	2.14938e-59	1.54975	Pygo1	0.0992364	1.72562	Pum2	0.65279	0.381743	Tubg1	7.2365e-24	1.08466	Shank3	1	4.81701	Cuta	3.42338e-20	0.53202	Chd7	0.0102504	1.91346
484	Prdx4	1.05553e-116	0.739931	Dusp18	1.97837e-274	1.70469	Arhgef5	5.85685e-47	0.553259	Cks2	1.47612e-175	1.06423	Dhx15	1.63057e-146	1.00396	Bnip3	2.37495e-59	0.734524	Snx21	0.0993527	1.12949	Nucks1	0.662504	0.135621	Srp14	7.26829e-24	0.377186	Gm43661	1	5.85656	Vps36	4.29006e-20	0.586385	Rere	0.0104845	1.1995
485	Psmc5	1.48572e-115	0.764965	Fut8	5.19951e-273	1.66067	Cblc	5.88187e-47	0.684321	Pak2	2.55988e-175	0.890068	Rcc1	1.82401e-146	1.87784	Cxcl17	2.67906e-59	1.87515	Pm20d1	0.0999889	1.66566	Arhgef5	0.664017	0.513728	Wdr18	8.02202e-24	0.949882	D030047H15Rik	1	5.73587	Psma4	4.5245e-20	0.559145	Mylip	0.0104845	2.44629
486	Pfdn4	2.36436e-115	0.786319	Slc3a2	6.57143e-273	1.08413	H2-D1	6.54411e-47	0.352444	Psmd14	2.87364e-175	0.932586	Rpl31	3.39603e-146	0.670908	Ddx58	5.37036e-59	1.54034	Phf14	0.100172	0.707087	Hnrnpa0	0.666703	0.0557866	Emg1	9.02482e-24	0.616627	Gm26857	1	3.99595	Lsm5	4.70104e-20	0.698587	Rps21	0.01054	0.510709
487	Sfn	3.53446e-115	1.04085	Bcl2l11	1.76354e-271	1.50685	Erlec1	7.11779e-47	0.728599	Atic	3.30342e-175	1.2464	Bin1	5.23169e-146	1.29497	Alcam	5.40671e-59	0.625902	Rabac1	0.100303	-0.0094418	Aes	0.667963	-0.154653	Atp5j2	1.26197e-23	0.38196	Cd300c	1	5.87496	Tmem165	5.31796e-20	0.599157	Sdc2	0.0106816	2.58092
488	Nupr1	4.69359e-115	0.810184	Syt7	8.77663e-271	2.64353	Nvl	7.64724e-47	0.825192	Pno1	1.49038e-174	1.13189	Polr1d	7.58776e-146	0.754564	Slc25a23	1.2646e-58	1.10608	Golgb1	0.102551	0.28131	Rps9	0.670277	-0.12424	Hspd1	1.28475e-23	0.57182	Fbxw19	1	5.62698	Mrps18c	6.61601e-20	0.624376	Rgs17	0.0107028	5.94077
489	Med10	9.9887e-115	0.851272	Fbxo9	2.55788e-269	1.40233	Arl8a	8.39645e-47	0.711297	Ube2i	1.53639e-174	0.704512	Bod1	1.12766e-145	1.07603	Creld1	1.33233e-58	1.02289	Brwd1	0.104098	0.808328	Rpl24	0.673537	0.0106096	Man2a2	1.33261e-23	1.20228	Lilrb4a	1	4.64845	Samm50	6.75193e-20	0.678377	Cox20	0.0107852	1.29193
490	Paox	1.31291e-114	1.28713	Crebrf	9.33192e-269	1.90031	Irf9	1.08872e-46	1.09893	Gapdh	4.27949e-174	1.02247	Gatad1	2.80529e-144	0.939137	Ndufs5	2.84326e-58	0.51243	Gm42726	0.104743	2.23215	Wdr1	0.676721	0.335205	Acat2	1.41117e-23	1.09577	Krt6b	1	5.02429	Hist1h1b	6.96435e-20	2.28061	P3h3	0.0111678	5.27979
491	Arpc5	2.98035e-114	0.575124	Thra	1.26112e-268	1.74754	Uqcr10	1.19506e-46	0.28262	Trmt6	2.36703e-173	1.39323	Snrpc	3.59394e-144	0.949002	Fam63b	3.24208e-58	0.956049	Zfp612	0.10531	1.57419	Sox2	0.679085	0.607474	Ywhae	1.41378e-23	0.394268	6330409D20Rik	1	3.81888	Ndufs5	8.63489e-20	0.474332	Dapk2	0.0112117	2.90944
492	Sarnp	3.20131e-114	0.689229	Map1lc3a	1.27581e-267	0.951819	Pmm1	1.70136e-46	0.735014	Immt	3.54604e-173	0.878266	Bccip	4.75624e-144	1.15501	Tap1	4.12117e-58	2.115	Phf24	0.10533	1.38236	E2f8	0.687702	1.07763	Nans	1.43325e-23	0.792818	A830018L16Rik	1	3.92541	Polr2f	9.19972e-20	0.523127	C2cd4b	0.0113266	1.90102
493	Golim4	9.41605e-114	0.881715	Gna13	2.05025e-267	1.20183	Cbr1	1.78802e-46	0.668238	Tomm70a	9.97865e-173	1.03606	Eif6	7.55947e-144	0.945617	Tacc1	7.11183e-58	1.35208	Kmt2d	0.109535	1.04226	Htr1b	0.688187	2.98883	Hat1	1.53569e-23	0.977824	Gpm6a	1	3.00582	Mettl9	1.04214e-19	0.645553	Uchl1	0.0114937	5.62066
494	Dctn2	4.57797e-113	0.652205	Zfp467	2.00719e-266	1.86413	Ckmt1	3.69016e-46	0.81369	Nt5e	1.13e-172	1.05821	Ceacam1	1.00169e-143	1.36964	Adrbk2	8.69657e-58	1.00112	Smg1	0.111019	0.617782	Psapl1	0.692083	1.7827	Exosc8	1.60796e-23	1.02016	Gm28982	1	3.14974	Taldo1	1.11522e-19	0.476741	Hnrnpa0	0.0116539	0.838903
495	Tubb2b	1.42295e-112	1.93098	Il6st	3.25432e-266	1.78707	Igfbp3	4.11586e-46	1.02953	Gcsh	1.17634e-172	1.07454	Psmc3	1.01186e-143	0.946274	Lyz1	1.10356e-57	2.40665	P2rx5	0.111051	1.92293	Dstn	0.703334	-0.143241	Sapcd2	1.67323e-23	1.84004	Fthl17a	1	3.73017	Nme1	1.11522e-19	0.667205	Pgm2l1	0.0117809	3.76289
496	Hspd1	1.6114e-112	0.663014	Scarf2	1.8539e-265	3.04456	Fam114a2	5.03638e-46	0.600969	Slc7a11	1.81429e-172	1.43513	Ftsj3	1.20552e-143	1.48919	Fgfr1op	1.2881e-57	1.10063	Gm26882	0.118165	3.49453	Bcl2l1	0.707463	0.535658	Mthfd2	1.74456e-23	1.09652	Dock10	1	3.12589	Snrpg	1.175e-19	0.559048	Robo1	0.011824	5.27654
497	Ndufs6	2.61435e-112	0.523254	H6pd	5.74986e-265	1.54211	Me1	5.25181e-46	0.410931	Ndufs4	1.98575e-171	0.849695	Mrps10	1.95677e-143	1.03053	Smim6	2.2713e-57	0.834721	Phactr1	0.118986	2.02522	Slc2a12	0.709505	2.39606	Uqcc2	2.68546e-23	0.51411	Il20	1	3.5019	Psma1	1.20516e-19	0.536279	Ncoa7	0.0118259	2.06732
498	Mvb12a	4.9908e-112	0.704272	Msi2	7.02582e-265	1.3053	Fbxl20	5.70857e-46	0.979783	Rnaseh2c	2.12942e-171	0.877962	Usp1	2.05268e-143	1.3268	Gpi1	3.68273e-57	0.600965	Megf6	0.119815	0.751896	Cyr61	0.709519	0.25133	Mvb12a	2.87743e-23	0.678528	Gm27239	1	3.39782	Cwc15	1.25806e-19	0.541793	Chd4	0.0118563	0.871866
499	Rpl9	6.80459e-112	0.282579	Snrk	9.2149e-263	2.01277	Zfp787	8.1055e-46	0.752855	Commd1	9.83965e-171	0.961487	Aim1	6.05022e-143	1.82891	Pex1	7.39605e-57	1.96095	Pip5k1b	0.121501	0.716428	Kitl	0.712709	1.21363	mt-Atp6	3.25096e-23	0.305984	4931431C16Rik	1	3.60811	H2afv	1.67177e-19	0.58549	Nbl1	0.0120873	2.09875
500	Nans	7.05052e-112	0.84495	Brd7	4.46164e-262	1.03026	Cyba	8.32796e-46	0.454371	Wdr18	2.23795e-170	1.06951	Sema3c	7.24088e-143	1.23758	Col6a1	1.02835e-56	2.15525	Pdlim1	0.122263	0.241042	Srxn1	0.720566	0.98798	Serp1	4.75683e-23	0.48078	Gm15775	1	3.05059	Uqcr11	1.68048e-19	0.386997	Arid2	0.0123801	1.3953
501	Vdac3	1.02315e-111	0.727669	Acox1	1.07342e-261	1.3059	Syf2	1.01159e-45	0.555052	Sys1	6.32168e-170	0.843639	Itga2	1.97515e-142	1.53245	Mdh1	1.10424e-56	0.583151	Plekhg5	0.122967	1.52825	Macf1	0.722531	0.401095	Vdac2	5.8374e-23	0.472552	Tie1	1	2.56026	Eif3i	1.86683e-19	0.484497	Dmxl1	0.0127055	1.37939
502	Ndufs3	6.61516e-111	0.624166	Lmtk2	3.80706e-260	1.9325	Cd68	1.13306e-45	1.90477	Ecm1	1.27174e-169	1.27352	Ehd1	2.11555e-142	1.1771	Tst	1.10948e-56	0.80209	Acox3	0.128313	1.56371	Cenpe	0.749068	0.704894	Tmed10	6.72516e-23	0.429225	Gfpt2	1	1.86169	Pygb	1.87977e-19	0.882559	Slc25a4	0.0128106	0.887048
503	Cmas	7.17742e-111	0.766982	Txnrd3	1.21767e-258	2.44694	Ubb	1.36668e-45	0.332325	Pnn	1.4994e-169	0.903962	Imp4	4.39136e-142	1.41492	Gsta4	1.25858e-56	0.658546	Bpifb5	0.130008	1.821	Rnps1	0.75071	0.427784	Ccnb1	8.63099e-23	1.45199	Gm11615	1	2.59051	Cxcl5	1.90536e-19	2.35088	Triqk	0.0128106	4.72924
504	Mlf2	1.21322e-110	0.562911	2810474O19Rik	8.04197e-258	1.35736	Fndc3b	1.50486e-45	0.502722	Minos1	2.27724e-169	0.707584	Sprr1a	4.24289e-141	1.76118	Gstm1	1.30815e-56	1.41671	Cyp4b1	0.131006	1.70258	Ces1g	0.762573	3.81485	Rps10	1.04336e-22	0.330823	Dnali1	1	2.72995	Lamtor5	1.92439e-19	0.55127	Setd7	0.0129109	1.9582
505	Timp2	1.41292e-110	0.718074	Lbp	2.83448e-257	1.01895	Gng12	1.55098e-45	0.461549	Dut	5.57446e-169	1.00987	Nudt21	4.96774e-141	1.01581	Naga	1.59954e-56	1.18133	Sec14l2	0.134497	1.12927	Sfxn5	0.766317	1.22622	Timm8b	1.19835e-22	0.448721	Gm10306	1	2.64657	Ccdc88b	2.06059e-19	1.40062	Rhot1	0.0129109	1.54796
506	Ndufv2	2.35519e-110	0.622527	Sema4f	4.3016e-257	3.26557	Pdxdc1	2.36298e-45	0.613079	Pin4	6.28258e-169	0.882066	Mcm2	5.46748e-141	1.70546	Oaz2	1.86898e-56	0.693627	Gm10614	0.134741	4.27696	Ezr	0.769054	-0.114044	Gm42418	1.3074e-22	0.496674	Pirb	1	1.71894	Cenpw	2.08719e-19	0.877082	Syf2	0.0129109	1.11396
507	Hmga2	3.01815e-110	1.2743	Gata6	5.40983e-257	1.13556	1700037H04Rik	2.66503e-45	0.854961	Sox4	1.1918e-168	0.91501	Cdk2ap2	6.76927e-141	0.846069	Tmem38b	1.93222e-56	1.21625	Crip2	0.135289	0.0176858	Ptprf	0.770722	0.0061862	Ergic2	1.56595e-22	0.664675	Cebpe	1	4.35406	Ccdc34	2.1183e-19	0.920364	Tfe3	0.0129109	1.53819
508	Psmc6	3.19018e-110	0.64793	Efemp1	1.26029e-256	2.56992	Smad7	3.67516e-45	0.679247	Eif4g1	1.42439e-168	0.811721	Ndufaf4	6.85134e-141	1.53356	Acsl3	1.99122e-56	0.847343	Hes1	0.136232	0.446984	Hnrnpu	0.791898	0.26258	Ctsz	1.66198e-22	0.56726	Speer3	1	3.63704	Itgb5	2.25203e-19	1.95973	Skp1a	0.0129816	0.785265
509	Rbbp7	3.83189e-110	0.647413	Paqr8	2.06347e-256	1.3023	Mllt4	4.59941e-45	0.397729	Hmgb1	2.25031e-168	0.712177	Bok	4.99738e-140	1.13257	Plin2	2.47354e-56	0.579032	Pld1	0.145158	1.21514	Ereg	0.792552	0.643853	Deb1	1.9023e-22	0.915316	Gm28497	1	3.66656	Phyh	2.43225e-19	1.38112	Erlec1	0.013032	1.57038
510	Ptma	5.3962e-110	0.38838	Gse1	3.00827e-256	1.50832	Rpl17	1.00661e-44	0.25022	Tbrg1	9.26077e-168	0.863783	Gsta1	5.2128e-140	3.9442	Ddx24	2.99468e-56	0.676312	Kansl1l	0.149809	0.990183	B4galt6	0.79671	0.819319	2410015M20Rik	2.51761e-22	0.453966	Gm16982	1	3.8475	Blmh	2.56494e-19	0.942909	Ptges3	0.013032	0.81834
511	Gadd45a	6.72968e-110	1.15467	Midn	4.63625e-256	1.22751	Ndufa3	1.14316e-44	0.388832	Arl4c	8.83146e-167	0.959694	Plec	9.19523e-140	1.06216	1810037I17Rik	5.391e-56	0.518187	Ccp110	0.151638	0.993048	Samd4b	0.8017	0.721119	Cyp51	2.72925e-22	0.784732	Wisp2	1	4.69286	Timm22	2.59025e-19	0.743604	Safb	0.013032	1.12487
512	Bax	1.06665e-109	0.635975	Apc	8.52522e-256	1.20978	Romo1	1.29707e-44	0.311232	Cdk4	3.18202e-166	0.835727	Rbms1	1.11116e-139	0.775596	Helz2	5.84046e-56	1.63424	Dixdc1	0.158683	1.41592	Scaf11	0.806222	0.163332	Cenpw	2.82029e-22	1.0783	Foxs1	1	3.95173	Magoh	2.72792e-19	0.56978	Rab18	0.013032	0.968141
513	Krtcap3	7.32978e-109	0.781232	Fbxw4	8.72087e-256	2.17321	Rnf13	1.47924e-44	0.622621	Ano1	4.39335e-166	0.933483	U2af2	3.31821e-139	1.18258	Eif2ak2	2.09151e-55	1.03105	Milr1	0.165648	2.2003	Phactr4	0.807547	0.459083	Gars	4.62583e-22	0.653966	Trpv1	1	4.05759	Tmed1	3.45234e-19	1.00764	Ube2q1	0.013093	0.994297
514	Map2k2	1.02786e-108	0.565776	Ralgapa2	6.71295e-255	1.23356	Tgif1	2.20819e-44	0.60513	Edf1	1.83541e-165	0.679635	Hras	4.0991e-139	0.82034	Col4a2	2.38692e-55	0.635451	Stat3	0.166571	0.33395	Arpc1b	0.813375	-0.0812446	Surf4	6.86242e-22	0.560448	Gm13010	1	4.50971	Slc26a2	3.5242e-19	0.861868	Cdk14	0.0133292	1.68548
515	Set	1.56085e-108	0.571682	Arfgef3	2.29396e-254	2.15823	Sbds	3.00918e-44	0.502262	Vars	1.95493e-165	0.986631	Gnl3	1.02223e-138	1.26496	B2m	3.11271e-55	0.674014	Zfp950	0.169914	1.00342	Cdc25a	0.818781	0.908885	Rpl7l1	6.95101e-22	0.676493	Lypd5	1	3.38311	Galnt12	3.75741e-19	1.63749	Fam43a	0.0134789	3.37427
516	Epb41l2	8.15906e-108	1.35912	Ppp1r16a	1.44572e-252	1.63918	Cox4i1	5.00651e-44	0.236328	Rpl19	2.16043e-165	0.459427	Tpm4	4.06696e-138	0.757173	Pigyl	4.27418e-55	0.760233	Mustn1	0.173943	2.56735	Sh3d19	0.823345	0.521289	Cox7b	9.33206e-22	0.397244	Pcdhb7	1	4.12755	Ppih	3.97347e-19	0.811929	Calm3	0.0135173	0.80306
517	Ecm1	9.92761e-108	1.35768	Tiparp	1.45258e-252	1.42715	Ttc3	5.7306e-44	0.518689	Cox17	3.28405e-165	0.855324	Ssr1	5.043e-138	0.916452	Fam13a	5.27648e-55	1.4677	Krit1	0.182592	0.787243	Arfgef1	0.825167	0.337184	Arg2	1.01597e-21	1.00457	Tlx2	1	3.21969	Trabd	4.31013e-19	0.688993	Dpm3	0.0136882	1.16383
518	Prr13	2.53442e-107	0.614574	Wdr6	1.02901e-251	1.58307	Fam107b	6.10549e-44	0.497869	Gipc1	9.06256e-165	0.885352	Mtap	6.18122e-138	1.0777	9530077C05Rik	5.40046e-55	3.05246	Ccnj	0.184287	1.2053	Eif5	0.825167	-0.106423	Jtb	1.03607e-21	0.645219	Gm37915	1	3.40494	Cd47	4.69676e-19	0.557425	Camk2n2	0.0137359	3.85519
519	Arpc2	2.59109e-107	0.580327	Tbc1d4	1.46235e-251	3.06323	Rps19	6.71376e-44	0.151158	Dbf4	5.72843e-164	1.17681	Tes	9.09313e-138	0.995221	Ggcx	9.45507e-55	1.10284	Eps8l1	0.184724	1.07101	Dynll1	0.82994	-0.120179	Atpif1	1.09319e-21	0.425927	AU019990	1	5.69802	Lgals3	5.01958e-19	0.623247	Lix1l	0.0139189	4.62684
520	Fblim1	3.28578e-107	1.59471	Tacc1	2.55617e-251	2.13496	Srrm1	6.88184e-44	0.359013	Akr1b8	6.04281e-164	0.9146	Cdc20	1.02096e-137	1.54179	Sdc4	1.01268e-54	0.484323	Crnde	0.185361	1.08082	Atp6v1a	0.838354	0.251529	Pnkd	1.10938e-21	0.776014	Arhgap15	1	3.82449	Ccnb2	5.60505e-19	1.11711	Smarca5	0.0140539	0.928239
521	Ola1	7.86461e-107	0.675524	Vamp8	5.79503e-250	0.712886	Rhog	8.05712e-44	0.803172	Ndufa12	7.34205e-164	0.753692	Aen	1.42767e-137	1.61799	Ccdc88b	1.06523e-54	1.32745	Glipr2	0.187558	1.09196	Lima1	0.842801	0.455625	C1qbp	1.1834e-21	0.553503	Gm37748	1	4.53686	Anxa8	6.71747e-19	2.63468	Cdk8	0.0141336	1.04969
522	Tmem147	1.00588e-106	0.697036	Itm2b	8.78759e-248	0.647719	Cd14	8.29704e-44	0.919627	Ddx18	8.99061e-164	1.0563	C1d	2.61335e-137	1.09924	Nenf	1.22537e-54	0.586326	Col23a1	0.189566	1.82928	Chn2	0.852037	1.31033	Cox6a1	1.39542e-21	0.406816	Trpc5os	1	4.67779	Ecscr	7.36993e-19	1.29448	Lztfl1	0.0141336	1.66586
523	Elof1	1.52683e-106	0.642819	Mpc2	2.76934e-247	0.848764	Col8a1	8.31787e-44	1.41929	Imp4	1.18975e-163	1.1263	Nop10	4.02823e-137	0.722295	Sorcs2	4.29516e-54	1.3768	Rasgef1a	0.189872	0.925549	Gsk3b	0.857718	0.118413	Rps3	1.55912e-21	0.340855	Afm	1	3.37294	Pdap1	8.00663e-19	0.526569	Reep5	0.0142318	0.872479
524	Rps7	1.78995e-106	0.35009	Dock1	3.40522e-247	1.42934	Col4a5	8.9245e-44	1.06771	Mrpl57	1.23692e-163	0.842617	Snx15	1.1402e-136	1.39118	St3gal4	7.7119e-54	0.782244	Apbb1	0.190415	0.983511	Pkhd1	0.860897	1.30424	Eif4e2	1.68596e-21	0.576264	Tmprss11g	1	4.95349	Pam	9.93136e-19	0.647094	Plcb1	0.0143698	4.55835
525	Ndufa12	3.7294e-106	0.534382	Atp13a3	5.20542e-247	1.02594	Sap18	1.1435e-43	0.475951	Aldoa	1.23865e-163	0.942365	Hmgn2	4.88399e-136	1.29267	Abhd17b	1.26781e-53	0.846706	Batf	0.193113	2.08019	Iqgap3	0.870448	1.00435	Hras	2.18734e-21	0.495524	Gm14377	1	2.70172	Alyref	1.0537e-18	0.581656	Atp6v0e2	0.0143818	4.66091
526	Ube2c	4.39137e-106	1.23995	Insig1	8.42697e-247	1.16624	Slc48a1	1.31228e-43	0.512228	U2af1	1.92261e-163	0.819752	Rrp15	5.60627e-136	1.56211	Marveld1	1.46849e-53	0.829272	Dynlrb2	0.197873	1.54707	Lrp8	0.872848	1.1465	Nop58	2.28563e-21	0.695539	Prkcb	1	3.51583	Slc7a11	1.05824e-18	0.919456	Dhx36	0.0146844	1.00106
527	Psenen	2.26265e-105	0.549401	Pde4d	2.0996e-246	1.64917	Flnb	1.36401e-43	0.570774	Tinagl1	3.35001e-163	0.911183	Ezr	6.64502e-136	0.736272	S100g	1.48197e-53	0.540843	Sod1	0.20204	0.262679	RP23-54G8.4	0.893814	3.10913	Ap1s1	2.84931e-21	0.57008	Gm30948	1	3.49508	Scand1	1.25406e-18	0.459384	Fkbp9	0.0149034	1.73907
528	Tinagl1	2.45758e-105	0.677087	Camk2n1	1.19554e-243	1.30252	Krtcap3	2.3271e-43	0.489853	Dad1	4.66497e-163	0.675992	Aprt	6.74417e-136	0.887655	Hrsp12	1.48197e-53	0.829786	Faap100	0.203646	1.26088	Sh3pxd2b	0.910864	0.934121	Cd74	2.98955e-21	0.821319	Cd37	1	3.32771	Ctsd	1.37125e-18	0.626651	Pafah1b1	0.0149602	0.784106
529	Ubb	2.99061e-105	0.42509	Pim3	2.79529e-243	1.18482	Cebpg	2.98137e-43	0.496952	Gtf2h5	1.023e-162	0.779218	Metrnl	6.85404e-136	1.41544	Adamts1	3.66568e-53	1.27005	Gm37494	0.204303	1.1437	Larp1	0.914054	0.454887	Exosc4	3.01217e-21	0.820577	Tmem156	1	3.46047	Top2a	1.80948e-18	1.05247	Nnat	0.0151873	2.79731
530	Tbca	3.62239e-105	0.466291	Mfsd2a	5.34436e-242	2.30617	Kdm5b	5.7372e-43	0.500737	Ywhah	1.86773e-162	0.837871	Vcp	3.19964e-135	0.731015	Apoa1bp	5.02945e-53	0.599689	Col4a4	0.206341	0.880835	Eif2s3x	0.914433	0.646022	Magoh	3.17982e-21	0.627797	BC089491	1	2.72444	Tmem208	1.89451e-18	0.540928	Nr2f2	0.0152239	2.03006
531	Ppp2cb	7.45692e-105	0.56368	Crip1	1.0843e-241	1.09316	Mpzl2	6.16028e-43	0.691084	Pcna	2.13633e-162	1.58854	Fam136a	4.73478e-135	1.20446	Cox4i1	5.0931e-53	0.332636	Tnfaip8l3	0.207528	2.14464	Crk	0.915529	0.466766	Rrm2	3.30815e-21	1.40852	Gm20652	1	2.95612	Ptgr1	1.93952e-18	0.769102	March5	0.0153101	0.989685
532	Nt5c	1.22593e-104	0.756588	Arhgap44	2.33978e-241	1.68592	Enah	6.74517e-43	1.17274	Nop14	2.14343e-162	1.13988	Rpl37a	6.01853e-135	0.376212	Camsap3	5.26653e-53	1.23097	Echdc2	0.209526	0.99666	Zfp664	0.926102	0.582898	Mrpl11	3.64609e-21	0.727177	Podnl1	1	2.62909	8430408G22Rik	2.03149e-18	1.47292	Samd8	0.015404	1.87043
533	Zbtb8os	1.28634e-104	0.79225	Mdfic	1.04643e-240	1.6248	Atp11b	9.55649e-43	0.679415	Cox7b	2.1845e-162	0.676588	Strn3	1.26536e-134	0.894165	Ifi44	7.54561e-53	3.12471	Tst	0.211227	0.491034	Spry2	0.928297	0.598113	Nudcd2	3.74116e-21	0.702137	9230102O04Rik	1	1.77211	Psmd7	2.30053e-18	0.529778	Ppp1r15a	0.015404	1.25867
534	Pdcd10	1.97512e-104	0.631763	Ssh2	1.07733e-240	1.57227	Rpl31	1.23296e-42	0.323656	Pum3	3.04595e-162	1.17502	Sf3b5	3.27499e-134	0.786474	Hspa1b	1.06746e-52	1.43936	Hist1h4h	0.211729	2.36724	Rpl35	0.930729	-0.169291	Stk39	4.38801e-21	0.844123	Serpina3g	1	1.58273	Stub1	2.39047e-18	0.486243	Cebpb	0.0154873	1.36855
535	Psmd14	2.13295e-104	0.723188	Zbtb16	1.09815e-240	4.93283	Cdk18	1.35149e-42	0.882768	Wfdc2	7.31328e-162	0.437304	Top2a	4.14681e-134	1.61945	Ogt	1.23561e-52	0.678503	Cul9	0.213543	1.51848	E2f7	0.93709	1.26089	Derl2	4.76671e-21	0.767098	Kcnip4	1	1.752	Dek	2.75025e-18	0.596511	Elmo1	0.0156937	4.52603
536	Nudt21	3.65508e-104	0.724701	Susd6	1.42168e-240	1.50103	Tmem9	2.00478e-42	0.594755	Tk1	7.98717e-162	1.24085	Cdc34	5.19151e-134	0.997187	Mcfd2	1.40674e-52	0.737584	Zfp280d	0.216629	0.931617	Celf4	0.947592	0.605168	Tmed3	5.28737e-21	0.67442	Ccdc116	1	2.10388	Hnrnpm	2.87756e-18	0.530358	Nucb1	0.0157904	1.08008
537	Clta	4.74657e-104	0.439158	Trp53inp2	3.16109e-240	1.1674	Tpd52l1	2.35629e-42	0.64554	Zc3h15	1.40516e-161	0.823616	Dpy30	8.60458e-134	0.926159	Ndufb10	1.67113e-52	0.514797	Phf1	0.218219	1.06186	Sept11	0.949057	0.418595	Csrp2	5.65602e-21	1.17969	Scube3	1	2.12916	Psmd3	3.22621e-18	0.557788	Samm50	0.0158562	1.02584
538	S100a1	5.85153e-104	0.581788	Elf3	1.00803e-239	1.09866	Cript	2.7421e-42	0.439714	Mrpl11	7.54051e-161	0.910954	Nhp2l1	2.01457e-133	0.800522	Epb41l4aos	2.50567e-52	0.73307	4930444M15Rik	0.219549	5.32885	Ccna2	0.958486	0.598203	Ccdc124	7.99279e-21	0.659912	1500015O10Rik	1	0.373361	Emc8	3.25072e-18	0.621086	Pcmt1	0.0158724	1.16266
539	Anp32b	9.21569e-104	0.593451	Kiz	2.79678e-239	2.12324	Tmem165	2.88194e-42	0.462448	Sh2d1b1	9.19599e-161	1.82361	Itga3	2.66179e-133	1.00679	Atp6v1a	2.69686e-52	0.605375	Fgd4	0.221728	1.07194	Cnn2	0.962998	0.0667662	Ccdc88b	8.62497e-21	1.34189	Hist2h2aa2	1	3.88445	Cdkn3	3.40935e-18	1.68901	Ddx26b	0.015886	1.9789
540	Psme2	1.17414e-103	0.603822	Xbp1	1.76412e-238	1.08833	Arhgef28	3.23844e-42	1.04381	Kpnb1	1.39024e-160	0.875584	Fam96b	4.51777e-133	0.902134	Enpp5	5.6633e-52	1.15388	Mical2	0.223492	0.593335	Eif3f	0.965136	-0.175187	Rfc5	1.00549e-20	1.21715	Ankk1	1	4.36554	Cct5	3.79973e-18	0.506825	Rab3b	0.0159279	4.71726
541	Psmd12	4.10729e-103	0.659861	Zfp36l2	4.63663e-238	1.20995	Sox9	4.37709e-42	1.07805	Mlf2	1.89665e-160	0.763368	Mcm7	4.92503e-133	1.22816	C1qtnf4	7.04152e-52	1.48275	Acss3	0.225192	2.46147	Itgb6	0.967966	0.813322	Brix1	1.28165e-20	0.841687	Adcy1	1	3.85346	Rps25	3.8494e-18	0.359898	H2-Ke6	0.0159606	1.26231
542	Dnajc2	4.35133e-103	0.766184	Zfp131	1.14754e-237	1.55391	Nt5e	5.64529e-42	0.524256	Wdr74	3.52507e-160	1.10418	Gpatch4	5.27577e-133	1.47897	Tecr	8.07165e-52	0.540087	Grin2b	0.226363	2.58009	Krt4	0.987294	1.61115	Sp5	1.45282e-20	1.05975	Eln	1	3.82075	Pmf1	3.94317e-18	1.01038	Ppp6c	0.0159606	1.30289
543	F3	5.06097e-103	0.769858	Cytip	1.52231e-237	3.85995	Phf11d	6.36989e-42	1.24049	Nmt1	3.99311e-160	0.895959	Lad1	6.87562e-133	1.29095	Fgd2	9.33624e-52	1.82563	4921506M07Rik	0.227802	1.64167	Trabd2b	0.992743	1.71795	Chpt1	2.00494e-20	0.880287	Ebf2	1	5.19576	Sfn	4.11463e-18	0.587484	Dnajb9	0.0159921	1.60303
544	Plekhj1	5.73776e-103	0.731661	Rnf186	4.16804e-237	1.52147	Crlf1	6.51721e-42	0.641071	Pomp	4.61266e-160	0.738127	Rbmxl1	8.26904e-133	0.993473	Ctsa	1.10626e-51	0.837402	4732440D04Rik	0.229845	1.53012	Sprr2a3	0.996538	0.658859	Ugp2	2.04716e-20	0.759397	4833427F10Rik	1	4.95547	Slc4a7	4.57974e-18	0.749345	Pfdn5	0.0159921	0.553189
545	Emc6	6.77574e-103	0.481968	Mpc1	5.48177e-237	0.868201	Adss	6.99674e-42	0.445455	Taf10	1.90998e-159	0.73327	Gldc	1.35629e-132	3.52465	Lims1	2.27021e-51	0.76664	Adora2b	0.23022	0.992575	Rab10	0.996604	0.122893	Hnrnpdl	2.36502e-20	0.44482	Pyhin1	1	4.34113	Cacybp	5.12035e-18	0.550405	Rabac1	0.0160033	0.824161
546	Psmc4	1.11573e-102	0.67237	Il33	5.34955e-235	1.12078	Pet100	7.6592e-42	0.543205	Mt2	3.25713e-159	1.21954	Lpcat4	1.6507e-132	1.98443	Kxd1	2.8919e-51	0.754422	Dcaf11	0.230332	0.609112	Cggbp1	0.999956	0.409239	Ubl4a	2.40163e-20	0.773568	Itga8	1	5.09157	Ilk	5.20056e-18	0.676525	Rdx	0.0161172	0.824181
547	Fkbp8	2.16182e-102	0.555181	Ctdsp2	3.29022e-234	1.31406	Tes	8.27202e-42	0.477581	Snrpd3	3.3177e-159	0.875736	Ptprn	3.91351e-132	1.42001	Chp1	3.19198e-51	0.712089	BC021614	0.230434	1.21053	Smc6	1	0.447508	Tspan4	2.64367e-20	0.900294	Ifne	1	4.55266	Gipc1	5.28209e-18	0.561652	H2-T22	0.0163387	1.72578
548	Ngfrap1	2.96037e-102	0.566846	Snx7	6.27282e-234	1.02285	Nisch	8.50137e-42	0.424533	Fdx1l	4.59353e-159	0.974316	Rpl27a	4.10996e-132	0.46163	Cd14	4.03911e-51	0.858201	Scgb3a2	0.238835	1.81038	Whsc1	1	0.588129	Ppp1r14c	2.75009e-20	0.534083	Gm11646	1	2.61202	Eid1	5.50368e-18	0.774348	Ddx17	0.016439	0.955352
549	Eva1a	3.00523e-102	0.992458	Pank3	2.06494e-233	1.2933	Tpp1	9.27632e-42	0.504344	Gcc2	5.24221e-159	0.935681	Fam63a	5.7991e-132	1.29213	Ifih1	4.12621e-51	1.62907	Col4a3	0.241395	1.12384	Rps28	1	-0.163979	Rpl21	3.35663e-20	0.1874	Nalcn	1	4.02051	Idi1	5.65204e-18	0.589647	H2-T23	0.0165872	1.70942
550	Ube2n	3.47182e-102	0.561984	Kank2	3.91759e-233	2.10928	Rnf128	1.21796e-41	1.2617	Chordc1	7.01758e-159	1.12055	Cab39	9.05999e-132	0.922629	Pecr	4.30773e-51	2.11159	Cacna1c	0.241899	1.65739	Wnt7b	1	0.731279	Mtch2	3.41868e-20	0.516783	Fmo3	1	3.74009	Fkbp8	5.75633e-18	0.492269	Nid1	0.0167548	3.62477
551	Atp5f1	4.99689e-102	0.446431	Dync2li1	1.2887e-232	1.73118	Hk2	1.61851e-41	0.596776	Nasp	8.22755e-159	0.993797	Cdc42se1	1.34611e-131	0.978008	Mt1	8.18114e-51	0.74646	Pkdcc	0.243454	1.21029	Gatad2a	1	0.579066	Eny2	3.56769e-20	0.478943	Padi3	1	3.58645	Rps27l	5.77173e-18	0.466494	Ap3s1	0.0168137	1.34095
552	Arf4	6.57828e-102	0.510522	Epn3	2.97043e-232	1.42864	Dpm3	1.72496e-41	0.500196	Pak1ip1	9.30408e-159	0.922175	Naaa	1.49118e-131	1.88945	Uvrag	9.0784e-51	0.941646	Fam101b	0.245075	0.785611	Gm17275	1	2.48094	Limd2	5.67399e-20	0.577007	Ccdc67	1	3.82826	Tomm40	6.27887e-18	0.571057	Bbx	0.0170027	1.20075
553	Mrpl13	8.73391e-102	0.70582	Tanc2	1.13969e-231	1.19809	Trib3	1.77251e-41	1.60604	Mcm7	9.67654e-159	1.10582	Cse1l	1.54105e-131	1.48504	Ergic3	1.00497e-50	0.610562	Mbd6	0.245172	0.961647	Med13l	1	0.648795	Med9	6.65256e-20	0.928561	Pih1h3b	1	4.39906	Lsm6	7.00659e-18	0.541988	Kctd12	0.0170363	4.01321
554	Ddah2	8.89733e-102	0.929089	Tbcel	1.25133e-231	1.7714	Zmiz1	1.80296e-41	0.583232	Rras2	2.14175e-158	1.08138	Rpn1	2.35094e-131	0.838334	Egfl6	1.08786e-50	0.816252	Axdnd1	0.255317	1.18798	Tmed2	1	-0.145409	Eif4a3	7.0039e-20	0.669033	Galnt15	1	3.68246	Skap2	7.53981e-18	0.848783	Fat1	0.0170841	1.38037
555	Colgalt1	9.87064e-102	0.820711	Ctnnb1	1.566e-231	0.641971	Rab24	1.84201e-41	0.521464	Clu	3.13353e-158	1.89498	Cacybp	2.91044e-131	0.905799	Ak1	1.11285e-50	2.01407	Nr1h3	0.255626	1.51458	Fmnl3	1	0.974996	Nudt5	7.29684e-20	0.73973	Tacr2	1	3.77852	Dpy30	7.81164e-18	0.563538	Rnf138	0.0170841	1.42112
556	B4galt6	1.04168e-101	1.35538	Il11ra1	1.76046e-230	2.54855	Tenm4	3.79747e-41	1.30726	Nip7	4.01227e-158	1.04139	Minos1	5.50533e-131	0.696906	H2-DMa	2.04043e-50	1.32056	Slc52a3	0.256203	1.59836	Tram1	1	0.291378	Nxt1	8.2617e-20	0.885296	Stra8	1	3.22952	Mrps6	8.94327e-18	0.780473	Phf3	0.0174715	0.904623
557	Ube2e1	1.49472e-101	0.657745	Nfkb1	2.22281e-230	1.25977	Paqr5	5.08049e-41	1.10174	Etf1	4.26746e-158	0.826573	Tyms	6.39734e-131	1.24729	Foxp2	4.66633e-50	1.00847	Clock	0.258751	0.811238	Eif2s2	1	-0.106834	Chchd10	8.51547e-20	0.49569	Cnr1	1	3.29868	Ranbp1	9.19137e-18	0.618118	Ctsf	0.0175429	3.97202
558	Ctsh	3.41727e-101	0.576085	Kansl1l	3.92421e-230	2.36656	Aimp1	5.66895e-41	0.421748	Psma6	4.26752e-158	0.804992	Slc35e4	6.89753e-131	1.39163	Cd200	5.22157e-50	0.812592	Syt7	0.262164	0.923813	Tnip3	1	0.330856	Mad2l1	8.58104e-20	1.36532	Col14a1	1	4.56738	Hat1	9.86647e-18	0.832661	Tesc	0.0176564	2.94164
559	Lamc2	4.72497e-101	0.647213	Runx1	1.62708e-229	0.974882	Ndufa2	7.19928e-41	0.244026	Naa20	5.11638e-158	0.924659	Stmn1	9.1734e-131	0.963006	Pnisr	6.92844e-50	0.620264	Gcn1l1	0.262504	0.709905	Slc19a2	1	1.33599	Eif4h	9.14316e-20	0.38642	Sla	1	3.82336	Mal2	1.24571e-17	0.515179	Gstm2	0.0176884	2.75509
560	Rnf7	4.87838e-101	0.528323	Afap1l1	3.87989e-229	1.38061	Golga4	9.05935e-41	0.457713	Exosc8	5.71811e-158	1.08913	Uap1l1	1.07721e-130	1.23287	Kdm7a	7.81189e-50	1.1032	Pclo	0.263432	2.46135	Ubash3b	1	1.17292	Mrps15	9.26794e-20	0.696865	Sall3	1	3.30715	Mrps24	1.26734e-17	0.504701	Stxbp3	0.017789	1.44635
561	Snhg20	9.61116e-101	1.03738	Pex11a	3.44921e-228	2.36323	Pvrl2	9.4673e-41	0.392691	Rpl7l1	1.35788e-157	0.889604	Eprs	1.43125e-130	0.854978	Sparc	1.11092e-49	0.658234	Acin1	0.263834	0.366046	Chst15	1	1.09327	Trappc6a	9.99959e-20	0.56545	Prl3d1	1	3.39077	Mvk	1.37559e-17	0.88692	Ube3a	0.0178263	0.930671
562	Ntmt1	1.56196e-100	1.10089	Sult1a1	5.90251e-228	4.21444	Sf3b1	1.04893e-40	0.356132	Gclm	1.37019e-157	0.925665	Magoh	1.51057e-130	0.902406	Arhgef38	1.29549e-49	0.778248	Sgpp2	0.270657	0.804649	Abcc1	1	0.901286	Rps7	1.02544e-19	0.28613	Vwa3b	1	2.9705	Gltp	1.38129e-17	0.826337	1700025G04Rik	0.0178754	3.00832
563	Mrps25	1.73036e-100	0.780069	Zfp385b	1.68577e-227	3.23761	Med21	1.89171e-40	0.431838	Cfdp1	1.39773e-157	0.834834	Aars	3.89556e-130	0.929606	Egln1	1.38405e-49	0.63052	Hist2h2bb	0.28502	5.73788	Mtmr7	1	1.57957	Rtn3	1.0606e-19	0.456866	Gabbr2	1	3.59659	Tmem147	1.38992e-17	0.553706	Atp6v1d	0.0178817	1.04703
564	Tead2	2.4365e-100	2.00694	Abhd5	3.85525e-227	1.30411	Igbp1	2.68915e-40	0.572756	Ppid	1.85966e-157	0.965348	Tsen34	4.48286e-130	0.927225	Itm2c	3.85567e-49	0.556719	Ciita	0.28502	1.98289	Pmp22	1	1.34712	Mrps12	1.08351e-19	0.823251	Tmem119	1	2.79836	Ubl4a	1.39011e-17	0.625305	Ank	0.0178817	3.14263
565	Dda1	2.49534e-100	0.750551	St6galnac6	6.38809e-227	2.45723	Pdcd4	3.67012e-40	1.21841	Tyms	3.09482e-157	1.1171	Hk1	9.89238e-130	1.11882	Ifitm2	5.64093e-49	0.917231	Clec3b	0.289285	2.0082	Igf2bp1	1	1.18912	Trabd	1.1271e-19	0.755907	Ctnna3	1	2.65283	Hmbs	1.44866e-17	0.729028	Srsf5	0.0178817	0.742495
566	Ldha	2.94507e-100	0.704923	Pnrc1	1.63939e-226	0.819653	Ube2h	3.7505e-40	0.495859	Nedd8	3.81127e-157	0.668395	Pgam1	2.48792e-129	1.0214	Coq9	6.15404e-49	1.22986	Pabpn1	0.297706	0.833573	Tgfb2	1	0.908903	Mcm7	1.17725e-19	0.934996	Gucy1a3	1	2.56981	1110004F10Rik	1.47112e-17	0.510582	Cfap20	0.0178817	1.06393
567	Gadd45b	3.27196e-100	0.652179	Kif13a	7.10748e-226	1.74149	Psca	4.2403e-40	0.596136	Lsm5	1.26801e-156	0.934926	Tbc1d15	4.14265e-129	1.18094	Slc9a3r2	6.51811e-49	0.698789	Mob3b	0.298758	0.639169	Nebl	1	0.893405	Dnajc15	1.27378e-19	0.784564	4930528D03Rik	1	2.21384	Utp3	1.49383e-17	0.595489	Bmi1	0.0179157	1.76257
568	Ndufs2	5.57431e-100	0.562155	Oxct1	1.14684e-225	1.07851	Ndfip2	6.73761e-40	0.477774	Samm50	2.03156e-156	0.927983	Eif2s2	4.64173e-129	0.772935	Eef2	7.77625e-49	0.327665	5730420D15Rik	0.299766	3.25328	Lrrc59	1	0.19436	Kng2	1.33489e-19	2.86637	Srpx	1	1.32062	Slc16a11	1.66314e-17	1.8197	Mapre2	0.0179157	1.91498
569	Nono	6.42257e-100	0.564408	Tmod1	1.34533e-225	3.74895	Leng8	8.86819e-40	0.745452	Rpl22	9.63058e-156	0.423006	Sdcbp2	5.59947e-129	1.18102	Tmem59	8.35379e-49	0.506779	Rab3c	0.307776	1.59554	mt-Nd3	1	-0.115913	Ccna2	1.48658e-19	1.23297	Gm17689	1	1.74137	Bace1	1.8092e-17	1.23715	Spcs2	0.0181871	0.718581
570	1810037I17Rik	6.50352e-100	0.503157	Pgs1	4.01221e-225	0.970992	Bcap31	1.39888e-39	0.337898	Tle4	9.83374e-156	1.03088	Gars	6.88884e-129	0.942765	BC030867	1.05414e-48	3.37897	Magi2	0.314816	1.82822	Grpr	1	1.71662	Psmc3	1.60158e-19	0.597676	Gm9797	1	2.48968	Vma21	2.17924e-17	0.685697	Gabarap	0.0183889	0.676772
571	Polr2f	1.14808e-99	0.555074	Elf5	7.05898e-225	2.37827	Gabarapl2	1.40575e-39	0.331154	Aimp1	1.97164e-155	0.834037	Zfp36l2	1.04671e-128	1.17954	Dhrs3	1.5541e-48	0.778267	Pkd1	0.319432	1.50771	Als2cl	1	0.89525	Hsbp1l1	1.61856e-19	1.91968	4933429H19Rik	1	2.75072	Ero1l	2.29677e-17	0.440549	Ets2	0.0185637	1.18576
572	Tusc3	1.70452e-99	0.641251	Trrap	1.94445e-224	1.44065	Stub1	1.53641e-39	0.344092	Eprs	2.24146e-155	0.826184	Npm3	1.57893e-128	1.09502	Vldlr	2.02571e-48	1.05551	Ccdc146	0.321182	1.7436	Pag1	1	1.78301	Emc7	1.68335e-19	0.585776	Gm28551	1	2.23033	Rpl28	2.37712e-17	0.382764	Cbx4	0.0185637	1.37442
573	Ptprs	3.72301e-99	1.02042	Man2a1	3.90787e-224	1.62835	1810022K09Rik	2.36135e-39	0.423806	Dnttip2	6.56236e-155	0.989172	Ly6a	1.62658e-128	1.61544	Wdr91	2.67843e-48	1.93914	Fry	0.325472	1.13804	Dazap2	1	0.244613	Top2a	1.72846e-19	0.898317	Zfp521	1	1.95818	Pax9	2.37712e-17	3.17901	Rraga	0.018592	1.00244
574	Polr2c	7.03777e-99	0.632117	Saraf	6.11958e-224	1.27559	Nars	2.4165e-39	0.457832	Lsm1	6.63511e-155	0.918855	Uba2	2.66253e-128	0.999718	Bnip3l	2.76927e-48	0.513675	Cyp4v3	0.329893	0.842378	Zc3h12c	1	1.15467	Gale	1.98822e-19	0.972645	Ptpn5	1	3.11122	Erlec1	2.55281e-17	0.842357	Slc25a11	0.0186445	0.867177
575	Srpk1	1.14423e-98	0.720781	Clic4	1.91251e-223	1.04035	Eps8l2	2.72897e-39	0.678527	Mrps5	8.03556e-155	1.03149	Pbk	5.22355e-128	1.71126	Bmp1	2.98075e-48	0.820016	Ago4	0.33011	1.23706	Coro1c	1	0.653572	Cd38	2.35845e-19	2.16842	Cldn19	1	3.15504	B230118H07Rik	3.11575e-17	1.18543	Mtdh	0.0188263	0.85735
576	Trmt112	1.22515e-98	0.540047	Smpdl3a	1.7954e-222	1.75977	Amn1	2.82549e-39	0.720187	Gmps	8.03558e-155	0.988143	Usp14	6.28329e-128	0.939616	Flot1	3.38216e-48	1.01804	Spry1	0.330842	0.394489	Mgat4a	1	0.949264	Mrps28	2.97123e-19	0.861558	4930578M01Rik	1	4.514	Slc31a1	3.54162e-17	0.627474	Mrfap1	0.0188263	0.776501
577	Hbegf	1.58373e-98	0.697563	Pik3c2b	2.72373e-222	3.06581	Tpt1	2.8608e-39	0.146781	Kif23	8.23935e-155	1.23375	Wnt7a	1.2421e-127	1.35611	Agpat2	3.80997e-48	0.820472	Pwwp2a	0.331513	0.982346	2700016F22Rik	1	2.12339	Kdelr2	3.04983e-19	0.528093	Pilra	1	3.90594	Sftpb	3.89046e-17	1.03895	Sun1	0.0191948	1.84704
578	Hnrnpk	2.22452e-98	0.452423	Lamp1	3.15137e-222	0.651059	Pard6b	3.02428e-39	0.720041	Rock2	8.5081e-155	0.830349	Caprin1	3.07991e-127	0.869308	Kif13a	4.00613e-48	1.07166	Cadps2	0.332097	1.16444	Fam129b	1	0.32769	Pcbp1	3.48404e-19	0.383396	Gm18336	1	4.47854	Rac2	3.9385e-17	2.3297	Gna12	0.0191948	1.69455
579	Ssbp4	2.52157e-98	0.773672	Cpeb4	3.67317e-222	1.14792	Ifi27l2b	3.32609e-39	2.22345	Top2a	1.77305e-154	1.49715	Tsfm	4.43938e-127	1.1711	Ctsh	4.68421e-48	0.538712	Fchsd2	0.332511	0.796849	Wwc2	1	0.616286	Srsf7	4.80761e-19	0.507274	Myo1f	1	3.00136	Gtf2a2	4.93788e-17	0.545054	Ctso	0.0192059	2.56332
580	Itga3	3.66186e-98	0.778708	Hip1r	1.06862e-221	1.66546	Tspan2	3.68079e-39	0.914853	Fam60a	2.42441e-154	0.914942	Sept11	5.35062e-127	0.944504	Gm5617	5.64845e-48	1.18158	N4bp2l2	0.334141	0.559866	Sema4b	1	0.907321	Ak2	4.95502e-19	0.592616	Tusc5	1	4.17493	Gpx4	5.66487e-17	0.347686	Trappc6b	0.0194209	1.01587
581	Paqr5	5.1264e-98	2.08458	Clk4	1.21637e-221	1.19035	Ccng2	3.82393e-39	0.815673	Mrps18c	2.51407e-154	0.880682	Ap1s1	5.88403e-127	0.873665	Hmox2	6.33731e-48	0.661845	Ccdc57	0.338264	2.09973	Ddias	1	1.2682	Tomm40	4.96993e-19	0.580133	Slitrk6	1	3.27486	Swi5	5.72889e-17	0.414388	Stx6	0.0195236	1.42792
582	Reep5	6.02351e-98	0.503383	Rnf145	6.63502e-221	1.47563	Pdlim4	4.41147e-39	1.88772	Mki67	2.82894e-154	1.43888	Rpl39	1.87152e-126	0.475747	Carkd	6.57329e-48	0.59247	Vps33b	0.347252	1.20309	Mlec	1	0.305093	Ap2s1	5.32053e-19	0.510141	Cyp4f14	1	3.15735	Rps8	5.77285e-17	0.253619	Hexb	0.0196763	2.46918
583	Tsn	7.50225e-98	0.547709	Foxa2	9.0844e-221	1.04604	Fxr1	4.66146e-39	0.465881	Zfp91	3.16564e-154	0.771039	Rpl36a	1.87958e-126	0.506939	Cyhr1	1.12141e-47	0.637661	Fam214a	0.348232	1.21874	Capn12	1	1.70593	Nudt19	6.3792e-19	1.52845	Lefty2	1	2.98221	Scgb1a1	5.79737e-17	1.72488	Chga	0.0197501	11.4967
584	Thbs1	8.85053e-98	1.25934	Adgrg1	1.19752e-219	0.874255	Tbc1d1	4.71836e-39	0.907241	Elof1	3.64336e-154	0.819094	Fubp1	2.38685e-126	0.86806	Desi1	1.29675e-47	0.802393	Rpgrip1	0.357482	1.50321	Zdhhc5	1	0.618929	Ppp1r14b	9.84824e-19	0.602577	Syt4	1	4.03819	Ppp1ca	6.06342e-17	0.422404	Luc7l3	0.019785	0.808993
585	Srp19	1.30199e-97	0.590899	Tnrc18	2.82224e-219	1.37653	Malt1	6.22846e-39	1.08529	Mrpl21	4.60426e-154	0.871149	Slmo2	3.39379e-126	1.14798	Dtx3	8.93595e-47	1.29251	Efna2	0.360786	1.24157	Pls3	1	0.133043	Aldoa	1.27285e-18	0.622451	Stfa2l1	1	5.43818	2610524H06Rik	6.49042e-17	1.09751	Lmo2	0.019785	10.7088
586	Fam32a	1.33504e-97	0.620976	Ncoa1	4.07143e-219	1.75188	Ralgps2	6.4015e-39	0.542573	Bnip2	1.4632e-153	0.919492	Uhrf1	4.28237e-126	1.8355	Tmx4	1.11106e-46	1.37692	Vps13c	0.36493	1.40439	Wnt7a	1	0.607379	Tmem167	1.27734e-18	0.488295	Krtap4-16	1	3.29974	Glrx5	6.52037e-17	0.504614	Timp2	0.0198343	1.19855
587	Gnb2	2.65474e-97	0.398259	Csgalnact2	6.58401e-219	1.38817	Ldha	7.78062e-39	0.485048	Wdr75	1.79556e-153	1.22151	Tmem183a	4.45617e-126	1.00121	Snx1	1.21383e-46	0.831765	Thrsp	0.369324	1.71255	Adh7	1	2.41056	Gjb3	1.5409e-18	0.84748	Kcna6	1	3.82162	Hnrnpa3	6.63755e-17	0.449872	Olfm1	0.0198384	9.96675
588	Nsmce1	3.50212e-97	0.680398	Gtf2i	1.3776e-218	1.06877	Cnn3	9.64985e-39	0.541578	Ssrp1	1.95973e-153	0.855985	Rps18	5.85904e-126	0.560992	Ddah2	1.22104e-46	0.689038	Glb1l	0.370479	1.77172	AU020206	1	1.02998	Gps1	1.65743e-18	0.661809	Pou4f3	1	4.26262	Rps11	7.89077e-17	0.358578	Rspo1	0.0198384	10.1215
589	Smarcc1	3.78631e-97	0.776926	Yod1	2.21377e-218	1.86529	Arl1	1.88608e-38	0.352703	Pfdn6	2.42387e-153	0.850386	Rnf10	5.95684e-126	0.7964	Ccdc186	1.44369e-46	0.970315	Slc24a4	0.375637	1.52286	Ncs1	1	1.3362	Fkbp3	1.85547e-18	0.536159	Gm17305	1	3.02512	Erp44	8.86252e-17	0.602445	Hdac5	0.0198384	1.62667
590	Hcfc1r1	4.65418e-97	0.644513	Acadsb	4.84517e-218	1.79287	Snx6	2.2377e-38	0.407402	Ahsa1	2.95567e-153	0.893272	Eftud2	9.83827e-126	1.34739	Dcaf11	1.76226e-46	0.821735	Raf1	0.377788	0.631498	Rps12-ps3	1	-0.0276215	Sdc4	1.97674e-18	0.364316	Pebp4	1	2.99267	Rps15	9.4757e-17	0.361956	Sptan1	0.0198384	1.10833
591	Coa3	1.62345e-96	0.547592	Fnip2	5.11556e-218	2.53391	Arhgap12	2.45521e-38	0.914996	Cenpw	3.12406e-153	1.18276	Itpripl2	1.02498e-125	1.14031	Rab1b	2.46046e-46	0.749781	Tmem8	0.380344	1.05239	Ets2	1	0.522323	Mrps25	2.09806e-18	0.664868	4931429I11Rik	1	3.46407	Bbip1	9.96413e-17	0.660067	Ddost	0.0198384	0.773968
592	mt-Co2	1.8287e-96	0.328073	Dusp16	2.6858e-217	1.55873	Gadd45a	2.72836e-38	0.755085	Glrx5	3.75193e-153	0.790193	Phb2	1.26071e-125	0.779401	Slpi	3.20087e-46	1.08099	Adam30	0.381337	1.78316	Tff1	1	0.278536	Bax	2.12647e-18	0.492993	Gm26700	1	3.64137	Tmem126a	9.97243e-17	0.5935	Cartpt	0.0201222	9.16641
593	Xrn2	2.77179e-96	0.595247	Klhl24	8.6406e-216	1.66468	Rps10	2.87531e-38	0.242575	Atpif1	4.68348e-153	0.663635	Rps13	2.72086e-125	0.504441	Plekhf2	3.48708e-46	0.86587	Xdh	0.388011	1.13618	Col4a6	1	1.34016	Sdf4	2.35459e-18	0.519988	2310008N11Rik	1	2.93785	Fgfbp1	1.02949e-16	0.565442	Itpr1	0.0201222	1.56562
594	Nradd	2.84349e-96	1.07609	Akap7	9.49718e-216	2.20049	Ypel5	2.9732e-38	0.648866	Eif1ad	8.26193e-153	1.12553	Snx5	3.63778e-125	0.923541	Npdc1	5.05268e-46	0.619679	Gm42670	0.389829	2.55563	Usp47	1	0.412613	Cdca8	2.38269e-18	0.996825	Sun3	1	3.13116	Ndufs2	1.05574e-16	0.486338	Tmod2	0.0203565	8.32831
595	Mrps24	3.25758e-96	0.554436	Rtkn	2.07611e-215	1.49035	Tbca	3.45942e-38	0.301899	Tmem167	1.42747e-152	0.806036	Psma4	5.12437e-125	0.817953	2410015M20Rik	5.56573e-46	0.484537	9530026P05Rik	0.390533	1.38675	Btbd11	1	1.00005	Med19	2.55331e-18	0.803287	Gm43202	1	3.68032	Jagn1	1.08645e-16	0.684793	Slc35d3	0.0203565	8.58068
596	Raly	3.42492e-96	0.52378	Tpp1	3.26454e-215	1.04281	Gnpda2	4.35317e-38	0.858127	Mrps21	1.63688e-152	0.734915	Rps11	5.65944e-125	0.52145	Rab15	5.59588e-46	0.724844	Cd79b	0.391056	1.06867	9030617O03Rik	1	1.47401	Fam173a	2.61056e-18	0.510451	Gm26637	1	4.54173	Cdkn1c	1.12705e-16	0.888366	Slc6a6	0.0203574	1.11537
597	Chmp5	3.49553e-96	0.521776	Slc37a1	8.54086e-215	1.9012	Glmp	4.60846e-38	0.500056	Kcnk1	1.68141e-152	0.876757	Fbp2	7.38155e-125	1.25848	Malat1	6.00089e-46	0.507814	Eif4e3	0.393136	1.39708	Kcnk2	1	0.957776	Lage3	3.05043e-18	0.729343	Gm16045	1	4.45682	Stk16	1.21131e-16	0.632647	Rbp4	0.0203574	1.79263
598	Ccnd1	4.61383e-96	0.726877	Lsmem1	1.80085e-214	4.25038	Rsbn1l	7.35803e-38	0.474775	Zwint	1.97183e-152	0.929465	Ccnb1	9.43238e-125	1.7322	Cd38	6.46381e-46	1.97687	2010007H06Rik	0.394474	1.87814	Rnf4	1	0.485756	Ssb	3.44816e-18	0.446739	Itgam	1	2.68475	Ptma	1.28373e-16	0.321806	Foxa1	0.0203662	1.78009
599	Ctxn1	5.18214e-96	1.92333	Ifrd1	1.4909e-213	0.998777	Cmip	8.95723e-38	0.511868	Mrpl35	2.08359e-152	0.951768	Mal2	1.10107e-124	0.827793	Bmp4	6.6879e-46	0.754706	Plcd4	0.394924	2.41804	Il1rl2	1	1.46924	Maged1	3.67886e-18	0.563404	Postn	1	2.08984	Cbr3	1.28609e-16	0.65739	Impact	0.0203773	2.45999
600	Pls3	5.43146e-96	0.582266	Apbb1	4.63598e-213	2.20122	Arl6ip5	1.01165e-37	0.527965	Timm10b	3.19918e-152	0.826125	Sfxn1	1.11147e-124	0.924827	Swt1	7.20495e-46	0.603116	Acrbp	0.395403	1.42467	Sh3glb1	1	0.0530088	Tonsl	3.79909e-18	0.568218	D430041D05Rik	1	2.35269	Snf8	1.31324e-16	0.583027	Zfand6	0.0205643	0.882708
601	Tuba1a	1.16212e-95	1.35775	Bscl2	1.91282e-211	1.80287	Ak4	1.26728e-37	1.0114	Adss	8.76596e-152	0.821986	Snrpd2	1.18448e-124	0.71846	Rab3d	8.45985e-46	1.00912	St6galnac6	0.396236	0.823126	Tns3	1	0.767642	Serf2	4.03528e-18	0.241875	Gm12002	1	2.45091	Polr2j	1.36063e-16	0.509258	Sbno1	0.0205643	0.835942
602	Selk	1.95705e-95	0.451076	Klf2	1.98585e-211	2.36058	Pak1	1.37568e-37	0.739277	Gpatch4	1.51177e-151	1.17201	Pafah1b2	1.46119e-124	0.97518	Serf2	1.00364e-45	0.286582	H2-Q6	0.398391	1.71954	Tgfb3	1	0.898944	Abracl	4.19229e-18	0.461436	Colec10	1	2.66577	Ccdc124	1.39056e-16	0.548244	Csnk1g3	0.0207247	1.27206
603	Abhd17a	1.98649e-95	0.636272	Prrc2b	3.71854e-210	1.00173	Isg20	2.47526e-37	0.622232	Smc6	3.10198e-151	0.942779	Spint2	3.56312e-124	0.520754	Slc25a35	1.11994e-45	1.78766	Igf2bp3	0.40176	2.44663	Evc2	1	1.53683	Mrpl15	4.35099e-18	0.63248	Inpp5d	1	2.40047	Rpl18	1.42122e-16	0.321016	Kcnk3	0.020788	7.67908
604	Lsm8	3.08271e-95	0.764745	Atxn7	1.00061e-208	1.67725	Lamc2	2.567e-37	0.42178	Uchl5	3.69462e-151	1.00934	Noc2l	4.58004e-124	1.27612	Col4a1	1.68079e-45	0.540847	Mylk	0.403012	0.632544	Sh3kbp1	1	0.821583	Glrx5	4.41685e-18	0.493176	Gm15918	1	1.99	Tmed2	1.43142e-16	0.407651	Bgn	0.0208266	8.57573
605	Bub3	3.87479e-95	0.711369	Adamtsl1	1.08269e-208	4.28053	H2-T23	3.34302e-37	0.801215	Cdc42	3.95641e-151	0.633673	Tacc3	6.56376e-124	1.6405	Btg3	3.80277e-45	0.87923	March3	0.403012	2.58415	Adamts5	1	1.09008	H2-DMb1	4.97449e-18	1.03761	Popdc3	1	2.06832	Gramd3	1.48803e-16	2.23557	Numa1	0.0208266	1.22169
606	Calm3	5.84558e-95	0.532774	B230217C12Rik	5.58901e-208	3.59109	Capg	3.93188e-37	0.558398	Luzp1	9.6787e-151	0.899123	Eef1b2	6.91112e-124	0.602638	Luc7l2	6.81205e-45	0.501553	Prr14	0.405463	1.07682	Rnf150	1	1.3441	Pfkl	5.21477e-18	0.54323	Hmgcs2	1	1.74647	Pole3	1.48916e-16	0.655113	Mxra8	0.0208689	2.9205
607	Cotl1	6.91455e-95	0.965512	Vav2	2.40043e-207	2.17323	Vopp1	5.36561e-37	1.24795	Hist1h1e	1.37615e-150	1.86243	Lamtor1	9.84296e-124	0.825657	Tmed3	9.51326e-45	0.648783	Tmem205	0.407444	0.352661	Efcab1	1	1.89932	Ufc1	5.28276e-18	0.477244	BC028528	1	3.09034	Dnajc25	1.50568e-16	0.923044	Kmt2c	0.0208737	1.49802
608	Cox6b1	1.01959e-94	0.42964	Gstt3	6.2783e-207	1.34458	Mpp5	5.5616e-37	0.580198	Nmt2	1.54224e-150	0.930044	Ppp1r2	1.98122e-123	0.864911	Dhx58	1.5071e-44	3.01452	Fkbp15	0.410302	1.04622	Hells	1	0.616197	2700029M09Rik	5.29061e-18	0.747648	Mcemp1	1	2.12974	Rpl10a	1.7317e-16	0.408308	H3f3b	0.0209309	0.467488
609	Cxcl16	1.1108e-94	0.840226	Nrbp2	7.72375e-207	2.16245	Bbx	7.44205e-37	0.51417	Abcb1b	1.60777e-150	1.79217	Sdf2l1	2.08793e-123	1.1288	Socs2	1.63405e-44	0.574492	Mhrt	0.41034	3.27758	Aspm	1	0.845261	Slc9a3r1	5.32253e-18	0.521351	4930537H20Rik	1	1.81061	Ly6e	1.76119e-16	0.460042	Gnb2	0.0209309	0.549302
610	Tomm22	1.6207e-94	0.56778	Add3	3.79176e-206	1.76967	Tmed4	7.58352e-37	0.450623	Abce1	1.73247e-150	0.922414	Tmed2	2.28958e-123	0.620852	Ccnt2	1.71832e-44	0.708487	Sugp2	0.411653	1.54682	Taf10	1	-0.113638	Ppa1	5.53265e-18	0.544075	Tmem179	1	1.81491	Tspo	1.78156e-16	0.406943	Rorb	0.021165	7.80503
611	Med28	1.73412e-94	0.615568	Pnpla2	6.84242e-206	1.00373	Vps37b	1.05703e-36	0.851777	Syncrip	8.5625e-150	0.839103	Ppp2r1a	2.46651e-123	0.852938	BC004004	2.02643e-44	0.963401	Tex15	0.412302	1.085	Ncor1	1	0.00302153	Srp19	6.39646e-18	0.509749	4933416M07Rik	1	2.53825	Smco4	2.04176e-16	0.948121	Rilpl2	0.0214463	1.48944
612	Morf4l2	2.68362e-94	0.539842	Mcl1	1.00132e-205	0.799339	Itgb6	1.22321e-36	1.00376	Cdk6	1.16733e-149	1.07011	Ppp1cc	2.5462e-123	0.872895	Nrep	2.10556e-44	1.61554	Il15ra	0.413753	1.77099	Nek2	1	0.905185	2700060E02Rik	6.74467e-18	0.390462	F630028O10Rik	1	3.6453	Tfg	2.06402e-16	0.565236	Gnptg	0.0214463	1.96219
613	Aig1	3.62456e-94	0.750404	Tapbp	2.09241e-205	0.993031	Chd2	1.27988e-36	0.53487	Phf5a	1.33731e-149	0.81867	Idh3a	3.19651e-123	0.975392	Ogfrl1	2.21162e-44	1.26916	Mapt	0.415255	2.79479	Fn3krp	1	1.80379	Snrpe	7.27592e-18	0.423473	Cttnbp2	1	4.89896	Pdcd4	2.08231e-16	1.58881	Tob1	0.0215094	1.16324
614	Eif3d	4.06183e-94	0.623685	Epha7	2.56318e-205	2.14282	Pdcd10	1.43573e-36	0.378615	Tpi1	2.3069e-149	0.888206	Dek	5.0558e-123	0.858089	Klk14	2.43202e-44	3.04617	Mlxipl	0.416539	2.38574	Itpripl1	1	1.16919	Acsl5	7.56243e-18	0.517363	Pirt	1	2.999	Rpl13a	2.10114e-16	0.285095	Pdpk1	0.0215878	1.04764
615	Celf4	7.48917e-94	1.08876	Ralbp1	2.67914e-205	0.831883	2410015M20Rik	1.70199e-36	0.29995	Vps36	5.04011e-149	0.815719	Zyx	6.53097e-123	1.12219	Gm42418	3.34629e-44	0.562771	Crebl2	0.419034	0.925563	Pkia	1	1.32526	Ccdc34	7.73419e-18	0.940414	Prkg1	1	3.75199	Smim7	2.28317e-16	0.594561	Naa35	0.0221385	1.27329
616	Mrpl30	9.51973e-94	0.516843	Ubl3	8.14774e-205	0.847613	Ifi44	1.7277e-36	2.28884	Cox7c	1.56407e-148	0.533718	Eef1d	1.08121e-122	0.674831	Rpl41	4.08572e-44	0.306865	Cpn1	0.434236	1.11892	Dph3	1	0.259375	Lsm3	8.75844e-18	0.73107	Gm11636	1	3.53419	Knstrn	2.36038e-16	0.985702	Ankrd11	0.0222267	0.801533
617	Mrps6	1.06515e-93	0.993298	Mecom	1.41864e-204	1.07075	Hagh	1.99009e-36	0.539789	Ldha	1.714e-148	0.904205	Dnaja1	1.41429e-122	0.685013	Cux1	4.7365e-44	0.585098	Vimp	0.437499	0.0841616	4930444P10Rik	1	2.46432	Bub1	8.95826e-18	1.49823	Gm16222	1	4.01531	Nudt5	2.4989e-16	0.590842	Hspa5	0.0222451	0.74612
618	Col8a1	1.73676e-93	1.91623	Hp1bp3	7.64901e-204	0.889715	Ctnna1	2.26132e-36	0.293782	Smc4	1.76488e-148	1.0537	Wsb2	1.5305e-122	0.998539	Serinc3	5.99804e-44	0.621263	Leng8	0.438886	0.90823	Ywhah	1	0.0529197	Dhrs4	9.69394e-18	1.11626	Gm766	1	2.38189	Mrps12	2.7759e-16	0.679734	Wac	0.0222697	0.936162
619	Mrps10	2.69901e-93	0.707792	Ggt5	8.0412e-204	3.1833	Nr1h2	2.76544e-36	0.58464	Rraga	2.04116e-148	0.854478	Tspan4	1.6428e-122	1.17242	Phkb	6.8238e-44	0.989256	Fmo5	0.439729	1.78092	Pik3cd	1	2.18663	Cd177	9.93453e-18	2.55477	Cd200r3	1	3.18715	Fam96a	2.87933e-16	0.522546	2410002F23Rik	0.0223622	1.79448
620	Psmb7	3.67484e-93	0.607021	Ubb	8.95806e-204	0.566493	Hspa8	3.03913e-36	0.279996	Rsrc1	2.16373e-148	1.01868	Hacd1	3.00312e-122	0.967635	Dguok	1.82092e-43	0.811335	Gm26518	0.440163	1.35774	Mei4	1	0.965278	Ola1	1.38715e-17	0.53514	Stfa1	1	5.06347	B4galt4	2.87933e-16	1.66122	Kdelr1	0.0225326	0.829932
621	Fam104a	4.55988e-93	0.551401	Arhgap17	9.04853e-204	1.3472	Skil	3.23459e-36	0.516089	Rpl7a	2.51775e-148	0.469124	Ywhab	4.9312e-122	0.749421	Znfx1	1.82187e-43	1.67931	P4htm	0.44118	2.4432	Syne1	1	1.47338	0610011F06Rik	1.42859e-17	0.52466	Rgs6	1	2.78498	Arl6	2.89453e-16	1.16786	Ppp5c	0.0225843	1.12781
622	Lsm6	8.329e-93	0.585426	Map4k3	1.16345e-203	1.58048	Syce2	3.67108e-36	0.652629	Ddx1	7.65228e-148	0.912628	Eif3b	5.04402e-122	0.779615	Eif4a2	1.90306e-43	0.521153	4932438A13Rik	0.450331	0.821953	Farp1	1	0.756886	Hnrnpa1	1.52508e-17	0.431525	Hlx	1	3.60043	Pycard	3.18383e-16	2.15277	Egr1	0.0226452	1.67258
623	BC003965	1.5085e-92	0.827158	Zbtb44	2.90705e-203	1.79995	2300009A05Rik	3.96314e-36	0.686302	Ppm1g	8.86445e-148	0.853708	Gprc5a	5.72906e-122	0.941481	Efna3	1.91353e-43	2.43891	Klhl29	0.451151	1.43895	Olfml2a	1	1.81728	Slc9a3r2	1.54487e-17	0.625064	Mdh1b	1	3.12248	Prrx2	3.24077e-16	1.83959	Fam3a	0.0226452	1.89962
624	Rps13	2.21944e-92	0.389125	Arl6ip1	8.76265e-203	0.767219	Sil1	4.74485e-36	0.829592	Eif3g	1.22933e-147	0.817516	Rap1b	8.40409e-122	0.775062	Ube2h	2.44359e-43	0.635046	6430573F11Rik	0.456076	1.86052	Far2	1	2.74823	Mrpl43	1.58922e-17	0.505695	4930539E08Rik	1	3.57952	Rab2a	3.39965e-16	0.454927	Mt3	0.0230558	6.6495
625	Srsf7	2.47311e-92	0.587498	Prmt8	1.31868e-202	4.91637	Spp1	5.72842e-36	0.592496	Cyc1	1.45053e-147	0.765122	Srp9	1.59647e-121	0.682418	Use1	5.0517e-43	0.649094	Fam20c	0.459934	2.25143	Gm15241	1	5.46666	Etv5	1.63522e-17	0.502339	Nr1i2	1	3.5311	Sra1	3.60985e-16	0.50434	Pkn2	0.0231683	0.962135
626	Gpm6b	8.19874e-92	1.86573	Mapre2	6.28541e-202	1.73511	Tbl1x	6.35217e-36	0.434801	Asap2	2.80911e-147	1.40425	Emc8	4.58324e-121	1.00962	Usp18	5.17229e-43	2.4793	Radil	0.468275	1.38428	Nfic	1	0.481426	Il33	1.88047e-17	0.630795	Gm4319	1	2.33432	Slc45a3	3.70612e-16	1.14437	Tgfb1i1	0.0231902	3.65721
627	Mrpl35	1.22127e-91	0.789753	Sp3	9.29057e-201	1.31147	Tcf25	6.49619e-36	0.330211	Rala	3.23661e-147	0.713884	Ddx27	3.1521e-120	1.12806	Wwp1	6.83712e-43	0.774155	Stab1	0.469565	2.25098	Zfp365	1	2.00709	Tmem243	1.96305e-17	0.521073	RP23-152P20.2	1	1.40973	Atp5b	4.1188e-16	0.374289	Ext2	0.0232159	1.51557
628	Ifngr1	1.65906e-91	1.03397	Cry2	4.00004e-200	1.65358	Krt7	6.70596e-36	0.789255	Pafah1b1	3.33823e-147	0.716099	Noc4l	5.58085e-120	1.47194	Prrc2b	7.40703e-43	0.656454	Itih1	0.473073	2.14288	Fam171a1	1	1.0568	Asf1a	2.00281e-17	0.806367	Krt28	1	0.471521	Cdc123	4.2448e-16	0.603989	Pcnp	0.0235374	0.855891
629	Alyref	3.41653e-91	0.621999	Ddhd1	5.36795e-200	1.8035	Creld1	7.95375e-36	0.624278	Eif3b	3.697e-147	0.754928	Ppih	5.91252e-120	1.25123	Stxbp2	7.49739e-43	0.689057	Rasd2	0.476831	1.44203	Sumo2	1	-0.124431	Gstk1	2.12543e-17	1.10073	Krt1	1	1.07664	Ptprz1	4.2448e-16	3.25838	Nipbl	0.0235509	1.06301
630	Esd	4.62216e-91	0.629692	S100pbp	1.20067e-198	2.24445	Tspan7	1.05193e-35	0.936371	Fbp2	4.38194e-147	0.973305	Rpl9	6.175e-120	0.352731	Serpine1	9.53453e-43	1.76744	Gm17182	0.477921	1.4281	Cnnm4	1	0.914636	Fam3c	2.15186e-17	0.484301	Rgsl1	1	1.16353	Zcchc17	4.50472e-16	0.643576	Rnf187	0.0237533	0.89907
631	Txn1	6.71583e-91	0.434102	Ifi30	6.41012e-198	0.916882	Snhg20	1.0934e-35	0.61469	Akap5	6.0509e-147	1.33095	Mtx2	7.14543e-120	0.902477	Acot13	1.05358e-42	0.676549	Gm26797	0.481901	2.71113	Cnksr2	1	1.48129	Rpl9	2.28608e-17	0.21539	Gm26787	1	0.663503	Ifngr2	4.89829e-16	0.697839	As3mt	0.0238546	2.95449
632	Erp29	1.62372e-90	0.525914	Arid2	1.55641e-197	1.22272	Mien1	1.26304e-35	0.364486	Eva1a	7.71265e-147	0.978019	Cmc2	1.59677e-119	1.34561	Pnpla2	1.28577e-42	0.645017	Proca1	0.495305	1.56358	Hecw1	1	1.04136	Adamts1	2.51743e-17	1.0353	Hotairm1	1	1.44086	Arfip2	5.15888e-16	0.715377	Trove2	0.0244464	1.06222
633	Fau	1.81305e-90	0.246804	Btg2	3.69596e-197	0.850643	Klc3	1.30663e-35	0.668849	Cdipt	1.30496e-146	0.864038	Fam111a	2.96312e-119	1.72093	Fuca1	1.95225e-42	0.613913	Pcdhga12	0.497126	1.54627	Rap1gds1	1	0.799426	Tubb6	2.57674e-17	0.911689	Kcng3	1	2.8752	Srsf3	5.41021e-16	0.4804	Crebzf	0.0246505	1.49994
634	Cript	2.07497e-90	0.620359	Slc10a6	8.64472e-197	4.26309	Capns1	2.52265e-35	0.30951	Lsm3	1.41331e-146	0.945357	Hsp90b1	2.98486e-119	0.70405	Morc3	2.15206e-42	0.819647	Daam2	0.503283	2.33269	Edn3	1	1.40667	Gcat	2.72845e-17	1.23765	Gm43194	1	3.4323	Cmbl	5.58128e-16	1.28031	Dnajc1	0.024695	1.00857
635	Ltbp1	4.63821e-90	1.80187	Sh3pxd2a	8.98171e-197	1.81007	Ap2b1	2.70082e-35	0.475491	Rab21	1.56622e-146	0.857222	Glrx	3.43051e-119	0.876745	Ndufb5	2.41309e-42	0.433037	Trim65	0.503684	1.34363	Igfbp2	1	3.7382	Rps27l	2.78571e-17	0.392908	Iqcf5	1	2.57348	Cenpa	5.888e-16	0.985093	Ift57	0.0247078	1.7126
636	Cttn	7.22057e-90	0.595492	Dpysl2	1.06964e-196	1.4765	March7	2.70176e-35	0.388852	Orai1	1.61361e-146	0.93902	Endod1	4.58452e-119	1.2259	Gys1	2.77497e-42	1.09443	C2cd5	0.504048	1.22308	Slc43a3	1	1.69009	Tor2a	2.87126e-17	0.835109	Ptx3	1	2.19814	Ddx39	6.85646e-16	0.594145	Rps27	0.0247078	0.500165
637	Commd2	1.61716e-89	0.633383	Flcn	1.29362e-195	2.3069	Ier5l	2.96774e-35	0.912105	Ppan	1.78488e-146	1.12307	Zfp706	5.4308e-119	0.70561	Mrps36	3.9117e-42	0.54518	1200007C13Rik	0.505517	2.7219	Gper1	1	2.07002	Copz1	2.94263e-17	0.659111	4932430I15Rik	1	3.62913	Glrx3	7.5284e-16	0.510355	Hsbp1	0.0248717	0.696795
638	Ak6	1.93767e-89	0.705408	Setd1b	2.28931e-195	1.72321	Eif3m	3.3545e-35	0.328174	Mrps7	1.84134e-146	0.851546	Marcks	8.19985e-119	1.13335	Bhlhe41	5.58021e-42	2.0503	Ablim1	0.505658	0.84661	Klk10	1	0.651807	Snrpd3	3.08219e-17	0.504981	Tcp10b	1	3.15417	Ap2m1	8.13533e-16	0.500187	Zranb1	0.0249287	1.26412
639	Tpd52l2	4.05171e-89	0.664573	Hspb8	2.32964e-195	1.51345	Rps20	3.56806e-35	0.217578	Hacd1	2.84613e-146	0.877748	Gjb4	9.41217e-119	1.53613	Smim20	7.57238e-42	0.764751	Cmya5	0.514243	2.86515	Krtap17-1	1	0.525618	Traf4	3.09255e-17	0.617131	Gm29237	1	2.87205	Ube2s	9.04018e-16	0.517418	Mpzl1	0.0254845	1.34126
640	Ppp1r11	6.62389e-89	0.625807	Igfbp6	1.28274e-194	2.07079	Rpl13a	3.97356e-35	0.215622	Dnajc19	3.23989e-146	0.857606	Eif1b	1.59596e-118	0.971027	Ankrd37	8.19556e-42	1.17773	Nanos1	0.518028	1.53492	AI661453	1	0.72107	Ccdc58	3.1299e-17	0.754347	Mtnr1a	1	2.8573	Areg	9.22638e-16	0.783552	Hist1h2bc	0.0256135	1.34463
641	Phlda1	2.43943e-88	0.562988	Tbc1d8	2.29556e-194	2.33078	Rab14	4.0272e-35	0.305752	Ceacam1	4.02749e-146	1.07396	Arpp19	4.4238e-118	0.701677	Mvb12a	8.19556e-42	0.55323	Tesc	0.518599	1.04669	Tnks2	1	0.39966	Stoml2	3.29058e-17	0.611788	Gm14964	1	2.93903	Pdcd5	9.56904e-16	0.461435	Slc18a1	0.0256448	5.96412
642	Ybx3	3.23547e-88	0.575372	Tceal8	2.92273e-194	1.08	Dnpep	4.2661e-35	0.517924	C1qbp	1.01644e-145	0.826656	Sec13	6.30598e-118	0.952287	Acat2	1.21934e-41	0.869632	Cds1	0.519477	0.776398	Dmbt1	1	0.510226	March5	3.33598e-17	0.588444	Fzd10	1	3.80762	Rpl19	9.59178e-16	0.318954	Pum1	0.0256707	0.823616
643	Magoh	3.26538e-88	0.601265	Tmem8	3.05306e-194	2.53967	Gtf2e2	5.88752e-35	0.513327	Cysrt1	2.85092e-145	1.72073	Nup62	7.48635e-118	1.36381	Mrps16	1.21934e-41	0.546791	Zfp446	0.523871	1.708	Nrg1	1	0.819531	Ptgs1	4.94753e-17	0.857365	Brsk2	1	3.43479	Cops5	1.02267e-15	0.648205	Xrcc4	0.0258735	2.09846
644	Llph	4.38753e-88	0.565879	Cmtm6	7.02708e-193	1.07344	Dynlt3	6.33023e-35	0.355977	Galnt3	5.48983e-145	0.918127	Nudcd2	7.81247e-118	0.955011	Slc25a39	1.66699e-41	0.540656	Fbn2	0.532612	2.14301	Hsd17b14	1	0.899626	Ucp2	5.15189e-17	0.448635	Kcng2	1	3.31054	Grhpr	1.13933e-15	0.64437	Pdxdc1	0.0258735	1.05672
645	Ddb1	6.05853e-88	0.553453	Cecr2	3.47895e-192	2.61767	AW112010	6.73245e-35	1.47373	Mrps15	1.0292e-144	0.857182	Lima1	8.80078e-118	0.932465	Prdx5	2.02214e-41	0.462217	4833418N02Rik	0.532892	1.44479	Kif11	1	0.67043	Timm17b	5.41803e-17	0.846407	Fmn2	1	2.64516	Xbp1	1.14682e-15	0.65033	Plgrkt	0.0259286	1.27734
646	Anxa10	8.96017e-88	0.941992	Ash1l	8.59954e-192	0.886041	AY036118	9.24003e-35	0.721234	Rfc1	1.19532e-144	0.993384	Psma7	1.42029e-117	0.738709	Tacstd2	2.69676e-41	0.590401	Nktr	0.533882	0.267168	Slc38a1	1	0.797841	Sepw1	6.62721e-17	0.343974	Oca2	1	2.75547	Scfd1	1.16892e-15	0.764991	Enho	0.0259286	3.67534
647	Gmnn	9.10832e-88	0.971933	Lyz1	2.42165e-191	2.4397	Osbpl9	9.33873e-35	0.441688	Sf3a3	1.64945e-144	1.01113	Rps4x	5.1118e-117	0.466651	Fads1	3.04041e-41	0.819069	Park2	0.533882	1.90396	Zfp691	1	1.33614	Mrpl13	9.0359e-17	0.593232	2210407C18Rik	1	1.40791	Rfc4	1.17894e-15	0.957664	Rexo2	0.0261069	0.8371
648	Ppih	1.15903e-87	0.995598	Lcp1	6.02431e-191	1.0988	Arrdc4	9.45953e-35	1.24907	Cbx5	1.75218e-144	0.851784	Hspa8	6.66968e-117	0.473308	Kat2b	3.84345e-41	0.993524	Gm15634	0.535296	1.36405	Krt6a	1	2.57715	H2afx	9.50278e-17	0.968855	Gap43	1	2.462	Kcnq1ot1	1.20176e-15	0.646818	Auh	0.0261126	1.38065
649	Utp11l	2.02201e-87	0.658863	Spg21	7.96948e-191	0.871152	Atg9b	1.07535e-34	1.04236	Bud31	1.84658e-144	0.84319	Atic	6.85172e-117	1.31566	Dhcr7	3.90027e-41	1.37891	Zfp467	0.536937	0.639643	Capn6	1	1.06302	Zfp637	9.98811e-17	1.13982	Krtap28-13	1	2.62636	Arpc4	1.25874e-15	0.568251	Rora	0.0261142	1.3975
650	Dnaja1	2.11584e-87	0.470903	mt-Atp8	1.11e-190	0.867361	Uqcrfs1	1.12404e-34	0.332719	Hddc2	1.87749e-144	0.990939	Hsd17b11	1.11612e-116	0.907971	Trim25	5.26819e-41	0.937021	Gramd1b	0.54693	1.3164	Fam228b	1	2.49392	Fbl	1.10615e-16	0.625416	Gm12589	1	3.09054	Rnf7	1.29473e-15	0.460751	Syne4	0.0261142	2.82312
651	Rps20	2.17269e-87	0.329072	Rabgap1l	4.94525e-190	1.1142	Anxa7	1.12934e-34	0.443868	Vta1	2.01681e-144	0.877492	Cct7	1.59848e-116	0.72925	Eci2	5.87852e-41	0.711099	Gm43603	0.550191	2.69207	Uhmk1	1	0.675865	Ssna1	1.32351e-16	0.581397	Gm38186	1	2.07689	Eci1	1.34139e-15	0.610023	Serpinh1	0.0262589	1.57257
652	Bcas2	2.35067e-87	0.522393	Nceh1	7.30385e-190	1.94029	Adgrl2	1.30552e-34	0.801131	Timm50	2.80986e-144	0.933305	Sh2d1b1	4.88967e-116	2.10577	Urah	6.14054e-41	0.845412	Dmkn	0.550763	0.585084	Fam198b	1	1.04823	Fam96a	1.51829e-16	0.538252	Ambp	1	1.9853	Adgrl2	1.38109e-15	0.936931	Ccdc189	0.0262884	2.34576
653	Vapa	4.29778e-87	0.430784	Tmem116	7.77028e-190	2.35939	Eif2s3y	1.56859e-34	0.512582	Tpm2	3.00402e-144	0.965472	Atp5a1	6.26016e-116	0.57598	Samd9l	7.89585e-41	1.39885	Ppfibp2	0.551022	0.832154	Ankrd6	1	1.1655	Pla2g16	1.55114e-16	0.820639	U90926	1	1.98059	Yipf5	1.41009e-15	0.648653	Zfp36l2	0.0264102	1.14112
654	Lama5	5.64552e-87	0.69213	Raf1	1.88031e-189	1.20081	Eif3e	1.64727e-34	0.349644	Plek2	4.26651e-144	1.12445	Nfyb	8.11763e-116	1.20842	Usp33	1.1416e-40	0.711225	Map4k2	0.551301	1.06154	Foxc1	1	1.14106	Cdk2ap1	1.55478e-16	0.655836	Art5	1	1.37728	Tuba1b	1.46736e-15	0.604879	Chd9	0.0264391	2.42947
655	Sub1	9.0622e-87	0.449785	Cachd1	2.4345e-189	3.02783	Nudt18	1.79436e-34	0.901416	Capns1	5.95097e-144	0.710313	Llph	3.62613e-115	0.814517	Atp6v0a1	1.52196e-40	0.695746	Pik3c2g	0.551334	1.63354	Dnajc2	1	0.316401	Pold2	1.55573e-16	1.28437	Fam163a	1	1.3201	Ak3	1.52936e-15	0.747819	Wdr83os	0.0264391	1.39487
656	Arhgdig	1.23469e-86	1.39794	Szt2	4.38564e-189	1.88741	Fhl2	1.80294e-34	0.62954	Anxa2	1.03386e-143	0.785028	Slc9a3r1	4.22489e-115	0.830262	Sdhaf4	4.17812e-40	0.715059	Map3k13	0.554822	1.92104	Fut9	1	0.92095	Psmd1	1.78029e-16	0.537887	Gm26876	1	0.659829	Atp5a1	1.62324e-15	0.385228	Appbp2	0.0265394	1.01103
657	Pcbd1	1.26464e-86	0.872226	Tle2	8.27676e-189	1.88994	Camta1	1.83664e-34	0.578003	Casp3	1.43029e-143	1.55662	Psip1	5.94821e-115	0.955929	Mcee	4.82373e-40	0.812394	Cacna1s	0.557899	2.03068	2810417H13Rik	1	0.277354	Psmd4	1.83187e-16	0.417492	Aqp1	1	0.126296	Dhrs4	1.63255e-15	0.909569	Msl1	0.0265394	1.06382
658	Cox5b	2.00864e-86	0.449246	Plxna2	1.22377e-188	1.42372	Airn	1.9387e-34	1.08935	Txnrd1	3.73548e-143	0.810948	1110008F13Rik	6.89937e-115	0.721427	Ndufb9	7.64818e-40	0.428467	Gm42722	0.561491	1.87061	Dusp7	1	0.804285	Smc4	1.86195e-16	0.734404	Gm37696	1	2.47656	Snrpd3	1.63547e-15	0.525692	Klhl7	0.0268029	2.24292
659	Plek2	3.50839e-86	1.21322	Birc3	5.66431e-188	1.87496	Hspa1b	1.96387e-34	0.931784	Slc2a1	4.33089e-143	0.81612	Gmnn	8.61244e-115	1.16044	Trim12c	9.83263e-40	1.57237	Rasl10a	0.569878	1.43984	Col1a2	1	1.16996	Sumo3	2.16873e-16	0.527066	Scgb3a2	1	2.27714	Frat2	1.7305e-15	0.927767	Tulp4	0.0270241	1.24112
660	Cdk1	3.79648e-86	0.989442	St6galnac4	5.71825e-188	1.60372	Foxq1	2.09408e-34	0.575375	Ppp1r2	4.77997e-143	0.825046	Rpl7	8.79347e-115	0.458891	Fam160b1	1.00727e-39	0.918047	Gm26782	0.576879	1.73064	Igf1r	1	0.492451	H13	2.23477e-16	0.480209	1700026L06Rik	1	0.96638	Sulf1	1.73832e-15	4.52803	Ggnbp2	0.0275947	0.887791
661	Ufc1	9.04982e-86	0.542153	Kmt2c	8.48896e-188	1.36936	Angptl2	2.21303e-34	2.07449	Mtx2	5.00764e-143	0.833987	Tomm40	9.87701e-115	0.88028	Stx8	1.90438e-39	0.616865	Kctd8	0.579847	1.65844	Fam81a	1	1.77448	Matn4	2.70827e-16	0.547352	March4	1	1.9877	Fam173a	1.74031e-15	0.499499	Tcf25	0.0278522	0.775372
662	Snx6	1.2856e-85	0.593522	Vasn	1.53e-187	1.85138	Srrm2	2.40008e-34	0.252117	Pop4	5.99428e-143	1.20166	Mprip	1.41165e-114	0.817064	Ankrd54	1.95644e-39	0.932513	Ccl27a	0.582839	1.37436	Prr9	1	2.6983	Eif1ax	2.72084e-16	0.477962	1110028F18Rik	1	2.6632	Cab39l	1.75862e-15	0.79251	Pptc7	0.0278841	1.52065
663	Lurap1l	1.3608e-85	0.735098	Csrnp1	2.58993e-187	2.03681	Maea	2.83927e-34	0.424244	Slc4a11	7.57355e-143	1.71562	Cnot6	2.6901e-114	0.921108	Uqcrq	2.29155e-39	0.408083	Sirt1	0.584014	1.06365	Evc	1	1.20059	Bad	2.89276e-16	0.724918	Kit	1	3.37867	Nudt19	1.80239e-15	1.14614	Txnip	0.0280954	1.0744
664	Dazap1	1.95832e-85	0.589151	Serpinb6b	3.33438e-187	0.912505	Pnrc1	3.22592e-34	0.360629	Nap1l4	2.27556e-142	0.881343	Sap30	6.02294e-114	1.17021	Psmg4	2.56746e-39	0.723044	Osbpl1a	0.589462	1.13001	Tiam1	1	1.02644	Rbpjl	2.96247e-16	0.817249	Zscan30	1	2.72583	Rwdd1	1.92717e-15	0.521482	Ago2	0.0280954	1.01206
665	Cenpv	2.4406e-85	0.748303	Pon1	3.9014e-187	5.03071	Vps37a	4.76763e-34	0.560673	Ahsa2	3.05015e-142	1.08325	Crb3	2.28637e-113	0.710438	Ogfr	3.14686e-39	0.982403	Rasd1	0.591664	1.48031	Cdk18	1	0.719449	Mrps10	3.08896e-16	0.593155	Pkd1l1	1	2.84119	Slc25a11	2.1104e-15	0.574106	Ndfip1	0.0281672	1.06065
666	Mydgf	2.71805e-85	0.536537	Bcl6	2.11782e-186	1.70197	Tmem55b	5.57063e-34	0.618482	Endod1	3.63854e-142	0.961221	Lsm8	2.58181e-113	0.961112	Nipsnap1	4.00832e-39	0.976213	Pard3	0.592937	0.615057	Bmpr1b	1	0.892645	St6galnac3	3.8175e-16	2.67885	Adgra1	1	2.33181	Mvd	2.14117e-15	0.782782	Kcnh2	0.0281901	4.98926
667	Ezh2	2.89428e-85	0.826785	Wwc1	3.18331e-186	0.822516	Dok1	5.60765e-34	0.831284	Psat1	5.31545e-142	0.984628	Ets1	3.47888e-113	1.63384	Higd2a	5.05812e-39	0.482815	Mafb	0.599494	1.33109	Hspd1	1	-0.0270916	Btf3	4.23353e-16	0.320593	4930458D05Rik	1	3.23012	Sdhd	2.18065e-15	0.506185	Slc31a2	0.028333	2.79606
668	Cyc1	5.27469e-85	0.515078	Cdc42ep4	8.23052e-186	1.51844	U2surp	6.97571e-34	0.385204	Pthlh	6.20895e-142	0.966803	Snrpg	5.13821e-113	0.794082	Maob	5.9021e-39	1.06791	Dio3	0.600021	5.15831	Wapl	1	0.314582	Atp1b1	4.28267e-16	0.496721	Cdsn	1	3.09247	Rrm2	2.28485e-15	1.10235	Vim	0.0285959	4.40172
669	Cope	1.19169e-84	0.551322	Arid1b	1.68637e-185	1.54646	Mxd1	7.17224e-34	0.98802	Tubb4b	6.5507e-142	0.896914	Tacstd2	5.67419e-113	0.875463	Gm16136	8.65442e-39	1.32246	Zfp607	0.607134	1.90913	1700007K13Rik	1	1.29974	Ptpn18	4.43012e-16	1.09059	Cidec	1	4.21947	Retnla	2.35605e-15	3.58179	Tmem117	0.0285967	5.01905
670	Eif5	2.43046e-84	0.477887	Atp6v0d1	1.75222e-184	0.942509	Serf1	9.03718e-34	0.531424	Usp1	7.68419e-142	1.03914	Dnmt1	9.62551e-113	1.26456	Ap3b1	1.09885e-38	0.713353	Sytl2	0.610684	0.881706	Serpinb2	1	0.635948	Noxo1	4.48293e-16	1.94208	Tpte	1	3.2794	N6amt2	2.47462e-15	0.761156	Lamtor3	0.0289797	1.1666
671	Gm16286	4.75986e-84	0.567438	Cth	1.14242e-183	2.95909	Clic1	1.00103e-33	0.362953	Eif4a3	7.87072e-142	0.868613	Lsm1	1.21311e-112	0.931543	Zfp704	1.3226e-38	1.02215	Dnase1l2	0.611012	3.57295	Lrrc58	1	0.498539	Csnk2b	4.51412e-16	0.449915	Gm33280	1	3.56805	Prc1	2.5353e-15	0.867866	Cacybp	0.0293158	0.828056
672	Txndc9	5.06143e-84	0.668397	Arntl	1.07589e-182	2.24856	Epb41l4b	1.24149e-33	0.953262	Ufm1	8.96779e-142	0.839639	Atad2	5.70189e-112	1.36282	Ddx26b	1.56133e-38	1.12072	Cux2	0.613691	2.08094	5730522E02Rik	1	3.6098	Mrpl27	6.37569e-16	0.754128	Hcar1	1	4.08652	Snrpd2	2.8093e-15	0.443739	Lrrc41	0.029699	1.34354
673	Fam96b	6.8987e-84	0.596666	Mapk8ip1	2.36423e-182	2.78712	Lgmn	1.28326e-33	0.524843	Mcm5	1.00334e-141	1.3685	Csnk1a1	1.11914e-111	0.649164	Sec61g	1.7743e-38	0.387225	Nim1k	0.614776	1.52924	Sh3bgrl2	1	0.804183	Tsn	6.42209e-16	0.429303	Cyp2c69	1	2.89567	Sdpr	2.88869e-15	0.913848	Itgb5	0.0297684	2.69075
674	Pdcl3	1.74387e-83	0.604087	Bag3	5.34902e-182	1.35534	Tead1	1.64685e-33	0.472282	Cxcl16	1.3214e-141	0.91022	Gna11	2.23546e-111	0.86453	Nsdhl	2.57158e-38	0.881559	Txlng	0.619089	0.693265	Fam209	1	1.72625	Rps18	7.43799e-16	0.35619	Ttc29	1	3.9889	Snrpb2	3.33436e-15	0.655574	Ntan1	0.0298005	1.18165
675	Sox9	3.14218e-83	1.42013	Fzd5	4.04894e-181	1.69048	Rlf	1.70577e-33	0.77143	Gjb3	1.56188e-141	0.994208	Ssr3	2.4352e-111	0.749233	A530020G20Rik	3.83642e-38	2.05505	Tsc22d3	0.630148	0.478185	Rab6a	1	0.217279	Dnajc19	1.00889e-15	0.600611	Gm42637	1	2.83349	Anln	3.38386e-15	0.894016	Il6ra	0.0302395	4.99399
676	Slc16a3	3.41486e-83	1.03798	Fry	8.19201e-181	3.16391	Tsc22d4	1.88455e-33	0.499094	Mrps24	2.58639e-141	0.737394	Fen1	3.00994e-111	1.60696	Sdhc	4.03485e-38	0.571173	Fam183b	0.633152	4.15911	Asb4	1	3.25204	Sfxn1	1.09475e-15	0.539725	Prl3d3	1	3.9229	Mrps7	3.43529e-15	0.52956	Dap	0.0304224	0.884267
677	Hes6	5.21981e-83	0.843131	Rab9	8.69921e-181	0.837708	Ahcyl1	1.98658e-33	0.434583	Tsn	3.18295e-141	0.741728	Cd9	4.12648e-111	0.61804	B4galt1	4.13219e-38	0.815853	Ncf1	0.633217	1.70217	Krt36	1	2.01907	Ndufaf3	1.22095e-15	0.936634	Ocstamp	1	2.98125	Sftpa1	3.44244e-15	1.04329	Cisd1	0.0304224	0.860704
678	Tmem126a	6.62805e-83	0.720168	Trim8	2.59148e-180	0.921525	Hs3st1	2.1049e-33	0.793928	Cenpa	4.69138e-141	1.1576	Cdc42ep5	4.9176e-111	0.945754	Oasl2	5.1046e-38	3.37658	Fam212b	0.633294	1.7055	Crym	1	1.94276	Nek6	1.51067e-15	0.690192	Sprr2e	1	2.79731	Mgst3	3.5897e-15	0.507558	Glmp	0.030687	1.03737
679	Arl6ip4	1.07342e-82	0.633141	Crtc3	3.60478e-180	1.92748	Osbpl3	2.19042e-33	0.578962	Lamc2	5.07609e-141	0.822679	Coq10b	6.54543e-111	1.03505	mt-Atp8	6.93874e-38	0.513373	Fmo2	0.634309	1.15945	Vgll3	1	1.63521	Cenpv	1.58657e-15	0.674097	Fgf2os	1	2.39845	Tipin	3.6201e-15	0.745433	Itfg1	0.0307437	1.47613
680	Psmc2	1.52118e-82	0.618855	Ppfibp2	4.5683e-180	1.68861	Atg101	2.29003e-33	0.441958	Mrpl49	7.58103e-141	0.955168	Spc24	1.88137e-110	1.3053	Serpine2	8.53604e-38	0.712253	Arntl	0.637954	0.903087	Nog	1	1.41548	Cdkn3	1.68856e-15	1.7758	Adgb	1	2.85283	Commd3	3.72118e-15	0.518797	Slc30a4	0.0307861	1.69298
681	Gpx1	4.47556e-82	0.395182	Rab33b	6.02919e-180	2.43753	Tprgl	2.59869e-33	0.442157	Rrs1	1.04297e-140	1.14069	Trmt112	1.98278e-110	0.729726	Tex15	1.74752e-37	1.48886	Cys1	0.638054	2.15204	1700097N02Rik	1	5.34931	Zbtb8os	1.73012e-15	0.623761	Gm12951	1	2.6761	Gng5	4.08506e-15	0.386188	Sfr1	0.0307861	0.814844
682	Emg1	8.29027e-82	0.551568	Crnde	6.29449e-180	2.18726	Arl2	2.83242e-33	0.461905	Mif	1.9945e-140	1.03573	Snrpa	2.9022e-110	1.04474	Cs	2.08494e-37	0.613236	1810064F22Rik	0.638054	2.21864	Eda2r	1	2.27736	Serpinb6b	1.87383e-15	0.572156	A230065N10Rik	1	2.18024	Glrx2	4.24277e-15	0.524753	Ikbip	0.0307916	2.33775
683	Camta1	8.96223e-82	0.982872	Pcf11	7.15195e-180	1.13696	Txndc17	2.83586e-33	0.30567	Rpl39	2.05877e-140	0.436513	Smn1	3.05153e-110	1.18142	Plxnb2	2.27831e-37	0.486333	Fan1	0.638624	1.86271	Ssr1	1	0.290693	Cnbp	1.93638e-15	0.317937	Sod3	1	2.26472	Cldn6	4.31556e-15	0.713373	Glt8d1	0.0307916	2.52161
684	Crb3	1.07227e-81	0.466671	Arrdc3	2.19454e-179	2.2432	Ntan1	2.92766e-33	0.507648	Dhrs1	2.19637e-140	0.931375	Pfdn2	3.36527e-110	0.645587	Mlycd	3.33917e-37	0.966677	Gm20629	0.639461	3.81233	Tmem108	1	1.33664	Psmd3	1.95268e-15	0.520443	Krt34	1	1.61849	Zc3h15	4.97601e-15	0.47609	Phyh	0.0308009	2.10563
685	Ywhag	1.1307e-81	0.599068	Sord	3.48326e-179	2.49475	Pitpnc1	3.07924e-33	0.854202	Rpp21	2.3426e-140	0.828987	Wdr26	7.932e-110	0.773881	Parm1	3.61882e-37	2.29736	Neurl4	0.649568	1.06306	Rarb	1	0.889548	Eef1d	1.95914e-15	0.322707	Tcf15	1	1.744	Lig1	5.15641e-15	1.0171	Mapk8ip3	0.0308939	1.87798
686	Fundc2	1.15433e-81	0.702468	Gm11744	4.82923e-179	3.81242	Tmprss2	3.70802e-33	0.74834	Dera	2.48415e-140	0.978639	Psmd6	8.8305e-110	0.865701	Trim30a	4.40318e-37	3.79864	Baiap3	0.651256	1.89622	Pak3	1	0.915362	Farsb	1.99225e-15	0.933736	Tmem63c	1	1.59924	Pole4	5.18401e-15	0.597896	Ctsl	0.0312594	1.05449
687	Mrpl18	1.71354e-81	0.553766	Dopey2	7.41521e-179	1.69148	Rnf217	3.81291e-33	0.842373	Hspa9	2.60578e-140	0.744947	Glrx5	1.25594e-109	0.766793	Ncor1	5.03705e-37	0.428178	Map1lc3a	0.651718	0.0541226	Ddx21	1	0.434443	Cenpf	1.99928e-15	1.21722	Gm14124	1	1.7056	Uchl5	5.25872e-15	0.653812	Kmt2e	0.0312594	0.885008
688	Rpl24	2.94867e-81	0.352297	Anapc13	3.50591e-178	0.872931	Wipi1	5.16753e-33	0.719039	Gmnn	2.68824e-140	1.03216	Ncbp1	4.75061e-109	1.36331	Isca2	5.23764e-37	0.751644	A530017D24Rik	0.657553	1.54798	Mybl1	1	0.830498	Tipin	2.25465e-15	0.84566	Gm26870	1	1.44815	Rbmxl1	5.83368e-15	0.561967	Sgcb	0.0315125	2.03777
689	Imp3	6.34053e-81	0.501044	Igsf3	1.26064e-177	1.25521	Rps26-ps1	5.51004e-33	0.570204	Smyd2	2.99759e-140	1.07629	Mthfd1l	1.34872e-108	1.9494	Sel1l	9.27078e-37	0.552424	Tceal1	0.658644	1.04838	Gm37502	1	4.146	Rps6ka4	2.35044e-15	0.914225	Scml4	1	2.85113	Atp1b1	5.92293e-15	0.545848	Tbrg1	0.0319799	0.952767
690	Kras	1.39527e-80	0.49481	Sptlc2	7.81745e-177	0.778506	Pparg	6.31304e-33	1.17653	Lasp1	5.86204e-140	0.760233	Clic1	2.52974e-108	0.736419	Cald1	1.61471e-36	0.620624	Adam22	0.661125	1.33531	Zfp85os	1	1.50213	Zdhhc3	2.77944e-15	0.413055	Myl9	1	2.39021	Vamp8	6.05799e-15	0.457551	Tmem167b	0.0324755	1.90225
691	Cnpy2	3.05938e-80	0.529597	Ids	2.16148e-176	2.10442	Rab18	6.43679e-33	0.36632	Pfn1	7.25723e-140	0.733815	Wdr5	2.62678e-108	1.42402	2310039H08Rik	1.65653e-36	0.807105	Galnt13	0.664011	1.36151	C1qtnf1	1	2.87732	Pam16	2.96656e-15	0.59806	1700048O20Rik	1	2.29152	Atg101	6.60022e-15	0.540876	Snrnp27	0.0327481	0.794524
692	9130008F23Rik	3.97741e-80	1.29114	P4ha1	2.72838e-176	0.85366	Blvrb	6.86075e-33	0.44412	Rnaseh2a	1.18213e-139	1.04467	Mcu	3.01145e-108	1.18932	Bmf	1.66393e-36	1.30464	Gngt2	0.665644	2.12279	Gm42893	1	2.62895	Ptrh2	3.15082e-15	0.867669	Cyb5r2	1	0.341484	Ppp1r11	7.09292e-15	0.504387	Tusc1	0.0327734	2.49893
693	Lsm3	4.77941e-80	0.752421	Crebbp	3.32854e-176	1.03382	Larp4b	7.06442e-33	0.338873	Aen	1.22338e-139	1.19677	Eif4ebp1	3.35696e-108	0.869194	AY036118	2.04529e-36	0.842842	Hist2h2aa1	0.672082	2.65736	Gm26517	1	3.95875	Mvk	3.17273e-15	1.09701	Rnf17	1	2.06318	Chac2	7.09292e-15	1.48809	Eva1b	0.0327867	1.95519
694	Mrpl51	4.83901e-80	0.544074	Tmem205	3.34469e-176	0.913613	Avl9	8.32984e-33	0.708088	Cd3eap	1.4509e-139	1.29448	Rras2	8.56553e-108	1.25711	Acvr1b	2.20562e-36	0.978135	Notum	0.672082	1.66073	Gm43579	1	3.66497	Dnaja1	3.53439e-15	0.324995	Rcn3	1	1.34589	Atp6ap2	7.19451e-15	0.560786	Med28	0.0328803	0.99117
695	Dpy30	5.16937e-80	0.585951	Acss2	3.57505e-176	1.73632	Cebpb	1.1494e-32	0.44331	Myo10	1.59288e-139	1.00803	Agpat5	1.04526e-107	1.22605	Rab34	2.39597e-36	0.712899	Pik3c2b	0.674053	1.04852	Cyp2d26	1	2.38662	Srsf9	3.67572e-15	0.438816	6430710C18Rik	1	3.03791	Zbtb8os	8.2286e-15	0.603336	Rbm4b	0.0329401	1.78799
696	Tfg	8.14451e-80	0.647199	Rpl10-ps3	7.44173e-176	1.77706	Slc12a7	1.25004e-32	1.0311	Aim1	1.73688e-139	1.31216	Smc4	1.06475e-107	1.06472	Bad	4.64728e-36	0.623893	Hykk	0.674672	1.45159	Ddr2	1	0.624102	Hn1	3.97956e-15	0.472387	Myh11	1	4.06086	Ssx2ip	8.31947e-15	0.547308	Xpr1	0.0336181	2.02936
697	Ebna1bp2	1.16805e-79	0.660984	Inpp5b	1.14216e-175	1.69705	Pam	1.59474e-32	0.472565	Nras	1.98297e-139	0.83557	Cdh16	1.09751e-107	2.60153	Gstp1	4.73565e-36	1.43625	Gm26625	0.681694	2.86187	Dcbld2	1	0.775263	Cct5	4.03036e-15	0.410468	Hist1h2ao	1	3.28093	Aldh7a1	8.73412e-15	0.773859	Ktn1	0.0336181	0.877615
698	Gpx2	1.96041e-79	0.690875	Npas2	5.63874e-175	3.48731	Vldlr	1.82472e-32	0.759902	Ppp2cb	2.10594e-139	0.730477	Tmem167	1.21055e-107	0.764612	Hspb11	5.31598e-36	0.718332	Gal3st1	0.683746	0.886561	Gm13055	1	2.10201	Ndufa10	4.09667e-15	0.485089	Tmem88b	1	3.44279	Cox19	9.39531e-15	0.719905	Lman1	0.0343548	0.970244
699	Mrps18a	3.87934e-79	0.699707	Ccnj	1.1643e-174	3.20236	Zfand6	2.05664e-32	0.354676	Rrm1	3.54563e-139	1.10071	Khdrbs1	1.3575e-107	0.85377	Rnaset2a	5.53144e-36	0.928751	Ttc38	0.685055	1.05757	Ank2	1	2.76998	Mrps33	4.10072e-15	0.428124	Col9a1	1	3.18909	Glo1	1.0023e-14	0.501813	Cstf3	0.0346169	1.43444
700	Cystm1	4.53933e-79	0.408311	Magi3	4.01862e-174	1.17735	Cox8a	2.16955e-32	0.239967	Eif4e	5.33862e-139	0.784928	Dbf4	2.60402e-107	1.23056	mt-Atp6	5.98999e-36	0.278826	Stk38	0.685782	0.677072	D8Ertd738e	1	-0.157278	Emc4	4.32677e-15	0.520314	Grk1	1	2.1499	Psmd11	1.10459e-14	0.438699	Tsen34	0.0347407	0.841762
701	Hnrnpa1	8.94125e-79	0.503205	Slc26a9	4.15283e-174	1.09672	Tax1bp1	3.90503e-32	0.328091	Cgnl1	1.29857e-138	0.805725	Tceb1	5.03663e-107	0.71621	Stx17	7.06185e-36	0.985663	4833445I07Rik	0.686244	3.28557	Tmem117	1	0.966463	Mrpl14	5.06042e-15	0.361999	Prrx1	1	2.25953	Rfc2	1.13213e-14	0.780098	Srrm2	0.0349567	0.622455
702	Cops6	1.00084e-78	0.581795	Ccpg1	5.83876e-174	2.4178	Klf10	4.27806e-32	0.879579	Ube2e3	1.62726e-138	0.778491	Psma1	8.33603e-107	0.738286	Dnajc1	7.30396e-36	0.59627	Slc4a5	0.688424	1.43852	Grhl3	1	1.1361	Pbk	5.40244e-15	1.1716	Gm15537	1	3.18349	Uba5	1.29384e-14	0.758893	Fosl2	0.0349695	1.66581
703	Smarca4	1.47849e-78	0.606221	Plin3	7.19669e-174	0.913113	Gatad2b	4.93405e-32	0.486181	Obfc1	1.83593e-138	1.19251	Cttn	1.41986e-106	0.775059	Slc25a17	7.77433e-36	0.753973	Prob1	0.68916	1.43073	Zmat3	1	0.899405	Tceb2	6.19774e-15	0.368134	Tnn	1	4.0289	Cda	1.30651e-14	0.638782	Hp1bp3	0.0350474	0.882863
704	Rala	3.05323e-78	0.457532	Stx19	3.81065e-173	1.58549	Psme2	4.98314e-32	0.35105	Rwdd4a	5.07371e-138	1.00752	Nono	1.55465e-106	0.735637	Pf4	8.09058e-36	1.70153	Zmym6	0.689551	1.70933	Zfp52	1	1.2009	Mlx	6.61272e-15	0.806623	9030612E09Rik	1	2.08207	Cks2	1.42144e-14	0.599717	Clasp1	0.0356543	1.4524
705	Csnk2b	3.62833e-78	0.495881	Wbp5	8.20723e-173	0.653073	Batf3	5.49169e-32	3.2746	Ppil1	6.86555e-138	0.950067	Ufm1	1.81364e-106	0.873656	Tap2	1.15521e-35	1.36946	Fam195b	0.691819	0.440358	Tdrd1	1	2.33706	Sdhaf4	7.79396e-15	0.741974	Tll1	1	2.16667	Psmd9	1.44484e-14	0.731986	Kansl1	0.0357456	1.5057
706	Psmd13	4.0451e-78	0.575295	Btg3	7.6881e-172	1.30456	Yipf4	6.04847e-32	0.465364	Rsl24d1	9.41545e-138	0.91419	Ywhag	3.63823e-106	0.822958	Ndufb7	1.52855e-35	0.430142	Zc3h7a	0.700193	0.63897	Loxl4	1	1.33892	Gpi1	7.83077e-15	0.333761	Cfap58	1	2.53452	Med29	1.51277e-14	0.514939	Dhx40	0.0357456	1.20529
707	Rraga	5.23378e-78	0.630359	Gaa	1.11151e-171	1.21237	Cox7a2	6.30977e-32	0.220724	Gars	1.03486e-137	0.827394	Slc25a3	4.46947e-106	0.570716	Tkt	1.64833e-35	0.426442	1700093K21Rik	0.700605	3.09546	Zc3h12b	1	1.84997	Clic3	8.25545e-15	0.727175	Akr1c18	1	2.24607	Prdx5	1.51615e-14	0.43632	Mbnl2	0.0361714	0.672736
708	Prpf40a	5.45359e-78	0.513672	Aldh3a2	4.47387e-171	1.55858	Ube2d2a	6.35703e-32	0.318854	Fam96b	2.43455e-137	0.79057	Furin	5.66981e-106	1.00502	Bex2	2.00211e-35	1.43584	Klkb1	0.701703	1.77759	Rgl1	1	1.15144	Adh5	8.50872e-15	0.547629	Slc22a20	1	1.55382	Rpl7	1.5217e-14	0.298498	Cul5	0.0362574	1.19242
709	Rab24	6.11439e-78	0.695693	Rassf3	6.70143e-171	0.925377	Arhgap5	6.97786e-32	0.424242	Areg	2.65347e-137	0.979155	Krt7	1.13585e-105	1.54671	Slc25a10	2.3699e-35	0.671921	Ccdc15	0.705123	1.7026	Gm27019	1	3.22233	Mrps16	8.84285e-15	0.512153	A230001M10Rik	1	1.28012	Etv1	1.56088e-14	2.60389	Kifap3	0.0363366	2.04449
710	Bcap31	6.84164e-78	0.481077	Rnpepl1	2.3724e-170	1.18376	R3hdm1	9.84805e-32	0.439196	Vps29	2.85428e-137	0.775622	Txnl1	1.70898e-105	0.761821	Osbpl6	2.58599e-35	1.74627	Kmt2c	0.705419	0.738724	Pou1f1	1	2.47615	Glrx2	8.86049e-15	0.508668	Gm6741	1	0.859316	Mrpl11	1.71579e-14	0.535856	Tob2	0.0363366	1.22723
711	Emc8	7.85705e-78	0.709059	Kdsr	1.39985e-169	1.29763	Prkra	1.03666e-31	0.623958	Ugdh	3.88376e-137	0.917409	Tspan31	2.75729e-105	0.856632	Tmem56	4.49236e-35	1.35813	Zscan26	0.70975	0.855673	Ankrd50	1	0.725004	Pfn1	9.32093e-15	0.416263	Slc4a10	1	1.2855	Snrpc	1.75591e-14	0.491312	Abhd14a	0.0368104	2.04492
712	Cycs	1.02741e-77	0.524864	Mkln1	6.0813e-169	0.899076	Smad3	1.05155e-31	0.624253	Sae1	7.40682e-137	0.826036	Srsf1	4.15264e-105	0.858438	Nfix	6.35864e-35	0.572336	Zan	0.710289	2.44222	Rps29	1	-0.157357	Mrps11	1.01998e-14	0.942202	Fmr1nb	1	0.77308	Itln1	1.82676e-14	3.00709	C1qtnf4	0.0370478	2.15421
713	Mrpl49	1.08803e-77	0.854357	Ick	4.02424e-168	1.25291	Ttc14	1.13699e-31	0.463424	Naa15	1.23618e-136	0.870097	Eif3m	8.83097e-105	0.670802	Aldh1a1	6.42561e-35	1.31203	Abca17	0.71244	1.90161	Gm38393	1	1.26217	Idh3g	1.06056e-14	0.779635	1700001C19Rik	1	0.759468	Tns4	1.99862e-14	0.714067	Tox3	0.0373343	2.81126
714	Mapk13	1.35006e-77	0.577804	Elmod3	8.17158e-168	2.44432	Ndufs7	1.14878e-31	0.303212	Trnt1	1.30202e-136	1.11108	Cystm1	1.04795e-104	0.578978	Adgrl2	7.62375e-35	0.946441	Axin2	0.718692	1.21675	Cdh10	1	0.854287	Aprt	1.08814e-14	0.444112	Sv2c	1	0.684881	Arf1	2.08287e-14	0.352691	Susd6	0.0373589	1.47454
715	Mplkip	1.7484e-77	0.783537	Mcfd2	2.21976e-167	0.927048	Apoa1bp	1.43113e-31	0.352417	Triobp	1.36261e-136	1.05163	Nsmce1	1.7577e-104	0.832019	Dnajc12	8.35126e-35	1.3105	Zfp169	0.719088	1.88446	Rgs7bp	1	2.97992	Glrx3	1.11018e-14	0.477417	Gm5103	1	0.397183	Trib2	2.11166e-14	2.59309	Smim11	0.0373589	0.839181
716	Zc3h15	2.1335e-77	0.511719	Zfhx3	3.14751e-167	0.82185	Rbm25	1.43723e-31	0.308485	Nono	2.07251e-136	0.72891	Tcof1	2.45466e-104	1.43346	Dym	1.41961e-34	1.1019	Nod1	0.719675	1.23227	Rnf222	1	2.55373	Sub1	1.24542e-14	0.3412	Gm13305	1	0.550556	Gapdh	2.12619e-14	0.732245	Rbm18	0.0373589	1.27152
717	Fam216a	3.63349e-77	1.05026	Per1	4.69833e-167	1.68716	Klf5	1.56128e-31	0.4542	Clns1a	2.53612e-136	0.87088	Taldo1	3.45741e-104	0.66393	Zfp787	2.25095e-34	0.844577	Thap8	0.7198	4.26657	Hnrnpul1	1	0.599261	Gadd45gip1	1.39599e-14	0.735684	2810433D01Rik	1	-0.363565	Rrbp1	2.22992e-14	0.395374	Pid1	0.0375675	4.17001
718	Polr3k	3.94996e-77	0.669788	Vegfa	1.1704e-166	0.788938	Mgat3	1.63374e-31	1.37543	Rpl10a	2.91647e-136	0.553118	Psmd14	3.68863e-104	0.844806	Klhdc2	2.2834e-34	0.601011	Gm15222	0.719904	1.4892	Adgra2	1	1.4806	Eif3d	1.92433e-14	0.485496	Hist2h3b	1	2.05164	Ube2c	2.24196e-14	0.902134	Gdi1	0.0379946	1.44437
719	Ube2i	4.88899e-77	0.417987	Aldh1l1	1.47389e-166	3.68545	Ifngr1	1.71849e-31	0.622661	Mrpl51	4.61203e-136	0.7746	Sltm	4.07838e-104	0.854755	Hopx	2.29858e-34	0.898836	Pon1	0.725651	0.600451	Bicd1	1	0.955425	Mrpl46	2.03963e-14	0.885276	Ccdc153	1	1.69066	Arl6ip5	2.53503e-14	0.557286	Upf3b	0.0379946	1.09911
720	Kcnk1	5.93693e-77	0.620104	Thsd4	6.14804e-166	1.35328	Mitd1	2.02903e-31	0.699957	Sugt1	5.49936e-136	0.794762	Bola2	4.39499e-104	0.843324	B4galnt1	2.97341e-34	0.671335	Mtcl1	0.728594	0.423503	Gm26722	1	1.30597	Msrb1	2.08147e-14	0.656258	Tdrd1	1	0.704167	Thyn1	2.6828e-14	0.724991	St13	0.0379946	0.668868
721	Psma4	8.04486e-77	0.523518	Bmf	1.53753e-165	1.98705	Rbm7	2.04785e-31	0.532798	Phactr4	5.74896e-136	0.859564	Pdcd6ip	9.54888e-104	0.761575	Hp	3.08103e-34	1.01038	Ddrgk1	0.735468	0.278997	Peg12	1	1.86257	Sar1a	2.24637e-14	0.497804	Gm16253	1	0.555398	Papss1	2.74188e-14	0.656444	Lmbrd1	0.0380518	1.30469
722	Calr	8.5492e-77	0.502996	Pld1	2.64609e-165	2.24464	Kansl3	2.04928e-31	0.757767	Rrp1	6.49006e-136	0.752059	Cbx5	1.1215e-103	0.838614	Bahd1	3.42765e-34	1.16557	Ccdc189	0.739342	0.940358	Ttyh3	1	1.01052	Txnl4a	2.30149e-14	0.553199	6030445D17Rik	1	0.0351866	Nudcd2	2.81654e-14	0.537614	Rrm2b	0.0383719	1.95353
723	Lsr	9.36819e-77	0.546756	Fzd7	3.00104e-165	1.98159	Mxra8	2.05087e-31	1.26349	Wdr43	9.67693e-136	1.02264	P4hb	1.1741e-103	0.705306	Ccbl1	3.85914e-34	1.9325	Ralbp1	0.741412	0.190536	Ccdc151	1	2.36946	Mtx1	2.40247e-14	0.91957	Spon1	1	1.71179	Ier2	2.97385e-14	0.506334	Kidins220	0.0386423	1.88012
724	Nenf	1.76876e-76	0.494073	Mtus1	4.42799e-165	1.82018	Golga7	2.74781e-31	0.485318	Mgst3	1.01297e-135	0.82479	Otub1	1.24965e-103	0.960711	Smagp	4.89029e-34	0.539522	Gm26545	0.741755	2.7205	Gm28981	1	21.5217	Yif1a	2.48551e-14	0.811308	BC028471	1	2.98246	Dsc2	3.01017e-14	3.23607	Six4	0.0388073	2.82118
725	Arl1	1.8192e-76	0.482535	Ptp4a1	8.68078e-165	0.725577	Ifi35	2.74957e-31	0.767922	Cct4	1.09841e-135	0.729971	Wdr43	1.47813e-103	1.14046	Syne4	5.00119e-34	1.76852	Gm16685	0.746427	1.769	Rnf180	1	2.58653	Tst	2.72718e-14	0.695983	Abca6	1	2.24465	l7Rn6	3.20607e-14	0.603478	Herc1	0.0395988	1.44174
726	Guk1	2.09727e-76	0.643204	Slc6a6	1.08496e-164	0.925194	Glod4	4.12178e-31	0.553129	Asns	1.28664e-135	1.02214	Sec61b	1.77908e-103	0.613108	Slc39a8	5.01072e-34	0.559981	Aldh1l1	0.748172	1.07848	Edaradd	1	1.35786	Syce2	2.80392e-14	0.955505	Ptprh	1	3.41695	Rpp25l	3.33652e-14	0.701609	Prcp	0.0398182	2.31723
727	Nnat	3.58893e-76	1.14197	Phf2	1.40622e-164	1.67756	Cnih4	4.9794e-31	0.3662	Perp	1.29654e-135	0.915575	Hprt	2.21263e-103	0.793341	Hhex	5.19542e-34	1.40781	Dnhd1	0.748515	2.21464	Trp53cor1	1	1.45463	Acp1	2.83838e-14	0.44454	Gm33969	1	3.43924	Atp10b	3.37588e-14	2.66123	Gpcpd1	0.0398536	2.19132
728	G3bp1	4.22242e-76	0.480948	Kdm7a	1.56113e-164	1.48134	Taf1d	5.59233e-31	0.491993	Hmgn1	2.694e-135	0.652214	Ddx18	4.13248e-103	1.05006	Cdc25b	5.4257e-34	0.96207	Tle6	0.750512	1.04584	Ildr2	1	2.63179	Ak6	3.03048e-14	0.550958	Lama2	1	3.47121	Psma6	3.44439e-14	0.469853	Exoc4	0.0402634	2.01673
729	l7Rn6	5.19904e-76	0.825161	Scnn1a	9.21588e-164	1.55598	Nfe2l3	5.5958e-31	1.96068	Ppp1r18	4.49929e-135	1.31503	Sf3a1	4.94531e-103	1.2821	Crat	6.71501e-34	1.15073	Gm26632	0.751772	2.27303	Dnah11	1	2.06359	Ndufa9	3.13504e-14	0.714635	Egfros	1	2.78949	Zcrb1	3.69944e-14	0.459625	Oaz1	0.0406502	0.435215
730	Ndufa7	5.86125e-76	0.390868	Bcl9l	9.39783e-164	1.43849	Rps27a	5.8282e-31	0.264148	Ajuba	6.60764e-135	1.43174	1110004F10Rik	6.27786e-103	0.754567	Paqr8	6.80506e-34	0.631077	Epn3	0.754387	0.651167	Prm1	1	1.59115	Ndufc2	3.13726e-14	0.289175	AI847159	1	2.16808	Tmpo	4.19731e-14	0.550636	Chd2	0.0406502	1.04863
731	Mgst3	9.78237e-76	0.559558	Fnip1	1.17375e-163	1.25287	Cox14	7.14951e-31	0.302969	Capza2	6.98482e-135	0.700731	Cisd2	1.40002e-102	0.789937	Tspan13	1.11131e-33	0.831809	Plp1	0.755263	2.38975	Cep83	1	0.719516	Filip1	3.31428e-14	1.83773	Asb2	1	2.30945	Emc10	4.28421e-14	0.496361	Rtn4rl1	0.0410669	4.14303
732	Ccdc34	1.15231e-75	0.948899	Sik1	2.04409e-163	2.05281	Ccdc25	9.00342e-31	0.528783	Cox5b	1.23068e-134	0.639736	Ehd2	3.63652e-102	1.19616	BC048546	1.18339e-33	4.39094	Mapk1ip1	0.757156	1.19108	Gm43159	1	2.87267	Taldo1	4.23047e-14	0.335669	Myoz1	1	3.44888	Cd164	4.45375e-14	0.472641	Pnp	0.0411955	1.02921
733	Ly6e	3.5118e-75	0.444366	Mknk2	3.13302e-163	1.02099	Stom	9.07497e-31	0.887952	Agpat5	1.59809e-134	1.01984	Wdr77	4.06162e-102	1.24687	Retsat	1.36086e-33	1.60247	Nfkbiz	0.759611	0.493358	Mdga1	1	1.24327	Pa2g4	4.27625e-14	0.512453	Fgf5	1	2.90146	Cbx1	4.69002e-14	0.485313	Phactr1	0.041414	3.92447
734	Impdh2	4.30553e-75	0.612958	Ttc38	3.51592e-163	2.79645	Slu7	1.01511e-30	0.641492	Kpna3	2.40829e-134	1.03467	Rock2	4.46091e-102	0.753622	Echs1	1.45838e-33	0.495053	Atg16l2	0.760942	1.37582	Hspa12a	1	1.59036	Zfp706	4.52762e-14	0.354012	Gkn1	1	3.62962	Mocs2	4.72461e-14	0.770344	Manf	0.041414	0.830274
735	Gtf2e2	4.75686e-75	0.782716	Chp1	1.17677e-162	0.905841	Tnip1	1.15358e-30	0.686944	Ect2	2.46716e-134	1.31917	Cs	7.11638e-102	0.868055	Xrn1	1.4607e-33	0.824046	Tmem116	0.764236	0.84604	Mkl2	1	0.973826	Tacstd2	4.7467e-14	0.481222	Shbg	1	2.1745	Rab8a	4.92707e-14	0.609778	Tmem33	0.041778	0.904328
736	Tgif1	8.1359e-75	0.654719	Cftr	3.21625e-162	1.72316	Arf1	1.66324e-30	0.237904	Fkbp1a	2.73888e-134	0.699445	Rab11a	1.1193e-101	0.70403	Gltscr2	1.4607e-33	0.606758	2410080I02Rik	0.765463	2.44149	Pgm2l1	1	0.831251	Hmmr	4.81292e-14	1.3462	Ddx4	1	1.33124	Mrps21	4.97114e-14	0.424699	Atp6v1c1	0.0424317	1.32174
737	Bnip2	1.26649e-74	0.673857	Smim1	3.8113e-162	1.3714	Jmjd6	1.66324e-30	0.589173	Cltb	2.81994e-134	0.758784	Tpt1	1.98891e-101	0.276193	Msrb1	1.46808e-33	0.599281	Col12a1	0.76595	1.04588	Gm15491	1	1.78262	Sat1	5.32905e-14	0.373242	Abi3bp	1	1.71416	Cmpk1	5.00304e-14	0.44398	Pygl	0.0425326	2.38021
738	Eif4a3	1.44111e-74	0.638594	Kat2b	4.65355e-162	1.41173	Sdcbp	1.66803e-30	0.278836	Acot9	4.20426e-134	1.0218	Eea1	2.01647e-101	1.2381	Fah	1.86587e-33	1.27975	Smgc	0.767561	1.62962	Gata5	1	1.9063	Cetn3	5.47598e-14	0.485789	Syt13	1	0.968756	Nelfe	5.28909e-14	0.657404	Mnat1	0.0425326	1.54739
739	Serf1	1.49419e-74	0.915942	Dram2	1.04638e-161	1.0097	Dstn	1.78669e-30	0.274763	Lsm2	7.54549e-134	0.848248	Msn	3.23503e-101	0.753833	Tgfbi	1.93148e-33	1.13632	Zhx3	0.771139	1.21828	Rpa1	1	0.701877	Txndc5	5.55533e-14	0.487335	Efhc2	1	0.24225	Hpn	5.39162e-14	0.944113	Ppp2ca	0.0427109	0.689876
740	Stip1	2.27996e-74	0.638187	Atf7ip	1.60605e-161	1.18038	Vps72	1.93331e-30	0.52421	Sf3b5	9.39856e-134	0.712289	Tgfa	3.68937e-101	1.53627	Cldn10	2.06106e-33	4.12036	Gm10644	0.774638	3.09013	Rtn4r	1	1.21356	Rnh1	6.15567e-14	0.382387	Iapp	1	-0.229503	Hspa1a	5.52049e-14	0.667226	Sumo2	0.0428681	0.657379
741	Ube2a	3.124e-74	0.618561	Camk1	4.88191e-161	1.20744	Vps35	2.78158e-30	0.401669	Trim16	1.52141e-133	1.28232	Dctpp1	3.91475e-101	0.875895	Atp6v1g3	2.35896e-33	1.97661	Spink5	0.782594	1.49423	Rasl10b	1	2.35851	Raet1e	6.31332e-14	1.16403	Tlx3	1	0.472022	Mbd2	5.77381e-14	0.480302	H2afv	0.0432862	0.677795
742	Flnb	2.71366e-73	0.715563	Gnptab	5.5542e-161	1.38333	Inhbb	3.17314e-30	1.36972	Psip1	2.89496e-133	0.856683	Cgnl1	6.61413e-101	0.789589	Rogdi	2.87945e-33	1.08958	Atcayos	0.782879	1.05455	Gm15337	1	0.541842	Brd7	6.62159e-14	0.488346	Nhlrc4	1	-0.17468	Pin1	5.98685e-14	0.478384	Ctsz	0.04385	0.846643
743	Gars	4.27923e-73	0.612848	Ntn1	5.90587e-161	3.89136	Psmd4	3.6079e-30	0.333278	Hspa14	4.49834e-133	0.956217	Naa15	6.68321e-101	0.911319	Nckap5	3.20757e-33	0.562353	Smim1	0.790996	0.605085	Gm37986	1	1.11647	Cdc123	8.8836e-14	0.641744	Gm12474	1	0.477782	Mrpl34	6.28107e-14	0.461581	Prmt1	0.0439779	0.841251
744	Pvrl3	8.10672e-73	0.75237	Ralgapb	9.43061e-161	1.41772	Pvr	5.22348e-30	0.729547	Gpd2	5.78262e-133	0.988284	Pbdc1	7.69602e-101	1.1645	Sidt1	3.40572e-33	2.75725	Epas1	0.795288	0.226611	Sept10	1	0.93393	Sumo1	9.76379e-14	0.370091	Gm16001	1	2.4678	Fdx1	6.3497e-14	0.480759	1110032A03Rik	0.0441608	1.91687
745	Mrpl54	1.1474e-72	0.503556	Pccb	4.26513e-160	1.92816	Sema3e	5.28068e-30	1.05121	Ankrd11	6.32904e-133	0.743984	Crip2	8.0109e-101	0.673911	Atp5c1	3.6966e-33	0.4058	Prpf40b	0.799434	1.00891	Tsku	1	1.18014	Arpc5l	9.78539e-14	0.413959	Plin4	1	1.92077	Rab25	6.4753e-14	0.464299	Pias2	0.0442094	1.58673
746	Gsr	1.36679e-72	0.509429	Bach2	9.11695e-160	3.38491	Ggnbp2	5.73577e-30	0.381251	Rad50	7.47291e-133	1.01324	Rnf7	1.011e-100	0.671531	Fbxo44	4.22837e-33	1.67713	Fbxl18	0.799955	0.826144	1700047I17Rik2	1	0.872306	Vps36	9.82792e-14	0.482707	Gm26710	1	1.70329	Mrps26	6.4753e-14	0.584771	Srxn1	0.0443872	2.00045
747	Dbn1	1.45946e-72	2.48872	Zcchc11	1.10381e-159	1.16662	Gys1	5.90894e-30	0.778456	Rbm8a	1.64437e-132	0.74055	Psmd1	1.16434e-100	0.802474	Trim27	5.76311e-33	0.569852	Cthrc1	0.804482	0.952479	Myb	1	0.683947	Mrpl49	1.05487e-13	0.733391	Frmd5	1	1.25685	Arid5b	6.96407e-14	0.58228	Cdc26	0.0446086	0.790684
748	Mrps12	2.2489e-72	0.79303	St3gal6	1.68303e-159	1.84593	Sdcbp2	5.90894e-30	0.423843	Cd151	1.7739e-132	0.77617	Tmed9	1.337e-100	0.67343	Braf	7.42571e-33	0.881921	Slc8a1	0.80863	3.09778	A430027H14Rik	1	1.20747	Bcas2	1.10701e-13	0.388335	Zfp365	1	1.54089	Ak6	7.03291e-14	0.528036	Fgf14	0.0447627	12.7187
749	Hnrnpab	3.0155e-72	0.464606	Pip4k2c	4.66789e-159	1.09885	Gadd45b	6.77548e-30	0.495088	Coq10b	2.29035e-132	0.873055	Hspa5	1.54995e-100	0.71113	Gpr108	7.68448e-33	0.779043	Tmem94	0.811077	1.03591	Nap1l2	1	1.78952	Mrpl40	1.28805e-13	0.736219	Cfap77	1	2.20733	Pbk	7.09475e-14	1.02543	Unc80	0.0447627	11.6284
750	Ppan	3.04305e-72	1.02702	Dnajc3	1.8331e-158	0.748968	Camk2n1	7.13825e-30	0.542787	Psmd3	2.76224e-132	0.781577	Rpl6	1.61091e-100	0.368803	Tmem116	9.4724e-33	1.30254	Hrct1	0.812826	1.10217	Rgs8	1	2.2926	Tacc3	1.32267e-13	1.1175	Gm6658	1	3.30555	Psma2	7.39133e-14	0.47188	Plppr1	0.0447627	10.7578
751	Ddost	3.30172e-72	0.493995	Gas2l1	2.27721e-158	1.39397	Ece1	7.16824e-30	0.482141	Rac1	6.08351e-132	0.660637	Eif4ebp2	1.82008e-100	1.39473	Anxa6	1.49448e-32	0.578544	Rasgrp2	0.814703	1.45809	Spag16	1	3.16905	Mylk	1.40348e-13	1.01247	2210019I11Rik	1	3.5301	Banf1	7.42949e-14	0.460516	Wnt3	0.0447627	10.8746
752	Pitpna	3.40319e-72	0.506387	Myo1d	5.97551e-158	1.00676	Coro1b	9.6895e-30	0.598832	Cbx1	1.84144e-131	0.762921	Eaf1	1.8236e-100	1.41611	1810058I24Rik	3.11204e-32	0.460436	Apc	0.816845	0.543136	Zfp287	1	1.47772	Tmem54	1.43756e-13	1.3014	Unc5c	1	2.92826	Arpc3	7.5749e-14	0.41616	Fcgrt	0.0447627	2.96913
753	Clns1a	5.92199e-72	0.709145	Cpq	5.98514e-158	1.98048	Bri3	1.24041e-29	0.27948	Psma3	4.40557e-131	0.674839	Rwdd4a	7.93565e-100	1.16277	Rassf3	3.20996e-32	0.575062	Foxj1	0.81824	2.2515	Ccdc129	1	1.25384	Nudt21	1.47442e-13	0.547185	Rgs22	1	3.13772	Ap1s1	8.13551e-14	0.479359	Ndufb11	0.0447627	0.57419
754	Ccdc12	6.06953e-72	0.505144	Tex15	8.95394e-158	2.45088	5430416N02Rik	1.24092e-29	1.09607	Abcf2	5.72908e-131	0.938915	Nsfl1c	1.18738e-99	0.870224	H2-Q2	3.58734e-32	1.50037	Gm43848	0.819543	1.60233	Gm26809	1	1.77843	Hmgcr	1.53041e-13	0.553512	Pabpc4l	1	3.2841	Rpl8	8.23693e-14	0.286207	Kcnip3	0.0447627	10.1938
755	Slc4a4	6.72034e-72	0.589076	C1galt1c1	2.29e-157	1.19466	Haghl	1.26596e-29	0.602565	1110008F13Rik	5.765e-131	0.697888	Tdg	1.2891e-99	1.08125	Tctex1d2	4.6814e-32	1.19862	Rabgap1l	0.81973	0.467921	1110032F04Rik	1	2.26397	Yeats4	1.55905e-13	0.633711	Cd8b1	1	3.11283	Tpx2	8.25383e-14	1.0706	Gdap1	0.0447627	10.1784
756	Sap30	1.14599e-71	0.847465	Clcn4	1.47379e-156	1.28423	Myl12a	1.45738e-29	0.269442	Ethe1	8.51488e-131	0.922654	Ptgs2os2	1.38002e-99	1.39632	Ivd	5.64083e-32	0.91524	Grik5	0.820135	1.26496	Gm6878	1	4.17533	Map2k2	1.61081e-13	0.389869	Hspa1l	1	2.08165	Racgap1	8.4224e-14	0.979105	Crebl2	0.0447627	1.97939
757	Mfge8	3.55624e-71	0.648845	Spns1	1.80253e-156	1.2225	Gatsl3	1.46869e-29	0.977151	Stip1	9.45327e-131	0.802878	Ahnak	1.10928e-98	0.797042	Nit1	6.2406e-32	0.677965	Myo9a	0.821458	0.857065	Tmod2	1	1.02948	Jagn1	1.69494e-13	0.769899	Ube4bos1	1	3.22549	Bzw2	8.88804e-14	0.580096	Cdh11	0.0448106	10.5708
758	Tmc4	5.47654e-71	0.623533	Ttn	3.31078e-156	3.5855	Nck1	1.5953e-29	0.642645	Rbbp7	1.15027e-130	0.760901	Knstrn	1.39253e-98	1.40775	Hscb	6.4749e-32	1.00515	Gm20692	0.82185	2.86245	Gm28875	1	1.33498	Rps19bp1	1.73544e-13	0.648256	Gm28062	1	2.4644	Smc2	9.1691e-14	0.782996	Pde10a	0.0448717	10.4244
759	Areg	5.49782e-71	0.621303	Myd88	3.47261e-156	1.77375	Pdlim7	1.7661e-29	0.476247	Apex1	1.3849e-130	0.875457	Ttc9	1.99288e-98	0.977749	Arg1	7.98811e-32	3.53362	Mpz	0.821944	1.40977	Paqr4	1	0.899906	Tmed1	1.81865e-13	1.04659	Cd244	1	2.52985	Alas1	9.68966e-14	0.714851	Col3a1	0.0448836	10.6824
760	Klc3	5.73301e-71	1.06468	Lars2	4.33553e-156	0.819438	Cacnb3	2.22263e-29	0.793285	Ak2	1.4987e-130	0.799385	Ubl4a	2.23949e-98	0.917605	Iah1	8.11584e-32	0.532532	Tha1	0.826586	1.63134	Cxxc4	1	0.885579	Nup43	1.86415e-13	1.04924	Arhgap20	1	2.34993	Adipor2	9.74979e-14	0.537118	Pkig	0.0448836	1.19804
761	Gcsh	1.38709e-70	0.81714	Msl2	8.47626e-156	1.58244	Qpct	2.27602e-29	1.728	Ttc9	1.53326e-130	0.900661	Cfdp1	3.25131e-98	0.767033	Slc43a2	1.46285e-31	0.891219	Fxyd2	0.826586	1.56238	Scara3	1	0.984429	Fzd4	1.88472e-13	1.03241	Kif6	1	2.47882	4930453N24Rik	9.93742e-14	0.745824	Ahsa1	0.0448957	0.839286
762	2700029M09Rik	1.58703e-70	0.750642	Gdnf	1.10157e-155	3.20846	Ggh	2.52924e-29	0.965353	Rps9	1.85168e-130	0.346917	Racgap1	4.06895e-98	1.45131	Ndufa5	1.98792e-31	0.472522	Pbld2	0.826709	1.23676	Rbm20	1	2.64071	Rbmxl1	1.95606e-13	0.53673	Klhl38	1	2.13676	Chpt1	9.99247e-14	0.639785	Nfasc	0.0448957	9.68907
763	Mrpl22	1.78987e-70	0.863459	Cers2	1.35035e-155	0.671373	Cars	2.76945e-29	0.689643	Zfp106	2.18956e-130	0.755737	Efhd2	9.70258e-98	0.798012	Baz2b	2.24304e-31	0.595445	Smg6	0.82777	0.953596	Wdr72	1	1.4812	Dynlrb1	2.06841e-13	0.384868	Cpa2	1	2.23884	Lmnb1	1.02729e-13	0.684709	Ublcp1	0.0449688	1.34823
764	Prss23	1.90257e-70	1.92219	Vpreb3	2.11824e-155	4.1825	Dvl1	2.91132e-29	0.529922	Hbegf	2.57182e-130	0.841981	Polr2c	1.13952e-97	0.7543	Pgs1	2.73775e-31	0.516243	A630077J23Rik	0.831003	1.9738	Vmn2r1	1	2.999	Polr1d	2.27934e-13	0.343958	4833427G06Rik	1	2.2209	Setbp1	1.12412e-13	1.10425	Ptov1	0.0449688	0.786349
765	Mettl9	2.75547e-70	0.610179	Raph1	7.25996e-155	0.881424	Pmepa1	3.26817e-29	0.391716	Pebp1	3.77552e-130	0.691481	Abcf2	1.18255e-97	1.10706	Shc1	2.91083e-31	0.700792	A130014A01Rik	0.831425	1.80757	Gm10639	1	1.19483	Tmx2	2.34968e-13	0.796289	H2-Q1	1	2.40071	Copb2	1.12965e-13	0.508052	Srrm3	0.0450514	8.89335
766	Mtpn	3.16404e-70	0.493417	Snx22	1.26798e-154	2.79162	Ube2r2	3.27183e-29	0.304699	Psmd11	4.10952e-130	0.717309	Traf4	2.07855e-97	0.841052	Sil1	3.28967e-31	0.990119	Cdk8	0.831664	0.492134	Ak7	1	1.25895	Rfc2	2.48842e-13	0.856462	Ak8	1	2.25904	Pfdn1	1.21829e-13	0.483671	Clstn2	0.0450514	9.31036
767	Stoml2	4.04166e-70	0.622791	Ltbp3	1.43643e-154	1.01311	Lamtor2	3.78058e-29	0.281348	Zmynd19	1.2219e-129	1.14612	Scaf11	2.71903e-97	0.704978	Psmb1	3.3376e-31	0.380061	Gm15396	0.832917	1.76749	RP24-402O2.2	1	1.43424	Phgdh	2.57164e-13	0.42399	Sync	1	1.46562	Slc25a4	1.31459e-13	0.487875	Mpv17	0.0450514	1.68368
768	Ppp1ca	4.04166e-70	0.406956	Creb3l1	2.05213e-154	1.61649	Emp1	3.9033e-29	0.404829	Pigf	2.46939e-129	1.03237	Eif3d	3.12382e-97	0.784841	Pld3	3.65611e-31	0.957683	Gm26601	0.841156	1.49714	Taf9	1	1.51679	Eno1	2.66699e-13	0.462458	Gm26765	1	1.47736	Serbp1	1.32872e-13	0.400621	Slc2a13	0.0450514	8.56641
769	Hilpda	5.391e-70	0.756818	Arhgef12	2.99582e-154	1.00956	Pir	5.07503e-29	0.715161	Tmem238	2.57493e-129	0.770092	Hmgb3	3.6975e-97	0.945072	Ppa2	3.97282e-31	0.517732	Apoc4	0.841801	3.48685	Gm26819	1	3.5024	Psat1	2.75873e-13	0.691768	Gm13381	1	1.5002	Gtf2e2	1.41914e-13	0.590715	Col1a2	0.0451155	9.8026
770	Rpp21	5.74945e-70	0.604172	Usp9x	4.94653e-154	0.787237	Txnl1	5.41876e-29	0.349424	Ap2s1	2.82071e-129	0.748384	Cirh1a	3.84617e-97	1.58106	Tmem180	4.27471e-31	1.95369	9430037G07Rik	0.851421	2.82426	Brsk2	1	2.15774	Gde1	3.33656e-13	0.455988	Pik3r6	1	1.58674	Abcf1	1.48836e-13	0.516444	Grin3a	0.0453407	8.66475
771	Pdia3	1.10158e-69	0.448201	Rasgef1a	5.53232e-154	1.85979	Enpp1	5.67395e-29	1.32839	Orc2	3.00039e-129	1.2637	Esam	4.92873e-97	1.26555	Selm	4.5415e-31	2.13464	Catsperg1	0.853395	2.75845	Adam12	1	1.0236	Commd1	3.58804e-13	0.583437	Syngr4	1	1.99789	Tshz2	1.49624e-13	1.72217	Il6st	0.0453623	1.73425
772	Exosc4	1.16489e-69	0.723283	Crebl2	9.96729e-154	2.21803	Pias4	6.02181e-29	0.722181	Atad2	3.2316e-129	1.22415	Asf1b	7.98516e-97	1.76035	Atxn10	5.13149e-31	0.40607	Tacc1	0.854368	0.7309	Fgf13	1	0.905384	Dek	3.74943e-13	0.467558	Elovl4	1	1.52347	Mrpl41	1.50576e-13	0.608322	Col5a2	0.0453623	8.76647
773	Knop1	1.26148e-69	0.610676	Pde4c	1.01403e-153	4.77074	Sema3f	6.6893e-29	1.20807	Mrps18a	3.4259e-129	0.822202	Tmbim1	1.05282e-96	0.852997	Dnase2a	6.23292e-31	0.559341	Adrb1	0.855716	1.59244	B3gat2	1	1.50677	Polr2g	3.95157e-13	0.452631	Boc	1	1.75225	Eya1	1.53296e-13	1.39785	Gprasp2	0.0453623	8.60515
774	Itgb1	1.40425e-69	0.44791	Dag1	2.50185e-153	0.748367	Skp1a	7.19232e-29	0.296815	Hmmr	3.43284e-129	1.55668	Aurka	1.22647e-96	1.7753	Slc44a3	6.69277e-31	0.819509	Gm4890	0.856417	1.70297	Rasgrf2	1	1.35349	Ogfrl1	4.29607e-13	1.28155	Chl1	1	1.32257	Rap1a	1.67891e-13	0.437481	Tlk2	0.0453623	1.18543
775	Hsbp1	1.46376e-69	0.417062	Maged1	2.55768e-153	0.785632	Erp29	7.37748e-29	0.307334	Trp53i11	3.77232e-129	1.17596	Clns1a	1.23134e-96	0.922713	Creb3l1	9.00839e-31	0.920642	Etfb	0.856756	0.0472942	Lrrc66	1	2.5322	Prdx5	4.36231e-13	0.324374	Gm26670	1	1.77325	Terf1	1.75369e-13	1.05291	Serping1	0.0457855	8.81488
776	Slc4a11	2.29524e-69	1.63345	Atcayos	3.99902e-153	4.80453	Gm21092	9.73398e-29	0.521824	Cep290	3.90717e-129	1.02737	Ilf2	1.34826e-96	0.875111	Ang	9.5109e-31	0.789262	Tril	0.857249	1.83353	AB124611	1	1.7358	Dcakd	5.30658e-13	1.0427	Selp	1	2.90278	Atad2	1.77222e-13	0.824514	C4b	0.0458116	8.9454
777	Map1lc3b	2.4233e-69	0.36251	Fbxl3	7.21676e-153	1.36691	Map1lc3b	1.06595e-28	0.278865	Noc2l	4.15539e-129	0.993607	Slc25a37	4.27182e-96	0.979498	Decr1	1.04059e-30	0.824936	Fam227a	0.861146	2.04273	S100a5	1	3.33326	Imp3	5.3102e-13	0.376015	Ppp1r3d	1	3.29337	Pdia4	1.78591e-13	0.562909	Cep170	0.0458457	1.74368
778	Sdf2l1	4.37799e-69	0.793084	Gns	7.75505e-153	1.03164	Rnf114	1.16522e-28	0.523982	Hsph1	4.56151e-129	1.09083	Rab35	8.07724e-96	1.17246	Prkab1	1.18431e-30	0.658436	Srsf5	0.862025	-0.0490763	Ankrd34a	1	3.38817	Babam1	5.38926e-13	0.707585	Gm29156	1	1.46703	Ccna2	2.13311e-13	0.975688	Meis1	0.0458457	8.0859
779	Tenm4	4.48702e-69	1.77396	Tor1aip1	3.64897e-151	1.07292	3110043O21Rik	1.1699e-28	1.15424	Snx9	5.33419e-129	1.31277	Xpo1	8.95868e-96	0.964552	Ndufs7	1.18779e-30	0.40384	Gm26764	0.862835	2.5586	Gm12278	1	2.96419	Vegfb	5.66053e-13	0.726457	Cpne1	1	2.37727	Pdzd11	2.13311e-13	0.644652	Gorasp2	0.0461021	0.793398
780	Hs3st1	5.74795e-69	1.03986	Phkb	1.02987e-150	1.41067	Arrdc1	1.21656e-28	0.404975	Anapc15	5.65469e-129	1.0801	Ak6	9.46837e-96	0.841594	Pcyt2	1.25245e-30	0.681199	Gm17249	0.862843	2.54439	1700028P14Rik	1	1.94433	Hspa8	5.67279e-13	0.247425	Tlr7	1	2.98363	Gnas	2.25225e-13	0.27913	Gper1	0.046274	7.54464
781	1700037H04Rik	6.37489e-69	1.17392	Tmem178	1.23098e-150	5.83832	Tmem11	1.26485e-28	0.4339	Tmsb10	7.19867e-129	0.869155	Itpa	1.25421e-95	1.04459	Ppm1h	1.81683e-30	1.47854	Ap4e1	0.867104	1.18481	Scn3b	1	1.85211	Nelfe	6.47706e-13	0.783318	Wdr27	1	2.2826	Yif1a	2.31717e-13	0.640385	Syp	0.046274	7.79008
782	Yaf2	6.84375e-69	0.838803	Bmp5	2.05187e-150	2.28709	Stxbp1	1.4313e-28	1.15591	Pcdh7	7.31096e-129	1.79066	Serp1	1.56354e-95	0.673763	Cdpf1	1.91227e-30	0.880772	Fos	0.869663	0.153029	Chml	1	0.99569	Lamtor1	6.51699e-13	0.441676	Actg2	1	2.43634	Knop1	2.35163e-13	0.507567	Coasy	0.0462971	1.28971
783	Capg	6.90803e-69	0.816067	Arg2	2.13241e-150	1.13194	Dusp6	1.47542e-28	0.509075	Slirp	9.67984e-129	0.791922	Krt79	1.95401e-95	3.11696	Gng12	2.05602e-30	0.467665	A230083N12Rik	0.870687	3.68884	Anxa11os	1	1.928	Tc2n	6.63886e-13	0.663128	Rec114	1	1.92592	Anp32b	2.36342e-13	0.461073	BC023829	0.0462971	2.39146
784	Ube2f	1.19558e-68	0.648879	Ptprg	4.03175e-150	1.65373	Pabpn1	1.77188e-28	0.578838	Spc24	5.12876e-128	1.10678	Hnrnpdl	2.30345e-95	0.652223	Celsr1	2.63871e-30	0.774879	Zfp276	0.872811	1.53247	Ndp	1	1.50497	Rpl24	7.03816e-13	0.294449	Fxyd1	1	2.28925	Ccdc25	2.44907e-13	0.601828	Kif1b	0.0465272	0.983228
785	Timm50	1.78327e-68	0.733467	Bach1	4.34853e-150	1.2068	Atp5e	1.7917e-28	0.194544	Leo1	5.44953e-128	1.03744	Mbd2	2.88613e-95	0.761594	Lppos	2.65906e-30	0.918282	Wipf3	0.873036	1.52204	Arsj	1	2.08559	Tomm20	8.9722e-13	0.374758	Gm15640	1	1.93577	Lrpap1	2.45901e-13	0.647939	Fam49a	0.0466985	7.51412
786	Itgav	3.68367e-68	0.677852	Slc12a2	4.35836e-150	0.709755	Ctgf	1.82649e-28	1.17098	Fam49b	1.17829e-127	0.824979	Scamp2	3.77875e-95	0.934875	P3h4	3.22192e-30	0.934529	Pik3ap1	0.873763	3.34102	Trp73	1	1.69363	Dohh	9.89291e-13	0.702069	Zfp647	1	3.19507	Zmat2	2.61845e-13	0.529735	Ret	0.0469593	3.91199
787	Ptrh2	4.3254e-68	0.906572	Smoc2	5.42203e-150	5.43286	Usp18	1.9215e-28	1.70344	Eef1e1	5.30307e-127	0.830359	Psph	5.43736e-95	1.31488	Vamp8	4.06576e-30	0.383724	Gabre	0.874443	1.35382	Cfap58	1	1.67082	Vdac3	1.16641e-12	0.506711	Lrrc34	1	1.89539	Dcps	3.14341e-13	0.617675	Eif2s3y	0.0469894	1.0931
788	Rnf126	5.4021e-68	0.58618	Mtcl1	6.36849e-150	0.886217	Ifit1	1.95294e-28	2.1805	Alyref	5.60475e-127	0.78525	Smarce1	9.68089e-95	0.824917	Tle2	4.22879e-30	0.963811	Coro2b	0.876047	1.48239	Tnfrsf12a	1	0.0083886	Fam136a	1.27625e-12	0.757369	Lrrc17	1	1.71213	Copb1	3.41066e-13	0.509228	Ror2	0.0469894	7.00963
789	Ttc3	2.18364e-67	0.627814	Golph3	7.14353e-150	0.931176	Sms	2.35767e-28	0.358656	Psmd2	1.11985e-126	0.726518	Sri	1.11662e-94	0.706132	Rbm47	4.83966e-30	0.475136	Fam122a	0.876939	0.847627	Map2	1	0.934421	Rrp1	1.33414e-12	0.402348	Il1f6	1	0.158632	U2af1	3.58956e-13	0.444254	Pcsk1n	0.0469894	7.7433
790	Bud31	2.22642e-67	0.599526	Zmym5	1.44558e-149	1.17629	Adm2	2.66239e-28	2.27998	Gemin7	1.1504e-126	0.87636	Ccar1	1.32582e-94	0.878357	Ly6k	4.99631e-30	1.19951	Kifc2	0.879642	1.54299	Mixl1	1	1.36145	Tmpo	1.35982e-12	0.514245	Ctla2b	1	1.63985	Jun	3.7401e-13	0.484027	Ccdc64	0.0476657	2.70201
791	Hsp90b1	2.3076e-67	0.465903	Polr1c	1.45233e-149	0.814491	Arfgef1	2.72735e-28	0.355867	Igfbp3	2.72329e-126	0.996034	Ndnf	1.60523e-94	0.813227	Wdfy1	5.14691e-30	0.543283	St3gal6	0.886041	0.800007	Gm14827	1	1.91772	Fads3	1.41024e-12	0.560773	Emilin2	1	2.07784	Limd2	3.7401e-13	0.514648	Tsn	0.0481012	0.751702
792	Emp3	2.45047e-67	1.06384	Ociad2	2.63163e-148	0.876342	Nucb1	2.8606e-28	0.428291	Cyth2	3.07105e-126	0.822425	Rpl34	1.60787e-94	0.312923	Mob1b	5.33771e-30	0.540472	Slc22a15	0.890172	0.964773	Cd247	1	3.37346	Soat1	1.82072e-12	0.413768	AY074887	1	1.73017	Dbf4	3.75305e-13	0.655194	Sult2b1	0.0488518	3.12099
793	Anapc11	2.45047e-67	0.552494	Bcl2a1b	1.66779e-147	1.90397	Samd9l	2.95552e-28	0.944573	Clcn5	3.08953e-126	0.938512	Pitpna	3.34001e-94	0.725792	Msrb3	5.75886e-30	1.37032	Spns1	0.89088	0.734155	Smyd1	1	3.14125	Emc8	1.91449e-12	0.54345	Csta1	1	2.34425	Uqcrc2	3.98338e-13	0.44185	Polr2l	0.0489481	1.47731
794	Mob4	2.50953e-67	0.552054	Abhd14b	5.45817e-147	1.52441	Naga	3.44019e-28	0.679332	Iffo2	6.95947e-126	1.12864	Fam104a	5.13372e-94	0.711893	Crot	7.48777e-30	1.22667	Madd	0.89091	0.884651	1500015L24Rik	1	1.29482	Bud31	2.30915e-12	0.530018	Gm4876	1	1.85124	Tnip3	4.01973e-13	0.907049	Ccni	0.0489546	0.820069
795	Plekha2	2.93292e-67	1.12936	Mtmr3	6.64278e-147	1.40971	Pfdn1	3.50394e-28	0.3392	Thop1	7.36337e-126	1.14873	Tjp2	5.62275e-94	0.753975	Slirp	1.00963e-29	0.502844	Cracr2a	0.891432	3.32304	Ddit4l	1	0.878332	Lsm5	2.38105e-12	0.519161	Acot4	1	-0.0942139	Stard10	4.46343e-13	0.394469	Tsc22d4	0.0490254	1.02199
796	Smu1	3.37523e-67	0.668169	Elfn1	2.03325e-146	3.56465	Zdhhc20	3.51961e-28	0.41856	Wdr12	9.5709e-126	1.18441	Slbp	6.00274e-94	0.959765	Rmdn1	1.09953e-29	1.38582	Myom2	0.891956	1.98096	Pik3r6	1	2.72503	Cbr1	2.56489e-12	0.608651	Prkag3	1	2.87277	Mrpl13	4.61073e-13	0.483001	Sp3	0.0490254	1.24004
797	Tmem165	1.11855e-66	0.575495	Ube2h	6.02621e-146	0.856966	Psmd8	3.55044e-28	0.329963	Ipo7	1.35591e-125	0.833078	Abcf1	6.69151e-94	0.806176	Copz1	1.12914e-29	0.558861	Zfp957	0.893144	3.19619	Gm973	1	2.1222	Reep5	2.65021e-12	0.321088	Prss56	1	2.73257	Blvra	4.92569e-13	0.805017	Ugcg	0.0490254	1.47991
798	Rbm8a	1.23269e-66	0.462024	Kctd1	7.36936e-146	1.72017	Tmed9	3.74626e-28	0.289828	Zyx	1.9507e-125	0.841592	Rsl24d1	1.11572e-93	0.968679	Etv1	1.27191e-29	2.76689	Herc1	0.896917	0.717878	Slc34a1	1	2.10404	Kif22	2.92214e-12	1.57482	Fbxw24	1	3.27181	Insig2	4.94362e-13	0.638002	Pde1c	0.0491197	6.77269
799	Mrfap1	1.54424e-66	0.388044	H2afj	1.34562e-145	0.54363	Fblim1	4.11839e-28	0.654187	Nol12	2.42659e-125	1.02089	Vma21	1.22781e-93	0.928927	Srebf2	1.33336e-29	0.599974	Gm20696	0.897006	1.5727	Hopxos	1	2.06868	Mpc2	3.23998e-12	0.36939	Tex12	1	3.06762	Cct3	4.95816e-13	0.445345	Nebl	0.0491508	2.03952
800	Ralgps2	2.03438e-66	0.711392	Tigd2	1.92998e-145	1.13619	S100a11	4.17474e-28	0.385173	Cav2	3.40793e-125	0.84444	Ect2	1.24839e-93	1.39666	Ndufa10	1.87821e-29	0.463275	Cfap45	0.898435	1.50383	Platr27	1	1.69616	Polr2e	3.36452e-12	0.343658	1700040D17Rik	1	3.29963	Cited2	5.46183e-13	0.514061	Bcap31	0.0499268	0.659558
801	Ncl	2.33896e-66	0.447185	Axin2	2.34778e-145	3.24984	Zkscan1	4.56935e-28	0.771236	Ppih	3.44367e-125	0.92352	Anxa1	1.25846e-93	0.831036	Txlng	2.00519e-29	0.715102	Aox4	0.898926	1.64115	4833427G06Rik	1	1.58257	Tmem126a	3.39622e-12	0.552317	Gm5117	1	2.10381	Ndufa9	5.65664e-13	0.583448	Dnajc10	0.0499429	0.972898
802	Svbp	2.5143e-66	0.974237	Hnrnph3	2.39514e-145	0.905287	Ndfip1	5.47273e-28	0.598067	Map2k2	3.95783e-125	0.693157	Gemin6	2.10073e-93	1.67739	Tonsl	2.9953e-29	0.494148	Epha7	0.899879	0.838812	Itgal	1	1.71289	Lig1	3.72673e-12	0.999278	Cspg4	1	2.92234	Hells	5.73606e-13	0.835738	Ppm1k	0.0499429	2.70179
803	Smc2	3.07057e-66	0.890209	Plekhd1	5.7897e-145	2.01305	Ankrd11	5.6496e-28	0.321175	Cdkn2b	4.78242e-125	0.758161	Eif1ad	2.64701e-93	1.14561	Pex11a	3.16918e-29	1.11091	Etnk1	0.90032	0.489868	Nek11	1	1.12407	Rpl15	4.1226e-12	0.360368	A230020J21Rik	1	2.13966	Ppp2cb	5.80988e-13	0.414658	Emc10	0.050259	0.83226
804	Tsta3	3.67838e-66	0.728349	Filip1l	9.39587e-143	1.98945	Fip1l1	6.55415e-28	0.410998	Polr2c	5.02777e-125	0.743372	Lypla2	3.44448e-93	1.00546	Tet2	3.22667e-29	0.935027	Gm26890	0.901614	1.39744	Gm26742	1	0.690827	Mpnd	4.25473e-12	0.6903	Mmp27	1	1.57904	Eif1a	5.84836e-13	0.454949	Ostc	0.050259	0.795671
805	Gfer	5.91704e-66	0.730786	Axdnd1	1.69099e-142	4.23998	Scgb3a1	6.6524e-28	2.66198	Adam9	6.31234e-125	0.785312	Pdcl3	3.87617e-93	0.77202	H2-Aa	4.08997e-29	0.336092	Wbscr25	0.902063	1.66475	Gm11100	1	1.09325	Hsd17b12	4.48487e-12	0.452335	Abcd2	1	1.53829	Reep6	6.16243e-13	0.90931	Spock2	0.050259	6.47419
806	Las1l	9.34237e-66	0.668699	Dazap2	2.03452e-142	0.695292	Dync1i2	6.88855e-28	0.342649	Chaf1a	6.67026e-125	1.42439	Rad51	5.37874e-93	1.70355	Parp12	4.96016e-29	1.46401	Slc7a8	0.902092	1.69882	Rbm46	1	1.88885	Rps5	4.4985e-12	0.293555	Gm11205	1	0.0944867	Naa38	6.27999e-13	0.480924	Ndufb4	0.0503058	0.807423
807	Hrsp12	1.2586e-65	0.719082	Son	5.52438e-142	0.548063	Snw1	8.53093e-28	0.394136	Ruvbl1	6.94538e-125	0.984299	Cyr61	6.37735e-93	1.07531	Atp5j	6.03967e-29	0.351076	Pde4c	0.906296	1.23064	Krt42	1	2.57837	Naa38	4.62327e-12	0.477969	Anks1b	1	0.58693	Tspan4	6.38882e-13	0.586179	Mbtps1	0.0504126	1.37191
808	Glo1	1.28167e-65	0.534535	Vezf1	6.12325e-142	1.11125	Ube2q2	9.10475e-28	0.503691	Rps19bp1	8.20989e-125	0.835097	Crls1	1.13171e-92	1.14211	Pdha1	7.22305e-29	0.507918	2810454H06Rik	0.906403	1.39752	Iqub	1	1.81549	Tmem42	4.70307e-12	0.812108	Tmem108	1	1.41782	Dera	6.52719e-13	0.591119	Emd	0.0506397	1.06866
809	Fam173a	2.04455e-65	0.500113	Camsap3	1.3371e-141	1.58455	Napa	1.00734e-27	0.380625	Ccdc86	8.89573e-125	1.25714	Mrps7	1.52081e-92	0.797015	Pde7b	1.19017e-28	1.96827	Suv420h1	0.907491	0.716908	9330136K24Rik	1	1.11249	Nxf1	4.7623e-12	0.42516	Chst2	1	1.03624	Ggh	6.66935e-13	1.31798	Zfp871	0.0508347	1.31301
810	Wtip	3.28684e-65	0.686609	Cers4	1.77388e-141	3.31904	Ssu72	1.08065e-27	0.296963	Psmb4	1.18896e-124	0.657499	Gpat4	1.81759e-92	1.16424	Hacd3	1.98525e-28	0.736776	Pcdhga2	0.908628	2.80758	Prkag3	1	2.63429	Fbxo5	5.00542e-12	1.32218	Tmem132b	1	1.63954	Pafah1b3	7.61572e-13	0.440347	Ptp4a3	0.0510129	2.27472
811	Zwint	3.73481e-65	0.644737	Prkci	3.10195e-141	1.00941	Vcam1	1.43449e-27	1.05556	Cad	1.39072e-124	1.10352	Cmbl	1.85942e-92	1.89432	Stat3	2.20479e-28	0.42852	Gm4673	0.913032	1.79159	Gm37800	1	2.24761	Edem2	5.09079e-12	0.57811	Dgkeos	1	1.94624	Nudt2	8.74109e-13	0.545185	Dcaf5	0.0510129	1.46952
812	Ssrp1	3.77371e-65	0.535686	Hdac5	3.88012e-141	1.51237	Malsu1	1.87258e-27	0.430736	Srp72	2.95174e-124	0.742134	Arhgdia	2.15759e-92	0.607349	Pcmtd1	2.21479e-28	0.538896	1700016F12Rik	0.916822	2.83747	Arhgap19	1	0.905969	Ssu72	5.96031e-12	0.35372	Gm28379	1	3.4905	Galnt1	9.48014e-13	0.501416	Wsb2	0.0514681	0.826078
813	Ntm	3.80177e-65	2.06191	Cdkn2aip	1.36996e-140	1.64208	Ptpn14	2.04037e-27	0.754525	Cdca3	4.29163e-124	1.14265	Ost4	3.76576e-92	0.599867	Tpp1	2.32364e-28	0.497847	Cacnb1	0.917405	1.77895	Vcan	1	1.33783	Got2	7.42947e-12	0.560166	Col6a5	1	1.91659	Luzp1	1.02571e-12	0.555327	Sez6l2	0.0516971	6.27253
814	Zdhhc12	5.56637e-65	0.898012	Fbxo4	1.96527e-140	1.49133	Lynx1	2.12388e-27	1.03437	Uap1l1	6.39481e-124	0.927677	Lsm4	3.82726e-92	0.730731	Abhd2	2.40209e-28	0.48608	Bcl9	0.919751	0.902228	Rptoros	1	1.64885	Eif3m	7.6041e-12	0.32041	Wif1	1	2.49747	Vimp	1.03228e-12	0.444999	Dnajc3	0.0518323	0.754851
815	Vasp	6.05904e-65	0.468006	Paip1	2.83409e-140	0.919343	Pafah1b1	2.38119e-27	0.294495	Scaf11	6.54822e-124	0.708781	Ipo5	1.13787e-91	1.01672	Ift81	3.00289e-28	1.10719	Gm26884	0.923018	4.13734	Fbxl13	1	1.58772	Uqcr10	7.61574e-12	0.285475	Slc9a9	1	1.86767	Timm17b	1.14939e-12	0.607347	Arid4b	0.0519935	0.72194
816	Tmem199	6.08904e-65	0.787695	Pink1	3.63185e-140	1.62067	Lman1	2.45454e-27	0.332531	Pawr	7.10783e-124	1.01349	D1Ertd622e	1.14235e-91	1.41228	Zfp36l1	3.53662e-28	0.444424	Ric3	0.924337	2.35722	Ankrd66	1	1.40219	Trim27	7.99341e-12	0.542683	Zap70	1	2.34614	Nabp2	1.19825e-12	0.588089	Hexim1	0.0521008	1.12417
817	Ecscr	7.48362e-65	1.63222	Sypl	9.77753e-140	0.683873	Rab25	3.13473e-27	0.327291	Cebpz	7.44272e-124	0.926233	Pak1ip1	1.23998e-91	0.845037	H2afj	3.58865e-28	0.357021	Id4	0.927066	2.03169	Phf21b	1	0.949306	Vcp	8.47183e-12	0.331629	RP23-53O7.2	1	1.42317	Psme2	1.22518e-12	0.446115	Araf	0.0527338	1.08145
818	Pigx	9.29282e-65	0.798244	Klf15	1.27735e-139	4.19881	Tmem258	3.19963e-27	0.241572	Anln	8.46279e-124	1.24626	Wfdc2	1.4157e-91	0.426523	Sod2	3.71952e-28	0.487452	Mterf1a	0.927067	1.47117	Gm16287	1	1.24098	Dcbld1	8.54922e-12	1.34055	Ankrd66	1	2.31834	Zfp36l1	1.2315e-12	0.447184	Pcbp2	0.0529888	0.636171
819	Sh3glb1	1.28836e-64	0.440374	Kmt2d	1.5862e-138	1.50323	Cdcp1	3.65314e-27	0.529283	Capzb	1.30685e-123	0.674285	Immt	1.57224e-91	0.74089	Ypel3	3.91854e-28	0.436264	D730045B01Rik	0.930033	2.51723	Zfp239	1	1.28641	Aurkb	8.75711e-12	1.30357	Itgam-1	1	2.01179	Ahr	1.28603e-12	0.650645	Tmem237	0.0530853	2.68899
820	Mgat5	1.95105e-64	0.921833	Atf4	2.58601e-138	0.681862	H2afy	4.11498e-27	0.259489	Snhg9	1.36974e-123	2.15892	Eif3l	1.57549e-91	0.728522	Idh2	4.2597e-28	0.446449	Sipa1l3	0.930208	0.578709	Hectd2	1	1.09432	Samm50	9.82087e-12	0.588123	Kcnip3	1	1.31458	Ccnb1	1.32284e-12	1.09391	Slc35g2	0.0530853	2.51959
821	2810417H13Rik	3.77717e-64	1.09135	Zfp644	6.7447e-138	0.943434	Arhgef40	4.44801e-27	0.812679	Specc1	3.00546e-123	0.824568	Psmc1	2.0596e-91	0.846421	Pck2	4.52195e-28	0.918212	Trim12a	0.930937	1.15018	Slc2a9	1	1.77052	Copg1	1.02325e-11	0.62411	Tspan18	1	1.13718	Rpl31	1.33882e-12	0.354201	Herpud2	0.0533367	1.80223
822	Vta1	4.66159e-64	0.642624	Efnb1	1.91669e-137	1.1699	Rbms2	4.96041e-27	0.457185	Rrp7a	3.98814e-123	0.966763	Map2k4	2.67268e-91	1.05229	Stx19	5.26598e-28	0.809596	Gm13449	0.933271	4.20752	Asb5	1	1.70782	Selm	1.14148e-11	2.12702	Col6a3	1	1.40963	Vangl1	1.37088e-12	1.12412	Praf2	0.053384	1.9058
823	Cnbp	7.369e-64	0.376476	Sec14l2	2.52619e-137	2.63231	Nlgn2	5.17249e-27	1.44851	Hnrnpm	4.0237e-123	0.72039	Commd2	2.82064e-91	0.770327	Suv420h2	5.48783e-28	1.2687	Slc9a3r2	0.933385	0.285534	Cma2	1	2.53027	Mvb12b	1.23655e-11	0.825389	Cstad	1	0.179633	Nol12	1.39658e-12	0.684729	1700023F06Rik	0.0537687	5.73819
824	Dpm2	7.369e-64	0.781642	Micall1	4.25855e-137	1.97136	Nbr1	5.42018e-27	0.525516	Trappc4	4.76335e-123	0.724959	Mrpl3	2.92242e-91	1.04431	Aacs	5.70076e-28	0.859281	Tox	0.933954	1.13663	Gm44170	1	1.9387	Alad	1.47274e-11	0.502371	Gm13546	1	0.206081	Mrpl28	1.45226e-12	0.439836	Odf2	0.0541907	1.65915
825	Banf1	8.35289e-64	0.459206	Ncor1	1.23388e-136	0.605645	Oxa1l	7.04264e-27	0.62251	Lig1	5.75651e-123	1.21795	Camk2d	4.96361e-91	0.698946	Arl8b	6.87213e-28	0.534554	Hyal1	0.934203	1.17565	Gfra1	1	1.13124	Tpx2	1.52105e-11	1.10448	Kcna7	1	2.03489	Deb1	1.66329e-12	0.605828	Ccdc53	0.0541907	1.39309
826	Sap18	1.03598e-63	0.520163	Cdc14a	5.67565e-136	1.56166	Rnf19a	7.26667e-27	0.588184	Zrsr2	6.49358e-123	0.865206	Grwd1	5.12208e-91	1.78663	Cldn3	7.86761e-28	0.413889	Vwa5b2	0.934217	3.44323	Tmem255a	1	1.06523	Id1	1.53134e-11	0.481864	Gm29361	1	1.62244	Pih1d1	1.68282e-12	0.776845	Pdia6	0.0547473	0.757828
827	Rps24	1.32615e-63	0.261547	Tmem163	3.73748e-135	0.752307	Gdi1	9.03618e-27	0.500123	Rps19	1.02393e-122	0.222809	Nob1	5.73127e-91	1.43582	Ddx17	8.23986e-28	0.463416	AI480526	0.940745	1.18218	Jazf1	1	0.84747	Cnpy3	1.56756e-11	0.782172	Gm26760	1	1.71507	Llph	1.89083e-12	0.439906	Tbx1	0.0547473	2.84229
828	Haghl	2.18409e-63	1.05248	Clmn	4.63464e-135	1.22201	Fbxo32	1.26094e-26	1.33412	Mfge8	1.71604e-122	0.767931	Pcsk6	1.12518e-90	1.0001	Birc3	8.27255e-28	0.981341	Lypd1	0.941112	2.55358	Plcl1	1	1.33185	Gzme	1.58234e-11	0.999317	Dkk3	1	-0.694414	Gmppb	1.91234e-12	0.946455	Dusp11	0.0547473	0.912762
829	Ninj1	2.19283e-63	0.867097	Zbtb7a	5.08958e-135	0.778297	Actr3	1.28853e-26	0.251866	Gtf3c6	1.98559e-122	0.89156	Tipin	1.1399e-90	1.04016	Auh	1.0605e-27	0.727094	B230344G16Rik	0.94497	1.92593	1700001C02Rik	1	1.09773	Hnrnpa2b1	1.64372e-11	0.296146	Bdnf	1	1.7624	Srp72	1.98571e-12	0.437024	Tvp23b	0.0555641	1.02564
830	Rbbp4	2.77014e-63	0.526802	Fam129b	2.03619e-134	0.691658	Ik	1.3542e-26	0.429322	Bax	2.02827e-122	0.718314	Rbm28	1.98028e-90	1.06759	Mettl7a1	1.19445e-27	0.189596	Prdm1	0.9451	1.32628	Aim1	1	0.778642	Rp9	1.64949e-11	0.385525	Gm42641	1	1.912	Rps6ka3	1.99584e-12	0.520533	Arl13b	0.0559904	1.91557
831	mt-Atp6	2.95917e-63	0.299196	Cdc42bpg	5.9109e-134	1.40616	Grpel2	1.67373e-26	0.513563	Emp3	2.08299e-122	1.10458	Gltp	5.09681e-90	1.20028	Mvb12b	1.24797e-27	0.677561	Gm10392	0.945142	4.13208	Elovl4	1	1.26382	Ninj1	1.69056e-11	0.752589	Cdhr3	1	2.59616	Bet1	2.04551e-12	0.631963	Bace1	0.056246	2.04808
832	Dph3	3.41756e-63	0.550437	Rnpep	6.89831e-134	0.913417	Parp14	1.78161e-26	1.01246	Prss22	2.11981e-122	0.769655	Letm1	5.18634e-90	1.09734	Tmem9	1.28376e-27	0.579661	Sh3rf3	0.947014	2.35344	Gm26600	1	1.66132	Hopx	1.72547e-11	0.834359	BC049739	1	1.28893	Vcp	2.06571e-12	0.39708	1110001J03Rik	0.0563674	1.15233
833	Arf1	3.81904e-63	0.341738	Pfkfb2	7.17659e-134	2.13747	Akt3	1.79104e-26	1.36392	Tmem183a	2.30606e-122	0.784402	Nras	6.57085e-90	0.819032	Rps15a	1.54681e-27	0.276457	AY036118	0.947014	0.584456	Gm26723	1	1.39431	Lmnb1	1.88088e-11	0.72912	Hmcn1	1	2.52672	Polr3k	2.11842e-12	0.495711	Trp53bp2	0.0564505	1.22172
834	Ciapin1	6.21602e-63	0.687918	Mgat1	2.13356e-133	1.15798	Serpinb6b	1.86953e-26	0.542012	Rrp9	2.49774e-122	1.30207	Mpzl3	8.0615e-90	1.49019	Lgals8	1.58868e-27	0.859845	Gm14703	0.94789	2.67157	Gm5611	1	0.952371	Mpv17l2	1.90505e-11	0.699633	Gm26704	1	2.54377	Hspd1	2.17052e-12	0.472963	Cox7c	0.0565143	0.557444
835	Bzw2	2.00871e-62	0.666834	Lurap1l	2.6424e-133	0.705111	Bhlhe41	1.87365e-26	1.4721	Eri1	2.53383e-122	0.93787	Angptl4	1.16312e-89	2.13262	Npw	1.67437e-27	0.552743	Gpr153	0.94804	1.38701	Ldoc1l	1	1.62381	Gkn2	1.94358e-11	1.41049	Rbp2	1	2.8572	Bod1	2.35674e-12	0.503255	Nisch	0.0565588	0.769884
836	Ppp2ca	2.04797e-62	0.413636	Cir1	3.32406e-133	1.01861	F11r	2.40598e-26	0.521059	Mrps10	2.61034e-122	0.78114	Ubap2	1.42001e-89	0.894882	Sord	1.68988e-27	1.21837	Lat	0.950383	3.04686	Gm35507	1	1.07628	Sys1	1.95228e-11	0.389577	Gm26891	1	1.84696	Vta1	2.40598e-12	0.486876	Ywhaq	0.0566782	0.679257
837	Fdx1l	2.07408e-62	0.663416	Ppp2r5a	3.51789e-133	0.763947	Snap47	2.95142e-26	0.567333	Sh3bgrl3	2.84715e-122	0.695988	Crk	1.47386e-89	0.81563	Pglyrp1	1.92369e-27	0.641807	Mia2	0.951441	1.45843	2610206C17Rik	1	1.5204	Mrpl41	2.25377e-11	0.701889	Asxl3	1	2.44844	Coq7	2.43248e-12	0.576608	Adprh	0.0570676	1.72743
838	Ifitm2	2.29602e-62	0.819004	Bptf	5.29783e-133	0.718194	Polr2g	3.67073e-26	0.321142	Phb2	6.7738e-122	0.691668	Dohh	1.79888e-89	0.930225	Slc39a11	1.9344e-27	1.3328	Hepacam	0.952719	1.53789	Aqp1	1	1.79873	Stip1	2.3945e-11	0.498685	Gm17134	1	2.74906	Fibp	2.49281e-12	0.625079	Fstl1	0.0572802	5.8604
839	Mrps36	2.62475e-62	0.478785	Erbb3	6.19704e-133	0.907228	Zyx	3.99463e-26	0.479666	Tmem234	1.37935e-121	0.645963	Psmc6	1.84256e-89	0.715476	Zbtb4	2.09003e-27	0.645482	Apc2	0.956295	2.94897	Lypd6	1	2.58888	Ppil1	2.50222e-11	0.6756	Hey2	1	1.96133	Fuca2	2.60277e-12	0.654505	Huwe1	0.0575586	0.808473
840	Gcnt3	3.12549e-62	0.873433	Sh3rf1	1.47762e-132	1.06075	1810032O08Rik	5.35164e-26	1.00295	Zfp593	2.06402e-121	0.987581	Mrpl32	1.95202e-89	0.717595	Arl2	2.10637e-27	0.496423	Kalrn	0.956295	0.911548	Gm27042	1	1.90727	Ly6d	2.65143e-11	0.767908	Fgr	1	1.55758	Exosc8	2.75587e-12	0.608904	Snx14	0.057613	1.58588
841	Apoa1bp	4.09455e-62	0.473688	Trp53bp2	2.16734e-132	1.2507	Myo1b	5.49968e-26	0.531065	Tpx2	2.25984e-121	1.38045	Chchd4	2.07127e-89	1.0413	Ncoa1	2.23366e-27	0.806571	Gm15234	0.95688	2.25868	Gm42649	1	2.22309	Atf4	2.70926e-11	0.352077	Gm568	1	0.508397	Ndufaf2	2.92e-12	0.738356	Slc25a5	0.0576951	0.663268
842	Mdh1	4.12686e-62	0.440592	Plcg1	4.60171e-132	1.32957	Eif2ak2	6.00133e-26	0.610654	Itgb1	2.30733e-121	0.626928	Smc3	2.40023e-89	0.819542	Gns	2.23394e-27	0.615939	Nudt13	0.957228	1.17123	Dnah3	1	1.18929	Psmc6	2.81718e-11	0.386702	Il27ra	1	0.784149	0610040J01Rik	3.00189e-12	0.785137	Epm2aip1	0.057941	1.55509
843	Gemin7	6.64482e-62	0.750245	Nipal1	7.82583e-132	1.08619	Sirt2	6.83094e-26	0.579249	2310009B15Rik	2.31581e-121	0.881565	Psmd8	2.43297e-89	0.666937	Sdf4	3.44457e-27	0.430963	Gm43598	0.957294	1.34042	Spag17	1	0.111164	Dnajc1	2.83126e-11	0.576435	Mrap	1	0.520525	Nudt21	3.04962e-12	0.490304	Pura	0.0585046	0.762579
844	Rps27l	9.55233e-62	0.414822	2510009E07Rik	1.24596e-131	2.39791	Ly6c1	6.91167e-26	0.424043	Ube2v2	6.56505e-121	0.807977	Mcm4	3.60118e-89	1.36874	Bspry	4.23121e-27	0.523689	Usp11	0.958259	1.61575	Sacs	1	1.29061	Slc50a1	2.94325e-11	0.555272	Gpr27	1	0.810526	Rraga	3.25501e-12	0.461774	Il10rb	0.0589262	1.20791
845	Chmp2b	1.58492e-61	0.482841	Ddrgk1	1.31619e-131	0.735032	Rpl41	7.93929e-26	0.210261	Tex30	6.96224e-121	1.00083	Pkm	3.84524e-89	0.924848	Phyh	4.90899e-27	0.99028	Zmat1	0.963379	1.34385	Tigit	1	1.49495	Arpc1b	2.95916e-11	0.377411	Mmp2	1	-1.19878	Snrnp40	3.38558e-12	0.513993	Mpc1	0.0589262	0.829922
846	Rpl22l1	1.59529e-61	0.344285	Mut	4.7513e-131	1.2788	Ctnnd1	1.02833e-25	0.377432	Kras	2.48654e-120	0.691409	Smarcc1	5.81908e-89	0.832207	Mpp7	5.199e-27	0.825087	Pdzk1ip1	0.965377	0.525631	Slc16a5	1	1.80001	Ptgr1	3.03256e-11	0.587652	Gm10522	1	0.079068	Cct8	3.42176e-12	0.444378	Taf1	0.0591374	1.26873
847	Mrps17	1.98675e-61	0.589084	Retsat	5.3176e-131	2.35707	Las1l	1.03624e-25	0.491144	Fgfbp1	3.67113e-120	0.745104	Gnai2	3.35913e-88	0.59641	Epha7	5.297e-27	0.928959	Hnmt	0.966679	0.815793	Rhoj	1	1.25507	Gorasp2	3.22232e-11	0.522859	Snx20	1	1.43118	Sltm	3.6689e-12	0.471267	Casd1	0.0593832	1.86555
848	Mcpt2	3.14111e-61	2.21982	Cracr2b	5.60353e-131	1.12375	Tcn2	1.33381e-25	0.4589	Ncbp2	4.38715e-120	0.828324	Oxsr1	4.68183e-88	1.24728	Ebpl	5.70033e-27	0.918229	Podn	0.973728	2.90406	Lef1	1	2.8275	Fermt2	4.04879e-11	0.531771	Krt17	1	0.485698	Ndufa10	3.92247e-12	0.448113	Nkiras1	0.0594158	1.77541
849	Borcs8	3.74605e-61	0.688251	Col4a4	9.37244e-131	1.88887	Pdlim5	1.43309e-25	0.521663	Chchd2	5.49963e-120	0.438016	E2f8	6.27329e-88	2.48956	Hnf1b	5.70107e-27	1.11344	Col16a1	0.975826	1.8389	Gm13481	1	1.90413	Ndufs2	4.1443e-11	0.338096	Ces1f	1	1.62045	Dnajb6	4.2354e-12	0.40445	Lrp6	0.0595352	1.19839
850	Cenpa	4.19283e-61	1.01463	Topors	1.61925e-130	0.956876	Scn1b	1.54653e-25	1.49785	2310036O22Rik	6.34933e-120	0.652564	Ctps	8.6243e-88	0.944003	1110059E24Rik	7.33235e-27	0.694483	C330011M18Rik	0.977733	2.1811	Col1a1	1	0.687617	Spred1	4.19589e-11	0.505389	Gm16049	1	1.61359	Sae1	4.48174e-12	0.483648	Oxct1	0.0597254	0.908586
851	Luzp1	5.8583e-61	0.645903	Dgkg	3.78483e-130	4.0657	Sumo1	1.62596e-25	0.277669	Peak1	9.33053e-120	1.03214	Sf1	9.80184e-88	0.816811	Tcta	8.93326e-27	1.38241	Zfp945	0.977854	1.2647	Gm17146	1	1.00138	Ube2n	5.32609e-11	0.355864	8030442B05Rik	1	1.09767	Ciapin1	4.55366e-12	0.529834	5330417C22Rik	0.059857	2.3223
852	Aamp	8.82382e-61	0.443137	Rnf114	5.2988e-130	0.945316	Zc2hc1a	1.64544e-25	0.546459	Tjp1	9.87823e-120	0.785403	Mrpl42	1.06049e-87	0.755324	Atp5o	1.08042e-26	0.36844	B230303O12Rik	0.979141	2.26002	Gm13816	1	1.28875	Cd320	5.45269e-11	0.78664	1700012B09Rik	1	0.775534	Slc9a3r1	4.72569e-12	0.451012	Acap2	0.059989	1.38824
853	Srm	9.29251e-61	0.790634	Prdm16	5.31104e-130	1.60405	Ltf	1.77542e-25	1.69904	Arl6ip4	1.25109e-119	0.75151	Hccs	1.0709e-87	1.51148	Igtp	1.16795e-26	2.68723	Fndc7	0.979141	2.80168	Gm12927	1	2.30101	Aes	5.5648e-11	0.278811	Acap1	1	0.641818	Tgfbr1	5.05707e-12	0.751844	mt-Co3	0.0600541	0.326779
854	Brix1	9.36036e-61	0.718496	Mif4gd	8.98171e-130	0.903663	Acyp1	1.79094e-25	0.507493	Traf4	1.27802e-119	0.765875	Snrpb2	1.1852e-87	0.941102	Mrpl33	1.25215e-26	0.399151	Ankhd1	0.980682	0.640758	Cd70	1	20.3051	Nol7	5.56902e-11	0.367548	Nppc	1	1.44661	Lyar	5.21467e-12	0.540174	Srsf11	0.0604441	0.7029
855	Gipc2	1.43354e-60	0.590795	Lonp2	1.03252e-129	1.19814	Zcchc7	2.09741e-25	0.431046	Yaf2	1.84024e-119	0.859691	Stk17b	1.60075e-87	1.09122	Tmem41b	1.26416e-26	0.593409	Arhgap24	0.980892	1.85042	Kcnc4	1	18.9159	Snrnp25	7.00222e-11	0.928367	Gm17399	1	1.02124	Alg5	5.23641e-12	0.617798	Trmt1l	0.0604962	1.69507
856	Idh3a	1.61693e-60	0.600033	Suv420h1	1.35613e-129	1.11246	Utp3	2.42808e-25	0.358833	Vapb	2.52596e-119	0.777732	Lsm7	1.79569e-87	1.39413	Eef2kmt	1.31129e-26	0.770864	Gm15261	0.981249	2.30471	4930519G04Rik	1	20.092	Cldn18	7.78663e-11	0.492466	Rab37	1	-1.17152	Mrpl52	5.33278e-12	0.348757	Clk3	0.0614809	1.06534
857	Lage3	2.47692e-60	0.62951	Kctd10	1.57821e-129	0.807346	Lemd2	2.50661e-25	0.638857	Tdg	3.14934e-119	0.890255	Eif3i	1.95292e-87	0.612717	Pip5k1b	1.55345e-26	0.566334	Rph3al	0.981624	1.00564	1700061E18Rik	1	18.963	Gmps	7.88522e-11	0.605772	Ccdc180	1	1.23577	Cldn7	5.38696e-12	0.393856	Copb2	0.0614937	0.780455
858	Vill	3.7357e-60	1.08572	Baiap2l1	2.25514e-129	0.771821	Onecut3	2.56154e-25	0.950191	Hnrnpa3	5.14439e-119	0.626304	Pole4	2.35585e-87	0.879078	Hipk3	1.74729e-26	0.756844	Zfp112	0.985481	1.83576	Saxo1	1	19.9466	Bub3	7.97855e-11	0.540998	Gm21750	1	1.90219	2700060E02Rik	5.43398e-12	0.391637	Cfl2	0.0614937	0.913513
859	Mcm7	4.39433e-60	0.743128	Fam195b	4.36643e-129	0.832229	Ago2	2.93314e-25	0.427353	Ndufa5	5.18806e-119	0.718385	Tmem33	2.75257e-87	0.815119	Grhpr	2.05254e-26	0.540814	Gng3	0.985877	1.85037	Wbp2nl	1	18.9451	Timm10	8.66436e-11	0.78593	Gm13091	1	2.4106	Nr2f2	5.52659e-12	0.743424	Sdhaf4	0.0614937	1.03273
860	Dap3	5.58396e-60	0.602437	Tcf7l1	6.71953e-129	1.19186	Snap23	3.28897e-25	0.474497	Fubp1	5.56019e-119	0.747535	Got2	3.32973e-87	0.836523	Gpd1	2.18904e-26	1.14152	Hist1h3f	0.987135	3.57299	Cyp24a1	1	19.9466	Hsd17b10	9.58606e-11	0.363111	Gm16008	1	2.06938	Mcm5	5.81368e-12	0.878877	Zfp945	0.0615665	2.95225
861	2200002D01Rik	6.83027e-60	0.575922	Nol3	7.38878e-129	2.86636	Ifitm2	3.34216e-25	0.620074	Tcerg1	7.26941e-119	0.860624	Tmem40	4.52527e-87	1.64978	Cox6b2	2.28813e-26	1.56552	Gm15319	0.987473	2.76713	Ntng2	1	20.1713	Fam83a	9.6113e-11	3.13796	1700001C02Rik	1	1.7339	Hsbp1	5.83655e-12	0.377477	Unc50	0.061735	1.12179
862	Wdr18	8.07547e-60	0.772673	Insr	9.93149e-129	1.54356	Sbno1	3.70026e-25	0.347152	Chmp3	7.79887e-119	0.753547	Ctdspl	5.57471e-87	0.825659	Aco2	2.34809e-26	0.427493	AA386476	0.99151	1.82089	Lect2	1	20.0319	Slco4c1	9.86115e-11	0.624079	Gm5900	1	0.120544	Mgat2	5.85439e-12	0.592782	Tiparp	0.061868	1.11629
863	Suclg1	1.22763e-59	0.421439	Gal3st1	1.17303e-128	1.78768	Syap1	4.71147e-25	0.613481	Epha4	8.82567e-119	1.02156	Ryk	6.07446e-87	0.75911	Pigs	2.43405e-26	0.704597	Gm12576	0.99179	1.93526	Gm3716	1	1.26142	Rpl14	1.02921e-10	0.266919	Entpd8	1	-0.0471476	Hmmr	5.8643e-12	1.10621	Vasn	0.0625279	1.45822
864	Arl2	1.3729e-59	0.632777	Tcn2	1.3164e-128	1.00318	Klf7	4.89142e-25	0.546567	Ehd2	1.6427e-118	0.914627	S100a13	6.32312e-87	0.694602	Tmbim4	2.58653e-26	0.495839	Trpv6	0.99341	1.4748	Gm26582	1	0.800285	Mesdc2	1.03186e-10	0.740393	Gm16853	1	0.19992	Asf1b	5.94301e-12	1.04106	Tmem184a	0.0627003	1.89716
865	Arpc4	1.40551e-59	0.594006	Frmd6	1.49666e-128	1.18852	Rtn3	5.0083e-25	0.275328	Cars	1.9938e-118	0.987497	Atp5g3	6.79e-87	0.590542	Trafd1	2.62612e-26	1.23178	RP23-36D15.9	0.994147	3.80134	Ido2	1	0.930505	Bag2	1.14998e-10	0.665401	Glt8d2	1	1.6606	Clta	6.43649e-12	0.351515	Snrpn	0.0629688	2.90587
866	Prkcsh	2.40683e-59	0.5674	As3mt	2.15707e-127	2.85609	Nfe2l1	5.56913e-25	0.355224	Rpl24	2.30759e-118	0.450411	Ccdc71l	1.0887e-86	1.51291	Orm1	3.40643e-26	3.33203	P2rx6	0.996202	2.87971	A230009B12Rik	1	3.14663	Elof1	1.20568e-10	0.392252	Aire	1	1.10028	Larp1b	6.45201e-12	0.509601	Ogt	0.0633163	0.968203
867	Ly6d	2.56806e-59	1.02992	Fam184a	3.87405e-127	2.78064	Arnt	5.60632e-25	0.654632	Ccar1	2.34735e-118	0.803756	Impad1	1.1854e-86	0.849702	Prss8	3.45572e-26	0.544346	D230017M19Rik	1	1.7317	Icam2	1	2.25523	Atp11a	1.21544e-10	0.388847	Kif27	1	2.10054	Fam32a	6.58187e-12	0.43633	mt-Nd4	0.0635583	0.446326
868	Tpr	3.46049e-59	0.423881	Klf13	7.92082e-127	0.789302	Lgals9	6.05635e-25	0.550806	Pdlim5	2.38504e-118	0.860076	Peak1	1.43652e-86	1.22654	Pon2	3.47876e-26	0.424649	Myom3	1	1.86009	Tmsb15b2	1	1.88292	N6amt2	1.22626e-10	0.797638	Itgb8	1	1.15491	Rrp1	6.78263e-12	0.424473	H2-D1	0.064253	0.714163
869	Naa20	4.18469e-59	0.567597	Bend7	1.01034e-126	0.844238	Adgrg6	6.33815e-25	0.723463	Psma1	2.98575e-118	0.701171	Suclg2	1.82223e-86	0.996674	Bag1	3.66427e-26	0.359707	Gm17029	1	2.92146	Gm13656	1	5.24835	Sec61a1	1.30853e-10	0.475464	Tescl	1	0.515084	Srpr	7.4917e-12	0.465272	Kctd13	0.0647111	2.0558
870	Ercc1	4.33001e-59	0.952072	H2-T23	1.39852e-126	1.21825	Hspb11	6.51944e-25	0.464933	Psmc1	3.07483e-118	0.787957	Cbr3	2.28894e-86	1.33381	Hebp1	3.77841e-26	1.36696	Armc5	1	1.03565	Ankrd33	1	5.59139	Med28	1.32743e-10	0.40944	Prex2	1	1.39606	Slc25a37	7.95079e-12	0.533184	Cbx5	0.0649625	0.909492
871	Vdac1	4.45686e-59	0.434298	Pja2	1.66396e-126	1.02536	Scara3	6.54631e-25	1.26936	Polr3k	4.01741e-118	0.779568	Ostc	3.09571e-86	0.684855	Sema4a	3.79962e-26	1.08606	H2-DMb2	1	2.01053	Acr	1	5.6556	Ifi27	1.61756e-10	0.592464	Gp2	1	0.819339	Purb	8.03555e-12	0.392841	Zfp644	0.0653923	1.22011
872	Gtpbp4	4.7773e-59	0.578099	Bmi1	2.41629e-126	1.54327	Tspan8	6.57125e-25	0.371199	Cul1	5.3813e-118	0.735797	Ago2	3.33254e-86	0.825281	Echdc2	3.95734e-26	0.829151	Corin	1	3.22901	Gm17130	1	6.56037	2310036O22Rik	1.78925e-10	0.304986	Gzmn	1	2.41931	Ctsz	8.31025e-12	0.418658	Btbd2	0.0653923	1.35213
873	Psmd7	5.88269e-59	0.446984	Epb41l5	3.12414e-126	0.851064	Ltbp3	6.77866e-25	0.432632	Ndufb7	6.15649e-118	0.630796	Ywhae	3.88351e-86	0.547429	Pbld2	4.04659e-26	2.1527	Slc4a3	1	1.37901	Ctcflos	1	5.35641	Rpp21	1.79559e-10	0.449146	Gimap8	1	1.85388	1810058I24Rik	8.76915e-12	0.417924	Tsr2	0.0656151	2.43453
874	Uchl5	1.24522e-58	0.777736	Mlycd	3.28425e-126	1.34913	4931406P16Rik	7.39518e-25	0.583767	Cenpf	6.64048e-118	1.34268	Mtpn	5.2377e-86	0.648594	Yipf6	4.13733e-26	0.622527	A330017A19Rik	1	1.32852	Clec10a	1	5.80226	Cdkn2d	1.81762e-10	1.02226	Gm2237	1	3.11317	Hirip3	8.86518e-12	0.972378	Trip12	0.0656151	0.833362
875	Bag1	1.4175e-58	0.372154	Gstz1	4.75935e-126	1.42711	H2-K1	8.18162e-25	0.253106	Dpep2	7.4527e-118	1.30617	Nptx1	1.79353e-85	1.98282	Mfsd2a	4.59835e-26	0.896	Cecr6	1	2.19627	Gm44210	1	6.45714	Vps29	2.02286e-10	0.389951	Dnaic2	1	2.38236	Btf3	8.92621e-12	0.355604	Zeb1	0.0656151	4.56025
876	Qsox1	1.5334e-58	0.530484	Pdgfa	6.17125e-126	0.856021	Pld3	8.23029e-25	0.623608	Mcm4	1.12172e-117	1.1528	Ism1	2.19889e-85	2.31596	Stard3	4.78009e-26	0.606138	Ttll13	1	2.49739	RP23-198F11.3	1	4.79784	Nucks1	2.05996e-10	0.373542	Gm27017	1	1.84821	Cmtm8	8.95997e-12	0.451231	Ndufb2	0.0658325	0.734955
877	Rexo2	1.81419e-58	0.46827	Rps27rt	7.25416e-126	0.800095	Car12	8.56882e-25	2.82825	Myo1c	1.35193e-117	0.783491	Ppp2cb	2.85928e-85	0.657793	Cp	6.0737e-26	1.73978	Rep15	1	1.46562	Ces1h	1	5.08011	Sf3b6	2.11973e-10	0.341958	Chst8	1	2.75232	Arfgap3	9.02303e-12	1.00636	Copg2	0.0658693	1.45897
878	Yrdc	2.29107e-58	0.566133	Fam160b1	1.22043e-125	1.22693	Bcl10	9.33933e-25	0.413181	Pmepa1	1.39002e-117	0.830268	Morc4	4.98282e-85	0.931206	Il17re	6.35608e-26	0.98083	Mapkbp1	1	1.00083	Lsamp	1	4.80574	Prkcsh	2.25144e-10	0.474977	Gm42669	1	2.76239	Chid1	9.03433e-12	0.877727	Arpc5l	0.0664802	0.77895
879	Serbp1	2.71105e-58	0.411067	Siah1a	1.26771e-125	1.41935	Pkn2	1.03884e-24	0.328092	Usmg5	2.54272e-117	0.643845	Rheb	5.57463e-85	0.647342	Usp47	6.72898e-26	0.49088	5330439K02Rik	1	2.06242	9230112D13Rik	1	5.46685	Ccdc107	2.51618e-10	0.594954	Hist1h4b	1	3.14887	Sf3b2	9.11695e-12	0.404549	Krcc1	0.0665174	0.835467
880	Fam92a	2.74477e-58	0.745746	Renbp	1.44554e-125	1.33776	Atp6v0b	1.1901e-24	0.263541	Xrn2	2.83801e-117	0.711206	Polr2l	6.0244e-85	1.23931	Ddx3y	7.19671e-26	0.639643	Pcdhgc5	1	1.5951	Rbmxl2	1	5.52647	Fuca1	2.54804e-10	0.434039	Pde6g	1	1.73502	Rps23	9.27498e-12	0.243142	Top1	0.0667657	0.699591
881	Exosc5	3.1089e-58	0.881422	Sel1l	1.5407e-125	0.709451	Prrx2	1.33588e-24	1.22942	Tbcb	4.35459e-117	0.721391	Cep55	6.10861e-85	1.88959	Bach1	8.55083e-26	0.675298	Fign	1	1.29915	Fam43b	1	6.84745	Eif3k	2.55474e-10	0.237967	Mef2c	1	1.4281	Xrcc5	9.27498e-12	0.826847	Ubxn6	0.0668502	1.04926
882	Coq10b	4.99286e-58	0.702588	Tnrc6a	1.77255e-125	0.745692	Ezh1	1.4974e-24	0.989645	Tmem147	4.45479e-117	0.731258	Arpc1a	8.11771e-85	0.586255	Plekhb1	8.92006e-26	0.803956	Ptpru	1	1.33584	Mov10l1	1	5.11262	Arl1	2.99269e-10	0.335877	Stmnd1	1	1.52383	Acat1	9.47685e-12	0.635889	Psmd9	0.0668502	1.16378
883	Hsp90aa1	5.07783e-58	0.4403	Fam222a	2.01676e-125	4.03189	Ethe1	1.49967e-24	0.49946	Bms1	6.04139e-117	1.01876	Hectd1	1.11317e-84	0.717698	Mafb	1.03681e-25	1.33062	Tnfrsf25	1	2.59786	1700123I01Rik	1	5.85305	Nono	3.1068e-10	0.354082	Tert	1	1.23305	Plcb1	9.57375e-12	3.28706	Smim7	0.0681292	0.731731
884	Psip1	9.3344e-58	0.581062	Kalrn	2.91762e-125	2.12723	Lmo7	1.67041e-24	0.407463	Kdm1a	6.57917e-117	0.791649	Purb	1.42805e-84	0.613662	Esrra	1.12049e-25	0.835474	Tubgcp3	1	0.936225	Gm9780	1	4.76565	Acat1	3.31205e-10	0.669344	1810019N24Rik	1	0.640879	Naa50	1.02215e-11	0.441525	Fam117a	0.0682097	1.58468
885	Mrpl41	1.02438e-57	0.742445	Lgmn	3.88018e-125	0.870066	Dazap2	1.67635e-24	0.314821	Topbp1	1.31686e-116	0.944176	Upp1	1.43838e-84	2.02732	Nfil3	1.19105e-25	0.866763	Gm4419	1	2.03634	Gm5105	1	6.36705	Adssl1	3.45371e-10	0.431744	Lrrc25	1	1.07198	Cdca8	1.17775e-11	0.768192	Aebp2	0.0687491	1.20201
886	Chmp2a	1.27637e-57	0.411153	Mbd6	3.92758e-125	1.44453	Rheb	1.68381e-24	0.285561	Hdlbp	1.37906e-116	0.620609	Arl6ip5	1.45934e-84	0.860679	Med8	1.19339e-25	0.460741	Hpgds	1	2.1449	Fam219aos	1	5.66657	Sgta	3.59266e-10	0.485671	Krt5	1	0.751901	Tk1	1.1797e-11	0.735512	Vti1b	0.068914	1.03709
887	Actr10	1.42073e-57	0.606765	Prpf18	5.69442e-125	1.03859	Csnk1e	1.89447e-24	0.346936	Ruvbl2	1.39139e-116	0.979465	Vdac2	1.63403e-84	0.663616	Mtss1	1.19983e-25	0.776851	Smoc2	1	0.965468	Slain1os	1	6.77481	Mettl9	3.63677e-10	0.473433	RP23-430B14.2	1	0.442071	Mpzl2	1.21134e-11	0.556829	Dtna	0.068914	3.41811
888	Ywhab	1.57182e-57	0.420629	Slc25a16	1.02728e-124	1.73899	Fermt1	1.89447e-24	0.74502	Cwc15	1.55475e-116	0.695272	Hist1h2ap	1.64458e-84	3.31883	Mpv17l2	1.32721e-25	0.626759	Mrc2	1	1.12696	Gbx2	1	6.5295	Ppic	3.70807e-10	0.299763	Caly	1	-0.258187	Ccdc167	1.23032e-11	0.95836	Trim35	0.0696634	1.62128
889	Birc5	2.05367e-57	0.911524	Mitf	1.33738e-124	3.85473	Tmem176b	2.10624e-24	0.264503	Arpc5	1.77362e-116	0.65911	Rala	1.66962e-84	0.628125	Agtrap	1.664e-25	0.83462	Rdh5	1	1.6558	Gm26649	1	1.2821	Anapc5	3.72762e-10	0.447469	Mcoln3	1	-0.638925	Pid1	1.27838e-11	2.90607	Jun	0.069779	0.956664
890	Xpnpep1	4.42445e-57	0.751754	Wwp1	1.86332e-124	0.938515	9930111J21Rik2	2.16349e-24	0.765603	Psmd1	2.0578e-116	0.738311	Pttg1ip	2.13594e-84	0.734953	Shroom4	1.75388e-25	1.61934	Pou6f1	1	1.37065	Gm6559	1	2.9402	Atp5l	3.81297e-10	0.263792	Pde2a	1	0.980456	Ube2q2	1.36319e-11	0.503834	Insig2	0.0698381	1.03653
891	Lamtor5	4.90739e-57	0.465257	Hipk1	1.94395e-124	0.812432	Rpl4	2.28327e-24	0.210889	Thoc3	2.15814e-116	0.873169	Ube2l3	2.22508e-84	0.670071	Slc35f6	1.80441e-25	1.11154	Arhgap4	1	2.26819	2010109I03Rik	1	0.693481	Uba2	4.01017e-10	0.483618	S100z	1	0.701505	Ywhaq	1.36676e-11	0.396546	Eef1a1	0.0698507	0.266134
892	Ppil1	5.05041e-57	0.759478	Txlna	4.77014e-124	1.10441	Adh5	2.71524e-24	0.355947	Tpm4	2.3461e-116	0.635134	Eef2	2.26429e-84	0.353084	Ptprg	2.59822e-25	0.896226	Msrb2	1	0.954993	Tex38	1	0.415297	Cops4	4.13852e-10	0.594926	Gad2	1	0.0302316	Dpcd	1.37854e-11	0.615514	Hagh	0.0699533	0.946281
893	Igfbp3	5.99017e-57	0.808603	Larp1	6.04376e-124	0.784413	Pik3ip1	2.76291e-24	1.14867	Cda	2.68635e-116	0.803452	Gcsh	2.87255e-84	0.972909	Zfp277	2.64352e-25	0.787449	Pdk4	1	1.54445	Vwf	1	0.839471	Arl2	4.48668e-10	0.53097	A730015C16Rik	1	1.43195	Pkig	1.457e-11	0.589986	Fam46a	0.0702367	1.77586
894	Uqcrc1	8.16255e-57	0.489329	Mbnl1	7.95325e-124	0.63314	Trim12c	3.28577e-24	0.914766	2810417H13Rik	4.11976e-116	1.0866	Atp2b1	3.53549e-84	0.663738	Nmt1	3.76889e-25	0.485445	Abca1	1	1.12111	Osr1	1	0.52875	Snx4	4.62372e-10	0.487618	I830134H01Rik	1	2.33559	Bud31	1.4808e-11	0.444132	Nrbp1	0.070806	1.10498
895	Txn2	1.05709e-56	0.472334	Fgd4	9.34541e-124	1.76719	Ampd3	3.28577e-24	1.45465	Id1	6.94118e-116	0.842114	Fkbp1a	4.16862e-84	0.643437	Sort1	4.82648e-25	0.595134	Enkur	1	1.68006	Gm17430	1	1.61743	Ppih	5.31908e-10	0.675313	Tnfrsf19	1	2.33443	Dpm2	1.56094e-11	0.532556	Casc3	0.0710171	1.59759
896	Pdlim5	1.50303e-56	0.780631	Tbc1d30	1.47303e-123	2.413	Brk1	3.37957e-24	0.271073	Amd1	8.19128e-116	0.770534	Spire1	5.22284e-84	2.24388	Gjb2	4.83174e-25	1.42554	Ryr2	1	1.91206	Gm16863	1	1.7295	Mcm5	5.41204e-10	1.0255	4930597A21Rik	1	2.51136	1110065P20Rik	1.68811e-11	0.524166	Vimp	0.0710171	0.701277
897	R3hdm4	1.54491e-56	0.440875	Tc2n	2.57726e-123	0.826698	Pigx	4.06201e-24	0.422202	Gnl2	8.81435e-116	0.999115	Cct5	1.04519e-83	0.651885	Gse1	5.78908e-25	0.594499	Mycbpap	1	1.57135	Gm26912	1	1.56416	Unc119	5.57164e-10	0.589369	Nr6a1os	1	1.74471	Naa10	1.6994e-11	0.531283	Klhl12	0.0713927	1.88189
898	Tmem208	1.6542e-56	0.462211	Gstm1	8.3539e-123	0.876383	Gstp1	4.15924e-24	0.892421	Sri	9.70277e-116	0.686399	Calm3	1.04914e-83	0.63599	Fcgrt	6.83139e-25	1.78191	BC051142	1	3.05595	Ppp2r2c	1	1.31018	Rplp0	5.6913e-10	0.330349	2810407A14Rik	1	1.78908	Arl6ip4	1.82584e-11	0.459622	Col6a2	0.0716917	4.45192
899	Isyna1	2.4294e-56	0.641284	Myo9a	1.17184e-122	1.42505	Ncmap	4.19261e-24	1.01374	Uba2	1.13954e-115	0.771877	Rfc5	1.05632e-83	1.21125	Zfp950	7.00938e-25	0.86644	Tcfl5	1	1.71515	Itgb8	1	1.34344	Ly6k	5.71172e-10	1.16492	Caps2	1	1.71109	Mpc2	1.88811e-11	0.399509	Arl1	0.0722759	0.63236
900	Snrnp40	2.71702e-56	0.653753	Cobll1	1.75161e-122	1.53481	Ifit3	4.65428e-24	1.88064	Fam92a	1.35415e-115	0.842067	Taf1d	1.10156e-83	0.798367	Hspa2	8.00483e-25	0.980325	Fnip2	1	0.928735	Odf1	1	4.08288	Carkd	5.75962e-10	0.417474	Tm4sf5	1	1.16474	Lsm12	2.01508e-11	0.428885	Sfxn1	0.0726437	0.759725
901	Cyth2	2.80129e-56	0.610331	Tspyl4	2.7235e-122	3.16717	Mfsd4	5.93808e-24	1.91713	Mapk6	1.50701e-115	0.787995	Afg3l2	1.13544e-83	1.1706	Smpd1	9.52933e-25	0.746849	Hes2	1	1.68341	Gm5129	1	5.16528	Ptpn2	5.77712e-10	0.822339	Gm38304	1	1.1788	Vdac2	2.02831e-11	0.430442	Lgals8	0.0728194	1.36515
902	Asap1	4.66672e-56	1.2292	H2-Ke6	3.70776e-122	1.09615	Gsta4	5.95699e-24	0.392849	Nans	1.57742e-115	0.776245	Trim16	1.36009e-83	1.42559	Slc1a5	1.15738e-24	0.482392	Mmrn2	1	3.05469	RP24-112I14.3	1	4.57324	Ncln	5.9842e-10	0.72694	Cyp26a1	1	0.0412507	1810022K09Rik	2.1211e-11	0.441134	Rufy3	0.0730749	2.1831
903	Ppp1r2	5.9391e-56	0.477893	Trp53	4.17968e-122	1.448	Utrn	6.03731e-24	0.434543	Bod1l	2.05565e-115	0.756992	Tmed7	3.0961e-83	0.732627	Tusc3	1.16942e-24	0.406101	Slc24a1	1	3.25967	1110036E04Rik	1	3.88798	Psmb8	6.02135e-10	0.790878	Pi16	1	1.7596	Eif5a	2.18198e-11	0.448333	Erp44	0.0736487	0.812759
904	Dera	6.83585e-56	0.788773	Hbp1	6.63192e-122	0.816264	Wipf2	6.59034e-24	0.515418	Stk39	2.16276e-115	0.805061	Btc	3.11029e-83	1.9095	Coq10a	1.18033e-24	1.0477	Gem	1	0.362499	Slc28a1	1	5.36435	Eif4ebp1	7.2357e-10	0.433338	St8sia4	1	2.37708	Hnrnpa0	2.58082e-11	0.394006	Hspa13	0.0737077	1.16506
905	Eif3l	9.65676e-56	0.459049	Rac3	1.00992e-121	1.21805	Sqstm1	6.89347e-24	0.404917	Ube2e1	3.07925e-115	0.714073	Rpl7l1	3.20726e-83	0.770335	Arhgef7	1.36615e-24	0.771974	1110035H17Rik	1	1.26501	C530050E15Rik	1	4.66744	Mogs	7.4301e-10	1.03757	Gm12207	1	1.70208	Cox20	2.60268e-11	0.594391	Sh3glb2	0.0737249	1.26596
906	Ccnb2	9.90283e-56	1.20367	Hk2	1.21e-121	0.810142	Trim27	7.11104e-24	0.395125	Tacc3	3.29363e-115	1.18949	Cstb	3.67948e-83	0.670025	Dbnl	1.59396e-24	0.534297	Iyd	1	1.7016	Gm21987	1	3.99144	Bsg	9.1319e-10	0.126835	Fank1	1	1.71792	Smim6	2.61491e-11	0.491982	Fry	0.0738016	2.36126
907	Pigp	1.45337e-55	0.678245	Yipf6	1.91874e-121	0.967586	Adamtsl4	7.91013e-24	1.32159	1110004F10Rik	4.21327e-115	0.697016	Myadm	6.02391e-83	0.911739	Ppdpf	1.69908e-24	0.381018	Aldh2	1	0.015656	Gm26688	1	3.92601	Eef1g	9.20466e-10	0.277732	Cped1	1	1.3908	Rps20	2.74366e-11	0.262694	Ckap4	0.074282	0.789877
908	Adh5	1.67927e-55	0.526475	Fuca2	3.1777e-121	1.02513	Unc50	7.91936e-24	0.414986	Gins2	4.43942e-115	1.30592	Esco2	6.84378e-83	1.35825	Cox17	1.76296e-24	0.430873	Exoc3l	1	2.09469	Gm17041	1	4.59897	Hax1	9.38143e-10	0.582859	Hey1	1	1.52554	Kdelr1	2.82595e-11	0.387575	Vkorc1	0.0752582	1.26866
909	Parl	1.76797e-55	0.644952	Cnppd1	3.69306e-121	1.21854	Ppme1	7.97568e-24	0.534095	Grhpr	1.02709e-114	0.809629	Cenpw	6.9454e-83	1.10274	Gsk3b	1.85322e-24	0.384118	Cdh24	1	2.91349	Gm29096	1	4.73666	Insig1	1.01574e-09	0.516812	Pm20d2	1	1.27221	Dctn2	2.99827e-11	0.416626	Cd164	0.0756254	0.823258
910	Lad1	1.99852e-55	0.782901	Eci1	4.35909e-121	0.818492	Zfp53	8.12711e-24	1.05903	Ntmt1	1.28446e-114	0.900573	Shmt2	7.05735e-83	1.29868	Cpt1a	1.86807e-24	1.05213	Sarm1	1	2.67305	Pou3f3	1	5.78907	H6pd	1.01751e-09	0.772038	Edar	1	1.78762	Lsm2	3.67935e-11	0.467805	H2-Q2	0.075661	2.44851
911	Spr	1.99924e-55	0.505155	2610037D02Rik	5.99219e-121	1.74893	Akap8l	8.62389e-24	0.666001	Mrpl13	1.37792e-114	0.739496	Wdr75	7.64287e-83	1.21465	Emc7	2.29454e-24	0.430171	Gm20045	1	0.99864	Mmel1	1	4.44947	Qdpr	1.04538e-09	0.625914	RP23-435E16.1	1	0.85898	Dnajc10	3.72802e-11	0.494605	Tnfrsf1a	0.0758864	0.990298
912	Rpl32	2.12497e-55	0.372751	Mfap3l	1.67175e-120	1.68594	Cp	9.74843e-24	1.37241	Cfap36	1.43961e-114	0.864892	Iars	7.82327e-83	1.14171	Rp9	2.48158e-24	0.406433	Zfp458	1	1.90818	Actn2	1	5.00876	Wbp1	1.04894e-09	0.552857	Dmrt2	1	1.5338	Pa2g4	3.8911e-11	0.44479	Srp9	0.0760802	0.566863
913	Mrpl21	2.76608e-55	0.525249	Rnf144a	1.73548e-120	2.66927	Cog4	1.02197e-23	0.713908	Cyfip1	1.61503e-114	0.754429	Pum3	9.99706e-83	1.12885	Lamtor2	2.68811e-24	0.363669	Cyp2d22	1	2.42383	4930544D05Rik	1	3.7102	Epha7	1.07454e-09	1.06293	1810012K16Rik	1	1.79437	Anapc15	3.94682e-11	0.751858	Tiprl	0.077234	1.06737
914	Mrps7	3.09386e-55	0.528909	Nrep	2.21537e-120	2.3267	Iqcc	1.05047e-23	0.687391	Letm1	1.65843e-114	0.914872	Metap1	1.05194e-82	1.07137	Hmox1	2.88132e-24	0.483852	Gt(ROSA)26Sor	1	1.94694	Fam227b	1	3.44163	Mettl1	1.12682e-09	0.999303	Serpina3n	1	1.78376	Epcam	3.95434e-11	0.383949	Stk25	0.077234	1.00375
915	Hmgn3	3.34324e-55	0.974234	Dnajb2	2.84437e-120	1.36341	Tfdp2	1.1143e-23	0.547001	Eif2b5	2.95391e-114	0.864158	Nol11	1.50688e-82	1.22783	Sesn2	2.92005e-24	0.95073	Rrbp1	1	-0.00981722	Adgrf4	1	3.89387	Vkorc1	1.13953e-09	0.808885	Evi2a	1	2.04456	Junb	3.96884e-11	0.423782	Fam135a	0.077234	1.74306
916	Topbp1	3.59432e-55	0.82399	Lzts2	3.95028e-120	0.959663	Eva1b	1.13794e-23	0.550565	Rock1	4.219e-114	0.662862	Armc1	1.96471e-82	0.931626	Mgst2	2.98299e-24	0.963556	4831440E17Rik	1	2.76035	Sv2b	1	3.2553	Ssr1	1.17497e-09	0.414293	Sectm1b	1	2.43368	Derl2	4.04265e-11	0.498436	Dcaf8	0.077581	0.904579
917	Dnttip1	3.71878e-55	0.77718	Marc2	4.29933e-120	0.669893	Rasa2	1.3081e-23	0.651217	Zdhhc12	5.43265e-114	0.90173	Tgfbr2	2.12573e-82	0.805321	Gm933	3.2585e-24	2.22594	Pde1b	1	1.75447	Scp2d1	1	3.68469	Rnf181	1.20784e-09	0.393126	Sncb	1	1.64181	Carnmt1	4.17065e-11	0.533683	Klf3	0.077581	0.851731
918	Eef1g	4.12694e-55	0.386584	Cry1	1.02554e-119	1.77607	Asph	1.41108e-23	0.464899	Ttll7	5.56662e-114	0.745466	Oit1	2.32942e-82	1.79512	Mrpl24	3.63204e-24	0.434744	Adora1	1	1.26235	Tmprss11a	1	3.40813	Sae1	1.30742e-09	0.441153	Dnah17	1	1.56184	Cdh13	4.51168e-11	1.46953	Lrp1	0.077581	5.25824
919	Tcf3	4.40284e-55	0.736329	9130230L23Rik	2.23283e-119	2.39123	Psmc6	1.44596e-23	0.310011	B230219D22Rik	6.06889e-114	0.730082	Rbbp4	2.90194e-82	0.736145	Cpsf3	3.68815e-24	0.674075	Mc1r	1	1.91969	Gm28989	1	3.4778	Hnrnpa3	1.31141e-09	0.291521	Qrfp	1	1.55433	Hnrnpd	4.66181e-11	0.436916	Sesn3	0.0779108	1.31877
920	Mrto4	4.46697e-55	0.675463	Rnf149	6.08562e-119	0.698462	Atxn10	1.93661e-23	0.285617	Eif3e	6.32518e-114	0.643816	Nus1	2.98169e-82	0.905979	Il17rc	4.07381e-24	1.01875	Gm13830	1	1.51066	Gm15169	1	3.14211	Wdr74	1.34514e-09	0.687783	Insc	1	1.36222	Cenpf	4.9426e-11	1.0694	Lamtor2	0.0788558	0.633036
921	Bzw1	5.29448e-55	0.435877	Ldb1	8.13233e-119	1.11443	Wnt7a	2.40801e-23	0.61211	Isg20	6.67864e-114	0.834457	Sdccag3	2.99966e-82	0.974012	Abhd11	4.13013e-24	0.577048	Zfp882	1	2.09014	Gm15758	1	2.86911	Mcm3	1.34742e-09	0.79346	Nps	1	0.813763	Pgm3	5.00566e-11	0.700825	Rbbp4	0.0788558	0.819219
922	Cdca8	5.80683e-55	0.882965	Smad5	1.69385e-118	1.28155	Rps11	2.47049e-23	0.252993	Ptrh1	1.10484e-113	1.42656	Wsb1	4.45187e-82	0.836351	Sec11c	4.62401e-24	0.376566	Gm10647	1	5.97333	Gm38161	1	2.75788	Ctps	1.37807e-09	0.627951	Ndst3	1	1.82234	Sumo2	5.18936e-11	0.403377	Acadsb	0.0797182	1.46783
923	Plscr1	7.05128e-55	0.70155	Mef2d	2.28102e-118	1.0208	Hspg2	2.52545e-23	0.659848	Hprt	1.22154e-113	0.714752	Bloc1s2	4.81668e-82	0.919702	Usp8	5.31838e-24	0.454747	Robo2	1	1.83499	Madcam1	1	1.01887	Clpp	1.45095e-09	0.635556	Gpr50	1	0.665722	Cdkn2d	5.23173e-11	0.875125	Ankle2	0.0797182	1.50505
924	Bpgm	7.13929e-55	0.80495	Npr2	3.36799e-118	2.96839	Zfp524	2.68456e-23	0.885214	Me2	1.54443e-113	1.48362	Eif2b1	4.85872e-82	1.1857	Clpb	5.53694e-24	0.774714	Amigo2	1	2.42775	Calcoco2	1	1.86734	Impdh2	1.586e-09	0.457648	Ebf1	1	0.569685	Ddx1	5.25213e-11	0.485119	Snrpf	0.0797182	0.70545
925	Jtb	1.02863e-54	0.515792	Synrg	4.08299e-118	1.29519	Zfp622	3.06998e-23	0.493567	Pcolce	1.90639e-113	1.17167	Cdk2ap1	5.22637e-82	0.812374	Naca	5.92959e-24	0.266213	AI182371	1	3.37495	Hbq1b	1	1.02748	Il4ra	1.61222e-09	0.562539	Gm9754	1	0.399757	Snrnp25	5.36445e-11	0.687541	Tmem203	0.0797182	1.3603
926	Il4ra	1.36461e-54	0.702585	Mex3c	4.66205e-118	1.1231	Atp5h	3.19752e-23	0.202351	Nbl1	2.85319e-113	0.927595	Hif1a	5.22637e-82	0.704401	Serhl	6.33112e-24	1.35147	Gm11696	1	1.7382	4921504A21Rik	1	2.59882	Osgep	1.65938e-09	0.614851	Fmnl1	1	0.289912	Usp1	5.57202e-11	0.572293	Ssb	0.0800562	0.665329
927	Cisd2	1.46786e-54	0.465343	Cd47	4.8708e-118	0.603943	Aip	3.75429e-23	0.518608	Comtd1	3.72129e-113	1.28835	Sf3b6	7.14455e-82	0.640598	Hbp1	7.36945e-24	0.519191	5031425E22Rik	1	0.730379	Gm28892	1	2.44894	Chchd6	1.84601e-09	1.06596	Zfp652os	1	0.176875	Casc5	5.70591e-11	1.21412	Hook3	0.0801469	1.1594
928	Pxdn	1.72329e-54	1.82533	Apmap	5.37374e-118	1.40848	Cope	3.85237e-23	0.294103	Prmt5	5.23251e-113	1.09091	Prkcdbp	7.29526e-82	0.950923	Abhd14b	7.49524e-24	0.86282	4930532G15Rik	1	2.83016	Fam3b	1	1.27987	Pck2	1.9153e-09	1.04688	Coro1a	1	2.14955	Rif1	5.86713e-11	0.565438	Fndc3b	0.0802232	0.928274
929	Prkcdbp	1.77121e-54	0.71246	Cndp2	5.81315e-118	0.818483	Pygl	4.25249e-23	1.08108	Srsf6	1.09078e-112	0.706723	Mcm6	1.14757e-81	1.15465	Tsc22d3	7.92802e-24	0.471741	Lrrc23	1	2.87933	Vmn2r29	1	1.89488	Mrps26	2.13112e-09	0.549081	Plvap	1	2.60319	Ten1	5.93531e-11	0.531858	Atp5e	0.0805405	0.486993
930	Rpl7l1	1.87028e-54	0.529819	Ppm1b	6.58383e-118	0.8953	A230046K03Rik	4.42222e-23	0.598091	Cox5a	1.54095e-112	0.660915	Sh3glb1	1.21856e-81	0.640213	Lgmn	8.26197e-24	0.521455	1110017D15Rik	1	2.84534	Maats1	1	0.824201	Dcps	2.25748e-09	0.635656	5033417F24Rik	1	1.77038	Smarca5	6.03846e-11	0.42451	Znrf1	0.0807807	1.3045
931	Uqcrb	2.38615e-54	0.379601	Glipr2	1.13081e-117	2.63707	Cuta	4.45786e-23	0.297988	Atp5g1	2.19434e-112	0.612232	Max	1.24478e-81	0.898888	Zmynd8	8.45046e-24	0.656142	Vwa1	1	1.10789	Vwa3a	1	0.766339	Uqcrc2	2.26997e-09	0.364801	Pcdhgb7	1	2.03088	Anapc16	6.08988e-11	0.502178	Gmds	0.0808572	1.44022
932	Strap	2.69384e-54	0.471838	Atxn2l	1.59608e-117	0.919822	Mkrn2	5.0742e-23	0.789042	Mtpn	3.49749e-112	0.66848	Nt5c3	1.26293e-81	1.05399	Sp140	8.65723e-24	1.93199	Hdac7	1	0.571769	Ar	1	1.49967	Slco2a1	2.3465e-09	0.455294	Galnt2	1	1.49316	Eif4a3	6.36306e-11	0.471362	Atp6v1b2	0.0810705	1.16704
933	Sh3pxd2b	3.09722e-54	1.36702	Lamb2	1.78672e-117	1.2273	Dnm2	5.15172e-23	0.424583	Atp2b1	3.62043e-112	0.676028	Bms1	1.60792e-81	1.20805	Map3k1	1.00624e-23	0.975371	Gm20633	1	3.33901	Gm29155	1	1.67197	Klhdc2	2.51023e-09	0.511601	Gm16178	1	0.240987	Wbscr22	6.41845e-11	0.595251	Pop7	0.0815795	1.17243
934	Dhrs1	4.07834e-54	0.658565	Ubtf	5.30848e-117	0.826275	Seh1l	5.4102e-23	0.489648	Slc35d1	3.72078e-112	0.836894	Myef2	1.75229e-81	0.972849	Pla2g6	1.03612e-23	1.11708	Pik3ca	1	0.397683	Tomm6os	1	1.40153	Hes6	2.64749e-09	0.569274	Trim54	1	1.17675	Polr2c	6.63264e-11	0.413135	Sdf4	0.0815795	0.745219
935	Pla2g4a	5.59696e-54	1.1322	Arl8b	8.87388e-117	0.793372	Dusp4	5.49218e-23	0.992752	Hilpda	3.78066e-112	0.742038	Farsb	2.38908e-81	1.06124	Gm9843	1.05086e-23	0.436567	Gm44175	1	2.92905	Gm12057	1	1.46819	Fetub	2.88253e-09	2.29351	Il5ra	1	2.0855	Gmps	6.63933e-11	0.496799	Ywhah	0.0815795	0.739822
936	Ube2v2	5.60399e-54	0.59104	Gm26802	2.55806e-116	3.4467	Mrps33	5.902e-23	0.266254	Ssr4	5.20265e-112	0.630823	2810004N23Rik	2.73026e-81	0.968322	Ift20	1.06704e-23	0.367764	Gm26785	1	1.72075	Lgals7	1	1.93032	Kif20b	2.88689e-09	1.17902	St8sia3	1	2.08033	Zfp91	7.04933e-11	0.391761	Tia1	0.0824476	1.1209
937	Ebp	6.06824e-54	0.69079	Wsb1	2.72247e-116	0.855771	Dmtf1	6.12689e-23	0.560361	Txn2	8.13729e-112	0.713836	Lbr	5.53777e-81	1.12216	Cox14	1.30108e-23	0.360073	Ntn5	1	2.17975	Xntrpc	1	2.02214	Adamts9	3.05827e-09	1.25889	Fam47e	1	2.13431	Fam46c	7.68821e-11	1.63789	Bex4	0.0824476	1.06652
938	Etv4	6.18087e-54	1.21284	Rragd	1.59858e-115	2.24374	Hpse	6.50745e-23	1.49928	Ndufa11	9.43193e-112	0.651764	Actr3	6.82404e-81	0.584688	Ndufs3	1.33184e-23	0.391743	BC025920	1	1.84226	Pcdh8	1	1.76416	Polr2c	3.13265e-09	0.351303	Npr3	1	1.30112	Tsta3	7.76172e-11	0.478854	Rtcb	0.0824476	0.862932
939	Dynlt3	8.07401e-54	0.434761	Slc9a3r2	1.72249e-115	0.742899	Ly6a	6.66435e-23	0.541621	Cox6b1	1.00885e-111	0.516823	Polr2m	7.65921e-81	0.671016	Kdm6b	1.40171e-23	0.502381	Gm16174	1	1.21442	Ncam2	1	3.57326	Nudt2	3.35957e-09	0.584399	Bcat1	1	2.01453	Sapcd2	7.76576e-11	1.08368	Ppp1r2	0.0826455	0.730208
940	Rpl15	8.13008e-54	0.405261	Elf1	2.66185e-115	0.741757	Ubc	7.02013e-23	0.289198	Arhgdig	1.49477e-111	1.18757	Gm12603	8.49788e-81	1.60665	Plin3	1.47971e-23	0.450325	Gm26671	1	1.6132	Agtr1a	1	4.25688	Tgfbr2	3.45386e-09	0.469383	Fam71f1	1	2.15337	Mettl1	7.89209e-11	0.853739	Rbm8a	0.0827919	0.682059
941	Igf1r	8.62188e-54	0.704753	Tmtc2	8.14805e-115	2.24621	Fscn1	7.13523e-23	1.57209	Bak1	1.58615e-111	0.901072	Ssb	9.80534e-81	0.635559	Cela1	1.62776e-23	2.35981	Rgma	1	1.05533	Gm33466	1	4.50672	Fkbp8	3.78352e-09	0.311362	4933405L10Rik	1	1.23109	Mall	8.09128e-11	1.80649	Gramd3	0.0827919	2.87231
942	N6amt2	8.87268e-54	0.88906	Smarca2	1.03329e-114	0.993354	Polr1d	7.32391e-23	0.316567	Snrnp40	2.31067e-111	0.778599	Pnp	1.41914e-80	0.73866	Synrg	1.70047e-23	0.768708	Mbl1	1	1.71998	Gm29480	1	5.44677	Actr10	3.84339e-09	0.498352	Rmst	1	1.14359	Dnmt1	8.3366e-11	0.612906	Gse1	0.0839346	1.25798
943	Brk1	9.60908e-54	0.380513	Ttc36	1.14458e-114	1.96445	Fam234a	7.63099e-23	0.622508	Hnrnpd	4.45612e-111	0.719841	Stk39	1.48745e-80	0.836382	Arl4d	1.70844e-23	0.967159	Slc37a2	1	2.35741	Chrdl2	1	3.89681	Akr7a5	3.85136e-09	0.504126	Klk6	1	2.21654	Cfdp1	8.36296e-11	0.413223	Lamc1	0.0840338	1.18363
944	Sgta	1.33446e-53	0.558159	Cyb5a	1.39768e-114	0.580108	Rnf138	7.80207e-23	0.640953	Rps5	4.77702e-111	0.447825	Sgk1	1.73582e-80	1.32941	Itfg1	1.97035e-23	0.621703	Pgs1	1	0.279966	Gm29630	1	3.7334	Rasl11a	3.91129e-09	0.512236	Pram1	1	1.0652	Txnl4a	8.38121e-11	0.448767	Aip	0.0845827	1.14118
945	Adrm1	1.35264e-53	0.621362	Urah	3.48392e-114	0.946131	Zmynd8	7.88067e-23	0.503581	G3bp1	5.13097e-111	0.660699	E2f4	1.83079e-80	1.10774	Rnf13	2.0881e-23	0.547054	Egfl8	1	2.72853	1700119H24Rik	1	4.72942	Isca2	3.95772e-09	0.684758	Gm10735	1	0.848261	Nup93	8.53109e-11	0.886369	Sel1l	0.0852182	0.986013
946	Lamtor2	1.42723e-53	0.381716	Use1	4.45155e-114	0.747227	Arl3	8.44508e-23	0.411389	l7Rn6	5.43027e-111	0.818668	Slc30a4	2.65668e-80	1.33481	Scand1	2.12077e-23	0.339397	Faah	1	0.800012	Plac9b	1	3.16203	Pfdn4	3.9786e-09	0.441644	Lingo1	1	-0.0766624	Sgsm3	8.76579e-11	0.857167	Sacm1l	0.085368	1.37737
947	Arhgef5	1.56427e-53	0.605355	Rassf2	5.09055e-114	2.44757	Pcgf5	8.84881e-23	0.810706	Pacrg	6.43032e-111	1.35547	Cinp	2.72138e-80	1.32991	Brwd3	2.20351e-23	0.695996	RP23-68N11.1	1	2.85864	Tcte1	1	3.73457	Akt1s1	4.31847e-09	0.550106	Hrasls5	1	-0.539334	Timm17a	9.02586e-11	0.428697	Abi2	0.0854013	2.36568
948	Kifc3	1.74062e-53	0.944206	Atxn1	9.52948e-114	1.11203	Ephb2	8.9358e-23	1.30997	Cib1	6.8586e-111	0.710489	Psmd13	3.10472e-80	0.697817	Lman1	2.26234e-23	0.41235	D630024D03Rik	1	1.71005	Igfbpl1	1	4.9767	Prim1	4.58746e-09	1.31142	Lipc	1	0.340057	2310036O22Rik	9.03828e-11	0.39046	Helz	0.085861	1.15956
949	Nr2f6	1.84166e-53	0.49366	Sirt1	1.98738e-113	2.13954	Chmp2b	9.60567e-23	0.310704	Sumo1	7.94214e-111	0.649401	Sys1	3.3096e-80	0.659437	Polr2i	2.43774e-23	0.456136	Kank1	1	1.25381	RP23-223O9.2	1	3.86906	Pdzd11	4.5956e-09	0.647905	Gm14327	1	0.267567	Vtcn1	9.31747e-11	2.98755	Plpp1	0.0858658	2.87379
950	Eif3g	2.19924e-53	0.461742	Dbi	3.65349e-113	0.520561	Ankra2	9.82559e-23	0.706733	Cmtm4	8.79325e-111	0.80737	H13	5.99381e-80	0.680538	Dynlrb1	2.64423e-23	0.376379	Fgf8	1	3.85024	5430421N21Rik	1	3.465	Fgfr2	4.60723e-09	0.375584	Ces1g	1	1.11869	Mrpl2	9.47728e-11	0.537745	Rfx7	0.0858658	1.14829
951	Tma7	2.45816e-53	0.390975	Efna2	3.83221e-113	3.87241	Mapk6	1.23839e-22	0.375049	Basp1	8.8146e-111	1.09268	Acin1	8.01356e-80	0.709502	Il34	2.79468e-23	1.08087	Hist2h3c1	1	1.67225	Gm43688	1	3.4894	Smpd2	4.63185e-09	1.14553	Acaa1b	1	1.29846	Ssu72	9.50628e-11	0.388518	Lgals3bp	0.0858658	1.29236
952	Phgr1	2.87056e-53	0.723956	Spop	4.42435e-113	0.713289	Pla2g4a	1.30845e-22	0.71332	Med19	1.15003e-110	0.795373	Cbfb	1.18727e-79	1.14795	Spred2	2.87202e-23	0.661604	Hdac5	1	0.708983	Gm26643	1	4.30906	Pla2g1b	4.68789e-09	0.485174	Catsper3	1	1.1522	Mecr	9.60431e-11	0.839378	Magi2	0.086376	3.68913
953	Mpp6	3.88794e-53	0.554244	Cthrc1	4.83982e-113	4.60707	Pcdh1	1.42384e-22	0.790079	Arl4a	1.17444e-110	1.02128	Parl	1.54502e-79	0.844954	Rab3gap2	3.3611e-23	0.996396	Eml6	1	1.51134	6330403K07Rik	1	3.53735	Pigx	4.96076e-09	0.645389	Ccdc151	1	2.2576	Pcbd2	1.04156e-10	0.55448	Gnl2	0.0864192	1.25705
954	Camk2d	4.08908e-53	0.437111	D17Wsu92e	5.04198e-113	0.789429	Asap1	1.49766e-22	0.583915	Vcp	1.4421e-110	0.610405	Hdac2	1.56765e-79	0.823352	Man2a1	3.55486e-23	0.653738	B130006D01Rik	1	1.44522	Hnf1aos1	1	3.25723	Elf5	4.96394e-09	1.20164	Tex38	1	2.19671	Selk	1.05607e-10	0.330363	Dhx9	0.0864192	0.916557
955	Uqcrh	4.49497e-53	0.304855	Fosl2	6.32803e-113	1.18964	Utp11l	1.52569e-22	0.338396	Rdh10	1.62781e-110	0.877905	Polr2f	2.62899e-79	0.644728	Rilp	3.7784e-23	1.30373	3110021N24Rik	1	1.7296	Gm16549	1	3.11956	Vasp	5.40918e-09	0.315956	Nlrp6	1	1.29837	Rps19bp1	1.09731e-10	0.506617	Bptf	0.0864192	0.719848
956	Bcl2	4.6924e-53	1.45315	Cryl1	3.44765e-112	1.66073	Cir1	1.62745e-22	0.443202	Rbmxl1	1.75603e-110	0.747617	Rab15	3.63975e-79	0.888494	Susd6	4.20509e-23	0.618098	F7	1	2.08056	Gm27022	1	2.97226	Slc25a10	5.47138e-09	0.586559	Lrguk	1	2.08884	Sgk1	1.12264e-10	0.742784	Hipk1	0.0864192	0.844388
957	Nudt2	4.82024e-53	0.674398	Lifr	1.43583e-111	1.36382	Cxcl16	1.64697e-22	0.418325	Ism1	2.1324e-110	1.82816	Cyb5r4	4.54423e-79	0.971673	Iigp1	4.21808e-23	4.18125	RP24-281E22.1	1	2.60171	Irs4	1	3.2511	Cdk2ap2	6.38392e-09	0.296726	Eps8l3	1	2.02346	Gpm6b	1.14035e-10	1.11684	Btbd9	0.0866039	2.0253
958	Frrs1	5.03886e-53	1.31007	Pbrm1	1.64119e-111	0.637019	Taf15	1.8136e-22	0.478675	Sprr1a	2.32052e-110	1.16594	C330027C09Rik	4.96727e-79	1.8349	Adar	4.30244e-23	1.13893	Nrip2	1	2.62487	Cdrt4	1	2.86034	Napa	6.59185e-09	0.40924	Gm10419	1	0.975686	Emc3	1.14914e-10	0.511672	Qdpr	0.086622	0.99194
959	Tuba1b	5.76687e-53	0.506373	1190002N15Rik	3.79121e-111	1.89084	Pebp1	1.8136e-22	0.307583	Psma5	2.7162e-110	0.676574	Gart	5.42466e-79	1.15243	Zfp524	4.7101e-23	0.940115	Prpf38b	1	0.420105	Barhl1	1	1.07341	Scfd1	6.64796e-09	0.746441	Gm1818	1	1.19216	Bax	1.21688e-10	0.400622	Tor1b	0.0867911	1.28616
960	Nsun2	9.53609e-53	0.572413	Ptpn1	5.63309e-111	0.759481	Spaca6	1.88343e-22	0.870874	Tars	2.89972e-110	0.89054	Dnph1	8.14813e-79	1.44113	Cd55	5.87103e-23	0.668262	Zfp105	1	1.73376	Cfap221	1	1.16177	Polr2j	6.99719e-09	0.355057	Sema3d	1	1.60556	Psmb3	1.288e-10	0.37502	Dnaja4	0.0867911	2.55066
961	Actr3	1.00145e-52	0.380324	Cpn1	6.05831e-111	2.63803	Gtpbp2	2.01234e-22	0.563929	Vasp	3.6573e-110	0.673351	Utp18	1.28024e-78	1.1961	Lrba	6.15452e-23	0.758375	Elavl3	1	1.61449	Rp1	1	-0.131067	Rps24	7.8849e-09	0.216863	Prokr2	1	-0.173959	Stip1	1.39243e-10	0.428999	Coq5	0.0869101	1.48841
962	Rhoa	1.19984e-52	0.321961	Osmr	8.60422e-111	1.54566	Myc	2.21051e-22	0.87825	Lsg1	4.07905e-110	0.967919	Rpl22l1	1.34073e-78	0.523862	Gdi1	6.31167e-23	0.593629	AA474408	1	2.09923	Aff4	1	0.206115	Id3	8.31803e-09	0.709913	D930048G16Rik	1	-0.663442	Egr1	1.41506e-10	0.489588	Hsp90b1	0.0869203	0.626272
963	Rbpms	1.39139e-52	0.408573	Ankrd12	1.06011e-110	0.969056	Gzme	2.46126e-22	0.831799	Nmd3	4.60333e-110	0.879177	Rad23b	1.3521e-78	0.720342	Arhgap10	7.43412e-23	1.09875	Kcnmb4	1	1.6703	Gm26753	1	0.336093	Hnrnpk	8.39423e-09	0.238321	Dock3	1	-0.70293	Psmb7	1.42296e-10	0.405386	Fggy	0.0872034	3.69216
964	Endod1	1.64088e-52	0.768825	Slc25a36	3.26581e-110	0.969914	Alkbh5	2.66722e-22	0.350493	Ciapin1	4.96744e-110	0.782449	Otud6b	1.38066e-78	1.27695	Sec62	7.89254e-23	0.348112	Ccr6	1	1.45573	Nphs1	1	0.909571	Sap18	8.39454e-09	0.388283	Mak	1	1.90944	Hs3st1	1.43121e-10	0.715119	Ssr1	0.0872034	0.69264
965	Mrpl57	1.64109e-52	0.428984	Ubn2	4.25669e-110	0.759162	Itgb5	2.71663e-22	1.20443	Anp32e	5.54152e-110	0.726329	Slit2	1.57465e-78	1.47424	Emc6	8.16186e-23	0.322709	D6Ertd527e	1	1.58368	Rhox10	1	1.08994	Fam126a	8.744e-09	1.11885	Htr1d	1	0.74814	Gclm	1.49134e-10	0.458225	Irf2bpl	0.087607	0.867025
966	Pak1ip1	1.86005e-52	0.531619	Tmem30b	4.46554e-110	1.47224	Zfpl1	3.06542e-22	0.537252	Sfxn1	6.01802e-110	0.723744	Gmfb	1.57799e-78	0.942666	Kmt2e	9.32221e-23	0.392498	C030034I22Rik	1	1.37834	9430065F17Rik	1	1.547	Alkbh7	9.12953e-09	1.02641	Dpysl3	1	0.794487	Rab21	1.49475e-10	0.446749	Trp53bp1	0.0882186	1.78375
967	Ppid	2.59531e-52	0.59001	Spred2	4.57718e-110	1.0895	Tcea3	3.41267e-22	0.521616	Bop1	1.00161e-109	1.17152	Hs3st1	1.8111e-78	1.1136	Gsap	9.5616e-23	0.44432	BC051537	1	4.03391	Dnm3os	1	2.1832	Sdpr	9.15638e-09	0.946136	Ppbp	1	0.809531	Mrps16	1.54887e-10	0.412682	Cox8a	0.0882618	0.453006
968	Gng12	2.95423e-52	0.463394	Sytl2	5.05436e-110	1.56445	Gtpbp6	3.41267e-22	0.676713	Pafah1b2	1.16629e-109	0.740578	Casp8	1.89988e-78	0.95823	Srek1ip1	1.0077e-22	0.673173	Ttll8	1	1.65244	Gm5615	1	3.20469	Sox9	9.39731e-09	0.914572	Sectm1a	1	2.28972	Ubl5	1.57763e-10	0.311521	Lonp2	0.0882887	1.28557
969	Mcts1	3.38675e-52	0.730956	Slc23a2	1.06774e-109	1.95729	Aqp4	3.44308e-22	2.0466	Rnf11	1.84992e-109	0.688833	Usp50	1.96796e-78	1.4454	Dcakd	1.07142e-22	0.725259	Gm15728	1	1.41272	1700069B07Rik	1	3.56678	Actl6a	9.63328e-09	0.47544	Ntrk3	1	2.03989	Mrpl40	1.59347e-10	0.563939	Cebpg	0.0888892	0.806868
970	Cpe	4.0319e-52	1.87153	Slc26a4	1.24722e-109	3.00267	Inf2	3.56459e-22	0.563028	Mrps22	2.64412e-109	1.20882	Cenpv	2.12148e-78	0.797429	Atp7b	1.11012e-22	0.680325	Mtcp1	1	1.79367	Gm43447	1	2.86376	Rabl6	9.78597e-09	0.533138	Hic1	1	1.52455	Arf4	1.62e-10	0.35661	Serf2	0.0891348	0.406791
971	Ddx46	4.68581e-52	0.518734	Emsy	5.53116e-109	1.03123	Tmem203	3.67895e-22	0.673685	Tubg1	2.71886e-109	0.900577	Ppp2r2a	2.25744e-78	0.664297	Cited2	1.14461e-22	0.404207	Nr2e3	1	2.31454	Rasal3	1	3.03962	Psenen	9.79575e-09	0.281306	Cfap61	1	2.10997	Psap	1.66799e-10	0.387354	Heg1	0.089476	3.9266
972	Maged1	5.03887e-52	0.490502	Sptbn1	9.92895e-109	0.557761	Mzt1	3.8601e-22	0.468403	Pgp	3.45253e-109	0.727639	Szrd1	2.69008e-78	0.860866	Bola1	1.25699e-22	0.492086	Ctns	1	1.19764	Arhgap27os3	1	3.93421	Sfta2	9.91023e-09	0.21764	Gm17529	1	1.68638	Arl2bp	1.68971e-10	0.472433	Evl	0.0897147	3.68244
973	Mea1	5.39121e-52	0.617779	Fabp12	1.3626e-108	4.49391	Fam8a1	3.92745e-22	0.534766	Nup43	4.11642e-109	1.07209	Mrc1	2.89384e-78	2.34467	Oxct1	1.32323e-22	0.483708	Pla2g4f	1	1.4293	Bmp6	1	3.84747	Hmgn5	1.02663e-08	0.565248	3632451O06Rik	1	1.97331	Eef1d	1.6974e-10	0.352221	Vps37a	0.0898253	0.992735
974	Srsf6	5.39492e-52	0.427355	Dhrs7	2.72407e-108	0.771633	Taf6l	3.99849e-22	0.426151	Asf1b	4.93132e-109	1.38815	Zmynd19	3.83926e-78	1.25387	H2-Ab1	1.48103e-22	0.401374	Acad12	1	1.29619	Asb15	1	3.56211	Fdft1	1.03869e-08	0.490814	Fam3b	1	2.79517	Sarnp	1.71565e-10	0.417537	Rpn2	0.090205	0.648735
975	Smarce1	6.06696e-52	0.510643	Stard8	2.49726e-107	2.77219	Ccnt2	4.07022e-22	0.386325	Dek	5.26494e-109	0.740196	Bag2	4.89518e-78	0.940242	Bri3	1.55718e-22	0.281131	Gm20554	1	1.43221	Gimap5	1	3.40047	Stt3a	1.14161e-08	0.428701	Cib3	1	1.27438	Artn	1.79115e-10	1.91239	Ufm1	0.0903037	0.809154
976	Akr1b3	8.44561e-52	0.512339	Osbpl1a	2.8489e-107	2.40788	Fkbp1b	4.08384e-22	1.37405	Hat1	6.45464e-109	0.866507	Dstn	6.14142e-78	0.458068	Atp5g3	1.65707e-22	0.348383	Slc22a17	1	1.07202	4930553P18Rik	1	3.85448	Ddx1	1.16446e-08	0.494102	Nsg1	1	1.51429	Timm50	1.86648e-10	0.492893	Afap1	0.0906787	2.73861
977	1810011O10Rik	1.14442e-51	2.23997	Kif1c	5.60679e-107	1.0197	Gnb2l1	4.52822e-22	0.217428	2810428I15Rik	7.74641e-109	0.6772	Ciapin1	7.52375e-78	0.830936	Snx27	1.66022e-22	0.623907	Tet1	1	1.59552	Rpl10l	1	3.02198	Hsbp1	1.19838e-08	0.257424	Ldb3	1	0.998443	Aes	1.88669e-10	0.331749	Cd59a	0.0906787	2.3295
978	Mrps15	1.44479e-51	0.535309	Tmem28	7.15058e-107	4.01468	Qars	4.71458e-22	0.380351	Pcmt1	9.29838e-109	0.738543	Sdhd	8.35262e-78	0.69777	Ndufs6	1.76548e-22	0.348812	Igf2	1	2.75313	Hk3	1	4.06816	Atp5e	1.20731e-08	0.227745	Trpm1	1	1.17249	Anp32a	1.97881e-10	0.379828	Sbf2	0.0906787	1.77911
979	Eif1a	1.50861e-51	0.44402	Vgll4	1.15619e-106	0.764305	Srsf11	4.76645e-22	0.273442	Sep15	9.83264e-109	0.563567	Rars	9.12122e-78	0.860511	Aldh3b1	2.0472e-22	1.32103	Gm43403	1	3.50746	Gm14089	1	3.34847	Ten1	1.32478e-08	0.594227	Fam166b	1	1.45851	Esd	2.05393e-10	0.468877	Ddx6	0.0911598	0.686798
980	Taldo1	1.8706e-51	0.348982	Pik3r1	1.83322e-106	1.12653	Mrps16	4.83234e-22	0.295764	Mbd2	1.01698e-108	0.693555	Aurkb	1.0086e-77	1.62536	Entpd2	2.13102e-22	2.05385	Gm37233	1	2.18374	Gm37335	1	2.76653	Dpp9	1.38108e-08	0.499325	Ryr3	1	0.882491	Hnrnpf	2.12501e-10	0.390317	Calm1	0.0911839	0.543127
981	Ctnnbip1	2.15423e-51	1.01037	Ints6	1.84507e-106	1.89057	Rusc2	5.28144e-22	0.918142	Mrpl3	1.30148e-108	0.852982	Dhx9	1.01883e-77	0.783396	Slc25a36	2.3338e-22	0.581567	4930518I15Rik	1	2.36675	Efcab3	1	2.05915	Lims1	1.72124e-08	0.436592	Col3a1	1	1.00536	Supt16	2.211e-10	0.479615	1700017B05Rik	0.091792	1.68054
982	1810058I24Rik	2.82202e-51	0.463135	Ep400	1.87317e-106	0.881582	Loxl2	5.74453e-22	1.76035	Farsa	1.67051e-108	0.888529	Ppid	1.15757e-77	0.82103	Snx29	2.58128e-22	1.40709	Lrrc15	1	2.24303	Trpv1	1	2.43549	Fam92a	1.75296e-08	0.629114	Catsperd	1	1.90431	Commd9	2.22733e-10	0.679096	Pitpnb	0.0923889	1.07303
983	Pcbp1	3.79175e-51	0.340585	Mfsd7b	4.68047e-106	2.17505	Acvr1b	5.76222e-22	0.583638	Mapre1	2.28859e-108	0.680582	Srrt	1.46264e-77	0.936924	Thap3	2.77467e-22	0.740289	9230117E06Rik	1	0.946856	Gm37850	1	2.64233	Zfp771	1.81935e-08	0.746014	Slc2a4	1	1.46322	Nmt1	2.24363e-10	0.449828	Rtn1	0.0924244	27.7775
984	Mrpl50	3.91083e-51	0.649365	Skil	5.52501e-106	0.779995	Calcoco1	5.86465e-22	1.06889	Ywhag	2.64475e-108	0.692507	Elof1	1.84758e-77	0.669112	Rgl2	3.04264e-22	0.857216	Hyal3	1	1.33165	Gm10062	1	2.78528	Kcnc3	1.82472e-08	0.571494	Csf1r	1	1.04406	Fads3	2.32273e-10	0.469807	Rspo3	0.0924244	13.6729
985	Ccdc58	4.11598e-51	0.648711	Rap1gap	6.81332e-106	0.796073	Ube2d3	6.19928e-22	0.259518	Dynll1	3.39301e-108	0.555718	Bysl	1.89164e-77	1.54442	Ldlr	3.29154e-22	0.41797	6030443J06Rik	1	1.91447	Car10	1	2.67569	Lrpap1	1.88378e-08	0.621783	Meis1	1	1.16384	Nfu1	2.37507e-10	0.57564	Prelp	0.0924244	12.1817
986	Ubl4a	5.01975e-51	0.604041	Pcmtd2	7.96003e-106	1.42704	Flt1	6.35629e-22	3.1508	Atg101	3.43016e-108	0.735321	Fam188a	1.93849e-77	1.00918	Parp9	3.95444e-22	1.21313	Gm26583	1	1.64222	Asz1	1	2.72264	Idi1	1.90436e-08	0.379004	Tspan32	1	1.13846	Cdc42	2.38655e-10	0.363685	Pip5k1a	0.0924244	0.860776
987	Mrpl3	5.28879e-51	0.749428	Tap2	1.2043e-105	1.77517	Cotl1	9.00154e-22	0.456735	Nop16	4.78575e-108	0.858665	Oser1	2.92256e-77	0.878665	Nxf1	4.22111e-22	0.394338	Cfap53	1	1.65001	Abca8b	1	2.43309	Cltb	2.0511e-08	0.329037	Trim40	1	0.433334	Syt8	2.39123e-10	1.24393	Kcnc1	0.0924244	11.4144
988	Nsmce2	6.1718e-51	0.795961	Ankrd13c	1.25262e-105	1.00748	S100a13	9.44515e-22	0.348079	Orc6	4.94186e-108	0.893529	Rhof	3.03229e-77	1.51692	Dock4	4.47577e-22	1.10844	Tmem52	1	1.80816	Gm26854	1	2.59162	Snrnp40	2.22995e-08	0.509078	Gm5111	1	1.94698	Mfge8	2.43455e-10	0.473597	Hoxa5	0.0924244	12.0658
989	Ssbp1	6.90337e-51	0.540335	Bcor	2.33086e-105	1.31083	Slc9a1	9.84155e-22	0.715759	Snf8	7.31801e-108	0.737248	Mrpl45	3.45958e-77	0.875283	Poldip2	4.49012e-22	0.544362	Mag	1	2.64203	Ucma	1	2.17983	Gtf2h5	2.23215e-08	0.280602	1700065D16Rik	1	1.95911	Polr2h	2.57515e-10	0.520989	Rarres2	0.0924961	11.9826
990	Capn2	1.03643e-50	0.528222	Irf2bpl	2.34195e-105	0.706359	Zfp330	1.007e-21	0.437088	Pabpc1	8.48239e-108	0.575126	Timm13	5.39959e-77	0.58119	Yipf1	4.498e-22	0.556018	Sv2a	1	1.34108	D030018L15Rik	1	2.33319	Ace2	2.30261e-08	2.30794	4930547M16Rik	1	2.00186	Tubg1	2.76169e-10	0.656911	Pnpla8	0.0925998	1.34663
991	Ethe1	1.50155e-50	0.744075	Slc16a2	3.3939e-105	1.21418	Scpep1	1.01235e-21	0.495747	Lyrm9	1.51609e-107	1.24881	Mlx	8.91595e-77	0.963837	Pde4b	4.68293e-22	3.74981	A730011C13Rik	1	1.59529	Oosp1	1	2.36172	Snx2	2.45346e-08	0.429988	4933405E24Rik	1	1.90406	Mgst1	2.76788e-10	0.482425	Scn3a	0.0925998	10.6321
992	Rcc2	1.54545e-50	0.499862	March6	3.77305e-105	0.897928	Rassf9	1.02041e-21	0.906305	Zfp697	2.28653e-107	1.951	Trim28	1.10124e-76	0.743678	Zfp385b	4.78887e-22	1.35109	Pdzd2	1	1.62704	Gm14486	1	2.62589	Hnrnpf	2.507e-08	0.261392	Nefl	1	2.27199	Vps29	2.90289e-10	0.39822	Scn2a1	0.0925998	10.1079
993	Arrdc1	1.60717e-50	0.52087	Rnf144b	4.9073e-105	2.25696	Osgin1	1.08439e-21	0.713578	Pbk	2.59169e-107	1.24511	Dusp5	1.55619e-76	1.46934	Eva1b	4.96039e-22	0.686757	Lhfpl4	1	1.79832	1700024G13Rik	1	0.468776	Glrx	2.93712e-08	0.356523	Abcb4	1	1.14334	Cnp	2.92186e-10	1.04527	Cyp7b1	0.0925998	10.2553
994	Syce2	2.15498e-50	0.931806	Pafah2	4.91967e-105	1.54338	Csnk2a2	1.09672e-21	0.474084	Gtf2f1	2.6565e-107	1.02426	Ept1	2.22027e-76	1.10821	Aga	5.30377e-22	0.750698	Gm12766	1	2.47046	Zbbx	1	0.827957	Xrn2	2.97223e-08	0.328863	Tacr1	1	0.751463	Sfxn1	3.18096e-10	0.416128	Gria3	0.0931454	8.71292
995	Dnaja2	2.29292e-50	0.397512	Itm2c	5.18666e-105	0.57673	Luzp1	1.15369e-21	0.362416	Polr2j	2.95767e-107	0.672168	Sf3a3	2.22391e-76	0.962242	Mthfs	5.4563e-22	1.03027	Stmnd1	1	5.33275	Gm11008	1	1.44604	Nabp2	2.98445e-08	0.563816	Pcdh8	1	1.26087	Polr2i	3.20073e-10	0.468959	Cacna1a	0.0931493	3.08117
996	Gnb2l1	2.40475e-50	0.31516	Csf2	9.60616e-105	1.6174	Srek1ip1	1.41492e-21	0.524476	Phpt1	4.66408e-107	1.13561	Cenpe	2.80918e-76	1.57853	6330416G13Rik	5.53239e-22	1.36609	4933408B17Rik	1	1.16818	Rnf151	1	1.30514	Gpaa1	3.08886e-08	0.724253	1700020D05Rik	1	1.39488	Hist1h1e	3.24747e-10	1.05445	Tshz2	0.0936422	2.96297
997	Bst2	2.65518e-50	0.539524	Ivd	1.13384e-104	1.13767	Uqcc2	1.55424e-21	0.26421	Esco2	5.31231e-107	1.33189	Ppp2ca	2.93639e-76	0.59113	Pcca	6.13628e-22	1.02734	Gm26606	1	2.48263	Hba-a1	1	-0.0211782	Psph	3.19402e-08	0.774142	Rspo1	1	0.862881	Cenpe	3.39091e-10	1.02393	Plscr4	0.0936463	8.62809
998	Tubb6	3.12776e-50	0.743169	Ssbp2	1.15173e-104	1.62336	St8sia6	1.56569e-21	0.425775	Prrc2c	5.68352e-107	0.623483	Wdr36	3.55613e-76	1.36274	Bmp5	8.22207e-22	1.15291	Hist2h4	1	2.45815	Rnf44	1	0.701421	Echs1	3.25916e-08	0.350298	Prss12	1	1.72276	Emg1	3.41681e-10	0.387427	Dab2	0.0936585	8.98706
999	Hmg20b	3.41022e-50	0.529669	N4bp2l1	1.67936e-104	2.55111	Tmem176a	1.57606e-21	0.289454	Ndufaf4	5.76274e-107	0.949806	Eny2	3.66438e-76	0.620491	Lpin2	1.01772e-21	0.343321	Arl10	1	1.16676	Vopp1	1	0.942655	Dazap1	3.317e-08	0.357623	Xntrpc	1	0.768072	mt-Co2	3.79064e-10	0.259363	March6	0.0936585	1.10808
1000	Pthlh	3.42673e-50	0.749339	Pum2	2.58053e-104	0.653946	Snrnp27	1.61128e-21	0.331005	Csnk1e	7.15014e-107	0.719337	Ppp1r18	3.8051e-76	1.41072	C1galt1	1.08134e-21	0.556186	Gm20342	1	1.04935	Gm26725	1	1.12933	Fen1	3.34782e-08	0.954554	Dnah7a	1	0.0969395	Rbpj	3.84572e-10	0.547934	Parp8	0.0936585	2.59014
1001	Psmd6	4.29266e-50	0.484482	Trp53inp1	3.03642e-104	1.87838	Vps4b	1.66409e-21	0.363245	Chd1	7.35428e-107	0.741031	Ctdnep1	4.21179e-76	0.831449	Yeats4	1.09269e-21	0.47028	Pirb	1	3.06814	D830044D21Rik	1	1.74634	Rab20	3.38198e-08	0.62056	D7Ertd443e	1	0.0343927	Tcf4	3.95764e-10	0.637792	Kcnip1	0.0936842	9.06082
1002	Cdc34	4.63669e-50	0.518846	Rnf13	3.3828e-104	0.83329	Eif5b	1.6677e-21	0.257617	0610012G03Rik	9.05406e-107	0.669184	Tmem163	4.27122e-76	0.826816	Trim56	1.10053e-21	0.713098	WDR97	1	2.4039	1700086D15Rik	1	1.07386	Pglyrp1	3.42731e-08	0.387489	Kpna7	1	-0.172379	Timm8b	4.08641e-10	0.382335	Ntrk2	0.0937573	7.93348
1003	Lsm12	4.66291e-50	0.429597	Ap1b1	3.60089e-104	1.2064	Arhgap22	1.79796e-21	1.09601	Naaa	9.4635e-107	1.19757	Ewsr1	9.58478e-76	0.620706	Igf1r	1.11619e-21	0.560599	9230104M06Rik	1	4.52448	Sprr2h	1	1.10169	Pthlh	3.94086e-08	0.61133	Colec11	1	-0.651623	Gm15217	4.1014e-10	1.73741	Mat2a	0.0944911	0.925234
1004	Lyar	4.885e-50	0.603132	Lpin1	4.40383e-104	1.56199	Amdhd2	1.90214e-21	0.64967	Slmo2	1.01789e-106	0.778339	Zzef1	1.11176e-75	1.18564	Malt1	1.1372e-21	0.901647	Bcl11b	1	2.13509	Lama4	1	1.37316	2610524H06Rik	4.13124e-08	1.00442	Gpr137c	1	1.70153	Cdk4	4.21136e-10	0.405912	Krit1	0.0944911	1.14477
1005	Syngr1	5.03227e-50	0.714069	Gigyf1	5.16526e-104	1.2447	Dhrs7	2.04935e-21	0.524083	Mrpl46	1.15799e-106	0.876648	Pwp1	1.13875e-75	1.42624	Unc93b1	1.16473e-21	1.19733	Fam193a	1	0.804691	Xlr4a	1	1.33937	Gabarapl2	4.32929e-08	0.247528	Mslnl	1	1.44681	Mgat4a	4.2532e-10	1.09713	Phf21a	0.0947038	1.40476
1006	Pttg1	5.20473e-50	0.928011	Sos2	6.70841e-104	1.28519	Aplp2	2.09805e-21	0.26428	Larp7	1.59631e-106	1.12847	Acp1	1.13935e-75	0.664094	Nucb1	1.18908e-21	0.481883	Pou4f1	1	2.03266	F13a1	1	3.85219	Selenbp1	4.39163e-08	0.342944	Retnlb	1	1.37775	Cyb5a	4.30387e-10	0.367084	BC031181	0.0947038	0.662195
1007	Rpl27a	5.60918e-50	0.296226	Akap11	7.08983e-104	1.14307	Insig2	2.09977e-21	0.440334	Rer1	2.76417e-106	0.634723	Smim3	1.25592e-75	1.06259	Edem3	1.22076e-21	1.09418	Vsig8	1	2.42966	Eya4	1	3.24336	Timm22	4.40318e-08	0.579809	Grem1	1	0.833507	Lage3	4.34968e-10	0.453386	Junb	0.0947038	0.853969
1008	Itgb6	6.62457e-50	1.25028	Snx29	2.3912e-103	2.24576	Snx2	2.11081e-21	0.370677	Fads3	2.81397e-106	0.732819	Tsg101	1.52862e-75	0.677055	Tlcd1	1.23669e-21	0.878206	Gm26564	1	1.65887	Gm38246	1	4.07002	Sigmar1	4.51297e-08	0.635362	Cxcl12	1	-0.237017	Eif1ax	4.375e-10	0.410043	Rgs7	0.0948733	8.05706
1009	Ghitm	1.13652e-49	0.373579	Syf2	2.48816e-103	0.655765	Plscr1	2.1381e-21	0.462241	9130401M01Rik	2.81836e-106	0.979577	Phf10	1.54023e-75	1.00764	Wbscr27	1.2602e-21	1.20711	Slc23a1	1	1.56597	Gm10490	1	2.23942	Gtf2a2	4.51684e-08	0.378418	Rasgrp4	1	0.949095	Tpgs1	4.56903e-10	0.740784	Dtx3	0.0953629	1.61225
1010	Emc10	1.1915e-49	0.447398	Cntrl	3.87896e-103	1.4581	Chmp4c	2.1391e-21	0.517806	Zcchc17	3.09035e-106	0.783789	Ahcyl1	1.62978e-75	0.722033	Gstm2	1.29188e-21	1.2684	Syne2	1	0.498561	Gm27033	1	3.35861	Ndufaf6	4.54088e-08	1.29499	Rbm24	1	1.63926	Snrpa1	4.58641e-10	0.413903	Cxcl13	0.0953629	9.16936
1011	Uba1	1.48484e-49	0.489913	Mia3	5.40017e-103	1.02594	Dcaf8	2.48743e-21	0.368629	Mrpl22	3.58998e-106	0.837125	Canx	1.99056e-75	0.560575	BC029214	1.3141e-21	0.806319	4930589L23Rik	1	3.12234	Gm42812	1	4.56857	Sin3b	4.55457e-08	0.356547	Dnah7b	1	1.29345	Ndufb3	4.66549e-10	0.353172	Nrd1	0.0953629	0.943622
1012	Rwdd1	1.50831e-49	0.426128	5031425E22Rik	5.519e-103	1.15496	Rilpl1	2.62201e-21	0.737785	Utp18	3.96057e-106	0.957867	Gm16286	3.99548e-75	0.660361	Ndufa11	1.35501e-21	0.355131	Dhdh	1	1.91698	Ugt2b34	1	3.73122	Actr3	5.16176e-08	0.274727	1700018A04Rik	1	1.99015	Surf4	4.70798e-10	0.382644	Gdap1l1	0.0953629	7.57996
1013	Erdr1	1.95628e-49	0.914476	Phf24	1.59765e-102	2.56975	Auh	2.74742e-21	0.533631	Acp1	4.20421e-106	0.683233	Tcerg1	5.09437e-75	0.887614	Tbl1xr1	1.44601e-21	0.730542	Prdm11	1	1.42435	Ugt2a3	1	3.69078	Kif13a	5.22621e-08	0.88652	Gm16519	1	1.3721	Slirp	4.77538e-10	0.425483	Sf3b3	0.0955206	1.02298
1014	Bbip1	2.01221e-49	0.681375	Pkp4	2.57825e-102	0.868619	Sdc4	2.8747e-21	0.255514	Actr10	4.35e-106	0.738945	Flrt3	5.12684e-75	1.20503	Fam83a	1.55505e-21	2.80341	Syndig1l	1	1.82693	Ccdc33	1	3.5334	Sertad4	5.2372e-08	1.52418	Rnf151	1	1.35902	Zfand5	4.86627e-10	0.38022	Utp14b	0.0957941	1.58675
1015	Ntan1	2.32723e-49	0.684112	Ccdc186	2.60147e-102	0.840971	1600012H06Rik	2.99496e-21	0.602997	Casp8	4.61045e-106	0.804692	1110004E09Rik	6.08595e-75	0.780706	Grb14	1.62975e-21	0.397974	3930402G23Rik	1	1.23442	Csprs	1	3.14376	Cuedc2	5.37574e-08	0.62551	Npff	1	1.51255	Acsl4	4.96778e-10	0.393778	Agpat4	0.0957941	2.02401
1016	Dpp3	2.32723e-49	0.78046	Nfatc1	4.58406e-102	2.44477	Crebrf	3.02121e-21	0.642975	Hnrnpa0	5.24404e-106	0.644022	Wdr12	7.32106e-75	1.24757	Macrod1	1.75434e-21	1.29856	E030044B06Rik	1	2.2565	Gm42681	1	2.5979	Zcrb1	5.48186e-08	0.299952	3830432H09Rik	1	1.7382	Gadd45gip1	5.05602e-10	0.497165	Cul1	0.0967022	0.918754
1017	Cdkn1c	2.41389e-49	0.916793	Sod1	5.71298e-102	0.613843	Pck2	3.12001e-21	0.641729	Pafah1b3	7.40679e-106	0.663656	Kpna3	9.02403e-75	1.01813	Atraid	1.98127e-21	0.52152	2310039L15Rik	1	2.22925	Stra8	1	2.49602	Uchl3	5.56432e-08	0.372327	Kcnh3	1	2.29089	Cdk5rap3	5.08513e-10	0.513131	Zc3h7a	0.0967022	0.923711
1018	Nip7	2.45351e-49	0.659934	Hipk3	1.72543e-101	1.0823	Zfp260	3.21471e-21	0.531581	Zbtb8os	8.16031e-106	0.731364	Ccdc86	9.69151e-75	1.36708	Lrrc8e	2.20127e-21	0.985588	Retn	1	2.23147	Svep1	1	2.78272	Plgrkt	5.61208e-08	0.725975	Gm12525	1	0.671287	Magt1	5.1554e-10	0.428878	Stx16	0.0967022	1.0564
1019	Timp1	2.52222e-49	1.54119	Gabarap	4.60354e-101	0.456514	Tns4	3.4552e-21	0.623826	Nt5c3	9.29274e-106	0.865986	Nop9	1.50197e-74	1.27622	Ndrg3	2.21093e-21	1.12524	Fbxl21	1	1.91601	Rph3a	1	2.25384	Hnrnpab	5.93384e-08	0.282184	Parvg	1	1.14488	Mapkap1	5.19354e-10	0.64552	Csnk1a1	0.0971345	0.724671
1020	Nisch	3.05956e-49	0.460583	Osbpl5	6.44093e-101	1.52765	Fam114a1	3.64554e-21	0.978623	Tmpo	1.2871e-105	0.729866	Rpl30	2.71258e-74	0.350416	Zfand2b	2.28092e-21	0.67107	Ccdc17	1	1.5511	4932443I19Rik	1	2.21693	Lamtor5	6.10962e-08	0.342739	Gm7676	1	1.3751	Mea1	5.41853e-10	0.480768	Ubxn4	0.0971345	0.602987
1021	Ahsa1	3.23384e-49	0.519143	Rilp	7.59031e-101	2.07538	Gnai2	3.76275e-21	0.242328	Slc25a37	1.54282e-105	0.785357	Sf3b3	2.91322e-74	0.933224	Mroh1	2.28597e-21	0.919862	Nlgn3	1	2.3222	Aldob	1	1.95093	Nt5c3b	6.39826e-08	0.882086	Dnah6	1	0.98774	Lamtor2	5.93237e-10	0.360483	Gng2	0.0971753	7.25462
1022	Mrpl42	3.89279e-49	0.455867	Dpm3	1.169e-100	0.658508	Cttnbp2nl	3.80144e-21	0.650632	Tcof1	1.70517e-105	1.07044	Ube2v2	5.82603e-74	0.781562	Isg20	2.74808e-21	0.609144	Ppara	1	1.41289	Fa2h	1	1.28978	Ntmt1	6.65656e-08	0.655211	Cdhr4	1	0.971837	Rps13	5.98389e-10	0.295266	Dcps	0.0972137	1.08454
1023	Cdk5rap3	5.08859e-49	0.672087	Neurl4	1.22044e-100	1.77896	Uckl1	4.56729e-21	0.552924	Mast2	2.83279e-105	1.04566	Lsm12	5.99371e-74	0.65218	Ssbp4	2.84388e-21	0.425371	Hist1h4c	1	2.0911	Vmn2r87	1	1.60352	Slc39a7	6.83516e-08	0.436391	Hba-a1	1	0.917925	Frrs1	6.07282e-10	0.800686	Rchy1	0.0972137	1.17811
1024	Cald1	6.17707e-49	0.882163	Ptprm	1.23821e-100	1.31837	Rala	4.78069e-21	0.266283	Upp1	2.84731e-105	1.46092	Knop1	6.38566e-74	0.743846	Rap1gap	2.86247e-21	0.533006	Tmem91	1	1.78325	Gm28913	1	1.4023	Rps6	6.90455e-08	0.253833	Eda2r	1	0.315177	2610528J11Rik	6.13859e-10	0.684236	Neurl1a	0.0972137	3.67166
1025	Calu	6.9925e-49	0.45462	Adam22	1.68462e-100	3.48222	Snx24	5.10907e-21	0.489943	Tmem14c	4.17192e-105	0.6237	2610001J05Rik	8.77539e-74	0.839958	Nudt14	3.14032e-21	0.590853	Rccd1	1	1.09716	Slc6a17	1	1.51876	Tmem160	7.20323e-08	0.368188	Wdr49	1	0.0700751	1810037I17Rik	6.19129e-10	0.369672	Sept6	0.0972779	3.72353
1026	Sugt1	7.69814e-49	0.4653	Trim56	2.02285e-100	1.14435	Tvp23b	5.30462e-21	0.367573	Pbdc1	4.79168e-105	0.849538	Gfm1	1.01409e-73	1.4249	Bscl2	3.18258e-21	0.731629	Gm42469	1	1.54735	Sncg	1	0.677783	Malsu1	7.39892e-08	0.496929	Gm5475	1	1.6465	Ammecr1	6.29964e-10	1.02412	Fbxl17	0.0973747	1.89844
1027	Hspa9	9.13573e-49	0.385145	Pptc7	2.98262e-100	1.26152	Smagp	5.67726e-21	0.346246	Galk1	6.69132e-105	0.699339	Pcnp	3.05215e-73	0.62921	Plxna4	3.3051e-21	0.611124	Asb11	1	1.80819	Papss2	1	0.938656	Tsr3	7.60555e-08	0.723305	Syngap1	1	1.98276	Ak2	6.50824e-10	0.411436	Churc1	0.0973747	0.892995
1028	Hddc2	9.47341e-49	0.743816	Fchsd2	4.9574e-100	0.921994	Mplkip	5.80111e-21	0.374699	Cenpe	8.65936e-105	1.52716	Eri1	3.78078e-73	1.00708	Rtkn	3.51276e-21	0.603716	Ttc41	1	1.80243	Gtse1	1	0.921248	Dnpep	7.82273e-08	0.538054	Armcx4	1	1.50259	Rps10	6.84363e-10	0.26812	Rc3h2	0.097407	1.23063
1029	Mbd3	1.41564e-48	0.441992	Rph3al	6.28498e-100	2.55883	Manba	6.3069e-21	0.83248	Ppp4r2	9.72911e-105	0.712788	Orc2	4.70957e-73	1.31398	Mlx	3.76726e-21	0.542576	Zfp784	1	1.79115	Ercc8	1	0.844672	Npm1	9.20579e-08	0.427782	Cfap54	1	2.18469	Gps1	7.41061e-10	0.443452	Jund	0.0974083	0.795431
1030	Ddx39b	1.61273e-48	0.410596	Dnajb14	7.75239e-100	1.18732	Atp5g2	6.33551e-21	0.244017	Usp46	1.06678e-104	0.832979	Rps20	4.96892e-73	0.375974	Lrp5	3.94518e-21	0.780522	Grap	1	1.49214	Gm5689	1	1.19822	Ang	9.99341e-08	0.777341	A930104D05Rik	1	0	Slc16a6	7.60059e-10	1.09211	BC005561	0.0974688	1.24784
1031	Ddx39	1.64192e-48	0.49692	Rab5b	9.15883e-100	0.900304	Sept9	7.00769e-21	0.482781	Prkrip1	1.52757e-104	0.931728	Mrps5	8.88105e-73	0.870133	Lancl1	5.00481e-21	0.891476	Lix1	1	1.41446	Mest	1	1.20548	Lifr	1.00518e-07	0.888022	Olfr1315-ps1	1	0	Ccdc12	7.75669e-10	0.394118	Aldh1a1	0.0975488	2.29476
1032	Nxf1	4.28448e-48	0.430364	Casd1	1.09654e-99	1.84479	Mafg	7.42513e-21	0.330945	Gart	1.85381e-104	0.947463	Ralgps2	1.70104e-72	0.84225	AU040320	5.11835e-21	0.785646	Ralgapa2	1	0.395276	Gm15587	1	1.80271	Aurka	1.05145e-07	1.15257	Gm13283	1	0	Clns1a	7.90868e-10	0.459714	Lactb2	0.0975488	1.37959
1033	Ube2j2	4.86718e-48	0.493884	Slc52a3	1.66634e-99	3.62937	Arpc1b	7.58079e-21	0.300523	Ccnb1	2.23038e-104	1.2616	Myl6	2.59698e-72	0.425902	Zbp1	5.12604e-21	2.94626	Notch1	1	0.817904	Gm9747	1	2.97431	Ube2m	1.08757e-07	0.303192	Gm31266	1	0	Tc2n	7.90868e-10	0.480294	Hdgfrp3	0.0976782	6.36825
1034	Snrpa	5.46621e-48	0.628737	Kansl1	2.56988e-99	1.02616	Lamp1	7.65192e-21	0.255453	Dnajb6	2.68088e-104	0.636984	Dnajc9	2.77936e-72	0.972116	Gstz1	5.29931e-21	0.770436	Magi3	1	0.599727	Lrrc7	1	3.36097	Prkar1a	1.18858e-07	0.291616	Gltpd2	1	0	Rps6ka4	7.92685e-10	0.737322	Iqsec1	0.0976782	1.57188
1035	Kpnb1	5.7828e-48	0.450094	Slc24a4	5.5135e-99	4.05687	Csde1	7.8388e-21	0.237549	H2afy	2.80341e-104	0.579901	Pin1	3.0158e-72	0.657177	Arl6ip1	5.87023e-21	0.362994	Clstn3	1	1.95228	Klhl1	1	4.30353	Bola3	1.19107e-07	0.411804	Zfp352	1	0	Mrpl46	8.04095e-10	0.551794	Gng11	0.0976782	7.17939
1036	Mboat1	6.59142e-48	0.53833	Oplah	6.82862e-99	1.97752	Pex13	8.1653e-21	0.507434	Ubxn1	3.70622e-104	0.606212	Eif4a3	4.64217e-72	0.73068	Fyco1	5.87023e-21	0.885424	Nkapl	1	1.37815	Gm20659	1	3.92925	Mdp1	1.21054e-07	0.622086	Mup9	1	0	Tex261	8.11293e-10	0.419703	Atf4	0.0978045	0.640252
1037	2810428I15Rik	6.63448e-48	0.424718	Alkbh5	1.17237e-98	0.606156	Zfc3h1	8.93086e-21	0.576755	Emc4	3.77435e-104	0.696468	Arf4	4.8349e-72	0.549605	Stard5	6.07693e-21	1.48629	Gm43625	1	2.49877	Pamr1	1	3.44245	Kdelr1	1.24134e-07	0.302067	Mc2r	1	0	Gstk1	8.16109e-10	0.711553	Hdac1	0.097989	1.16665
1038	Gmpr	6.91221e-48	1.00185	Gm10263	1.5301e-98	1.59872	Tc2n	1.13294e-20	0.474434	Mrpl45	4.63064e-104	0.772915	Cyfip1	8.95476e-72	0.708191	Ern1	6.87906e-21	0.857798	Lamb2	1	0.766844	Apcdd1	1	3.44919	Fh1	1.29589e-07	0.579855	Gm12670	1	0	Emp3	8.48339e-10	0.729023	Nfe2l1	0.098022	0.802652
1039	Arpc1a	6.95558e-48	0.341729	Irf2	2.11678e-98	0.844788	Lin37	1.256e-20	0.751381	Ppp1r12a	5.83727e-104	0.837308	Kti12	9.96888e-72	1.28362	Ndufaf3	7.15925e-21	0.570304	9330160F10Rik	1	1.49438	4933427J07Rik	1	2.70466	Trappc2l	1.36378e-07	0.368908	Gm9913	1	0	Nsmce4a	8.70838e-10	0.430656	Vcan	0.0980551	7.02555
1040	Spcs3	7.10256e-48	0.610863	Snx1	2.27965e-98	0.829714	Nkiras2	1.50093e-20	0.581067	Atad3a	7.06167e-104	0.975722	Hint1	1.05869e-71	0.577534	Derl2	8.8748e-21	0.476103	Pik3ip1	1	0.980638	Prss33	1	3.76471	Rab27a	1.39856e-07	0.607711	4930556G22Rik	1	0	Rpsa	9.14019e-10	0.375013	Fam171b	0.0983609	6.47756
1041	Fbl	8.35178e-48	0.521758	2900089D17Rik	2.96908e-98	3.06523	Tbrg1	1.51145e-20	0.296859	Ndufs5	9.38741e-104	0.594691	Prpf38a	1.26603e-71	0.978653	Sqrdl	1.06732e-20	0.635357	Whrn	1	1.19212	Colec10	1	3.4048	Stx18	1.45251e-07	1.02837	Gm14273	1	0	Rrm1	9.67582e-10	0.57588	Spcs3	0.0984094	0.999026
1042	Commd4	9.44216e-48	0.693773	Nr3c1	3.33976e-98	0.704898	Ccndbp1	1.56817e-20	0.511931	Rrp15	9.48148e-104	0.97651	Utp11l	1.32532e-71	0.706397	Mtmr3	1.10851e-20	0.68085	Cryba4	1	2.74413	Dydc2	1	2.48408	Chchd4	1.48925e-07	0.636708	Mup17	1	0	Rangap1	9.78726e-10	0.457491	Col6a1	0.0984094	2.64116
1043	Dnajc8	1.07014e-47	0.400478	Faah	3.61554e-98	1.60788	Uqcrc2	1.7317e-20	0.275047	Sgms2	9.66552e-104	1.08131	Asf1a	1.50527e-71	0.868397	Ggt5	1.18309e-20	1.40688	Cabp2	1	1.99586	Klhl30	1	2.20867	Commd2	1.51215e-07	0.352668	Gm13274	1	0	Nt5e	1.00427e-09	0.445632	Gtf2i	0.098642	0.755516
1044	C1d	1.26033e-47	0.575815	Pex3	4.47762e-98	1.38814	Marf1	1.83149e-20	0.650766	Caprin1	1.09173e-103	0.679284	Incenp	1.56777e-71	1.39804	Ptgfrn	1.24453e-20	0.428154	Atp1b1	1	-0.00165449	Gm44206	1	1.94169	Aimp1	1.61917e-07	0.360131	Dok5	1	0	Chchd3	1.05213e-09	0.473345	Npepps	0.0986551	0.70395
1045	Mcm6	1.37651e-47	0.910741	Tgfbi	4.57368e-98	1.60998	Tmem256	1.90393e-20	0.216653	Ncbp1	1.31708e-103	0.972515	Trim8	2.06723e-71	0.720828	Fbxo2	1.3313e-20	1.24101	H2-Ke6	1	0.582837	Kcna6	1	2.48897	Sod2	1.71593e-07	0.326545	Olfr1311	1	0	Slc1a5	1.11654e-09	0.394051	Akirin1	0.0986551	0.991154
1046	Tipin	1.67253e-47	0.734909	Lrp6	5.27741e-98	0.846167	Sh3d19	2.21998e-20	0.357488	Tufm	1.93188e-103	1.07966	Mlkl	2.61482e-71	1.84295	Eci1	1.48725e-20	0.471769	A430027H14Rik	1	2.01946	RP23-300E17.1	1	2.55954	Asns	1.79541e-07	0.65979	Haao	1	0	Rab24	1.11899e-09	0.441888	Zswim8	0.0994315	1.2227
1047	Fam96a	1.88918e-47	0.44914	Rcan1	5.93894e-98	1.77443	Rsrc2	2.29667e-20	0.308885	Ptp4a2	1.93815e-103	0.574124	Cftr	3.12188e-71	1.33197	Sirt2	1.52934e-20	0.604728	Rtbdn	1	2.49646	Gm12705	1	2.1495	Erp44	1.96896e-07	0.451137	Cyp2j12	1	0	Frg1	1.148e-09	0.444854	Nbea	0.0995669	1.34883
1048	Nudt8	2.05558e-47	0.972757	Chd4	6.8669e-98	0.588956	Nrbf2	2.36841e-20	0.46524	Shtn1	2.13305e-103	0.791622	Sec11c	3.70856e-71	0.655705	Idnk	1.54789e-20	0.601761	Cyp4f17	1	2.64526	Acsm3	1	1.7947	Psmg4	2.09372e-07	0.592729	Olfr1310	1	0	Eif3e	1.16045e-09	0.363916	Mgp	0.0995669	8.90951
1049	Ctnna1	2.17684e-47	0.357518	Dopey1	9.90834e-98	1.46818	Rac1	2.5696e-20	0.267418	Mrc1	2.45962e-103	2.11009	Aco2	6.38171e-71	0.642046	Fdft1	1.63304e-20	0.448699	Tox2	1	2.23482	Gm14091	1	2.36335	Wtip	2.10085e-07	0.514344	Lrrc19	1	0	Sqle	1.1778e-09	0.448455	Pde4dip	0.0996098	1.82159
1050	Vars	2.32744e-47	0.590487	Khdrbs3	1.88374e-97	3.8361	Plat	2.84127e-20	1.71349	Usp15	2.74069e-103	0.862803	Nmd3	6.7947e-71	0.965596	Ap1b1	1.78519e-20	0.695822	Zfp354b	1	2.68803	Tuba3b	1	2.15455	Arf1	2.1655e-07	0.198835	Olfr1317	1	0	Mina	1.1778e-09	0.932397	Slc30a9	0.0996098	1.1832
1051	Immp1l	2.74345e-47	0.683795	Sesn2	3.26406e-97	1.39059	Hsd17b10	3.15985e-20	0.292191	Pitpnb	3.02938e-103	0.764841	Pcmt1	7.45813e-71	0.740716	Acadm	1.83526e-20	0.495079	Gpx7	1	0.990393	Lncenc1	1	1.5154	Nusap1	2.42624e-07	1.32603	Gm14808	1	0	Tonsl	1.19987e-09	0.413283	Ttc19	0.100229	1.31201
1052	Ptprn	3.2425e-47	0.827361	Hkdc1	4.36085e-97	3.87038	Tm9sf4	3.22918e-20	0.411742	Eif3i	3.34733e-103	0.593938	Srxn1	8.08241e-71	1.53879	Ppp1r3c	1.86213e-20	2.59295	Gm16208	1	3.86477	Lum	1	0.964383	Myom1	2.54412e-07	1.98805	Gm43539	1	0	Man1a2	1.3044e-09	0.486183	Cxxc4	0.100378	6.15994
1053	Gstm5	4.36259e-47	1.12668	Msrb3	4.8659e-97	1.87495	Pdia3	3.24435e-20	0.213147	Zmat2	4.27896e-103	0.723553	Hspa4l	8.98292e-71	0.749645	Fitm2	1.9568e-20	0.944322	Ptk6	1	1.46791	Zfp474	1	0.76432	Vdac1	2.54412e-07	0.274022	Pcdha12	1	0	Fen1	1.31579e-09	0.753215	Fyn	0.100378	2.52654
1054	Hdlbp	4.55185e-47	0.352859	Zfp652	7.761e-97	0.968739	Stambp	3.35736e-20	0.643979	Npm3	4.71774e-103	0.775552	Tpx2	9.19183e-71	1.24622	A230046K03Rik	2.25647e-20	0.700339	Zfp953	1	1.55245	BC050972	1	-0.277016	Impa2	2.63858e-07	0.906531	Adra2b	1	0	Actr10	1.33365e-09	0.445097	Luc7l2	0.100471	0.624206
1055	Nop56	5.26188e-47	0.526065	Tmem63b	2.89532e-96	0.62893	Dcaf12	5.82728e-20	0.511414	Dnmt1	4.9911e-103	0.89836	Cyb5b	1.28229e-70	0.622399	Rpl18a	2.36776e-20	0.209586	Proz	1	1.71743	Glb1l2	1	0.667171	Tfrc	2.72026e-07	0.314911	Pcdha11-1	1	0	Esco2	1.33599e-09	0.892239	Specc1l	0.10066	2.00306
1056	Ptges	6.75646e-47	0.428037	Laptm4b	2.93169e-96	0.78311	Rac3	5.8729e-20	0.629815	Prpf31	6.24246e-103	0.870184	Tpr	1.39032e-70	0.60211	2510009E07Rik	2.62516e-20	1.16439	Ntf3	1	1.71769	Pde8a	1	0.960809	Dap3	2.93675e-07	0.449282	Gm42784	1	0	Hist1h1c	1.39794e-09	0.583149	Fam134b	0.10066	1.28739
1057	Top2a	6.88722e-47	0.8703	Bsdc1	3.16173e-96	1.04067	Atp5k	6.09685e-20	0.222391	Sema3c	6.87519e-103	0.764097	Trip10	1.65878e-70	0.879434	Gm6483	3.10702e-20	0.633149	Zfp273	1	1.66839	Sbk2	1	2.15472	Rnf126	3.15894e-07	0.399408	Olfr1318	1	0	Ufsp2	1.40087e-09	0.600101	Jak1	0.101285	0.971971
1058	Nubp1	6.96783e-47	0.558958	Taok1	3.90948e-96	0.657392	Emc4	6.16276e-20	0.30996	Inf2	1.95558e-102	0.938755	Ap1ar	1.92262e-70	0.907529	Rnf144b	3.31505e-20	1.20335	Lzts1	1	1.24223	Gm5468	1	1.67871	Smc1a	3.28165e-07	0.369276	Gm14011	1	0	Nhp2l1	1.48654e-09	0.374071	Slc25a46	0.101462	1.60386
1059	Med30	8.08322e-47	0.502937	Naga	6.63919e-96	1.13014	Tmem106c	6.33773e-20	0.686153	Dohh	2.31464e-102	0.737386	Plin2	2.08462e-70	0.68391	Clybl	3.51021e-20	1.24399	Actl6b	1	3.83561	Syt14	1	1.92686	Smim20	3.34181e-07	0.599278	Gm42434	1	0	1810008I18Rik	1.54948e-09	1.92459	Ilf2	0.10267	0.843836
1060	Psmd3	9.16901e-47	0.452227	Trappc6b	2.6512e-95	0.597146	Ppm1j	6.81451e-20	1.43995	Hnrnpc	2.68778e-102	0.633534	Tnpo1	2.08462e-70	0.836379	Hdac5	3.77135e-20	0.800422	Mecomos	1	1.65898	Gm13066	1	2.62579	Nsdhl	3.57412e-07	0.705624	Gm11655	1	0	Nrbf2	1.56277e-09	0.560229	Chl1	0.103124	6.49555
1061	Nop16	1.55737e-46	0.716081	Ppp1r15b	2.96239e-95	0.951407	Gna13	7.11395e-20	0.423534	Kti12	2.90037e-102	1.06105	Ezh2	2.21919e-70	0.835893	Ccnl2	3.79947e-20	0.385759	Asap3	1	1.1959	Gm26642	1	3.13515	Itgb1bp1	3.60554e-07	0.620404	A530010F05Rik	1	0	Map1lc3b	1.57045e-09	0.307478	H1fx	0.104106	2.89775
1062	Cnot7	1.64585e-46	0.506061	Med13	3.24309e-95	0.930276	Spag9	7.27557e-20	0.330603	Gar1	3.22666e-102	0.837369	Smc1a	2.74191e-70	0.703613	Elovl5	4.15093e-20	0.449379	Gm14508	1	1.72208	Gm26681	1	2.86414	Srp72	3.72701e-07	0.33235	Adra1d	1	0	Crim1	1.57149e-09	1.06638	Tpst1	0.104434	2.83951
1063	Manbal	3.03542e-46	0.639597	Lemd3	3.60233e-95	1.51225	Per3	7.41365e-20	0.795672	Mrpl19	3.56851e-102	0.91154	Map2k2	3.07403e-70	0.585434	Mxra8	4.1529e-20	1.12771	Gpr75	1	2.9971	Gm20715	1	2.2953	Tsfm	3.75583e-07	0.561889	1700012B07Rik	1	0	Sec13	1.57153e-09	0.432696	Ccdc127	0.104434	1.05982
1064	Anapc5	3.07678e-46	0.457881	Zbtb10	5.67657e-95	2.88744	Tuft1	7.58867e-20	0.528731	Phax	3.766e-102	0.794779	Arhgef1	6.13198e-70	0.791342	H2afv	4.2366e-20	0.326559	Fndc5	1	1.59092	Gm12349	1	2.23559	Ergic3	3.78338e-07	0.331046	Gm11682	1	0	Mob3b	1.57586e-09	0.662747	Nhs	0.104909	5.87085
1065	Polr2m	5.126e-46	0.400395	Sp1	6.91447e-95	0.963672	Trmt112	7.97351e-20	0.243921	Rrp1b	4.55107e-102	1.2353	Tial1	8.67837e-70	0.768419	Dmkn	4.32124e-20	1.81863	Hdac9	1	1.63604	Asphd2	1	2.7987	Nnat	4.35564e-07	0.694495	6030471H07Rik	1	0	Atp6v0b	1.61466e-09	0.306974	Anapc13	0.105102	0.798734
1066	Samm50	6.85061e-46	0.580661	Rybp	1.55764e-94	1.14059	Rps25	8.20012e-20	0.220122	Acbd3	5.93717e-102	0.726657	Hmgn5	8.88013e-70	0.906582	Toporsos	4.92118e-20	0.928788	Gm43086	1	1.33691	Pp2d1	1	1.67624	Slc26a4	4.38846e-07	1.4723	Gm29325	1	0	Golph3l	1.61696e-09	0.884272	Tceal1	0.105167	2.46137
1067	Rpl23	7.02088e-46	0.288055	Slc7a4	1.84531e-94	2.59795	Rab7	9.05033e-20	0.276101	Otud6b	8.0488e-102	0.976689	Cebpz	9.60084e-70	0.89964	Lrpap1	5.0319e-20	0.562158	4930525G20Rik	1	2.34911	Foxc2	1	1.91566	Mrps17	4.61029e-07	0.427882	Gpr171	1	0	Med30	1.73055e-09	0.417174	Ssbp4	0.105231	0.903648
1068	Fam60a	7.81413e-46	0.500876	Ypel2	2.51794e-94	1.74205	Fam76a	9.47507e-20	0.526963	Tmem160	9.6373e-102	0.665658	Nmt2	1.09125e-69	0.777386	Por	5.73605e-20	0.388707	Sec1	1	1.40293	Gm42596	1	2.28014	Arfrp1	4.61844e-07	0.567	1700054M17Rik	1	0	Kdelr3	1.76044e-09	0.765817	Loxl1	0.106407	6.44442
1069	Gale	8.95042e-46	0.776912	Adam17	2.97798e-94	0.914937	Xiap	9.63088e-20	0.36225	Sdad1	1.01844e-101	1.19665	Cenpf	1.64449e-69	1.1279	C1galt1c1	5.82061e-20	0.549825	Sapcd1	1	1.87304	Gm11636	1	3.14528	Lss	4.71868e-07	0.972673	Olfr1314	1	0	Eif4a1	1.7855e-09	0.368073	Tspan6	0.106588	2.21572
1070	Maea	9.47407e-46	0.468861	Map3k5	3.66085e-94	1.38666	Elovl5	1.0156e-19	0.36495	Fen1	1.95136e-101	1.12565	Fhl2	2.63533e-69	0.853711	Dtx3l	5.90328e-20	1.31048	Aloxe3	1	2.70804	Gm13180	1	2.09825	Prdx6	5.05928e-07	0.196144	Olfr1313	1	0	Hid1	1.88821e-09	0.999581	Oxr1	0.107361	1.68554
1071	Hnrnpa0	9.6227e-46	0.36186	Helz	8.68102e-94	0.87457	Rab10	1.09808e-19	0.251707	Capza1	1.95169e-101	0.693074	Ppp3r1	4.63085e-69	0.898465	Prdx4	5.99751e-20	0.383156	Abcc10	1	1.38223	Gm14308	1	2.23164	Got1	5.08299e-07	0.698285	Astn2	1	0	Ly6k	1.94379e-09	1.07587	Vcpip1	0.107596	1.21822
1072	Nap1l1	1.08997e-45	0.393817	Cluh	9.2825e-94	1.11045	Gbe1	1.17155e-19	1.22085	Got2	2.23626e-101	0.70615	Ifrd2	5.31738e-69	1.37461	Gm5431	6.20719e-20	4.58403	9530003J23Rik	1	1.3541	Rai2	1	1.41736	Eif2s1	5.29097e-07	0.322142	Gpr149	1	0	Rer1	2.13524e-09	0.349311	Trnp1	0.107809	5.97084
1073	Ube2r2	1.12662e-45	0.36863	Mfsd6	9.84418e-94	1.01252	Cxcl17	1.17687e-19	1.13313	2700094K13Rik	2.33639e-101	0.64847	Eif2b5	5.40836e-69	0.901538	Fam195b	6.43594e-20	0.479199	Platr22	1	1.21599	Gm5108	1	1.93284	Mrpl2	5.47706e-07	0.617107	Mc3r	1	0	Rab38	2.18552e-09	0.761418	Ddr1	0.107809	1.3865
1074	Cdv3	1.25235e-45	0.375553	Ssh1	1.27761e-93	1.11569	Ppp3ca	1.17951e-19	0.247557	Slc35e4	2.36255e-101	0.899247	Psmc2	6.866e-69	0.678895	Sars	7.54903e-20	0.382433	Gm26698	1	1.67567	Prkg1	1	1.21929	Slc4a7	5.49579e-07	0.524979	Olfr1312	1	0	Tubb4b	2.27593e-09	0.49827	Atxn7l3b	0.108716	0.592652
1075	Fbln2	1.36327e-45	1.66291	Ccdc189	1.69598e-93	1.92643	9530068E07Rik	1.38855e-19	0.281458	Med29	3.54559e-101	0.699688	Ubtf	7.17333e-69	0.810591	Btg2	7.59142e-20	0.451465	D430042O09Rik	1	0.972138	Gm11789	1	1.76311	Ndufb3	5.94809e-07	0.246825	Aknaos	1	0	Vdac1	2.39006e-09	0.369736	Garem	0.108821	2.44411
1076	Nrk	1.54658e-45	2.40175	Stk11	1.70905e-93	0.661004	Bloc1s6	1.40169e-19	0.658345	Dusp7	5.96989e-101	1.01264	Kif11	1.16015e-68	1.77193	Mfap3l	9.81587e-20	0.869488	Mocs1	1	1.1285	Ccna1	1	1.56908	Cct8	5.99136e-07	0.289815	5330429C05Rik	1	0	Rpl7l1	2.40835e-09	0.418218	Tcerg1	0.108833	0.927861
1077	Thyn1	1.68923e-45	0.812816	Dclk1	2.52517e-93	2.49508	Eif3g	1.5016e-19	0.299035	Tspan4	6.56938e-101	0.777838	Mettl16	1.69716e-68	1.11176	Snx2	1.01662e-19	0.393622	Rnase6	1	4.04615	Gm16172	1	1.49266	Flot1	6.0401e-07	0.778859	1700018C11Rik	1	0	Ccar1	2.41278e-09	0.431407	Ptprn2	0.108833	5.46391
1078	Rer1	1.85032e-45	0.366231	Vps33b	2.72073e-93	2.40069	Ndufv3	1.7522e-19	0.267454	Lrrfip1	7.63924e-101	0.609625	Rps10	1.72945e-68	0.381265	Sstr2	1.06197e-19	3.72701	Ak9	1	2.80484	Oas1e	1	1.01519	Dnlz	6.0915e-07	0.609411	Gm28818	1	0	Mpst	2.51258e-09	0.696508	Tmem123	0.108833	0.956712
1079	Commd1	2.48035e-45	0.531338	Dynlrb2	2.99159e-93	3.48661	Arid5b	1.77397e-19	0.44082	Mdh2	9.82232e-101	0.614286	Tnfrsf21	1.93366e-68	0.84118	Cutal	1.09377e-19	1.63732	RP23-335G1.1	1	1.39909	4933416M07Rik	1	1.31619	Sap30	6.15168e-07	0.598365	Gm13974	1	0	Emc6	2.53105e-09	0.339996	Actr10	0.108833	0.860533
1080	Uba2	3.22877e-45	0.507055	Usf3	3.00361e-93	1.29604	Nfib	2.08692e-19	0.253792	Hmgn5	1.12714e-100	0.851907	Tars	1.93587e-68	0.938131	Zc3hav1	1.15133e-19	0.562624	Hist1h4a	1	2.50443	Gm16206	1	0.803212	Lyar	6.19176e-07	0.428494	4930533B01Rik	1	0	Il4ra	2.54867e-09	0.48483	Il11ra1	0.108833	2.66498
1081	Ckap4	5.93325e-45	0.464098	Atp2a3	3.11378e-93	1.69391	Ccdc186	2.52863e-19	0.503943	Csnk2a2	1.22698e-100	0.838752	Rps19bp1	2.01661e-68	0.790135	Ndst1	1.17998e-19	0.65246	Aldh8a1	1	1.91495	Gm28196	1	1.10525	Creb3	6.34409e-07	0.679958	Hsf3	1	0	Map2k2	2.7119e-09	0.371632	Gns	0.109041	0.981066
1082	Ilf2	6.85399e-45	0.513969	Rpl27-ps3	3.50226e-93	0.858041	Shb	2.54337e-19	0.373308	Fez2	1.61898e-100	1.33676	Dnajc10	2.49011e-68	0.742033	Gnaq	1.19793e-19	0.422634	Gm15879	1	2.04659	Cfap44	1	0.259575	Thoc7	6.49845e-07	0.283095	4930447F04Rik	1	0	Pfdn6	2.77813e-09	0.383936	Robo2	0.109041	5.36966
1083	1110065P20Rik	7.45689e-45	0.570169	Bcl2l2	4.6704e-93	1.49176	Kdm5a	2.9371e-19	0.358138	Carnmt1	1.79288e-100	0.753705	Card19	2.53085e-68	0.671265	Plod3	1.46061e-19	0.657441	Slc38a4	1	0.711566	Ticrr	1	1.00694	Rcc2	6.64582e-07	0.413088	Tnfsf8	1	0	Dph3	2.77813e-09	0.390933	Zkscan3	0.109044	1.10163
1084	Grasp	7.47116e-45	0.580522	Efhd2	9.52063e-93	0.646397	Ccdc58	2.95571e-19	0.367822	F11r	2.04973e-100	0.797698	Mapk13	3.29667e-68	0.693191	Ano10	1.49447e-19	1.25275	2900093K20Rik	1	0.926062	Papola	1	0.257751	Commd6	6.75017e-07	0.462846	Gm13287	1	0	Atp6v1d	2.77922e-09	0.444218	Pla2g16	0.109357	1.33304
1085	Ctnnb1	7.61823e-45	0.339274	Rnf19b	1.1813e-92	0.862527	Erp44	2.96487e-19	0.331145	Furin	2.34791e-100	0.724359	Upf1	3.70915e-68	0.958332	Oxld1	1.5553e-19	1.08527	Pan2	1	1.00993	Gm26733	1	1.52625	Oat	6.78552e-07	0.279207	Gm11211	1	0	Slc25a13	2.93565e-09	0.646899	Hadha	0.109881	0.875983
1086	Nt5e	8.43186e-45	0.536813	Pcmtd1	1.18285e-92	0.682265	Laptm4b	3.1162e-19	0.403159	Lsm8	2.56411e-100	0.724515	Mrpl11	4.26419e-68	0.727425	Glrx	1.60488e-19	0.364544	Lpar3	1	1.10973	Prex2	1	1.28965	Lrp2	6.85879e-07	0.49243	Slc24a2	1	0	Rheb	3.17588e-09	0.359139	Mnt	0.110308	1.45056
1087	Cdc123	8.50096e-45	0.547269	Rhbdf2	1.27929e-92	0.934088	Luc7l2	3.39073e-19	0.234678	Arhgdia	2.76152e-100	0.57207	Vars	7.86641e-68	0.762522	Fbxo25	1.61237e-19	1.03474	Zfp605	1	1.2603	6530409C15Rik	1	2.27815	Psmd2	7.39585e-07	0.300663	Vmn2r2	1	0	Emc2	3.23034e-09	0.647554	Pbx3	0.111235	1.34868
1088	Zfp771	1.2175e-44	0.830156	Zfp110	1.96808e-92	1.51758	Rsrp1	3.39896e-19	0.270704	Tsta3	3.46608e-100	0.730256	Sec14l1	9.79551e-68	0.654144	Ddx6	1.61776e-19	0.349493	Prss53	1	3.01914	Adcy4	1	2.42884	Ppp1cc	7.77111e-07	0.334242	Mro	1	0	Mbd3	3.49156e-09	0.398526	Zranb2	0.111747	0.729252
1089	Pafah1b2	1.26766e-44	0.514984	Tceal1	3.04125e-92	2.78974	B3gnt7	3.66548e-19	1.71867	Zpr1	3.58293e-100	0.964267	Farsa	1.08643e-67	0.968874	Fbxo36	1.91022e-19	1.30486	Gm15582	1	1.76475	Gm42517	1	3.02758	Hnrnpd	7.78419e-07	0.331944	Gm28319	1	0	Aimp1	3.56664e-09	0.36967	Nr3c1	0.111761	0.957908
1090	Rpl28	1.29302e-44	0.367924	Rmnd5a	4.80892e-92	1.14457	4931428F04Rik	3.69388e-19	1.61844	Ankrd1	4.64114e-100	1.94341	Prpf31	1.20094e-67	1.01771	Ccdc141	1.99922e-19	0.31133	Ddit4l	1	1.59627	Gm26851	1	2.41319	Azin1	8.5933e-07	0.315121	Ifnz	1	0	Uba2	3.61187e-09	0.446538	Imp3	0.112688	0.623573
1091	Ndufa13	1.35854e-44	0.306103	Slc44a1	5.61227e-92	1.16244	Ankrd50	3.78829e-19	0.554887	Cops8	6.03563e-100	0.71374	mt-Nd6	1.22659e-67	0.988776	Inpp5b	2.1017e-19	0.714815	Mesp2	1	0.932746	RP23-316J6.5	1	1.9639	Apip	9.40927e-07	0.807182	Trpc4	1	0	Nt5c2	3.75867e-09	0.60072	Ywhab	0.112793	0.571713
1092	Ndufb5	1.50633e-44	0.315132	Epc2	7.01978e-92	1.03426	Nr1d2	4.10291e-19	0.869841	Wasf2	6.23249e-100	0.656955	Hat1	1.59062e-67	0.842579	Pygl	2.17141e-19	1.43172	Gm17203	1	2.68335	Gm13293	1	2.36325	Mtfr1l	9.78269e-07	0.333052	1700007F19Rik	1	0	Gle1	3.85949e-09	0.773972	B230219D22Rik	0.113266	0.843394
1093	Pgap2	1.64247e-44	0.485589	Fam117b	1.25501e-91	1.05635	Fam104a	4.14034e-19	0.286506	Gadd45gip1	7.01172e-100	0.779575	Ptrh1	2.59538e-67	1.61372	Ngrn	2.35526e-19	0.49012	Efhc1	1	1.51929	RP24-120F8.4	1	2.63397	Rrm1	9.90475e-07	0.639678	Gm11697	1	0	Rpa3	3.85949e-09	0.620632	Plcb4	0.113416	2.55184
1094	Mettl23	1.79637e-44	0.657583	Cpped1	2.52361e-91	2.30275	Mvp	4.69979e-19	0.478252	Zfp706	7.80644e-100	0.602077	Sqrdl	3.53467e-67	1.13282	Zfyve21	2.40466e-19	0.642704	Myo18b	1	3.67725	Tmem235	1	2.0381	Nmral1	1.0231e-06	1.60843	Gm42609	1	0	Zfp771	4.03895e-09	0.525342	Fuom	0.113638	1.38486
1095	Ffar4	2.09789e-44	0.605848	Atf1	2.95552e-91	0.885306	Pfn2	4.72714e-19	0.698508	Tspan1	1.98809e-99	0.7477	Akirin2	4.13411e-67	0.739753	Nicn1	2.6092e-19	1.14487	Gm15856	1	3.26196	Gm2449	1	3.43711	Stx8	1.04076e-06	0.41039	Pcdhb2	1	0	Kitl	4.08773e-09	2.12892	Mgat1	0.113743	1.12961
1096	Wnt7b	2.29082e-44	0.859851	Sash1	4.50699e-91	0.986781	D5Ertd579e	4.82818e-19	0.566931	Iars	2.33523e-99	0.864593	Cav2	4.24495e-67	0.793354	Ppp1r1b	2.61314e-19	2.71763	RP23-36D15.8	1	1.88148	Ccr9	1	2.46083	Gnas	1.0411e-06	0.185911	Mstn	1	0	Rps9	4.11181e-09	0.21566	Cxx1b	0.114295	3.17216
1097	Mrpl36	2.46814e-44	0.568519	Dgkd	8.39862e-91	1.07946	4921524J17Rik	4.88448e-19	0.48651	Uba1	3.07282e-99	0.6799	Stt3a	5.07528e-67	0.671561	Zfos1	2.69865e-19	0.341173	Amy1	1	2.45836	Gm5493	1	2.92069	Ywhaq	1.11015e-06	0.227095	Rit2	1	0	Ift74	4.19153e-09	0.886484	Dnajb14	0.11433	1.26709
1098	Tspan7	2.68625e-44	1.3219	Gnptg	8.41011e-91	1.20087	Tacstd2	4.96668e-19	0.374621	Tipin	3.85613e-99	0.829925	Cpox	5.19693e-67	1.07602	Polr3gl	2.78819e-19	1.06757	Slc16a8	1	2.34883	Oxct2b	1	2.71233	Trappc5	1.1173e-06	0.541956	Gm21981	1	0	Rpl26	4.24487e-09	0.226995	Naa20	0.114513	0.951172
1099	Timm10	7.36363e-44	0.778597	Phc3	9.34394e-91	1.12046	Stat1	4.99564e-19	0.921776	Exosc1	4.09856e-99	0.927272	Hmmr	5.25668e-67	1.27565	Glyr1	2.79723e-19	0.446447	F11	1	2.45086	Rprml	1	2.39303	Maoa	1.13892e-06	0.978149	C230034O21Rik	1	0	Pmvk	4.28352e-09	0.313482	Usp20	0.114604	1.78551
1100	Epha4	7.90554e-44	0.877874	4930556M19Rik-1	1.01194e-90	2.32528	Unc13a	6.01442e-19	1.3464	Ssx2ip	5.20109e-99	0.716033	Plau	5.3258e-67	1.74708	Arrdc4	3.20478e-19	0.931847	Zfp563	1	1.74786	Gm17090	1	2.04081	Psmc3ip	1.1564e-06	1.35166	Gm20379	1	0	Gjb3	4.44447e-09	0.451727	Fam92a	0.11492	0.934788
1101	Alg5	7.95912e-44	0.727552	Lrrc58	1.08144e-90	0.659554	Rraga	6.68525e-19	0.314189	Higd1a	7.4448e-99	0.598968	Imp3	6.28802e-67	0.580727	Rras	3.2432e-19	0.322499	Agmo	1	1.16804	Gal3st3	1	2.50992	Mrpl16	1.16088e-06	0.745986	Fam170a	1	0	Tsfm	4.4826e-09	0.504369	Emb	0.115448	0.843358
1102	Trappc3	9.24909e-44	0.531676	Cd79b	1.30123e-90	2.33134	Setbp1	7.72773e-19	0.796797	Anapc16	1.6082e-98	0.719213	Tsr1	7.36317e-67	1.22296	Vps54	3.71122e-19	0.722018	Slc7a4	1	0.921292	Spata18	1	1.96642	Slc31a1	1.16593e-06	0.376154	Gm26693	1	0	Rdx	4.49869e-09	0.374048	Kazald1	0.115848	5.14434
1103	Ube2e2	9.38367e-44	0.847384	Acaa2	1.30344e-90	0.627094	C1qtnf4	8.22192e-19	0.777449	Ube2r2	1.75459e-98	0.628419	Pus1	8.66181e-67	1.28826	0610011F06Rik	4.11687e-19	0.373766	Gm128	1	2.10389	Prss50	1	2.39001	Arfip2	1.20695e-06	0.569587	Cldn34b2	1	0	Atp6v1g1	4.55239e-09	0.3325	Ucp2	0.115992	0.694602
1104	Csnk1e	9.63174e-44	0.451239	Cst3	1.8696e-90	0.459442	Akr1b8	8.68511e-19	0.271694	Thrap3	1.89696e-98	0.693892	Emp3	8.82489e-67	1.02597	Faap20	4.46954e-19	0.542528	Ccdc113	1	3.51758	Gm14230	1	2.82445	Rbm42	1.22142e-06	0.488955	Krt222	1	0	H2afj	4.62184e-09	0.307918	Fbxl16	0.116095	4.921
1105	Nudt5	1.01263e-43	0.548862	Gramd2	2.66884e-90	1.14409	Psmb8	9.54751e-19	0.55685	Cdc5l	1.96578e-98	0.719793	Tshz1	9.27359e-67	1.30621	Naa38	4.70211e-19	0.395493	Sorbs1	1	1.6637	Foxn4	1	1.88983	Dhfr	1.2247e-06	0.889158	Ccdc42	1	0	Serpinb1a	4.67489e-09	3.98153	Cxx1a	0.116141	3.23282
1106	Rab18	1.13032e-43	0.417152	Hist1h2bc	3.1983e-90	0.575969	St14	9.92641e-19	0.349829	Eif3m	2.04594e-98	0.601141	Apex1	1.08163e-66	0.801199	Thoc2	4.71112e-19	0.419345	Adamts3	1	2.97109	1810007D17Rik	1	2.00661	Itgb3bp	1.24568e-06	1.14525	1700034E13Rik	1	0	Vill	4.72241e-09	0.664277	Dcaf7	0.116141	1.34942
1107	Gdi2	1.96854e-43	0.335492	Slc38a4	1.52103e-89	5.18922	Palld	1.05821e-18	0.674618	Ilf2	2.53246e-98	0.707796	Ccdc124	1.08239e-66	0.67287	Cox20	5.02599e-19	0.537475	Gm10300	1	5.38366	Krtap28-13	1	2.0793	Polr2i	1.28069e-06	0.437037	Gm15155	1	0	Eprs	4.84625e-09	0.367294	Cd99l2	0.116141	1.18134
1108	Rgs4	2.03953e-43	2.39549	Inpp4a	1.56574e-89	1.94806	Cap1	1.14547e-18	0.292686	Cpsf2	2.63875e-98	0.761789	Dnajb6	1.21581e-66	0.578605	Tigd2	5.31271e-19	0.540499	Lrrc74b	1	1.69365	Acnat2	1	1.88704	Raly	1.28743e-06	0.243936	Gykl1	1	0	Mien1	5.12167e-09	0.383513	Chmp5	0.117453	0.622376
1109	Cyb5r3	2.4512e-43	0.312453	Pygo1	1.67861e-89	4.27493	Acbd3	1.2138e-18	0.358145	Rrbp1	3.72884e-98	0.573416	Golt1b	1.34685e-66	1.02332	Irf2	5.31271e-19	0.47169	Erich2os	1	1.64275	Etv2	1	1.34866	Desi1	1.33248e-06	0.547926	1700012L04Rik	1	0	Sdf4	5.13761e-09	0.379106	Mecp2	0.118716	1.15421
1110	Hras	2.5576e-43	0.365433	Tspyl1	2.56477e-89	1.09024	Hgfac	1.31842e-18	1.08978	Stk16	4.16719e-98	0.734735	Api5	2.21259e-66	0.840943	Gtf2i	5.40467e-19	0.406566	Gm26870	1	1.27193	Cyp27b1	1	1.09133	Get4	1.35057e-06	0.577127	9130015L21Rik	1	0	2310039H08Rik	5.18219e-09	0.587626	Canx	0.118937	0.624199
1111	Serinc2	2.90369e-43	1.16157	Slc9a6	2.78354e-89	1.63736	Ddx47	1.35603e-18	0.484695	Ccnb2	5.92769e-98	1.02616	Tsn	2.59325e-66	0.583086	Pik3r3	5.79445e-19	0.955585	Khdrbs3	1	0.953923	Gm29237	1	0.997116	Gins2	1.35343e-06	0.96029	Pcdha3	1	0	Srp54b	5.20734e-09	0.384709	Selt	0.121701	0.69835
1112	Denr	3.53869e-43	0.406832	Alad	4.04731e-89	0.597694	Dusp11	1.39782e-18	0.328474	Fnbp1l	6.79465e-98	0.701358	Llgl2	2.78593e-66	0.919777	Chdh	7.22526e-19	2.86972	Snrk	1	0.732976	U90926	1	0.702343	Ncaph2	1.43999e-06	0.514475	Gm12868	1	0	Liph	5.4321e-09	0.703753	Bcas2	0.122008	0.67962
1113	Samd5	3.79876e-43	1.48289	Srebf2	6.3027e-89	0.72288	Edem2	1.77196e-18	0.36431	Ddx41	7.44463e-98	0.845369	Tgif1	3.40531e-66	0.68498	Gm15217	7.6576e-19	1.50954	Baiap2l2	1	1.98641	Slc2a4	1	0.878588	Ccdc25	1.51255e-06	0.490643	2010009K17Rik	1	0	Txndc12	5.54481e-09	0.579063	Sytl1	0.122014	3.46042
1114	Bspry	3.88554e-43	0.542935	Nemf	6.3608e-89	0.717595	Ikbip	1.79253e-18	0.746762	Pop5	9.31808e-98	0.689719	Pphln1	3.63039e-66	1.08802	Bmpr1a	7.78155e-19	0.530446	Cd27	1	1.42765	Lrrc31	1	-0.745859	Smim7	1.54528e-06	0.384371	A630033H20Rik	1	0	Lsm3	5.58915e-09	0.452802	Syap1	0.122836	1.19655
1115	St13	4.13114e-43	0.34836	Nipbl	6.53844e-89	0.655485	Snrpb2	1.8475e-18	0.347321	Dda1	1.55341e-97	0.674091	Taf11	4.46396e-66	0.868666	Sys1	7.91614e-19	0.358276	1810063I02Rik	1	1.53216	Cks1brt	1	0.842375	Cd24a	1.59454e-06	0.343911	Scml1	1	0	Vsig1	5.66444e-09	1.96789	Pigk	0.123004	1.43316
1116	Eprs	4.44062e-43	0.39417	Stx17	7.16027e-89	1.1299	Eapp	1.86738e-18	0.451142	Bbip1	1.55484e-97	0.764231	Tm9sf3	5.56931e-66	0.54869	Stap2	8.4789e-19	0.690285	Mamdc4	1	2.45236	Pou4f1	1	0.992533	Ndufa7	1.64595e-06	0.197649	Serpinb1c	1	0	Nupr1	5.87061e-09	0.453157	Tsen15	0.123058	1.7313
1117	Smdt1	4.87116e-43	0.319127	Bbc3	7.49317e-89	1.02029	Nae1	1.97272e-18	0.399399	Vdac1	1.75402e-97	0.635804	Acer3	5.60458e-66	0.793009	Dennd2d	8.96605e-19	0.986397	B230317F23Rik	1	1.80782	Ecm2	1	1.3854	Clta	1.66192e-06	0.191629	Spink1	1	0	Mcm3	5.91606e-09	0.655479	Kif21a	0.123085	1.44068
1118	Tbrg1	5.88288e-43	0.4051	Maff	7.57105e-89	0.714078	4833420G17Rik	2.00682e-18	0.581449	Manbal	1.87067e-97	0.728641	Arhgap1	9.08294e-66	0.862357	Smdt1	9.65407e-19	0.296377	Gm10277	1	3.29923	Tubal3	1	0.942548	Cenpe	1.68946e-06	0.909719	Tlr8	1	0	Cdc20	6.03805e-09	0.85345	Zcchc11	0.123112	1.09968
1119	Ergic1	6.53353e-43	0.728186	Gm37494	1.44904e-88	1.91894	Micu2	2.00682e-18	0.463953	Sumo2	1.89631e-97	0.594778	Mrpl50	9.97433e-66	0.798754	Zcchc11	1.03348e-18	0.466997	Gm26617	1	2.18382	Gm15718	1	1.54171	Tceb1	1.72305e-06	0.243141	Pard3bos3	1	0	Rps2	6.15323e-09	0.319651	Son	0.123733	0.585703
1120	Cox7b	7.01061e-43	0.330422	Cadps2	2.54151e-88	2.10457	Hpn	2.02121e-18	0.505107	Kif20b	2.31945e-97	1.42927	Met	1.04492e-65	0.76383	Lacc1	1.04048e-18	1.47116	Atp1b2	1	2.10679	Sfmbt2	1	1.22052	Cstf3	1.7726e-06	0.701054	Gm5127	1	0	Ceacam1	6.18789e-09	0.5662	Tmem258	0.124001	0.615092
1121	Ndufs5	8.39434e-43	0.339462	Tmem246	4.26501e-88	2.10685	Dnajc5	2.04061e-18	0.300893	Dnajb11	3.26949e-97	0.665905	Arpc5l	1.08796e-65	0.605764	Pccb	1.43714e-18	0.855465	Magix	1	1.02749	Gm595	1	2.15343	Eef1b2	1.85771e-06	0.266149	Gm14235	1	0	Stx18	6.34675e-09	0.85148	Med21	0.124291	0.646244
1122	Trim28	8.45282e-43	0.489937	Pisd	4.30873e-88	1.24674	Lman2l	2.13767e-18	0.532984	9930111J21Rik2	3.30642e-97	1.0495	Atp5g2	1.09586e-65	0.472259	Mt2	1.56207e-18	0.411378	H2-Q7	1	0.820135	Gsdmc3	1	3.30267	Rnase4	1.8981e-06	0.0945466	Amelx	1	0	Ppp1cc	6.44666e-09	0.389427	Pde3b	0.124681	4.76951
1123	Rab12	1.22462e-42	0.478538	Srf	4.51019e-88	1.18414	Pnpla8	2.21073e-18	0.555491	Srsf2	3.40459e-97	0.62056	Vrk1	1.19677e-65	1.31805	Ccdc189	1.9323e-18	1.17192	C5ar2	1	1.12096	Gm26530	1	2.22495	Mrps18c	1.96626e-06	0.397604	Gm28884	1	0	Rock1	6.66969e-09	0.339856	Arglu1	0.12563	0.653949
1124	Smyd2	1.2602e-42	0.8423	Rnf167	6.04694e-88	1.41019	Ifnar1	2.55684e-18	0.6582	Map7d1	3.59926e-97	0.772187	Tmem2	1.81137e-65	1.00825	Hint2	1.99996e-18	0.38416	RP23-407J24.3	1	2.00362	2300005B03Rik	1	2.38356	Dbf4	2.17864e-06	0.602149	Gm15245	1	0	Gmfg	6.67452e-09	1.00424	Stt3b	0.126535	0.85857
1125	Stk16	1.29477e-42	0.559749	Mapkbp1	1.30015e-87	1.91815	Nampt	2.61014e-18	0.434697	Rfc5	3.91348e-97	0.954318	Cars	3.62263e-65	1.01895	Oxa1l	2.07201e-18	0.655349	Nnmt	1	1.59345	Pkhd1l1	1	2.51241	Hsp90aa1	2.19077e-06	0.242509	A530095I07Rik	1	0	Nhp2	6.90767e-09	0.421623	Cdc5l	0.126535	0.70296
1126	Sept9	1.36984e-42	1.00149	Vamp2	1.77289e-87	1.25547	Mvb12a	2.73177e-18	0.26561	Fam207a	4.08845e-97	0.963014	Ddx41	5.74881e-65	0.9624	Gm4951	2.23852e-18	5.74762	Gm26549	1	1.79793	Ebf3	1	3.38611	Tapt1	2.20392e-06	0.89777	Acss2os	1	0	Ctgf	7.02503e-09	0.509037	Vps72	0.126791	0.850249
1127	Mapre1	1.43616e-42	0.400144	Smarcc2	2.42446e-87	0.918348	Ormdl3	2.74586e-18	0.649547	Cox18	5.31339e-97	0.863737	Nipal1	5.94147e-65	0.915084	Gpr137	2.24051e-18	0.956214	Olfml3	1	1.85465	Kit	1	2.26221	Gne	2.25113e-06	1.0417	Gm17308	1	0	Slc35d1	7.05049e-09	0.456392	Ids	0.126892	1.9001
1128	Immt	1.47167e-42	0.412903	Glyr1	3.41904e-87	0.669214	Cxxc5	2.77964e-18	0.697791	Epb41l2	6.22786e-97	0.899797	Got1	7.03344e-65	0.987617	Fcor	2.4392e-18	2.10676	Ttc21a	1	2.47924	Cabp5	1	1.55467	Rpp30	2.31955e-06	0.78727	Ccdc42os	1	0	Tm2d3	7.09826e-09	0.455127	Rock1	0.127631	0.68064
1129	Plscr3	1.58463e-42	0.668286	Pex6	3.42825e-87	1.18016	Ier3ip1	2.89161e-18	0.257624	Pwp1	7.14035e-97	1.11475	Ppp3ca	9.34947e-65	0.568339	Wnk4	2.47273e-18	1.56017	Samd15	1	1.57902	4930458D05Rik	1	2.08125	Idh1	2.4234e-06	0.459339	4930405D11Rik	1	0	Srm	7.16561e-09	0.479811	Mthfd2l	0.127811	1.08063
1130	2210013O21Rik	2.85719e-42	0.757558	Braf	3.72572e-87	1.11756	Gpbp1l1	2.97589e-18	0.430287	Kars	7.79915e-97	0.813076	Psma6	9.80482e-65	0.59615	Ptges3l	2.49128e-18	1.18971	Klhdc7a	1	1.41255	Npy4r	1	1.66518	Mrps35	2.42486e-06	0.651429	Htr2c	1	0	Spc25	7.25884e-09	1.14398	Chic1	0.127834	4.47699
1131	Rbm42	2.9178e-42	0.569081	Cflar	3.83154e-87	0.724307	Mea1	3.05723e-18	0.337089	Ppard	7.85636e-97	0.890858	Sae1	1.00376e-64	0.682138	Tnrc6a	2.65876e-18	0.365688	Fam105a	1	1.82055	Gm28888	1	0.780823	Mocs2	2.42538e-06	0.705898	Wfdc16	1	0	Saysd1	7.27519e-09	0.708222	Napepld	0.127986	2.77402
1132	Acads	3.37085e-42	0.733569	Mcf2l	5.42026e-87	3.34668	Rpl3	3.06349e-18	0.147584	Ahcyl1	8.68591e-97	0.679334	Atp5b	1.36301e-64	0.460861	Inpp4b	3.08438e-18	0.611281	F10	1	1.85966	Apon	1	0.86798	Psmc1	2.44171e-06	0.432167	Fam167b	1	0	Acaa1a	7.32139e-09	0.404833	Tfdp2	0.128026	0.98783
1133	Tsfm	3.75002e-42	0.608371	Prkcd	6.3715e-87	0.732785	St3gal5	3.08957e-18	0.680767	Mtdh	1.0533e-96	0.623077	Gm10073	1.85704e-64	0.704276	H2-Eb1	3.23851e-18	0.142701	Crygn	1	2.30603	Elmod1	1	-1.07324	Magt1	2.52984e-06	0.399033	Spinkl	1	0	Atg5	7.38479e-09	0.569092	Stox2	0.128331	2.34267
1134	Htatip2	4.09323e-42	0.784961	Strn4	6.66843e-87	1.0412	Smad4	3.21774e-18	0.339986	Dnph1	1.69106e-96	1.14299	Mad2l1	1.99505e-64	1.27645	Ubl3	3.26391e-18	0.345136	Gm26563	1	2.19955	Tnfsf14	1	0.708559	Smu1	2.68108e-06	0.410351	Pabpc5	1	0	Cetn3	7.39816e-09	0.387497	Zbtb7a	0.128331	0.782579
1135	Palld	4.53972e-42	1.2952	Sfpq	8.98798e-87	0.540711	Lamb1	3.65513e-18	0.513794	Fbl	2.19181e-96	0.676131	Ubfd1	2.60161e-64	0.919153	Ttc36	3.3426e-18	1.13936	Kdm6bos	1	2.1974	Adgb	1	-1.39904	Ivd	2.7005e-06	0.763973	Tlr12	1	0	Sssca1	7.41009e-09	0.415102	Atp8b2	0.128416	4.25702
1136	Ergic3	5.74874e-42	0.406939	Yae1d1	1.13271e-86	0.656424	Dap3	3.69626e-18	0.319337	Mkrn1	2.63204e-96	0.701974	Ube2q1	3.07968e-64	0.701264	Mrps21	3.47966e-18	0.326665	Shroom1	1	1.25582	Sema5a	1	0.905006	Acsl4	2.70793e-06	0.267799	Pou3f4	1	0	Pttg1	7.49801e-09	0.624174	Ano10	0.129077	1.94751
1137	Mff	7.03725e-42	0.449037	Tnfsf12	1.316e-86	2.7895	Vsig2	4.1806e-18	0.438328	Sdhb	2.71087e-96	0.646758	Dync1li1	3.25887e-64	0.939101	Rab13	3.9041e-18	0.691476	Anks4b	1	3.00613	Phf19	1	0.79583	Tex30	2.70982e-06	0.643106	Myot	1	0	Mrpl36	7.52849e-09	0.452534	Zmym5	0.129322	1.02127
1138	Nes	8.71175e-42	1.52637	Bcan	2.0034e-86	4.40755	Onecut2	4.30126e-18	1.50864	Tspo	3.7146e-96	0.490511	Frat2	6.17921e-64	1.27783	Bphl	3.95309e-18	0.525033	Pdk2	1	1.16476	Hist1h2al	1	0.887616	Rfc3	2.82603e-06	0.84665	5031425F14Rik	1	0	Pigf	7.59097e-09	0.583303	Wdr20	0.129464	1.55978
1139	Usp14	8.74265e-42	0.443578	Kcnk6	2.16503e-86	3.70295	Slc6a8	4.30563e-18	0.833495	Snx5	3.809e-96	0.66341	Naa38	1.06761e-63	0.652612	Cpt2	4.75565e-18	0.936249	Ggnbp1	1	1.12382	Tmem43	1	0.71352	Pgs1	3.35853e-06	0.338613	Platr29	1	0	0610011F06Rik	7.71166e-09	0.377066	Socs7	0.129794	1.75267
1140	Hat1	1.01881e-41	0.670168	Clock	2.78118e-86	0.899609	Hnrnpc	4.35458e-18	0.270148	Smarca4	3.95716e-96	0.662094	Pgam5	1.42302e-63	1.39944	Lsm10	5.22613e-18	0.589984	Eml5	1	1.2834	Rims3	1	0.880005	Dda1	3.42507e-06	0.377534	Sowahd	1	0	Naa20	7.81958e-09	0.406752	Ccnt1	0.130142	0.939028
1141	Polr2e	1.28221e-41	0.329175	Gpn3	3.28382e-86	0.917156	Fcf1	4.36335e-18	0.399209	Wbscr22	4.24963e-96	0.795694	Psma3	1.50081e-63	0.551411	Lrrc8c	6.46631e-18	0.384902	Wfdc21	1	1.37505	E130208F15Rik	1	0.889307	Mt2	3.4845e-06	0.272783	Dsg1c	1	0	Fat1	7.8491e-09	0.481126	S100a13	0.130577	0.706916
1142	Wfdc2	1.50178e-41	0.23	Nfat5	3.5112e-86	0.707509	Sun1	4.4956e-18	0.497134	Phlda2	4.28714e-96	0.795965	Krr1	1.71044e-63	1.02278	Arpc1a	6.91227e-18	0.295833	Krba1	1	1.11022	Vash2	1	1.04919	Gdi2	3.49629e-06	0.223338	Dcaf12l2	1	0	Lsm8	7.87321e-09	0.424045	Fam84a	0.13122	2.39197
1143	Commd3	1.74091e-41	0.446192	Ezr	4.28306e-86	0.488157	Rab3d	4.80348e-18	0.491634	Txndc9	4.95381e-96	0.689036	Twf1	2.80998e-63	0.67483	Oplah	7.02729e-18	1.08456	Gm4755	1	1.46207	Scube3	1	1.61194	Papss1	3.70957e-06	0.569071	Cdh22	1	0	Orc6	7.97144e-09	0.556448	Cadps2	0.13274	2.58369
1144	Dohh	2.79256e-41	0.57961	Ipo13	4.74388e-86	1.91587	Mapre3	5.20472e-18	0.89063	Taf1d	4.9831e-96	0.688586	Aggf1	2.8982e-63	0.929263	Gpc6	7.86377e-18	1.42516	Adgrg3	1	1.162	Slc25a2	1	0.88557	Pole4	3.81301e-06	0.442068	Gm13749	1	0	Rsrc1	8.61475e-09	0.538657	Znrf2	0.132967	1.47824
1145	Ndufb7	2.83418e-41	0.326677	Xdh	7.27696e-86	2.48908	Prss23	6.51615e-18	0.673311	Cdk11b	7.67393e-96	0.706021	Cdc25a	3.02656e-63	1.2399	Arf6	7.92272e-18	0.339009	Tmprss13	1	2.44437	Gm4208	1	1.79305	Hmox1	3.84937e-06	0.346238	Zcchc16	1	0	Phb2	9.11087e-09	0.355454	Smap1	0.133206	0.687047
1146	Laptm4a	3.17961e-41	0.331985	Nr2f2	7.57832e-86	1.00583	Atp5c1	6.6911e-18	0.236183	Fbxo22	8.38867e-96	0.853278	Slc48a1	3.55782e-63	0.703081	Ccdc28b	8.53066e-18	1.39736	1700026L06Rik	1	2.68912	Fabp7	1	2.06793	Fkbp1a	4.12605e-06	0.26394	Gm15179	1	0	Tmem160	9.24514e-09	0.355801	Lbh	0.133254	4.16029
1147	Tyms	4.10475e-41	0.697375	Fam178b	1.13447e-85	3.80335	Jund	7.26967e-18	0.242486	Aimp2	1.06728e-95	0.986129	Cdc42ep3	4.77938e-63	0.719082	Tmem54	9.72747e-18	0.763251	Col6a2	1	1.10854	Grin3b	1	2.03258	Psmg2	4.16108e-06	0.772406	Svs6	1	0	Smc6	9.25472e-09	0.430192	Ndufv3	0.133278	0.639445
1148	Rab10	5.58201e-41	0.362309	Dhcr24	1.72629e-85	0.803505	Tmed3	7.45688e-18	0.323182	Noc4l	1.31463e-95	0.889538	Dars	5.00907e-63	0.933487	Msmo1	1.07233e-17	0.357264	Tgm4	1	3.01219	Zfyve28	1	1.96825	Nt5dc2	4.23319e-06	1.3804	Usp26	1	0	Pgls	9.37215e-09	0.35675	Fkbp7	0.134219	2.4434
1149	Mrpl55	6.01548e-41	0.675063	Carkd	2.01641e-85	0.55011	Lamtor3	7.55458e-18	0.403144	Cenpv	1.42208e-95	0.704042	Cldnd1	5.16256e-63	0.86623	Wdr81	1.09433e-17	1.23141	BC051019	1	2.93336	Gm4353	1	3.15651	Ssbp1	4.31317e-06	0.413322	Spink14	1	0	Nxn	9.47731e-09	1.44403	Snhg11	0.134884	1.80713
1150	Cox8a	6.3046e-41	0.272036	Cyp2b10	2.09702e-85	4.73401	Gls	7.776e-18	0.280263	Timm22	1.48133e-95	0.774506	Eif3j2	5.2365e-63	1.05344	1700112E06Rik	1.14107e-17	1.46601	Aox2	1	3.9656	Olfm2	1	2.23366	Tcp1	4.48063e-06	0.243143	Gm16028	1	0	Afap1l1	9.5568e-09	0.474403	Prrc1	0.134884	1.305
1151	Timm10b	6.59968e-41	0.397389	Stag2	3.65682e-85	0.714622	Nfkbil1	8.38441e-18	0.698499	Fam136a	1.62233e-95	0.724165	Cul3	7.13027e-63	0.632165	Xrcc6	1.2623e-17	0.82565	Efcab10	1	4.23423	Gm14549	1	1.66201	Ddrgk1	4.5666e-06	0.356924	Gm14291	1	0	Ssna1	9.65849e-09	0.396243	Ifnar2	0.135735	1.39895
1152	Exosc8	8.13528e-41	0.723076	Rb1cc1	7.60776e-85	0.714013	Ip6k1	9.57842e-18	0.656237	Mob4	1.72128e-95	0.66414	Ndufa8	8.52841e-63	0.571145	Tmem189	1.27805e-17	0.485376	Caskin1	1	2.29117	Fam166a	1	1.40436	Prep	5.08632e-06	0.735656	Gm11536	1	0	Ube2f	1.03041e-08	0.397329	Atg3	0.135735	0.86198
1153	Evi5	8.46108e-41	0.624013	Tmem132d	7.7885e-85	4.46262	Slc16a11	9.66095e-18	1.63696	Fxn	3.13148e-95	0.915382	Arf6	9.06866e-63	0.567406	Cpsf6	1.36618e-17	0.440427	Gpr21	1	1.55205	9430018G01Rik	1	0.638375	Mrto4	5.10453e-06	0.46046	Dytn	1	0	Tacc3	1.03488e-08	0.798896	Luc7l	0.135938	0.977583
1154	Nptn	8.49588e-41	0.467565	Xiap	8.29624e-85	0.626553	Dapk2	1.04187e-17	0.921395	Cstb	3.37214e-95	0.645017	Fbxl14	9.61936e-63	1.25504	Bex4	1.4244e-17	0.466565	Gm16143	1	1.709	Slc4a10	1	0.908632	Gmppb	5.21495e-06	0.911758	C130071C03Rik	1	0	Srrt	1.03761e-08	0.487011	Ppme1	0.135969	1.28717
1155	Bin1	9.53462e-41	0.63044	Myo1e	9.99144e-85	0.743621	Sept2	1.08544e-17	0.259551	Nes	5.3868e-95	1.67325	Mrps25	1.02543e-62	0.692109	Pcyt1a	1.59753e-17	0.572827	Tmem198	1	1.51414	Ttyh2	1	1.25991	Stk16	5.77717e-06	0.489278	Rims4	1	0	Cox7a2	1.04641e-08	0.290698	Atp2a3	0.135988	2.31015
1156	Myo1b	1.00278e-40	0.624047	Zfp608	1.069e-84	1.03519	B4galt6	1.09305e-17	0.412486	Smn1	6.53305e-95	0.803645	Tacc2	1.17846e-62	0.861527	Rfk	1.8305e-17	0.382498	1700014D04Rik	1	3.49044	Gm7967	1	0.657906	Sssca1	5.81232e-06	0.413107	Gm29595	1	0	Hddc2	1.04725e-08	0.529807	Tcf12	0.136595	0.84008
1157	Hpcal1	1.30284e-40	0.436449	Fdx1	1.75408e-84	0.541309	Fbxw2	1.16566e-17	0.359185	Ppp1ca	7.89383e-95	0.561672	Myo1c	3.49176e-62	0.708854	Igbp1	2.21036e-17	0.455908	Agk	1	1.03954	Ogn	1	0.469887	Dhcr7	5.90889e-06	1.06203	1700065O20Rik	1	0	Nudt4	1.05908e-08	0.354679	Ncbp2	0.136603	0.913695
1158	Emc4	2.04923e-40	0.422936	Tax1bp3	1.82826e-84	0.580141	Fbln2	1.18804e-17	1.32591	Cast	8.87344e-95	0.820554	Atp5k	3.80817e-62	0.548029	Phf21a	2.22347e-17	0.619613	Scd4	1	2.17432	Gm5449	1	0.00862594	Cdc25b	5.91356e-06	0.992276	Fabp9	1	0	Cmtm7	1.08544e-08	1.06077	Cuedc1	0.13714	1.71241
1159	Bri3bp	2.15395e-40	0.763363	Clic3	2.35874e-84	0.585585	2700097O09Rik	1.28184e-17	0.828066	Znhit3	1.16918e-94	0.923931	Fbxo5	3.85224e-62	1.49062	Col4a4	2.59072e-17	0.88441	Mfsd2b	1	2.19315	Tll1	1	0.122314	Fxn	6.11856e-06	0.790241	Kcng1	1	0	Larp7	1.11419e-08	0.768183	Rab3gap2	0.137494	1.76661
1160	Mrps16	2.30506e-40	0.400239	Prkaca	3.51478e-84	0.778896	Hspa9	1.54465e-17	0.269958	Ccdc25	1.70508e-94	0.75772	Myof	4.13616e-62	0.617142	Ptpn2	2.67793e-17	0.561318	Gm42912	1	1.65535	St8sia2	1	-0.673662	Rpp25l	6.24838e-06	0.595131	Gm26507	1	0	Psip1	1.12503e-08	0.41951	Ece1	0.137657	1.24416
1161	Pvrl2	3.20835e-40	0.338148	Toporsos	9.02326e-84	1.4091	Aga	1.54727e-17	0.518305	Pinx1	1.76657e-94	1.31822	Tex30	4.99294e-62	0.994404	Fuom	2.88316e-17	0.715661	Gm5464	1	4.04451	Thbs2	1	0.110399	Lsm8	6.35885e-06	0.416057	Gm11706	1	0	Nt5c	1.12503e-08	0.383523	Dmkn	0.137987	2.53523
1162	Cnn2	4.96112e-40	0.350325	Nbeal1	1.1139e-83	0.563635	Eif3d	1.54994e-17	0.272206	Srrt	1.85032e-94	0.785744	Ddx10	7.82101e-62	1.04723	Map7	2.88718e-17	0.528661	Rsph4a	1	3.83694	Armc4	1	-1.56954	Spcs3	6.67693e-06	0.412736	2700046A07Rik	1	0	Mad2l1	1.16764e-08	0.830272	2210016L21Rik	0.138075	1.24621
1163	Uqcrc2	5.02038e-40	0.370123	Pcyt2	1.64217e-83	0.8242	Dnttip2	1.64584e-17	0.359249	Ccdc50	2.17965e-94	0.743413	Psmd5	8.33626e-62	0.937403	Elmo1	3.25486e-17	2.82581	Vsig10l	1	1.97022	Ppm1e	1	-1.36968	Snrpa	7.1813e-06	0.464782	Gm12580	1	0	Spats2l	1.19334e-08	1.81966	Pnisr	0.138676	0.820456
1164	Ccne1	6.74128e-40	1.19893	Fam208a	2.12803e-83	0.99831	Pdrg1	1.77187e-17	0.467836	Aurkaip1	2.4886e-94	0.60424	Epha4	9.44574e-62	0.996794	Tmem110	4.05111e-17	0.512895	Fam221a	1	0.848037	9530052E02Rik	1	-1.29924	Fam69b	7.31177e-06	0.61698	Gm37640	1	0	Brk1	1.23495e-08	0.337591	Clec11a	0.138676	4.27069
1165	1110008P14Rik	8.45623e-40	0.398338	Cebpb	2.47892e-83	0.553498	Spata6	1.8893e-17	0.610914	4930453N24Rik	2.49595e-94	0.799942	Cdc6	9.72035e-62	1.62088	Rtcb	4.09646e-17	0.383662	Hist1h3g	1	3.05286	Scg2	1	-0.815439	Ciapin1	7.392e-06	0.429684	Ugt1a10	1	0	Ccnd1	1.28319e-08	0.503231	Rp9	0.138676	0.618331
1166	Wnt7a	1.09656e-39	0.730971	Ak1	2.56669e-83	1.88741	Cdkn1b	2.35369e-17	0.533563	Aggf1	2.90685e-94	0.802196	Nipa2	1.23983e-61	0.76684	Degs1	4.41232e-17	0.433485	Fhl1	1	1.28695	Acta1	1	0.881307	Rab24	7.56736e-06	0.407728	Pcdha8	1	0	Mpdu1	1.29968e-08	0.551943	Cry2	0.139767	1.2892
1167	Lpgat1	1.1911e-39	0.510102	Msrb2	4.7919e-83	2.28036	Riok3	2.58317e-17	0.392428	Eif3l	3.06209e-94	0.633969	Cdca4	1.39541e-61	1.47233	Tmem219	4.45338e-17	0.5789	A430110L20Rik	1	2.61663	Gda	1	0.95324	Mphosph6	7.60154e-06	0.512415	Serpinb9e	1	0	Pdcd10	1.40226e-08	0.357199	Tsnax	0.139843	1.4025
1168	Bcr	1.20466e-39	0.703307	Klhl13	4.85083e-83	3.62967	Cox7a1	2.64097e-17	1.40784	Ykt6	4.31233e-94	0.892271	Plk1	1.59502e-61	1.58866	Cox5b	4.60349e-17	0.295323	Gm37634	1	3.90863	RP23-366O14.9	1	1.27657	Etfa	7.62167e-06	0.391744	Gm38509	1	0	Dhfr	1.41709e-08	0.762533	Ctcf	0.140368	0.839563
1169	Pak1	1.23376e-39	0.879574	Tmem245	7.41965e-83	0.564072	Timm8b	2.70144e-17	0.241622	Prl	5.09901e-94	2.18835	Hn1	1.74922e-61	0.632394	Zdhhc18	5.28966e-17	0.498003	Slc12a5	1	1.74663	Srsf12	1	1.50098	Spata24	7.74127e-06	1.32752	Serpinb9g	1	0	1600002K03Rik	1.43367e-08	0.809891	Gkap1	0.140654	1.61125
1170	Rnf4	1.33288e-39	0.524376	Zscan26	1.56366e-82	1.22934	Pddc1	2.8537e-17	0.628763	Ergic1	5.60369e-94	0.774111	Prmt5	2.27541e-61	1.14911	Fnip1	5.50638e-17	0.472249	Cped1	1	2.32999	Gm26944	1	1.96357	Dnajc9	7.91774e-06	0.581895	Tctex1d1	1	0	Myl6	1.5017e-08	0.283294	Fam114a1	0.140924	2.44635
1171	Chrac1	1.47919e-39	0.48908	Fam63a	3.91037e-82	0.758676	Abcc1	3.05717e-17	0.545644	Bcas2	6.15303e-94	0.634287	Lman2	2.4297e-61	0.599291	Fuca2	5.9812e-17	0.542146	C4bp	1	1.13339	Rragb	1	0.667531	Nrp1	8.16445e-06	0.0917092	Platr3	1	0	Trmt112	1.54289e-08	0.339699	Neo1	0.141228	1.19619
1172	Lpp	1.66135e-39	0.368944	Phactr2	4.09757e-82	1.14449	Hs2st1	3.09907e-17	0.457785	Ctnna1	8.66225e-94	0.557297	Ruvbl1	2.55575e-61	0.908822	Cradd	6.06054e-17	0.840502	Gm10643	1	1.48822	Gm26705	1	2.1381	Rps16	8.63498e-06	0.323449	Gm10477	1	0	Wdr18	1.54625e-08	0.457609	Slc39a6	0.141228	2.00874
1173	Dap	1.69808e-39	0.414786	Ppl	4.2127e-82	0.734057	Sike1	3.10681e-17	0.412869	Gtf2e2	9.59526e-94	0.69425	Fxyd3	3.21989e-61	0.778057	Pik3r1	6.27815e-17	0.711111	Arrdc2	1	1.33507	Sptlc3	1	2.16786	Creld1	8.68787e-06	0.628836	Gm29539	1	0	Adrb2	1.62363e-08	0.761941	Polb	0.14167	1.29714
1174	Ncbp2	1.73698e-39	0.5235	Pm20d1	7.21609e-82	4.2133	Kif5b	3.10955e-17	0.232395	Uhrf1	1.57227e-93	1.06603	Pes1	3.41398e-61	0.942782	Abcd1	6.59016e-17	1.40707	Ftx	1	1.26567	Naip5	1	2.34388	Plk1	8.70942e-06	1.10843	Ube2uos	1	0	Bcap31	1.63544e-08	0.338743	Ptpn1	0.141828	1.01763
1175	Ankrd11	1.88757e-39	0.35432	Acaa1a	1.45875e-81	0.600342	Ept1	3.28888e-17	0.483751	Rbm28	2.36181e-93	0.820849	Fads3	3.87936e-61	0.676681	Sel1l3	6.65815e-17	0.790575	1700041G16Rik	1	2.62033	Gm16892	1	2.1205	Ppp1r11	8.98156e-06	0.319234	Gm29125	1	0	Csrp2	1.66464e-08	0.554577	Tmem57	0.142281	1.11243
1176	Cdkn2aipnl	2.08009e-39	0.751761	Hint2	1.69857e-81	0.56458	Vta1	3.42336e-17	0.326813	Uqcrc2	2.40145e-93	0.625148	Rpl35a	3.94611e-61	0.257613	Ctso	6.83161e-17	1.10324	Bach2	1	0.808137	Pin1rt1	1	2.13324	Itpa	9.01577e-06	0.544903	4930444A19Rik	1	0	2610001J05Rik	1.67111e-08	0.435625	Ddx50	0.142281	1.29161
1177	Nxt1	2.64115e-39	0.618501	Serinc1	1.91873e-81	0.59992	Klhl24	3.56775e-17	0.476586	Arl2bp	3.20978e-93	0.680503	Tex261	4.0649e-61	0.656079	1810010H24Rik	7.43121e-17	1.05292	Tex11	1	1.14624	Dlgap3	1	1.85519	Cstb	9.14658e-06	0.269798	Epx	1	0	Mt1	1.70916e-08	0.443823	Tm9sf4	0.142364	1.03251
1178	Serpinh1	3.34524e-39	0.455121	Tmem154	4.40091e-81	3.13382	AI661453	3.72393e-17	0.468713	Ergic2	3.72167e-93	0.652608	Med10	5.82519e-61	0.706288	Pigu	7.87159e-17	0.657564	RP24-174G2.4	1	2.04511	Cpxm2	1	2.33063	Mrpl23	9.5842e-06	0.334127	Gm12534	1	0	Htatip2	1.72835e-08	0.50354	Cbarp	0.144313	1.82601
1179	Smc6	4.95774e-39	0.490604	Pxmp4	4.96129e-81	1.29043	4931406C07Rik	3.76029e-17	0.489707	Dhx36	3.82102e-93	0.675708	Sertad2	5.95175e-61	0.788054	Tmem176b	8.71659e-17	0.316724	Gcgr	1	2.07088	Spon2	1	0.57006	Nradd	9.66112e-06	0.491792	Kank4os	1	0	Krcc1	1.7339e-08	0.371998	Dync2h1	0.144733	2.25729
1180	Nbl1	6.61898e-39	0.721843	4932438A13Rik	5.47734e-81	1.00433	Zfand3	3.77391e-17	0.402136	Krr1	4.14358e-93	0.862851	Pgap1	6.78504e-61	1.06747	Gnptg	9.51195e-17	0.658009	Slc6a15	1	1.91609	4930509E16Rik	1	2.86445	Aco1	9.77182e-06	0.42348	4930594O21Rik	1	0	Cby1	1.78952e-08	0.754266	Ncoa3	0.145097	1.9983
1181	Aimp1	6.62335e-39	0.388532	Prr14	5.54146e-81	1.23997	Rpl7a	3.86323e-17	0.18415	Rrm2	4.25707e-93	1.17789	Klf6	8.52225e-61	0.616599	Herc6	9.81757e-17	1.76645	Xist	1	2.62826	Syt13	1	1.58933	Tk1	1.00175e-05	0.592973	Gm12695	1	0	Chaf1a	1.79689e-08	0.864811	Cdc42bpa	0.145097	0.79001
1182	Spats2	8.42049e-39	0.936506	Luc7l2	5.58122e-81	0.483263	Rcan3	4.021e-17	0.693572	Tex10	5.22054e-93	0.974939	Anapc15	1.0783e-60	1.09005	Adcy7	1.06768e-16	0.75811	Fam208a	1	0.695104	Gm33969	1	2.07809	Hspa14	1.03304e-05	0.521365	Mc4r	1	0	Slc39a7	1.83917e-08	0.399596	Armcx1	0.145097	4.08264
1183	Cgnl1	1.73943e-38	0.405553	Fam150a	1.22911e-80	3.85122	Glrx2	4.24044e-17	0.271422	Ezr	6.31018e-93	0.581649	Cyc1	1.35849e-60	0.561003	Setd7	1.16575e-16	0.67777	Sox8	1	5.20887	Lair1	1	1.62093	Cyr61	1.04307e-05	0.348297	Bcas1os2	1	0	Mcm6	1.84736e-08	0.687748	Atxn2	0.145519	0.888434
1184	Stk25	1.77946e-38	0.468463	Sgsm2	1.90814e-80	1.61316	Stard10	4.25839e-17	0.209662	Ube2k	6.33639e-93	0.630694	Tmem54	1.73968e-60	1.35346	Surf1	1.18172e-16	0.541185	Btla	1	4.64758	5830432E09Rik	1	1.39256	Bzw2	1.09368e-05	0.46927	Gm14285	1	0	Clspn	1.84954e-08	1.03558	Zmynd8	0.146768	1.03817
1185	Ccdc25	2.30465e-38	0.605158	Epc1	3.09003e-80	1.31977	Hmox2	4.35939e-17	0.314731	Magohb	1.09088e-92	0.910396	Tomm7	1.74357e-60	0.494477	Coq7	1.22857e-16	0.411888	G430049J08Rik	1	4.90514	Gm14401	1	1.63936	Mecr	1.09368e-05	0.82582	Lpo	1	0	Tomm7	1.86697e-08	0.302628	Rev3l	0.14729	1.45274
1186	Zfand6	2.5182e-38	0.367417	Prss8	3.32194e-80	0.653505	Cacfd1	4.53034e-17	0.450264	Ndufa10	1.24133e-92	0.637153	Flnb	1.75228e-60	0.712821	Bet1l	1.25919e-16	0.546203	Ikzf4	1	1.12439	Gm20404	1	1.86459	BC003965	1.16736e-05	0.473966	Cyp2j8	1	0	Tmem9b	1.92488e-08	0.63927	Hyou1	0.148083	1.26632
1187	Dnajb11	4.22031e-38	0.421598	Akt2	1.00252e-79	0.769478	Hes6	4.55955e-17	0.364266	Rpp30	1.75517e-92	0.941768	Tmem147	1.89634e-60	0.617474	Jmjd1c	1.26642e-16	0.358598	Plin1	1	2.82486	1700012C14Rik	1	0.812146	Mrpl39	1.18538e-05	0.810073	Gm20506	1	0	Fam92a	2.0986e-08	0.494461	Efemp2	0.148245	2.16581
1188	Slc9a3r1	4.2783e-38	0.375972	Fah	1.40233e-79	1.51316	Ccdc9	4.62712e-17	0.718524	Srrm1	4.45858e-92	0.587941	Cast	2.10917e-60	0.866579	Ralgapb	1.26997e-16	0.57989	Myo15b	1	2.4792	Gm6976	1	1.01847	Pcyt2	1.18883e-05	0.528387	Gm17732	1	0	Ssbp1	2.10427e-08	0.40263	Rpl27-ps3	0.149391	0.934626
1189	Sar1b	5.5079e-38	0.360594	Pcgf2	1.9209e-79	1.14094	Adamtsl5	4.88888e-17	1.33066	B9d1	4.45858e-92	0.861341	Psmd12	3.0726e-60	0.608743	Dnpep	1.27579e-16	0.434973	Slc6a20b	1	3.17154	Egfros	1	1.08314	Tm2d2	1.23945e-05	0.276979	Gm14249	1	0	Umps	2.12736e-08	0.796396	Mff	0.149516	0.732727
1190	Plin2	5.7628e-38	0.421027	Zdhhc1	2.32663e-79	2.00984	Rps23	5.20379e-17	0.138618	Mettl16	7.68758e-92	0.900704	Tmem128	3.40859e-60	0.730895	Emc2	1.33208e-16	0.621397	Ptx4	1	2.89657	Msx1	1	1.42075	Cs	1.27505e-05	0.369461	Gm38303	1	0	Idh3g	2.13013e-08	0.470151	Ergic3	0.149824	0.660619
1191	Casp8	6.58211e-38	0.665519	Ing1	4.69904e-79	0.663202	Gid4	5.65111e-17	0.769777	Eftud2	7.85633e-92	0.804896	Carnmt1	4.15584e-60	0.746601	Tmem64	1.33231e-16	0.932575	9930022D16Rik	1	2.9476	Pglyrp3	1	1.5175	Sdhaf1	1.3041e-05	0.694343	Gm29137	1	0	Arg2	2.13451e-08	0.529184	Atp6v1f	0.149824	0.594025
1192	Lmnb1	8.18359e-38	0.60847	Pitpnm2	4.81305e-79	1.70081	Dapk3	6.44035e-17	0.440563	Ppig	8.21724e-92	0.637651	M6pr	4.79744e-60	0.669653	Bend7	1.38171e-16	0.380486	Agbl2	1	2.23292	Nhlrc4	1	1.66132	1810010H24Rik	1.31718e-05	1.15631	Gm2464	1	0	Mrpl15	2.16826e-08	0.394985	Bcar3	0.150342	1.73067
1193	Kif23	9.06229e-38	0.748188	Rogdi	5.41979e-79	1.29968	Atp5l	6.46867e-17	0.151354	Unc13c	8.25149e-92	1.45677	Bop1	4.94767e-60	1.22702	Bcl2a1a	1.48858e-16	3.12272	Slamf1	1	2.14845	Gpr55	1	1.40997	Wbscr22	1.34798e-05	0.62518	Ankfn1	1	0	Fut9	2.20537e-08	4.5177	Deb1	0.150448	1.02429
1194	Ctsz	1.04707e-37	0.37231	Phf1	5.63381e-79	1.54574	Tfg	6.57474e-17	0.290744	Ndufaf2	8.65134e-92	0.838092	Chordc1	5.23231e-60	0.892315	Zfp329	1.74316e-16	0.941602	Gm26869	1	2.7215	Fbxw14	1	1.04831	Dnajc12	1.35456e-05	1.10126	Gm28411	1	0	Ywhae	2.22092e-08	0.288236	Xrn1	0.150448	1.10582
1195	Isca2	1.09995e-37	0.663091	Fam134a	5.86809e-79	0.788846	Mfap3	6.69115e-17	0.648317	Rrp8	1.08071e-91	1.16991	Pdpk1	5.63706e-60	0.743654	Apmap	1.76129e-16	0.732841	Zfp956	1	1.37604	Gm14320	1	1.21697	Bex2	1.36986e-05	0.638217	Gm11665	1	0	Slc44a4	2.23753e-08	0.939339	Spint1	0.150448	0.915363
1196	Pdzd11	1.34211e-37	0.634598	Ulk1	7.63172e-79	1.10758	Slc4a7	6.83158e-17	0.38271	Arhgef5	1.49759e-91	0.663097	Hnrnpl	5.89577e-60	0.599164	Esam	1.79951e-16	0.447548	Cd83	1	1.0574	Gm10636	1	1.41258	Rpa2	1.45521e-05	0.892125	Gm11497	1	0	S100a16	2.25146e-08	0.382302	Ndufa12	0.151224	0.602521
1197	Tnfrsf23	1.42063e-37	0.839606	Trove2	9.8586e-79	0.692503	Cdkn1c	7.28028e-17	0.59032	Ndufb9	1.53561e-91	0.533425	Eif2a	6.27095e-60	0.77702	Gm561	1.89746e-16	0.437354	Tppp	1	0.968422	Penk	1	-0.365426	Mat1a	1.46058e-05	2.25748	Pcdha5	1	0	Cep55	2.26539e-08	0.942663	Txndc15	0.151224	0.990121
1198	1700123O20Rik	2.0253e-37	0.547008	Slc35a5	1.00426e-78	1.92662	Mrpl32	7.67313e-17	0.330933	Paox	1.72634e-91	0.860558	Rpf2	6.87267e-60	1.22198	Rabac1	1.98954e-16	0.298015	Fam109b	1	3.53521	Gm5860	1	0.687141	Actg1	1.54433e-05	0.232602	Ccm2l	1	0	Calm3	2.28129e-08	0.336306	Ddhd2	0.151562	1.67832
1199	Ddx1	2.12598e-37	0.513835	Slc22a15	1.18143e-78	1.57378	Ip6k2	7.77844e-17	0.579498	Wbp4	1.9866e-91	0.707831	Trp53i11	8.05313e-60	1.05722	Zfp292	2.02617e-16	0.355262	Mcemp1	1	3.04455	Gm9797	1	0.898093	Rangap1	1.59869e-05	0.415484	Tal1	1	0	Entpd6	2.28129e-08	1.12577	Cd81	0.15229	0.668659
1200	Rras2	2.34019e-37	0.698637	Fam221a	1.87317e-78	1.97459	H2-T22	8.056e-17	0.580889	Ddx10	2.20541e-91	0.853738	Prpf40a	8.23943e-60	0.566621	Cd59a	2.02617e-16	1.12847	Vamp1	1	1.34161	Zpbp	1	0.46593	Kctd10	1.702e-05	0.414163	1700030C14Rik	1	0	Mdh2	2.28539e-08	0.351435	Efr3a	0.15277	1.34358
1201	Gins4	2.56128e-37	0.772854	Pwwp2a	2.13452e-78	1.2037	Mpst	8.24187e-17	0.505116	Gls	4.17515e-91	0.61888	Rcl1	8.36877e-60	1.34433	Mdp1	2.23528e-16	0.47761	Ltb4r1	1	1.29454	Clstn2	1	0.608363	Ctsd	1.71694e-05	0.229394	4930529I22Rik	1	0	D8Ertd738e	2.33912e-08	0.306263	Smim14	0.153022	0.640616
1202	Slc24a5	3.02507e-37	0.908073	Atg3	2.50345e-78	0.628853	Zfp36l1	8.55504e-17	0.276127	Ltbp1	4.92807e-91	1.31244	Kif2a	9.56582e-60	0.748334	Nek6	2.32273e-16	0.408781	Adora3	1	1.60577	Ggt6	1	-0.108403	Psmd11	1.87119e-05	0.235355	Agtr1b	1	0	Sec63	2.39998e-08	0.373332	Wipf1	0.153101	2.69
1203	Anxa4	3.53413e-37	0.321578	Myo5b	2.96185e-78	0.908006	Cdh13	8.79669e-17	1.2156	Dnajc15	6.57962e-91	0.695912	Mapk1ip1l	1.03387e-59	0.723728	Zhx1	2.3808e-16	0.897204	9430060I03Rik	1	1.95991	Zfp114	1	0.256954	Mrpl36	1.87734e-05	0.410544	Gm17751	1	0	Ube2m	2.4009e-08	0.370819	Sirt2	0.153101	0.928615
1204	Cd320	3.82107e-37	0.765016	Kdm2a	3.37639e-78	0.615988	Wdfy1	9.61399e-17	0.355117	Znhit6	6.73367e-91	1.1693	Zcrb1	1.28649e-59	0.569542	Egln2	2.38746e-16	0.439359	Abca14	1	2.63544	Pdgfrl	1	-0.30453	Spc25	1.98496e-05	1.16777	4930407G08Rik	1	0	S100a11	2.40136e-08	0.492972	Rbp1	0.153118	4.34688
1205	Prelid2	4.36243e-37	1.06557	Rbm5	4.15483e-78	0.636077	Pdgfb	9.75927e-17	0.82861	Timm10	6.74316e-91	0.842973	Obfc1	1.60608e-59	1.07116	Fermt2	2.4797e-16	0.367288	Gm38392	1	4.47153	Lfng	1	0.82601	Mrpl22	2.06153e-05	0.511046	Gm11493	1	0	Ndufs3	2.5731e-08	0.344726	Setd1b	0.153358	1.26647
1206	Zyx	4.59232e-37	0.566093	Gadd45g	5.61095e-78	0.642917	Bre	9.80029e-17	0.492234	Bag2	7.297e-91	0.758384	Rpl23	1.95826e-59	0.349487	Wipi1	2.48237e-16	0.610119	Agr3	1	5.0386	Itgb2	1	1.31405	Pih1d1	2.07014e-05	0.654655	Rem1	1	0	Arl4a	2.63426e-08	0.638239	Gaa	0.153834	1.1565
1207	Tsen34	6.20168e-37	0.419806	Slc39a9	5.7961e-78	1.19401	Ttc39b	1.05249e-16	0.51691	Banf1	7.30346e-91	0.620235	Sema3e	2.57416e-59	1.47755	Cnpy3	2.50763e-16	0.480273	Cldn34c1	1	1.66682	Atp12a	1	1.66686	Pon2	2.07887e-05	0.278295	Gm29016	1	0	Eef1g	2.66221e-08	0.321601	D730003I15Rik	0.154243	2.59745
1208	Nras	6.31882e-37	0.453453	Slc6a14	6.40096e-78	1.26361	Oxld1	1.17359e-16	0.766688	Med9	7.78469e-91	0.737285	Ddb1	3.93978e-59	0.543299	Ppp1r16a	2.58104e-16	0.515396	Gm1305	1	2.44441	Abhd15	1	1.34342	Pycrl	2.08399e-05	0.939552	Defb25	1	0	Nap1l1	2.74471e-08	0.364217	Vps41	0.154243	1.17413
1209	Idh3b	7.75257e-37	0.500352	Nit1	7.31849e-78	0.762458	Phgr1	1.18211e-16	0.321202	Ets1	8.75944e-91	0.972005	Sdad1	4.05143e-59	1.34699	2510002D24Rik	2.69119e-16	0.525139	A830036E02Rik	1	4.45514	E330021D16Rik	1	1.37994	Orm1	2.19696e-05	2.3822	Gm12786	1	0	Rab20	2.77859e-08	0.506194	Cers6	0.155299	2.14728
1210	Tspan6	8.86379e-37	1.74133	Os9	7.5685e-78	0.641693	Smu1	1.19604e-16	0.316662	Atp5c1	9.2232e-91	0.556809	Fmr1	4.34123e-59	0.91378	Cbr2	3.42652e-16	0.0706855	Wdr5b	1	1.54594	Guca1b	1	2.32348	Asna1	2.2361e-05	0.648162	Slc6a7	1	0	Mpp6	2.8599e-08	0.399092	Prepl	0.155808	2.32478
1211	Rac1	9.4208e-37	0.321156	Cyp39a1	9.85673e-78	1.92544	Calu	1.21077e-16	0.268197	Ascc3	1.05196e-90	0.7598	Dlst	5.75774e-59	0.913164	Tmed4	3.66436e-16	0.366143	Pyroxd2	1	2.18665	Gm38033	1	1.95403	Atp6v0a4	2.2361e-05	1.15966	Als2cr11	1	0	Pgrmc1	2.87589e-08	0.456324	Pgm1	0.156638	1.72949
1212	Phc2	1.43956e-36	0.358638	Khk	2.67408e-77	1.86013	Porcn	1.28948e-16	0.959268	Acads	1.42364e-90	0.770812	Plscr1	6.21828e-59	0.785037	Abcd4	3.90128e-16	0.937013	Pcdhgb5	1	1.60485	Lhx6	1	2.38903	Gcsh	2.25468e-05	0.447234	Hpse2	1	0	Parl	2.89135e-08	0.412191	Cdh2	0.156676	3.81017
1213	Cuedc2	1.45186e-36	0.662255	Abhd17b	3.17139e-77	0.73261	Sprr1a	1.33211e-16	0.796684	Srsf10	1.64792e-90	0.622953	Mrps18b	7.16664e-59	0.756864	Myo6	3.92439e-16	0.756592	G730003C15Rik	1	1.22812	Sync	1	1.93872	Cux1	2.31848e-05	0.27973	Mannr	1	0	Gadd45g	3.15851e-08	0.513138	Mrps28	0.15686	0.832426
1214	Fkbp4	1.98396e-36	0.316584	Fam73a	3.86255e-77	1.51486	Rasgrf1	1.46242e-16	1.22421	Manf	1.9143e-90	0.655047	Ppp4r2	7.54888e-59	0.61583	Nr1h2	4.27875e-16	0.45368	Slc24a3	1	1.23365	Gm10425	1	1.98717	Pacsin2	2.39387e-05	0.389748	Cstl1	1	0	Hspa13	3.16724e-08	0.543512	Ube2w	0.157377	1.15272
1215	Galnt1	2.67123e-36	0.474245	9530068E07Rik	4.23207e-77	0.52338	Rbpj	1.47118e-16	0.368304	Tma16	1.98154e-90	1.28895	Ckap4	8.61934e-59	0.622225	Tmem87b	4.33296e-16	0.58078	Zfp619	1	1.60356	Sez6	1	1.50754	Blmh	2.47549e-05	0.614429	Samd7	1	0	Unc119	3.2641e-08	0.474467	Smim8	0.157401	1.34517
1216	Got2	3.03518e-36	0.466926	C77370	4.40829e-77	1.03868	Pcnp	1.4794e-16	0.261468	Cdc25a	1.98998e-90	1.03586	Pam	9.61066e-59	0.703856	Sema4g	4.35909e-16	3.66677	Zbtb20	1	0.243878	Gm28904	1	1.3203	Smarcb1	2.49691e-05	0.440819	Hsfy2	1	0	Ugp2	3.277e-08	0.396614	Vcp	0.15743	0.535428
1217	1110004F10Rik	3.48169e-36	0.353198	Utrn	5.57151e-77	0.692218	Stc2	1.5356e-16	1.70241	Ets2	2.36266e-90	0.739323	Stam	1.20033e-58	0.945561	Osgep	4.3625e-16	0.468239	Atp6v0c	1	1.56765	Atg4a-ps	1	1.13026	Myh7	2.57547e-05	0.629284	4930456L15Rik	1	0	Nusap1	3.32022e-08	1.2102	Rev1	0.157776	1.66401
1218	Trappc1	3.89049e-36	0.525396	Spty2d1	7.67881e-77	0.993615	Clcn3	1.64163e-16	0.356092	Sft2d1	2.41421e-90	0.897303	Gpr137b	1.20833e-58	1.09663	Tank	4.96481e-16	0.710765	Gm16638	1	1.57438	Sptbn5	1	1.33232	Dpcd	2.66218e-05	0.525942	0610012D04Rik	1	0	Rpl12	3.33694e-08	0.374956	Tmem161a	0.157998	1.21996
1219	Tnfrsf11b	4.16592e-36	2.35865	Sptlc1	9.90161e-77	0.908635	Eif3c	1.70179e-16	0.236518	Ltv1	2.41915e-90	0.978571	Cdc42	1.22603e-58	0.486659	Apln	5.46079e-16	3.50641	Ccdc153	1	3.17912	Arhgap20	1	1.18967	Smc3	2.66601e-05	0.342074	Gm12473	1	0	Psmd1	3.34963e-08	0.372934	Ralgps1	0.158097	2.98972
1220	Ucp2	5.36453e-36	0.331336	Fermt2	1.15609e-76	0.588303	Cab39	1.71722e-16	0.287558	Slc7a1	2.43645e-90	0.864408	Ola1	1.34881e-58	0.609215	Larp4b	5.52536e-16	0.307031	Pcdhga11	1	2.90031	Gm26790	1	1.30867	Orc6	2.66601e-05	0.543486	Gm14440	1	0	Smc1a	3.43245e-08	0.386429	Tsc22d1	0.158148	0.616973
1221	Bola1	6.04904e-36	0.499358	Enpp5	1.68039e-76	1.01167	Mff	1.76469e-16	0.28394	Nol11	2.84982e-90	0.906521	Acot7	1.51912e-58	0.631577	Flcn	6.19414e-16	0.818551	Gm27200	1	3.7167	Cd8b1	1	0.965809	Tmem135	2.69937e-05	0.545912	Gm43616	1	0	Taf12	3.51987e-08	0.568087	Odf2l	0.158306	1.63748
1222	Gadd45gip1	6.25414e-36	0.588399	Tsc22d2	1.97021e-76	0.819574	Zfp938	1.84123e-16	0.881337	Cox6a1	3.62204e-90	0.554288	2700029M09Rik	1.61538e-58	0.740332	Ing4	7.27948e-16	0.494649	Olfr171	1	1.94522	Plppr1	1	0.935896	Anapc15	2.7453e-05	0.69709	Gm26580	1	0	Ggct	3.55484e-08	0.448859	Pcbd2	0.158306	0.879944
1223	Kif2a	6.39921e-36	0.512491	Ssfa2	2.21562e-76	1.01013	0610011F06Rik	2.07003e-16	0.26196	Morf4l2	5.93682e-90	0.607171	Ltv1	2.46812e-58	1.16887	Sqle	7.46842e-16	0.395798	Ttc23l	1	1.38372	Col17a1	1	0.832773	Lamtor2	2.78442e-05	0.22424	Gm16152	1	0	Apitd1	3.59721e-08	1.04348	Map2	0.158411	2.31371
1224	Prkra	6.4657e-36	0.78387	Mccc1	4.04361e-76	1.66853	Sertad2	2.25436e-16	0.4041	Gmpr	6.15214e-90	0.928597	Papola	3.27599e-58	0.585402	Tmsb4x	8.63979e-16	0.271728	Lca5l	1	1.83034	Pabpc4l	1	0.512118	Hnrnph3	2.88217e-05	0.394683	9430024E24Rik	1	0	Trappc5	3.64599e-08	0.45713	Slc3a2	0.158625	0.863701
1225	Babam1	7.15261e-36	0.589442	Gm19325	4.65141e-76	2.17505	Os9	2.29299e-16	0.360406	Pop1	6.32909e-90	1.75285	Tmx1	3.49531e-58	0.788755	Rtn3	8.74659e-16	0.295472	Wdr66	1	2.31083	Adam1a	1	0.720014	Ppan	2.91764e-05	0.62033	Gm4955	1	0	Mrpl35	3.67518e-08	0.41003	Zyg11b	0.15872	1.31328
1226	Hdac3	7.95661e-36	0.643228	Ssr1	5.01776e-76	0.535089	Sbf2	2.32277e-16	0.707805	Impdh2	6.47579e-90	0.656254	Zcchc17	3.55579e-58	0.734193	Papd5	8.76587e-16	0.616247	Peg10	1	1.43174	Spata45	1	0.505475	Commd4	2.94605e-05	0.490882	Gm11734	1	0	Pitpnb	3.74796e-08	0.440599	Celf1	0.15872	0.69162
1227	Psmc3	1.09448e-35	0.389888	Pbx3	5.21486e-76	1.10512	Tom1l1	2.35769e-16	0.42501	Cldn7	6.62292e-90	0.577009	Cgn	4.0132e-58	0.673324	Uqcc3	9.25242e-16	0.439315	4921513D11Rik	1	2.9062	Enox1	1	0.371823	Nup37	3.06187e-05	1.05537	Pnliprp2	1	0	Parp1	4.15957e-08	0.517482	Gm2a	0.15872	1.37713
1228	Dyrk3	1.13665e-35	0.885526	Zfp266	5.89932e-76	0.993137	Dtx3	2.39653e-16	0.66936	Pdcd10	6.94023e-90	0.616125	Diaph3	4.36333e-58	1.40435	4833439L19Rik	9.36083e-16	0.438024	Gli3	1	1.00475	Tff3	1	0.571273	Map1lc3a	3.07142e-05	0.230131	Gm13609	1	0	Ilkap	4.35402e-08	0.436926	Ndrg3	0.158752	1.78226
1229	AW112010	1.22521e-35	1.55025	Bpifb5	7.64573e-76	4.48149	Sdf4	2.4404e-16	0.26377	Pmpcb	7.16219e-90	0.713446	Isy1	5.29365e-58	1.22493	Lrp10	9.82173e-16	0.365535	Scnn1b	1	0.887016	Slc25a21	1	0.175999	Tnfrsf1a	3.07808e-05	0.422631	Il10	1	0	Ppil1	4.38335e-08	0.446686	Bet1	0.161109	0.930768
1230	Tmem60	1.63617e-35	0.557898	Bckdha	9.01284e-76	1.10098	Kctd5	2.81688e-16	0.455704	Polr2h	9.99268e-90	0.730343	Ahctf1	5.49605e-58	0.970062	Tmem203	1.21871e-15	0.685357	Dnah10	1	4.03935	Dnah1	1	-1.36472	Mbip	3.15246e-05	0.328269	Kcnd3os	1	0	Pfdn4	4.4113e-08	0.378714	Hdac2	0.161109	0.806036
1231	Cd151	1.84997e-35	0.397887	Cpsf3	9.18799e-76	0.847039	Tet2	2.86234e-16	0.577361	1700123O20Rik	1.49359e-89	0.693796	Dhrs1	6.04014e-58	0.725218	Gstm4	1.24171e-15	1.57182	Ncf2	1	2.90236	Ccdc170	1	-1.72311	Vrk1	3.15665e-05	0.855285	1700029F12Rik	1	0	Aqp11	4.43559e-08	1.85275	Haghl	0.161114	1.05863
1232	Mrps21	2.01401e-35	0.309858	Stx12	1.09492e-75	0.680826	Sh3bp1	3.02993e-16	0.396226	H2afx	1.8592e-89	0.750829	Scamp3	7.28639e-58	0.73336	Naprt	1.29369e-15	1.075	Bend7	1	0.40685	Cacna2d1	1	0.139347	Tmed4	3.30042e-05	0.394997	Ms4a7	1	0	Strap	4.48994e-08	0.358619	Mrps33	0.161379	0.566968
1233	Ruvbl2	2.03807e-35	0.748988	Echs1	1.23151e-75	0.51706	Smurf1	3.65781e-16	0.348262	Samd5	2.19601e-89	1.43269	Plek2	7.36609e-58	0.934143	Mgat1	1.56092e-15	0.556558	1700008O03Rik	1	1.85358	Gpr161	1	0.907664	Cd81	3.41849e-05	0.193083	Gm37041	1	0	Bccip	4.5679e-08	0.437767	Ippk	0.162375	2.353
1234	Bcl10	2.05368e-35	0.526587	Lrp5	1.52882e-75	1.0982	Nans	3.73357e-16	0.283724	Id3	2.5636e-89	0.820129	Pten	8.23018e-58	0.707475	Atp6v1d	1.79708e-15	0.36969	A630014C17Rik	1	2.56478	Ccdc79	1	1.13986	Ndufb2	3.47884e-05	0.242859	Gm5547	1	0	Stoml2	4.58668e-08	0.384338	Grn	0.162375	0.934892
1235	Elk3	2.20116e-35	0.789043	Bmpr2	1.53083e-75	0.756741	Gm10073	3.98213e-16	0.289634	Psmb6	4.45272e-89	0.571197	Pak2	9.85294e-58	0.581835	Rit1	1.81834e-15	0.706694	Spag8	1	2.71871	Mum1l1	1	0.505258	Zmat5	3.54447e-05	0.714573	Gm11747	1	0	Pmpcb	4.60843e-08	0.44721	Snx18	0.16251	1.19819
1236	Pttg1ip	2.24478e-35	0.369105	Nenf	1.86512e-75	0.490865	Luc7l	4.0571e-16	0.381448	Dpy30	5.20611e-89	0.629033	Cmtm4	1.01585e-57	0.803793	Atp7a	1.8873e-15	1.18552	Gm20711	1	3.29976	2010310C07Rik	1	0.951862	Rnaseh2b	3.83666e-05	1.08362	Gm53	1	0	Rfc1	4.73255e-08	0.50873	Mettl10	0.16251	1.38715
1237	Tm2d3	2.29008e-35	0.53646	Fam102b	2.29217e-75	0.806367	Mgarp	4.05835e-16	2.91822	Hnrnpk	5.74546e-89	0.505141	Actl6a	1.01941e-57	0.662084	Pam16	1.8873e-15	0.363443	Serpinf2	1	1.64842	Hnf4aos	1	1.86576	Arhgap6	3.89973e-05	1.28619	Pydc4	1	0	Btf3l4	4.8733e-08	0.358801	Tmem5	0.164078	1.06668
1238	Polr2d	2.3065e-35	0.6916	Mark2	4.14138e-75	0.594154	Ostf1	4.14148e-16	0.269328	Srp19	7.38251e-89	0.624775	Kif20a	1.03017e-57	1.81773	Mdm4	1.99269e-15	0.517966	AA415398	1	1.34307	Slc9b1	1	1.29261	Psrc1	4.02433e-05	1.92421	Gm29771	1	0	Chmp6	5.02152e-08	0.489709	Chuk	0.164243	1.3612
1239	Cttnbp2nl	2.5861e-35	0.887818	Zranb1	4.70722e-75	0.820029	Tcf7l2	4.23238e-16	0.497102	Rbmx2	8.08503e-89	1.0777	Fip1l1	1.46506e-57	0.662727	Copg2	2.05241e-15	0.67247	AY074887	1	2.77789	Slc2a6	1	1.67313	1110065P20Rik	4.0368e-05	0.428697	4930503B20Rik	1	0	Ifrd1	5.10417e-08	0.479439	Pten	0.164498	0.999579
1240	Malsu1	3.36672e-35	0.505161	Rreb1	4.82147e-75	0.882207	Taz	4.26549e-16	0.48872	Commd3	8.89202e-89	0.634298	Galnt1	1.94613e-57	0.625755	Mkln1	2.1812e-15	0.336514	BC068281	1	1.27087	Gm13496	1	1.36469	Fam195a	4.08675e-05	0.859253	Pydc3	1	0	Syce2	5.12467e-08	0.550585	Polr2k	0.165025	0.932861
1241	Gusb	4.31398e-35	0.755757	Usp25	5.08704e-75	0.751048	Rpl15	4.33379e-16	0.24801	Rps6ka4	9.33845e-89	0.702894	Nup93	2.46246e-57	1.24153	Rac3	2.19707e-15	0.587621	Nol3	1	0.767286	S1pr1	1	1.48489	Vrk3	4.20999e-05	0.568061	9330198N18Rik	1	0	Rangrf	5.17668e-08	0.752661	Spata6	0.166331	1.65766
1242	Gpi1	4.675e-35	0.272462	Lmbrd1	1.27415e-74	0.885032	Nab2	4.47103e-16	0.596939	Supt6	1.80435e-88	0.761528	Top1	3.00617e-57	0.524691	Spint1	2.23194e-15	0.33049	4930481A15Rik	1	0.955051	Gtsf1l	1	1.48327	Srp68	4.34797e-05	0.551191	Cyp2c67	1	0	Gfra4	5.23912e-08	1.70913	Adi1	0.166331	1.14096
1243	Kcmf1	4.69775e-35	0.325972	Wdr13	1.9829e-74	1.39719	Pfdn6	4.50299e-16	0.24887	Gpatch11	1.90418e-88	0.838459	Kars	3.0183e-57	0.869407	Taz	2.41659e-15	0.563796	RP24-416M6.5	1	1.86502	Il22ra1	1	1.9699	Timp3	4.44594e-05	0.257677	Gbgt1	1	0	Rpn1	5.33049e-08	0.335999	Prkaca	0.166949	0.995669
1244	Zfp593	4.80422e-35	0.750306	C330007P06Rik	3.13629e-74	1.01026	Il13ra1	4.73319e-16	0.639231	4930461G14Rik	1.91427e-88	2.40243	Srsf10	3.30358e-57	0.55356	Gdpd2	2.56206e-15	3.55862	Gm16279	1	1.7916	Pcdhb17	1	2.57284	Chaf1b	4.49481e-05	1.16081	Dnase2b	1	0	Tpt1	5.45948e-08	0.135879	Tnks2	0.167215	0.816972
1245	Gps1	5.07043e-35	0.46054	Sepsecs	4.17955e-74	1.92392	Ccdc174	4.8891e-16	0.5585	Parp1	1.99494e-88	0.824542	Golm1	3.4562e-57	0.609406	Ogfod2	2.56251e-15	0.852866	Pth1r	1	2.19833	Gm17638	1	2.00101	Blvrb	4.78405e-05	0.352419	C530043A13Rik	1	0	Ica1	5.58251e-08	0.592794	Aftph	0.167228	1.28639
1246	Ptgr1	5.56777e-35	0.560223	Dnaja4	7.0138e-74	1.70121	Csnk2b	4.99512e-16	0.236958	Pxdc1	2.35651e-88	1.43095	Ncapg2	4.47667e-57	1.66037	Fbxo3	2.74739e-15	0.488622	Lrch4	1	3.09772	Ppp1r3d	1	1.38904	Txn2	4.7925e-05	0.265305	9530034A14Rik	1	0	Onecut2	5.79243e-08	1.63962	Tigd2	0.16758	1.25272
1247	Vcp	5.68959e-35	0.325207	Klhl9	1.09171e-73	0.775673	Arf4	5.15297e-16	0.204891	Tmem120a	2.51637e-88	1.1339	Fam210a	5.39553e-57	1.06905	Pla2g1b	2.7593e-15	0.391519	Cd46	1	1.55214	Slc5a9	1	1.6975	Igsf3	4.82527e-05	0.551372	Gm16233	1	0	Fuom	5.86766e-08	0.773379	Ptch1	0.168017	1.62585
1248	Atp6v0b	6.56382e-35	0.270939	Cnot6l	1.20066e-73	0.628083	Adipor1	5.38733e-16	0.224861	Memo1	3.72117e-88	0.770201	Phactr4	6.51041e-57	0.65421	Stx4a	3.10275e-15	0.523451	Cnbd2	1	1.45277	Gm12729	1	1.30941	Ctdspl	4.94024e-05	0.349702	Sardhos	1	0	Ndufa1	5.96233e-08	0.339145	Pla2g12a	0.168484	1.31121
1249	9930111J21Rik2	6.60954e-35	1.0202	Zmiz1	1.3781e-73	0.654323	Cox17	5.42981e-16	0.261775	Tsfm	5.25064e-88	0.718619	Dhx32	7.9431e-57	0.84415	Kctd1	3.19179e-15	0.711813	Rasgrp4	1	1.90946	Gm37422	1	0.488407	Fam216a	5.06843e-05	0.624508	Alx3	1	0	Tax1bp1	6.01061e-08	0.322719	Cdkl5	0.170316	2.4884
1250	Pcsk6	7.57688e-35	0.582381	Snhg12	1.41964e-73	0.689072	Adipor2	5.71728e-16	0.32831	Atp5o	5.72199e-88	0.555837	Srrm1	8.02815e-57	0.508723	Plod2	3.44135e-15	1.10727	Ccdc62	1	1.27498	Gm15640	1	1.24053	Stt3b	5.09404e-05	0.425058	Gm33651	1	0	Echs1	6.01061e-08	0.358371	Mycl	0.170902	3.70732
1251	Vcl	7.65352e-35	0.516054	Bmp2	1.45101e-73	1.60976	Dynlt1f	5.76871e-16	0.441454	Mrps18b	6.13977e-88	0.713231	Usp12	9.02761e-57	1.0759	Dync2li1	3.60572e-15	0.585705	Pcdhgc3	1	1.70913	3110039M20Rik-1	1	1.35798	Eif4e	5.09434e-05	0.253397	Gm17080	1	0	Far1	6.34522e-08	0.371977	Zfp950	0.170915	1.49643
1252	Gsta4	7.96447e-35	0.437767	Col12a1	2.99349e-73	3.02527	1500009L16Rik	6.08555e-16	1.47971	Glud1	6.74865e-88	0.637303	Copg1	1.22104e-56	0.708891	Arnt	3.69689e-15	0.611534	Akna	1	1.71356	Hydin	1	0.814205	Cdpf1	5.30041e-05	0.723562	Ms4a6d	1	0	Rps3a1	6.56778e-08	0.218229	Zc3h14	0.171287	0.842005
1253	Naa10	8.28202e-35	0.533961	Ing2	4.30268e-73	0.716479	Vim	6.28034e-16	1.72182	Armc1	8.71529e-88	0.710176	Zc3h18	1.35986e-56	0.84697	Ranbp9	3.98314e-15	0.439357	1700019D03Rik	1	1.30044	Bend6	1	0.439082	Alg3	5.32089e-05	1.13236	Gm9964	1	0	Pcyox1l	6.71084e-08	0.876957	Hrsp12	0.171287	0.776459
1254	Stx16	1.00134e-34	0.642528	Ddi2	4.77125e-73	0.849697	Ascc1	6.3292e-16	0.477271	Nipa2	1.59606e-87	0.681903	Tff1	1.53371e-56	1.60117	Rab3a	4.20027e-15	0.580825	Foxo4	1	1.02654	Gm13248	1	0.123599	Eprs	5.32089e-05	0.256835	Hsd3b3	1	0	Rps28	7.25893e-08	0.199657	Ttc39b	0.171659	1.32446
1255	Rfc2	1.04042e-34	0.658156	Hmha1	4.8145e-73	1.31135	Il4ra	7.02603e-16	0.336665	Sec61b	1.79148e-87	0.503886	Gja1	1.56262e-56	0.70138	Cisd3	4.38687e-15	0.899546	Acsbg2	1	7.25844	Gm26510	1	0.0127727	Hacd2	5.41254e-05	0.539392	Gm17644	1	0	Adh5	7.41187e-08	0.364226	Brk1	0.17249	0.561732
1256	Gjb3	1.22607e-34	0.614627	4930523C07Rik	5.66565e-73	0.688759	Srpr	7.05257e-16	0.288657	Erdr1	3.0032e-87	0.948066	Kcnk1	1.80836e-56	0.630662	Klhl22	4.71408e-15	1.02356	Khdc3	1	1.12485	Hist1h2ai	1	-0.0785537	Cyb5b	5.53593e-05	0.229439	5330438I03Rik	1	0	Thrb	7.47356e-08	1.26422	Azi2	0.173406	1.03483
1257	Srp54b	1.27219e-34	0.355986	Gprc5b	6.65929e-73	1.20973	Capn2	7.8862e-16	0.296926	Rcc2	3.92706e-87	0.63246	Prss22	1.91865e-56	0.574271	Klhdc3	4.83059e-15	0.648279	Atp6v1b2	1	0.423503	Styxl1	1	-1.15456	Ncapg	5.54938e-05	1.1023	Lipf	1	0	Pnkd	7.47356e-08	0.40629	Timp1	0.173406	2.80269
1258	Napa	1.39312e-34	0.407571	Erbb2ip	8.14523e-73	0.696383	Tmem230	7.98551e-16	0.385467	Rtfdc1	4.72333e-87	0.716014	Ptbp3	2.19838e-56	0.543974	Limd1	4.87295e-15	0.491961	Zfp457	1	2.31529	Lrrc34	1	-1.6396	Shcbp1	5.63974e-05	1.32843	1700057H21Rik	1	0	Prim1	7.64367e-08	1.01088	Tmx1	0.173406	1.00442
1259	Sh3bgrl	1.87928e-34	0.475289	Rps6ka3	8.29963e-73	0.592923	Drap1	8.12259e-16	0.223943	Sec11a	6.22627e-87	0.595575	Zrsr2	2.49291e-56	0.752496	Fxyd4	5.00275e-15	1.53916	Podxl2	1	1.8517	Fsd2	1	-1.8196	Ndufa2	5.71902e-05	0.150061	Lmx1a	1	0	Slc25a35	8.14517e-08	1.20246	Zfhx3	0.173406	0.636926
1260	Cpsf3l	1.8882e-34	0.697371	Vkorc1	9.15583e-73	0.833439	Zc3h14	8.53788e-16	0.329221	Raet1e	6.46029e-87	0.98604	Rpsa	2.63296e-56	0.536664	Acadsb	5.16557e-15	0.610515	Tshr	1	1.8734	Usp51	1	1.13696	Mapkapk2	5.86083e-05	0.288431	Gm13485	1	0	Pitpna	8.14677e-08	0.331219	0610009B22Rik	0.173406	1.10894
1261	Ten1	1.96443e-34	0.539659	Srsf5	9.39853e-73	0.430385	Actr2	8.57163e-16	0.260378	Vat1	7.54882e-87	0.980902	Rbm17	2.73366e-56	0.662745	Prkaca	5.43179e-15	0.464402	Nxnl1	1	3.25031	Gm11992	1	0.0506794	Ppat	6.02095e-05	0.580607	Gm13465	1	0	Tmod3	8.16911e-08	0.333218	Tm7sf3	0.17382	1.7161
1262	Tmem234	2.06988e-34	0.296663	Dixdc1	2.32139e-72	2.47486	Fbxo36	8.69274e-16	0.953943	Nudt2	7.91662e-87	0.697858	Med21	3.34685e-56	0.579003	Nod1	5.59966e-15	1.35324	6030468B19Rik	1	3.08413	Lrrc6	1	0.549724	Thyn1	6.04841e-05	0.614808	Gm28187	1	0	Setd8	8.17916e-08	0.338544	Kdm5a	0.174206	0.869758
1263	Nedd4	2.35406e-34	0.283064	Vldlr	2.61562e-72	1.01194	Selk	9.16975e-16	0.198191	Akt1	8.16362e-87	0.59945	Cand1	3.88479e-56	0.854823	Cebpg	5.81074e-15	0.326926	Zfp712	1	1.46585	Six1	1	0.814087	Rap1a	6.22967e-05	0.24459	Gm28095	1	0	Gda	8.31215e-08	1.44097	Pak3	0.174423	4.38336
1264	Tmed5	2.96924e-34	0.437915	Mob3c	3.18607e-72	2.09317	Fkbp1a	1.01477e-15	0.239463	Dnlz	8.38724e-87	0.729668	Rif1	4.48377e-56	0.768849	Cdcp1	6.70054e-15	0.468583	Serpinc1	1	1.14334	6430548M08Rik	1	0.91614	P4ha2	6.36607e-05	0.346729	Arhgap15os	1	0	Prkar2b	8.38848e-08	1.73999	Tmco1	0.174423	0.731106
1265	Cwc15	3.56504e-34	0.332691	9330182L06Rik	3.931e-72	3.38364	Kif3a	1.03976e-15	0.517859	Gm10093	9.94871e-87	1.21376	Slc25a39	5.17977e-56	0.566109	Rab11fip3	7.15582e-15	1.06192	Zdhhc14	1	1.58631	Rnd3	1	0.725097	BC031181	6.65908e-05	0.206389	4930570G19Rik	1	0	Ddx46	8.40262e-08	0.360912	B230118H07Rik	0.174523	1.43267
1266	Gtf2b	5.72931e-34	0.471078	Zfp219	4.03132e-72	0.990724	Parm1	1.13974e-15	1.28347	Ctbp2	1.09274e-86	0.677951	Ncapg	7.17673e-56	1.6836	Fkbp11	7.21919e-15	0.582105	Fgg	1	1.16664	4930599N23Rik	1	1.24308	Dpy30	6.66446e-05	0.274741	D930019O06Rik	1	0	Hspe1	8.59395e-08	0.346044	Bpgm	0.174523	1.13429
1267	Grhpr	6.25697e-34	0.555329	Cdpf1	4.79261e-72	0.980038	Lamb3	1.14552e-15	0.325061	Abracl	1.09976e-86	0.598034	Slc35b1	7.2056e-56	0.719943	Foxp4	7.51567e-15	0.443626	Ltb4r2	1	1.90047	1700086L19Rik	1	1.48125	Shfm1	6.8013e-05	0.179237	Prl2b1	1	0	Traf3ip1	8.92818e-08	1.17899	Maml1	0.174523	1.81457
1268	Sptssa	6.39569e-34	0.491652	Hadh	4.90725e-72	0.63446	Vamp4	1.15177e-15	0.409343	Srgap1	1.22339e-86	1.5646	Orai1	7.2107e-56	0.70973	Exoc8	7.76894e-15	0.824503	Ugt1a7c	1	1.87436	Nutm1	1	2.03096	Maea	6.84882e-05	0.297497	Pcdhb15	1	0	Hsd17b12	9.12221e-08	0.331022	Sulf2	0.174523	3.63302
1269	Gar1	6.58546e-34	0.627	Rab11b	1.32801e-71	0.535371	Fam168a	1.22785e-15	0.446556	Dpp3	1.31711e-86	0.736451	Rab1a	7.58509e-56	0.538583	Cyp4v3	8.00664e-15	0.746137	Gm26973	1	1.80945	Gadl1	1	1.76672	Znhit1	6.89361e-05	0.409317	Slfn3	1	0	Pak1ip1	9.25672e-08	0.387748	Fmn1	0.174801	3.81835
1270	Lamtor4	7.10614e-34	0.356764	Ginm1	1.32801e-71	0.878758	Coro2a	1.22876e-15	0.725642	Ccdc59	2.41194e-86	0.648935	Med9	8.07384e-56	0.787436	Itgb1bp1	8.31695e-15	0.448368	4930407I10Rik	1	5.15869	1700061I17Rik	1	2.06615	Tmem11	6.9055e-05	0.39224	Tsga10ip	1	0	Hltf	9.31477e-08	0.715683	Rfc1	0.175702	0.901648
1271	Cyfip1	7.85829e-34	0.436195	Gstk1	2.35656e-71	0.856045	Hmg20b	1.23008e-15	0.290218	Cisd2	3.32315e-86	0.613022	Hdac3	9.25312e-56	0.804751	Sphk2	8.84695e-15	0.814653	Cfap69	1	1.1608	Klra1	1	2.17975	Elavl1	6.90747e-05	0.26509	Fcrlb	1	0	Six1	9.49786e-08	3.40663	Atp5g1	0.175702	0.461023
1272	Hax1	7.86246e-34	0.510968	Ctage5	2.58497e-71	0.549157	Brd1	1.30044e-15	0.326488	Efnb2	3.58306e-86	0.860085	Eif3e	9.93253e-56	0.519535	Hsd17b4	9.92566e-15	0.385873	Gm26521	1	1.12976	Sim1	1	2.522	Mcm6	7.1087e-05	0.629815	Lhx8	1	0	Ufl1	9.53728e-08	0.603044	Siah2	0.175702	1.2398
1273	Nek6	8.16666e-34	0.472093	Nagk	2.71228e-71	1.15508	Banp	1.55481e-15	0.456938	Trim2	6.25775e-86	0.842261	Ppat	1.08196e-55	0.926833	Las1l	9.94933e-15	0.405391	Gm14569	1	1.97636	Gm14501	1	2.50491	Pop7	7.2002e-05	0.553477	Slc44a5	1	0	Dusp11	1.00773e-07	0.348237	Cuedc2	0.176254	0.978021
1274	Timm17b	8.27854e-34	0.58859	Trpm7	3.52004e-71	0.862189	P2rx4	1.60193e-15	0.499827	Chmp6	8.15625e-86	0.74473	Pigf	1.08196e-55	0.92344	Chchd5	1.06638e-14	0.519925	Tgfbr3l	1	3.33849	4921507G05Rik	1	1.57858	Slirp	7.25399e-05	0.294152	Wnt8a	1	0	Kif11	1.00891e-07	1.10412	Rhoq	0.176254	1.64108
1275	Bnip3l	8.49739e-34	0.294086	Gpbp1l1	3.54238e-71	0.717943	Trip10	1.72589e-15	0.326332	Ptgs2os2	8.23535e-86	0.910613	Mettl1	1.42905e-55	1.15437	Nrbp2	1.16471e-14	0.760662	1700034I23Rik	1	2.94397	Them5	1	1.849	Slc16a3	7.43412e-05	0.590437	Gm11201	1	0	Gspt1	1.03351e-07	0.35787	Efnb1	0.176254	0.935134
1276	Mrpl14	8.57498e-34	0.283053	Bmpr1a	5.97097e-71	0.74432	Tgm2	1.85234e-15	0.701685	Whsc1	1.01619e-85	0.696003	Lpgat1	1.95462e-55	0.609703	Fzd7	1.18255e-14	0.779781	Casc1	1	0.890434	G630030J09Rik	1	1.67504	Gnb2	7.43979e-05	0.163019	Gm5447	1	0	Dnttip1	1.04607e-07	0.457731	Atp6v1h	0.176254	1.21235
1277	Qars	1.12423e-33	0.493531	Jmjd1c	8.80876e-71	0.549757	Pls1	1.85343e-15	0.408975	Rpl22l1	1.45446e-85	0.499315	Ube2f	1.96621e-55	0.634236	Nek7	1.25048e-14	0.380154	Hdgfrp3	1	1.91104	Fbxw24	1	1.32123	Yipf6	7.44075e-05	0.539832	Gm15962	1	0	Ripk3	1.04966e-07	0.92092	Gprasp1	0.176254	2.31812
1278	Rtfdc1	1.2437e-33	0.586806	Klhl29	8.86347e-71	2.9863	Wbscr27	1.98035e-15	0.883252	Ttll12	1.58577e-85	0.846646	Ykt6	1.99226e-55	1.0114	Rmdn2	1.3044e-14	0.586449	Gm11672	1	5.55476	Ano2	1	1.15182	Atxn10	7.61321e-05	0.195855	Gm42538	1	0	Coa7	1.07838e-07	1.08525	Sik3	0.176254	1.19342
1279	Wasf2	1.25631e-33	0.356608	Sp5	1.3436e-70	0.768569	Grsf1	2.04221e-15	0.372014	Ndufa9	1.83031e-85	0.691113	Myl12a	2.04227e-55	0.408085	Hsbp1	1.33542e-14	0.262046	Calb1	1	5.11134	Cntnap2	1	1.26035	Mrpl38	7.62853e-05	0.318366	Ackr1	1	0	Etl4	1.07838e-07	0.543822	Gria2	0.176254	28.5009
1280	Dynlrb1	1.50077e-33	0.32188	Lrrc42	1.34489e-70	0.719518	Rap1b	2.10027e-15	0.246369	Eif2b1	1.94239e-85	0.799077	Esf1	3.28123e-55	0.65655	Gdf11	1.33785e-14	1.79595	2310068J16Rik	1	1.32949	Rgs20	1	1.25112	Fuom	7.97757e-05	0.838726	Cadm3	1	0	Tm9sf4	1.08745e-07	0.485437	Neto1	0.176254	27.7729
1281	Pa2g4	1.65438e-33	0.387512	Gpr155	1.51455e-70	3.36944	Tmem43	2.11206e-15	0.494296	Nudt21	2.2399e-85	0.634567	Cables2	3.34259e-55	1.23592	Tfcp2l1	1.43754e-14	0.432977	Gpr179	1	2.89286	Kndc1	1	0.950537	Adk	8.31925e-05	0.267976	Gm13556	1	0	Dnajc12	1.11239e-07	1.07862	Cnpy1	0.176254	27.9627
1282	Tm2d1	2.12652e-33	0.389753	Ctdsp1	1.74806e-70	1.11556	Stat2	2.30187e-15	0.703267	Ptpn11	2.31566e-85	0.680844	Tram1	3.70402e-55	0.567084	1810022K09Rik	1.46122e-14	0.314214	Pcdhgb7	1	2.74196	Hsd17b2	1	1.60535	Blvra	8.37056e-05	0.706553	AI115009	1	0	Tmem51	1.13712e-07	0.630053	Tm2d1	0.176551	0.635561
1283	Med19	2.4988e-33	0.516167	Krt23	1.94716e-70	0.49712	Mboat2	2.32735e-15	1.35927	Map2k4	2.44261e-85	0.727507	E130012A19Rik	5.72025e-55	0.978177	Usp50	1.46221e-14	0.671196	Ces1e	1	1.26852	Gsdma	1	0.906006	Pgm2	8.46309e-05	0.386028	Gm36211	1	0	Cdc5l	1.14087e-07	0.386307	Hgf	0.176551	11.0731
1284	Bag2	2.58959e-33	0.590925	Elf2	2.14819e-70	0.75338	Pwwp2b	2.40556e-15	0.508713	Thyn1	2.51295e-85	0.753775	Sfr1	6.13141e-55	0.550807	Dazap2	1.46848e-14	0.299879	Mzf1	1	2.17633	Apoh	1	1.36316	Slmo2	8.65824e-05	0.435849	Spta1	1	0	Npm1	1.14786e-07	0.466176	Igf1	0.176551	12.398
1285	Vsig2	2.7725e-33	0.645088	Stxbp3	2.9102e-70	0.874602	Yipf3	2.76613e-15	0.300929	Twistnb	2.52706e-85	0.774372	Utp14a	6.77293e-55	1.15008	Clic6	1.61637e-14	1.60285	RP23-49I18.5	1	1.72708	Nr1i3	1	1.18902	Eif3g	8.66942e-05	0.269647	Gm13490	1	0	Itfg1	1.14854e-07	0.50062	Elavl4	0.176684	10.9586
1286	Mrps34	3.01412e-33	0.416142	Tgm2	3.34554e-70	1.17268	Ppm1a	2.77517e-15	0.364388	Etv4	2.62315e-85	0.950918	Dnajc15	7.93167e-55	0.683952	Cdk5rap3	1.67799e-14	0.387909	Dpf3	1	2.05889	Prss56	1	1.20685	Kif11	8.96374e-05	1.02489	1700016G14Rik	1	0	Gtf3c6	1.14926e-07	0.463927	Ptgis	0.1767	11.0783
1287	Ddx27	3.57736e-33	0.547256	Svil	5.93153e-70	0.542017	Samd4	2.82096e-15	0.697857	Ccna2	2.74103e-85	1.01826	Gpsm2	1.10054e-54	1.32304	Uck1	1.68444e-14	0.729258	Gm14302	1	3.00836	Gm5117	1	0.567215	Sqle	8.97401e-05	0.383489	Gm13376	1	0	2010111I01Rik	1.1665e-07	0.620044	Colec12	0.1767	10.7573
1288	Ppp1cc	4.30705e-33	0.370643	Ttc28	6.65585e-70	4.06184	Pcmtd2	2.99614e-15	0.528558	Mcm6	2.80658e-85	0.877133	Fam177a	1.24828e-54	0.556338	Ankrd12	1.86917e-14	0.448083	Gm15912	1	1.25708	Dnaic1	1	0.613626	Nfu1	9.514e-05	0.509486	4930512P04Rik	1	0	Acp5	1.17401e-07	0.993643	Fra10ac1	0.176848	1.69852
1289	Paip2	4.50264e-33	0.291338	C77080	7.45929e-70	0.541033	Leprot	3.11672e-15	0.349675	Nr2c2ap	2.93035e-85	0.866654	Usp25	1.3753e-54	0.806214	Gga2	1.87843e-14	0.990929	Cc2d2b	1	1.42105	Shisa8	1	0.290948	Hmgb3	9.82792e-05	0.387445	Gm37662	1	0	Ebna1bp2	1.17646e-07	0.366635	Arhgef12	0.176849	0.885637
1290	Tuba1c	4.73933e-33	0.419706	Pmvk	9.7033e-70	0.623149	Emc9	3.5022e-15	0.565793	Tgm1	3.2384e-85	0.921124	Ddost	1.60431e-54	0.538245	Plcb4	2.11399e-14	1.41987	Dgat2l6	1	1.6065	A630076J17Rik	1	-0.594601	Tsen34	9.8641e-05	0.305674	Gm17171	1	0	Tram1	1.18706e-07	0.334739	Wasf3	0.177101	9.71616
1291	Tex30	4.89555e-33	0.751378	Fkbp15	1.2669e-69	1.36035	Nbeal1	3.76198e-15	0.256994	Mrpl42	3.78744e-85	0.625842	Rer1	2.01562e-54	0.519405	Wwox	2.28749e-14	0.874904	Fhdc1	1	0.693675	Ccr10	1	0.059277	Fdx1l	9.92516e-05	0.388062	4921504E06Rik	1	0	Mogs	1.24082e-07	0.640979	Camk1d	0.177191	4.19469
1292	Pgrmc1	5.76588e-33	0.48754	Plbd1	1.41649e-69	3.08943	Ociad1	3.84584e-15	0.306718	Timp1	4.16957e-85	1.39854	Mta2	2.23484e-54	0.87426	Trim62	2.31945e-14	1.44756	Cfap161	1	4.91928	Vmn1r4	1	-0.0583724	Trim28	0.000100298	0.348893	Plppr5	1	0	Carkd	1.26736e-07	0.362428	Gpr27	0.177191	9.35601
1293	Tbc1d1	5.95303e-33	1.01207	Matr3	1.4282e-69	0.508906	Usf1	3.97216e-15	0.461725	Tsr1	4.99257e-85	0.97264	Cstf2	3.20876e-54	1.24218	Cacnb3	2.52189e-14	0.685089	Gm15612	1	4.24848	Lmo1	1	0.59197	Srsf11	0.000102378	0.19909	Ccnb3	1	0	Plcb4	1.26858e-07	1.6392	Ranbp9	0.177304	1.14202
1294	Fubp1	7.04102e-33	0.352834	Chpt1	1.53063e-69	0.60965	Necap1	3.97216e-15	0.615918	Timm9	9.19959e-85	0.929047	Antxr2	3.49352e-54	1.03449	Ptprm	2.61272e-14	0.63626	Tshb	1	2.4465	Mrvi1	1	0.886458	Gpc3	0.000103058	1.91482	Carlr	1	0	Pbdc1	1.29474e-07	0.485898	Rnf11	0.177416	0.606331
1295	U2surp	7.11791e-33	0.348924	Dmkn	1.66167e-69	2.09502	Slc44a2	4.03584e-15	0.399642	Rpf2	1.03931e-84	0.976202	Smc6	3.64574e-54	0.661853	Timp2	2.61298e-14	0.370573	Gm42529	1	1.70171	Trpa1	1	1.36624	Ywhab	0.00010455	0.208837	Treml1	1	0	Mrps11	1.30255e-07	0.485115	Ndufc2	0.177461	0.485668
1296	Cd14	7.29832e-33	0.65606	Zswim8	1.77534e-69	0.937811	Runx1	4.20072e-15	0.288389	Sdpr	1.20414e-84	1.06048	Pdia4	3.68663e-54	0.638155	Apopt1	2.65036e-14	0.5548	Lpl	1	0.559606	Enpp6	1	0.921401	Cnot6	0.000105123	0.312177	4930539C22Rik	1	0	Sf3b6	1.32337e-07	0.368392	Ppt1	0.177461	1.61179
1297	Idh2	7.58166e-33	0.324954	Cul4a	1.97119e-69	0.717223	Nr1d1	4.72002e-15	1.12315	Dis3	1.34996e-84	1.42736	Rnd3	3.93246e-54	1.28458	Plcg1	2.78447e-14	0.536355	Bbs1	1	1.28041	1500009C09Rik	1	1.57762	Syngr1	0.000112539	0.444745	Gm34882	1	0	Ect2	1.35896e-07	0.734802	St8sia3	0.177461	8.87087
1298	Prrx2	8.04634e-33	1.94535	Aldh4a1	2.08441e-69	1.81643	Agpat4	5.04915e-15	0.704676	Prdx1	1.94925e-84	0.599918	Ndc1	4.01375e-54	1.67073	Mef2a	2.87222e-14	0.408938	E430024P14Rik	1	1.23901	Mroh8	1	2.1485	Chchd3	0.000120351	0.419045	Spaca3	1	0	Eri1	1.39733e-07	0.484941	Ramp2	0.177461	9.44838
1299	Myh9	8.37032e-33	0.334154	Znrf3	2.34935e-69	1.82837	Ddx3y	5.19311e-15	0.401855	Top1	2.30538e-84	0.571827	Chd1	4.10019e-54	0.62881	Raf1	2.99887e-14	0.408215	Gm38336	1	1.66632	Gm12089	1	1.16447	Lsm6	0.000120672	0.241976	A730004F24Rik	1	0	Lamtor1	1.40943e-07	0.339519	Etv6	0.177461	1.80958
1300	Adgrg6	8.58804e-33	1.06159	Snd1	3.76714e-69	0.63967	Fam129a	5.45922e-15	0.612208	Dazap1	2.61416e-84	0.606299	Mrpl19	4.43552e-54	0.945016	Tifa	3.32895e-14	1.57286	Pde6a	1	4.33344	Gm17111	1	0.798635	Aimp2	0.00012181	0.689595	4932702P03Rik	1	0	Psmc6	1.44222e-07	0.33749	Klhl9	0.177461	1.02952
1301	Rsu1	9.67054e-33	0.595009	March8	4.22568e-69	0.991967	Fdft1	5.49579e-15	0.351586	Spns2	2.79835e-84	0.722177	Cdc26	6.54831e-54	0.604262	Ino80b	3.34162e-14	0.670377	Atf7ip	1	0.643711	Xcr1	1	1.10547	Bcat2	0.000122162	0.754904	Gm37565	1	0	Usp47	1.486e-07	0.400111	R3hdm1	0.177665	0.856328
1302	Fdps	1.16006e-32	0.357808	Rapgef5	7.55237e-69	1.26953	Btbd1	5.63265e-15	0.37811	Lamtor5	3.47753e-84	0.602268	Nampt	7.36978e-54	0.770923	Slc25a11	3.39069e-14	0.348018	1700112J16Rik	1	1.91507	A530083I20Rik	1	0.884903	Cdk5rap3	0.00012495	0.473272	Gm43352	1	0	Rala	1.49627e-07	0.305131	Herc6	0.177665	2.48419
1303	Ruvbl1	1.20581e-32	0.664762	Scap	9.98482e-69	1.27517	Myeov2	5.63578e-15	0.199386	Mpzl3	4.13085e-84	0.984956	Dlat	1.36555e-53	0.801671	Arhgef12	3.41625e-14	0.389565	Olfr169	1	1.62612	Ucn	1	1.86227	Lamb3	0.000126378	0.355349	1700007P06Rik	1	0	Egln2	1.50022e-07	0.411939	Gabrq	0.178277	8.36619
1304	Itga6	1.30943e-32	0.32855	Zzef1	1.22882e-68	0.933624	Rpl5	5.68379e-15	0.158026	Pelp1	4.68027e-84	1.06577	Otud4	1.53496e-53	0.878635	Chmp4b	3.51476e-14	0.312001	Aqp7	1	4.08274	Gm16998	1	1.1169	Esco2	0.000129866	0.700351	2700089I24Rik	1	0	Rnf121	1.50966e-07	0.629628	Abhd8	0.178406	1.52688
1305	Ndufb10	1.53301e-32	0.285863	Osgep	1.2561e-68	0.661144	Atf7	5.68529e-15	0.522142	Tfg	4.69671e-84	0.619525	Cdc37	1.60247e-53	0.524878	Fbxo18	3.5643e-14	0.686397	Cpne1	1	4.51326	Adam21	1	0.929075	Calm2	0.000131898	0.190965	1700027A15Rik	1	0	Dnttip2	1.53462e-07	0.387209	Tm9sf2	0.178406	0.655795
1306	Skp1a	1.74528e-32	0.306866	Rasgef1b	3.75875e-68	1.39447	Ndufa13	5.94066e-15	0.140804	Diaph3	5.50669e-84	1.2577	Mcrs1	1.61348e-53	0.870817	Ddx60	3.70028e-14	3.58463	Atxn7l2	1	1.42589	Gm43608	1	1.05617	Mrpl33	0.00013201	0.194268	Gm5814	1	0	Isg20	1.55395e-07	0.434779	Xbp1	0.178408	0.669999
1307	Atg9b	1.74629e-32	1.26503	Ankhd1	3.85828e-68	0.701384	Lrp1	6.21144e-15	2.44665	Cdc6	5.74599e-84	1.38501	Ugcg	2.0646e-53	0.745737	Cpne3	3.72367e-14	0.316147	E230013L22Rik	1	1.47717	4930463O16Rik	1	0.71576	Tceal8	0.000132805	0.42711	Gm37896	1	0	Smim8	1.59568e-07	0.691738	Ralgapa1	0.178811	1.30206
1308	Nabp2	2.08176e-32	0.538577	Megf6	5.55421e-68	0.742597	Eri3	6.67051e-15	0.433378	Aven	9.31698e-84	1.22548	Psma5	2.57473e-53	0.546267	Trim34a	4.28702e-14	1.83229	Gm42893	1	2.37703	Gm26586	1	0.524557	Rad51	0.000142985	0.917858	Pinc	1	0	Ptrh2	1.59727e-07	0.480827	Zfyve21	0.178984	1.08014
1309	Tln1	2.22408e-32	0.392533	Msl1	6.72142e-68	0.65526	Pla2g6	6.67121e-15	0.686732	N6amt1	9.42155e-84	1.04917	Eif1	2.99277e-53	0.268981	Gab1	4.32005e-14	0.911231	Frem2	1	2.28325	4933408J17Rik	1	0.360312	Hirip3	0.000143019	0.913226	Ush2a	1	0	Mcts1	1.61596e-07	0.433242	Cfh	0.179076	9.3636
1310	Map7d1	2.3425e-32	0.599854	Lgals8	9.55861e-68	0.981534	Abhd4	6.67545e-15	0.531011	Cbx3	9.57573e-84	0.567098	Sms	3.27192e-53	0.554652	Ski	4.53503e-14	0.499946	Gm26555	1	3.95022	Nxph3	1	0.557794	Cnih4	0.000145354	0.240272	Celrr	1	0	Rfc3	1.63715e-07	0.755105	Kdm2a	0.180004	0.859615
1311	Edem2	2.43042e-32	0.486775	St5	1.01278e-67	1.30728	Arl4c	6.98937e-15	0.323543	Nop9	1.02334e-83	0.942959	Nudt4	3.50694e-53	0.549794	Smpd2	4.59434e-14	0.684346	Pcp4l1	1	2.02733	5930412G12Rik	1	-0.105933	Atp13a4	0.000146455	1.17525	Il2ra	1	0	2310007B03Rik	1.63898e-07	0.563819	Fam220a	0.180152	1.36226
1312	Ahr	2.90371e-32	0.633552	Fbrsl1	1.23714e-67	0.89522	Htra1	7.04275e-15	0.596182	Gmfb	1.10368e-83	0.729321	Edn1	3.55244e-53	1.63672	Meg3	4.78172e-14	3.25402	Gm17334	1	2.7837	Frrs1l	1	-0.127497	Nup93	0.000149525	0.78799	RP23-350G1.5	1	0	Nop58	1.69972e-07	0.366767	Psd3	0.180316	1.64787
1313	Maged2	3.02899e-32	1.11463	Jag1	1.44974e-67	0.861992	Golph3l	7.37417e-15	0.565761	Ctps	1.39197e-83	0.681483	Smarcb1	4.2264e-53	0.691746	Grcc10	5.45033e-14	0.870451	Tmem50b	1	0.343906	Zmynd12	1	1.10293	Commd9	0.000154315	0.658889	Gm43591	1	0	Apobec3	1.75139e-07	0.689725	Hoxb3	0.180316	7.48129
1314	Mrpl2	3.04064e-32	0.557896	Tanc1	1.73054e-67	0.702134	Sema3c	7.95526e-15	0.34217	Gins4	1.51747e-83	0.806138	Mphosph10	4.30473e-53	0.848341	Alkbh7	5.45059e-14	0.614192	Gm7173	1	1.63095	Casc5	1	0.609192	Set	0.000154777	0.217772	Gm13256	1	0	Cenph	1.79336e-07	0.962209	Tecpr1	0.180325	0.747064
1315	Fibp	3.54381e-32	0.623877	Igf2r	3.09814e-67	0.630025	Arhgef16	8.78509e-15	0.455607	Nop2	1.53327e-83	1.08631	Cd3eap	4.32903e-53	1.05925	Tmem107	5.49912e-14	0.768998	Gpr135	1	3.63083	Fam183b	1	0.388182	Asf1b	0.000159425	0.897549	Fer1l5	1	0	Ssbp3	1.80923e-07	0.5638	Fsd1l	0.181015	2.32539
1316	Psph	4.69945e-32	0.755499	Prkd2	4.13827e-67	1.69872	Pcif1	8.90627e-15	0.375073	Hsd17b7	1.56361e-83	0.986019	Tardbp	4.35403e-53	0.525601	Tmx2	6.35621e-14	0.459488	4930463O16Rik	1	3.76145	Pirb	1	0.00491231	Xpnpep1	0.000168121	0.462383	Gm26820	1	0	Them6	1.8252e-07	0.66844	Papola	0.181015	0.763843
1317	Mrpl40	5.66019e-32	0.556225	Fcgrt	4.26003e-67	2.30653	Oasl2	8.95202e-15	1.96357	Suz12	1.57536e-83	0.650087	Hnrnph2	4.42401e-53	0.722905	Lactb2	6.39179e-14	0.530971	Olfr221	1	3.79482	Ntn4	1	1.02949	Epb41l5	0.000169833	0.380641	4930433J02Rik	1	0	Snap47	1.85337e-07	0.596346	Tcta	0.181396	1.54997
1318	Clcn5	5.69804e-32	0.575817	Slc4a2	5.10053e-67	0.716109	5730508B09Rik	9.25615e-15	0.441243	Tpd52	1.6378e-83	0.578052	Mrpl35	5.51843e-53	0.677558	Slc1a3	6.39784e-14	0.427435	Rad52	1	1.0427	Cap2	1	0.569437	Zcchc17	0.000171592	0.388486	Gm567	1	0	Chchd1	1.98627e-07	0.333293	Lzts2	0.181396	0.866812
1319	Shisa4	6.00599e-32	1.20479	Ccdc120	5.54998e-67	1.31723	Sema7a	9.34615e-15	1.19344	Chmp4c	1.77575e-83	0.753411	Ppp4r1	6.67951e-53	1.18885	Xpr1	6.44385e-14	0.779579	Rsph10b	1	1.9813	Msi1	1	1.67139	Ap1m2	0.000177828	0.572497	Gm26831	1	0	Tmem54	1.99598e-07	0.712794	Lrrn1	0.181489	7.51527
[truncated: 1,680 more rows]
