# Supplementary material for: Early-stage lung cancer is driven by a transitional cell state dependent on a KRAS-ITGA3-SRC axis
Source: EMBO J. 2024 May 16;43(14):3. doi: 10.1038/s44318-024-00113-5 (PMC11251082; doi:10.1038/s44318-024-00113-5)
Supplement: Supplementary file 4 — Dataset EV4 [file 44318_2024_113_MOESM4_ESM.zip › EMBOJ-2024-117107R1-Dataset_EV4-ds.xlsx]

## Sheet: organoids_all_leiden_degs
	0_n	0_p	0_l	1_n	1_p	1_l	2_n	2_p	2_l	3_n	3_p	3_l	4_n	4_p	4_l	5_n	5_p	5_l	6_n	6_p	6_l	7_n	7_p	7_l	8_n	8_p	8_l	9_n	9_p	9_l	10_n	10_p	10_l	11_n	11_p	11_l	12_n	12_p	12_l	13_n	13_p	13_l	14_n	14_p	14_l	15_n	15_p	15_l
0	Scd1	0	4.37817	Ppia	0	1.1422	Fosb	0	5.91586	Fau	0	0.947873	Rpl23a	0	1.46744	Hopx	0	4.78294	Trf	0	4.05512	Creg1	0	2.16917	Pfn1	0	1.64889	mt-Nd4	0	2.22891	Rps2	0	1.91458	Actb	0	1.87269	Rps24	3.62469e-36	0.0296513	Mgp	5.78561e-19	15.3041	Prrx1	1.93628e-10	12.7191	Stmn1	0.000232873	4.72378
1	Scd2	0	2.33113	Clu	0	3.51385	Sftpa1	0	5.7579	Aldoa	0	1.51205	Rps15	0	1.19439	H3f3a	0	1.05314	Lbp	0	2.5284	Mpc1	0	1.67641	Ybx1	0	1.9328	mt-Nd2	0	2.25842	Ffar4	0	2.96964	Ybx1	1.30645e-212	1.3885	Tmsb10	4.79332e-34	0.874497	Col1a1	6.08631e-18	10.2558	Bgn	1.93628e-10	11.2749	Prc1	0.000232873	4.39081
2	Fasn	0	2.9278	Chchd2	0	0.873627	Enpep	0	4.31758	Bsg	0	1.70316	Rpl27	0	1.2774	Tmem176b	0	1.81277	Lcn2	0	3.5734	Cbr3	0	2.80586	Ppp1r14b	0	2.23859	mt-Co3	0	1.75249	Anxa8	0	4.50793	Pabpc1	1.66946e-204	1.1986	Rpl32	2.46269e-32	0.0866466	Spp1	2.20584e-16	6.15139	Serpinf1	1.93628e-10	6.99969	Tuba1b	0.000232873	3.6897
3	Gm10076	0	2.20852	Cdkn2a	0	2.85806	Fos	0	4.54916	Mif	0	1.61941	Rps17	0	1.21554	Pdgfa	0	2.69161	mt-Co1	0	0.83473	Fth1	0	1.28318	Plaur	0	3.24411	mt-Nd3	0	2.67052	Ptma	0	1.40527	Hsp90ab1	1.00817e-203	0.967344	Clu	9.33349e-32	1.39992	Ccl2	8.5173e-16	13.5316	Col1a2	1.93628e-10	11.2032	Iqgap3	0.000232873	5.11637
4	Npc2	0	1.64111	Rpl19	0	0.716084	Slc34a2	0	4.26502	Rpl24	0	0.817201	S100a6	0	3.74353	Akap5	0	3.64608	Lrg1	0	3.10376	Ndufa4	0	1.01682	Ran	0	2.01018	Malat1	0	2.70916	Hmgb1	0	1.60588	Rpsa	1.26007e-177	0.921751	S100a6	1.44385e-30	1.56804	Bgn	9.65494e-14	11.1112	Col5a2	1.93628e-10	10.3464	Smoc2	0.000232873	5.39253
5	Tmem243	0	2.56104	Spp1	0	3.73287	Ank3	0	3.12932	Rpl18a	0	0.73147	Rps6	0	1.17834	Ubc	0	1.39416	Map1lc3a	0	1.5386	Gsta3	0	2.43809	Rplp2	0	1.02595	mt-Cytb	0	1.79755	Foxq1	0	3.09657	Eef1a1	2.11348e-175	0.57866	Rpl28	1.65166e-29	0.146327	Igfbp7	7.40252e-13	3.94153	Vim	1.93628e-10	9.21675	Smc4	0.000232873	3.48034
6	Scp2	0	2.01818	Erh	0	1.4759	Oat	0	2.49366	Rpl28	0	0.9012	Krt18	0	2.1124	Fam174b	0	2.70345	Bsg	0	1.43806	Ftl1	0	1.23234	Eif4a1	0	1.36234	mt-Nd1	0	1.68918	Gpx2	0	2.55351	Rpl29	1.58501e-162	0.770494	Rpl11	1.12361e-28	-0.0272108	Timp1	1.19225e-10	6.80089	Rbp1	3.36732e-10	6.87552	Hmgb2	0.000232873	3.87868
7	Sftpc	0	6.0436	Rpsa	0	1.03377	Irx1	0	3.43327	Gapdh	0	1.51831	Rpl12	0	1.41312	Emp2	0	1.9876	Acsl4	0	1.43563	Taldo1	0	1.58887	S100a6	0	3.78229	mt-Nd5	0	2.45084	Anxa1	0	2.15278	Ccnd1	1.09778e-157	1.46622	Rpl23	6.55785e-28	0.0142325	Col1a2	2.7114e-09	10.9773	Lgals1	4.90927e-10	6.23455	Ncapd2	0.000232873	4.93386
8	Elovl1	0	2.91756	Rps5	0	0.844706	Cbr2	0	4.56728	F3	0	2.31195	Rpl13a	0	1.03555	Fbln5	0	5.29315	Lgals3bp	0	2.63606	Txnrd1	0	1.78547	Rpl5	0	1.20762	Gm42418	0	2.58093	Rbm3	0	1.52015	Rpl14	4.15273e-154	0.735684	Mif	6.5137e-27	0.54376	Bsg	2.48514e-08	1.32508	Cald1	6.08991e-10	4.18519	Spc24	0.000232873	4.20162
9	Cxcl15	0	3.47648	Prss22	0	2.49513	H2-Aa	0	4.00515	Rps5	0	0.767621	Rpl26	0	0.915075	Timp3	0	2.81894	Napsa	0	2.11363	Gclc	0	1.98985	Hspd1	0	1.98177	mt-Co1	0	1.46814	H2afz	0	1.65475	Rps20	1.57338e-148	0.615688	Rps5	1.04945e-25	0.0351788	Lgals1	7.08735e-08	4.24552	Grem1	1.75546e-09	11.1271	Cdca2	0.000232873	4.59467
10	Lcn2	0	3.69884	Rpl10a	0	0.85901	Lamp3	0	3.28201	Rps16	0	0.78435	Rps18	0	1.0212	Ubb	0	0.952332	PISD	0	1.80482	Gclm	0	2.07139	Anxa2	0	1.83513	mt-Atp6	0	1.40081	Snrpf	0	1.4671	Ptp4a2	7.10497e-142	1.13238	Rps16	8.19655e-25	0.0421811	Fau	1.97841e-07	0.715279	Fstl1	1.77521e-09	8.23558	Kif14	0.000232873	4.9068
11	Lrg1	0	3.74431	Basp1	0	2.63086	Lyz2	0	6.33063	Gpi1	0	1.58674	Rplp0	0	1.07369	Sparc	0	2.50487	Selenbp1	0	1.79561	Rps2	0	1.03021	Ybx3	0	1.94199	mt-Co2	0	1.11166	Rps27l	0	1.24398	Ywhaz	1.91084e-139	1.14806	Rps10	1.46487e-22	-0.0433759	Rpl39	7.61386e-07	0.675488	Aebp1	1.77521e-09	7.63015	Racgap1	0.000232873	4.24803
12	Chil1	0	3.65604	Prdx2	0	1.18238	Etv5	0	2.95951	Rpl23	0	0.631199	Rps8	0	0.782406	Serpinb9	0	2.88476	mt-Co2	0	0.639971	Ccng1	0	2.20861	Emp1	0	2.53453	Sftpa1	0	4.75141	Hmgn2	0	2.21634	Gm42418	1.82188e-131	1.16881	Rpl22	1.7176e-22	-0.167499	Fth1	4.83751e-06	0.750803	Col1a1	1.77521e-09	8.24861	Foxm1	0.000232873	4.52395
13	Lpcat1	0	2.48488	Krt7	0	2.36153	Mlc1	0	3.75553	Rpl36	0	0.700826	Rps25	0	1.13985	Malat1	0	1.59619	Scd1	0	2.55578	Srxn1	0	2.84168	Rplp1	0	0.980339	mt-Nd4l	0	2.16503	Lsm6	1.15469e-299	1.68816	Rps16	7.43007e-130	0.661575	Rps3	4.34678e-22	-0.0928368	Mmp9	5.36198e-06	10.1188	Tm4sf1	1.77521e-09	8.1454	Ckap2l	0.000232873	4.66127
14	Atox1	0	1.38379	Epcam	0	1.37483	Cd36	0	2.93908	S100a14	0	1.92073	Phgdh	0	2.71185	Prdx6	0	1.69717	Ly6e	0	1.2232	Rps27l	0	1.07947	Hnrnpab	0	1.63486	Cbr2	0	3.30788	Snrpe	6.44343e-292	1.31685	Set	1.22604e-128	1.14581	Rpl19	4.60882e-22	-0.065504	Serpinf1	1.32191e-05	5.43659	Timp1	1.77521e-09	7.90255	Rad21	0.000232873	2.94622
15	Lgi3	0	2.696	Prdx1	0	0.987897	Rnase4	0	3.39883	Tpi1	0	1.22178	Procr	0	3.55204	Laptm4a	0	1.18057	Ifitm3	0	3.19899	Gstm1	0	2.22959	Pcbp1	0	1.43415	Scgb1a1	3.44754e-287	2.67711	Hp	7.22421e-292	3.15013	Rps12	4.11954e-127	0.603599	Rpl35a	7.99335e-22	-0.0855471	Rpl38	4.16537e-05	0.569234	Serpinh1	2.72224e-09	3.56105	Kif11	0.000232873	4.36188
16	Lrp2	0	2.77506	Eif5a	0	1.08104	Cpm	0	3.18121	Tpm2	0	2.02072	Msln	0	2.73301	Vamp8	0	1.24944	Isg15	0	3.51125	Gpx2	0	1.82399	Hdgf	0	1.43485	Sftpc	3.72519e-268	5.16791	Ran	9.41852e-291	1.75278	Rps4x	1.35428e-124	0.590225	Rps20	1.12432e-21	-0.00308401	Col5a2	7.27907e-05	10.0374	Esd	3.41525e-09	2.59509	Tacc3	0.000232873	3.73092
17	Muc1	0	1.97917	Mif	0	1.56676	Mme	0	3.86856	Bnip3	0	1.77916	Krt7	0	2.6632	Myl12a	0	1.25493	Bst2	0	1.90008	Oxct1	0	1.40689	Npm1	0	1.76286	Sftpd	2.4339e-267	1.95784	Erh	7.8525e-288	1.5419	Rpl27a	4.44237e-124	0.556309	Rps23	1.73859e-21	0.00879171	Rps27	0.000124948	0.514026	Ifitm3	3.69822e-09	4.80331	Anln	0.000232873	4.17842
18	Lyz2	0	5.54011	Hn1	0	1.64131	Sftpc	0	6.04972	Ero1l	0	2.46867	Rps23	0	0.873548	Qk	0	1.94109	Dbi	0	0.906106	Cyb5a	0	1.32252	Mal	0	2.19222	Ank3	1.349e-253	2.23287	Alyref	1.62897e-280	1.76192	Rpl32	3.02141e-117	0.623472	Rpsa	1.3017e-20	0.127421	Timp3	0.000131135	2.92482	Efemp2	5.78432e-09	4.48303	Cit	0.000232873	4.36716
19	Atp6v1g1	0	1.09496	Igfbp7	0	2.38207	mt-Nd3	0	2.01574	Rpl32	0	0.70117	Ybx1	0	1.54993	Msn	0	1.67529	Me1	4.63962e-294	1.13169	Cox7a2	0	0.7834	Ranbp1	0	2.03601	Lyz2	1.57355e-248	4.66528	Snrpd1	4.16158e-278	1.69393	Abhd2	6.55298e-116	1.58108	Rpl18a	1.6113e-20	0.0261035	Cox6c	0.000639201	0.267375	Ptgis	1.17193e-08	12.2501	Zfp367	0.000232873	4.7499
20	S100g	0	3.05518	Fam213a	0	1.91596	Ppp1r14c	0	2.83702	Ndrg1	0	2.34533	Krt19	0	2.32004	Sep15	0	1.19436	Tgoln1	7.35069e-293	1.27549	Pgd	0	1.37981	Rpl14	0	1.0532	Sfta2	2.87907e-239	2.1364	Lsm5	2.11584e-277	1.87016	Emp1	4.32368e-114	1.7934	Actb	1.38443e-19	0.148012	Rpl36	0.000797175	0.138606	Rcn3	1.17193e-08	10.4027	Crip1	0.000232873	3.20472
21	Soat1	0	2.14671	Rpl18a	0	0.617304	Car8	0	2.88766	Ctsl	0	1.40679	Rpl41	0	0.744127	Cd9	0	1.21456	Ctsd	1.52076e-290	1.11557	Cryab	0	1.9581	Akr1b8	0	2.26255	mt-Atp8	3.15405e-216	1.89172	Btf3	1.17434e-276	0.945619	Eef1b2	1.99555e-113	0.670648	Tpt1	2.29549e-19	-0.0257549	Ltbp2	0.000928869	8.20426	Oaf	1.6982e-08	6.72048	Tubb5	0.000232873	3.08271
22	Rnase4	0	2.78372	Cks1b	0	1.88034	Zfp36	0	3.11316	Rras	0	1.34504	Ly6a	0	2.97826	Ppic	0	1.46479	Etfb	7.31624e-275	1.15015	Siva1	0	1.25201	Set	0	1.61487	Sftpb	3.25435e-214	1.92458	Trp53	5.69659e-276	2.16806	Rps24	1.71251e-111	0.474356	Rpl39	5.70589e-19	-0.0916577	Tagln	0.00106045	7.30912	Tnc	1.6982e-08	7.26637	Fbxo5	0.000232873	3.99668
23	Sepp1	0	2.47292	Krt18	0	1.69768	Mettl7a1	0	3.04887	Rpl35a	0	0.560845	Eef1g	0	1.24804	Cd81	0	1.51996	Ifi27	4.37441e-273	1.73812	Ugp2	1.02978e-306	1.43633	Ddx39	0	2.19499	Son	2.69741e-209	1.3293	Homer2	4.92507e-274	1.96985	Rps2	3.32513e-109	0.760824	Rpl36a	8.81954e-19	-0.14598	Ctsk	0.00111209	7.64245	Rhoc	1.80398e-08	3.66913	Top2a	0.000232873	4.50378
24	Tmprss4	0	2.8971	Pfdn1	0	1.2143	H2-Eb1	0	3.32041	Cystm1	0	0.882293	Rpl31	0	1.04537	Tmem176a	0	1.66354	Tmem213	9.39974e-273	2.10874	Sparc	1.18479e-305	1.43654	Rps14	0	0.790837	Ppp1r14c	2.26664e-204	1.97614	Ddx39	4.2434e-273	1.97253	Ftl1	2.10537e-108	0.781834	Fau	1.6782e-18	-0.109089	Rpl37	0.00151187	0.414517	Lrp1	2.18955e-08	6.30648	Mki67	0.000232873	4.2283
25	Slc34a2	0	3.59128	Rps3	0	0.725315	Ces1d	0	3.12137	Krt18	0	1.4869	S100a14	0	2.40491	Clic3	0	2.69828	Lgals9	9.11346e-272	1.90633	Slc6a14	6.73622e-294	2.04594	Rps12	0	0.888302	Cd74	2.37448e-177	2.20323	Stmn1	1.14686e-270	1.96032	Ptma	7.23308e-108	0.718989	Rps13	2.8839e-18	-0.16166	Meg3	0.00165243	5.46621	Ifitm2	2.7529e-08	2.81356	Arhgap11a	0.000232873	3.93968
26	Uba52	0	2.22171	Park7	0	1.06593	Jun	0	2.51008	Rpl22	0	0.653314	Rpl17	0	0.975489	Crlf1	0	2.22877	Fau	9.95743e-271	0.5493	Hmox1	2.54412e-290	1.55194	Ldha	0	1.66048	Hc	2.7095e-175	2.53123	Mgst3	2.14047e-269	1.68671	Rps27a	1.89862e-101	0.498874	Rpl38	3.71724e-18	-0.0588008	Col3a1	0.00221707	9.76382	Fam162a	3.35414e-08	2.64462	Kif23	0.000232873	4.02245
27	Hc	0	2.95254	Rps11	0	0.710375	Hc	0	3.71817	Eif3h	0	0.800197	Rpsa	0	1.07221	Myl12b	0	1.16536	Psme1	2.53094e-269	1.07644	Shfm1	2.01339e-281	0.729971	Ywhaz	0	1.41927	S100g	1.47312e-171	2.20969	Rplp2	1.21726e-264	0.842197	Rpl41	1.07214e-100	0.490732	Rpl26	4.05661e-18	-0.0528817	Rpl32	0.00235559	0.441799	Spp1	3.37291e-08	5.80459	Prrg3	0.000232873	3.51773
28	Lamp3	0	2.64059	Rpl3	0	0.702183	Ahcyl2	0	2.70262	Clu	0	2.34216	Rpl32	0	0.848114	Crip2	0	1.48421	Dram1	1.20976e-263	1.43124	Esd	6.3747e-279	1.32189	S100a10	0	1.78436	Lars2	4.24614e-162	2.50091	Npm1	6.5917e-263	1.57137	Rps5	9.52327e-100	0.534743	Gnb2l1	1.3376e-17	-0.13286	Rpl35a	0.00260466	0.0249797	Sparc	3.55836e-08	3.49407	Ect2	0.000232873	3.96341
29	Mgst1	0	1.77351	Gapdh	0	1.26172	Mid1ip1	0	2.72767	Eno1	0	1.35032	Rpl28	0	0.898869	Clic5	0	3.47246	Smim22	2.55226e-263	1.16571	Bax	1.73045e-277	1.19228	Ncl	0	1.73017	H2-Aa	5.88126e-152	2.04806	Esd	1.94527e-262	1.61327	Rplp1	1.62735e-99	0.532846	Rps11	2.32537e-17	-0.0805838	Rpl26	0.00304387	0.430144	Cpe	4.83472e-08	5.63085	Lbr	0.000234407	3.15114
30	Acsl5	0	1.63451	Fkbp1a	0	1.09497	Sftpd	0	2.45512	Rpl27a	0	0.617346	Rplp1	0	0.85403	Hs2st1	0	2.36331	H2-D1	1.90059e-258	0.906925	Cd36	8.31487e-274	1.72628	Procr	0	3.49896	H2-Ab1	2.5025e-151	2.08542	Hmgb2	2.1025e-262	2.332	Rps10	2.62114e-98	0.512942	S100a11	7.85162e-16	0.168238	Malat1	0.00316531	0.854025	Fbln2	5.21167e-08	5.38426	H2afv	0.000236496	2.5098
31	Napsa	0	2.67131	Rps4x	0	0.679317	Sfta2	0	2.77943	Hcfc1r1	0	1.23032	Krt8	0	1.67395	Myo1b	0	2.21318	Tc2n	7.36248e-254	1.55929	Mpc2	1.88447e-270	1.02961	Rps15a	0	0.819181	H2afj	9.4396e-145	0.887314	Acp1	3.69646e-262	1.47683	Rpl17	9.30067e-98	0.565505	Rpl36	1.58326e-15	-0.148577	Ftl1	0.00393465	0.455414	Thbs1	8.41791e-08	4.35865	Tpx2	0.000241541	3.98217
32	Lbp	0	2.13061	H2afz	0	1.23011	Atp8a1	0	2.06485	Ier3	0	1.50575	Ly6c1	0	2.01911	Dapk2	0	3.04388	Tcn2	5.30088e-253	1.71648	Mgst1	1.92941e-268	1.3009	Hsp90aa1	0	1.43362	Abca3	9.76821e-140	1.47375	Cd9	1.38036e-260	1.16647	Rpl12	2.24418e-96	0.755219	Rpl13	2.95921e-15	-0.0910926	Tpt1	0.00443638	0.213379	Eid1	8.41791e-08	2.50099	Sept10	0.000241541	3.76818
33	Rps29	0	0.973029	Rpl11	0	0.631785	Dusp1	0	2.85275	Fam162a	0	1.25065	Rpl15	0	1.16348	Tmem59	0	1.12437	Avpi1	1.3464e-245	0.908252	Blvrb	2.43473e-263	1.54371	Itga6	0	2.04783	Slc34a2	5.76431e-139	2.49286	Gsto1	1.66768e-259	2.01008	Rplp0	4.21721e-90	0.541472	Rps18	4.41843e-15	-0.137694	Lcn2	0.00531171	1.84174	Igfbp7	8.41791e-08	3.81797	Casc5	0.000254603	4.12583
34	Mt1	0	2.24232	Pgam1	0	1.38886	Alcam	0	1.8558	Rpl37	0	0.62745	Serbp1	0	1.19299	Skp1a	0	1.30604	Rtp4	1.37869e-245	3.29585	Cadm1	5.8826e-263	1.20661	Ccnd1	0	1.86508	Atp8a1	1.94108e-137	1.29425	Hnrnpf	5.06161e-258	1.24711	Eef2	4.619e-89	0.42126	Rps14	3.45604e-14	-0.157638	Mmp2	0.00583948	10.6509	Cxcl12	9.66749e-08	10.4777	Incenp	0.000263911	3.62839
35	Sfta2	0	2.3385	Hint1	0	0.937852	Nrp1	0	2.73966	Rpl13	0	0.57416	Eif2s2	0	1.21948	Col4a4	0	3.68835	Cxcl15	1.21241e-235	2.04091	Ptgr1	1.45263e-262	1.43636	Actb	0	1.29891	Lgi3	1.14399e-125	1.74496	Scgb1a1	4.74388e-257	2.90431	S100a6	9.69701e-89	2.49886	Ppia	2.33132e-13	-0.140981	Sparc	0.005971	2.07539	Col3a1	9.66749e-08	10.7124	Hmgn2	0.000263911	3.25146
36	Abca3	0	2.01647	Rpl29	0	0.775128	Matn4	0	2.93414	Rpl26	0	0.60549	Nme1	0	1.63975	Tgfb2	0	3.99653	Pmvk	6.38313e-235	1.38904	Esam	8.6541e-260	1.52796	Snrpf	0	1.45873	Rbpjl	2.02499e-123	2.41197	Wfdc2	1.25754e-256	0.904642	Tpm1	1.22825e-86	0.654105	Rpl37	3.53592e-13	-0.0869812	Itm2b	0.00708775	0.83382	Emp3	9.98403e-08	4.19483	Ccdc34	0.000263911	3.29414
37	mt-Nd4l	0	1.57597	Arpc1b	0	1.05045	Errfi1	0	2.21269	Cldn4	0	1.6208	Rps3	0	0.803862	Ager	0	2.85379	Sftpb	1.97246e-232	1.54887	Sorl1	1.51133e-258	1.34476	Rps6	0	1.08222	Snhg11	2.736e-123	2.70584	Tmsb4x	5.44748e-256	1.12721	Rpl30	1.50312e-79	0.371148	Rpl8	5.79856e-13	-0.120306	Rpl34	0.0099883	0.259541	Loxl1	9.98403e-08	8.41796	Lmnb1	0.000277659	3.24506
38	Ndufa3	0	1.51759	Psmb5	0	1.07182	Sepp1	0	2.75179	Basp1	0	1.9373	Rpl8	0	0.768572	Itgb6	0	2.9877	Ndufa7	6.13471e-225	0.677316	Etfa	3.13248e-257	1.17846	Tubb5	0	1.90437	Irx1	1.11308e-120	1.81967	Tnip3	2.887e-255	2.59489	Gm8730	2.06597e-79	0.513743	Gm42418	7.80325e-13	0.36554	Rps20	0.0100475	0.117015	Tmed3	9.98403e-08	2.2135	Cenpm	0.000306898	3.69018
39	Mien1	0	1.46444	Rpl8	0	0.663509	Egfl6	0	2.84149	Epb41l4aos	0	2.10593	Pdap1	0	1.33918	Scnn1a	0	2.57746	Tmem30a	2.27387e-222	1.03365	Stmn1	3.51497e-255	1.64209	Ppa1	0	1.90023	Npw	8.58232e-119	2.10285	Fxyd3	1.94087e-253	2.11832	Eif4g2	5.90427e-78	0.736356	Rpl12	3.40035e-12	-0.0270888	Dkk2	0.0145226	10.2764	Mgp	9.98403e-08	10.7406	Cenpf	0.000306898	4.50822
40	H2afj	0	1.13113	Rps16	0	0.764168	H2-Ab1	0	3.16611	Ube2b	0	0.865433	Rps13	0	0.799711	Nebl	0	2.3213	Psmb8	1.25358e-220	1.73413	Atp5g3	2.76135e-251	0.813285	Mgst3	0	1.77643	Nckap5	1.49486e-115	1.92241	Nap1l1	1.22865e-252	1.46746	Hnrnpab	2.12059e-75	0.84857	Spp1	3.44742e-12	1.20294	Igfbp3	0.0155056	3.23012	Plac8	9.98968e-08	8.50555	Trim59	0.000332999	3.65222
41	Dram1	0	1.98994	Psmb6	0	1.06628	S100g	0	3.30216	Bnip3l	0	0.909112	Gnb2l1	0	0.866051	Asah1	0	1.62076	Atp5e	2.47767e-220	0.634848	Akr1b8	8.5078e-251	1.44173	Alyref	0	1.85141	H2-Eb1	2.93615e-104	1.78045	Utp11l	4.47721e-248	1.65233	Rpl13	3.44435e-73	0.378047	Rplp2	3.52898e-12	-0.210775	Rps5	0.0167392	0.254285	Fkbp11	1.23862e-07	3.38122	Rrm1	0.000339916	3.08274
42	Tmem30a	0	1.53898	Tmsb10	0	1.49043	Egr1	0	3.90326	Gng5	0	0.629074	Eef1b2	0	0.94386	Gsn	0	1.68821	Elovl1	4.96562e-217	1.628	Mgst3	5.37734e-248	1.23462	Ndrg1	0	2.64402	Lamp3	2.98056e-104	1.57539	Sap30	1.22639e-247	2.01798	Rpl10a	8.14644e-73	0.444116	Rpl27a	5.28668e-12	-0.144022	Rpl37a	0.0172985	-0.125456	Rcn1	1.25873e-07	6.53862	Arl6ip1	0.000375631	2.63081
43	Tgoln1	0	1.6607	Ran	0	1.38058	Kcnj15	0	3.1997	Arpc2	0	0.821778	Rpl5	0	0.946904	Icam1	0	1.54048	Adssl1	7.44931e-216	1.42463	Wbp5	1.18013e-247	0.903049	Nap1l1	0	1.58127	Ptms	4.66612e-102	0.761779	Dut	1.5157e-246	1.97911	Lasp1	6.72274e-72	1.15876	Rpl24	6.61361e-12	-0.154676	Uqcr11	0.0205512	0.575513	Glipr2	1.83115e-07	4.11304	Cdc20	0.000375631	4.08659
44	Bex2	0	3.6433	Rpl13	0	0.597814	Abca3	0	2.32859	Rps3	0	0.595259	Ppa1	0	1.63479	Samhd1	0	2.40567	Ndufa6	6.78752e-215	0.752327	Wdr83os	1.74973e-246	1.38756	Ptma	0	1.1103	Egr1	4.89141e-101	2.11172	Hnrnpab	1.18408e-245	1.35349	Gnb1	1.96502e-71	0.649542	Rpl6	1.84577e-11	-0.271788	Rps15a	0.0279824	0.160381	Fkbp10	2.2455e-07	5.46652	Ube2t	0.000375631	3.52409
45	Nrp1	0	2.14614	Pfn1	0	0.963924	Lgi3	0	2.77262	Epcam	0	0.990404	Rps12	0	0.751683	Serpinh1	0	1.61763	Npc2	2.41707e-210	0.928763	Tubb4b	3.09848e-242	1.22689	Rpl13a	0	0.944502	Rnase4	3.15586e-90	1.48582	Gabrp	2.1022e-244	3.17014	Rpl23	6.88532e-71	0.391935	Pkm	3.54016e-11	0.210301	Trf	0.0282286	1.79312	Asap1	2.59802e-07	3.13716	Ywhah	0.000398889	2.37336
46	Mpc1	0	1.46655	Rps27a	0	0.65043	Iqgap1	0	1.35699	Psap	0	1.09707	Ncl	0	1.44414	Dag1	0	1.74126	Atp11a	4.82207e-209	1.27068	Kcnj15	2.29405e-239	1.65676	Eif5a	0	1.22273	Ccdc141	3.24481e-90	1.70955	Ranbp1	5.31233e-243	1.72579	Rpl7a	2.14486e-70	0.380978	Gapdh	4.05943e-11	0.104322	Scd1	0.0301632	1.4053	Tuba1a	3.00208e-07	4.1132	Knstrn	0.000398889	3.52798
47	Cd74	0	2.64187	Pkm	0	1.27175	mt-Nd4	0	1.1563	Rpl19	0	0.51582	Hint1	0	1.01002	Itm2b	0	1.0145	Aldoc	5.63017e-207	2.00474	Ager	8.61415e-238	1.44636	Tuba4a	0	1.80213	Chchd10	3.4134e-82	0.899037	Lmnb1	1.87357e-242	2.00997	Rps11	6.82151e-69	0.440461	Rpl13a	4.30164e-11	-0.176214	Dbi	0.031912	0.0931383	Timp2	4.76959e-07	2.44003	Ncapg	0.000398889	3.51826
48	Scarb2	0	1.74037	Snrpd1	0	1.38414	Dram1	0	2.192	Rpl38	0	0.687704	Rpl14	0	0.863139	Col4a3	0	4.22946	Tfrc	2.55487e-203	1.22782	Ctsc	4.68568e-237	1.13621	S100a14	0	2.42557	PISD	3.23552e-80	1.69778	Nucks1	8.81945e-241	1.47786	Slc39a1	4.09304e-68	2.04977	Krt18	6.56135e-11	0.313399	Pi15	0.0322902	11.0629	Gpx8	5.97497e-07	2.69801	Pbk	0.000398889	3.78888
49	Lamp1	0	1.06167	Edf1	0	0.877947	mt-Nd2	0	1.21784	Pgam1	1.14333e-304	1.11934	Npm1	0	1.41123	Lrpap1	0	2.12682	Rpl24	1.1475e-202	0.502832	Prkar2a	1.74126e-236	1.24144	Lmna	0	1.67411	Nav2	5.17471e-79	2.1618	Birc5	1.41298e-239	2.58855	Rps26	1.75257e-67	0.399279	Rps7	8.80657e-11	-0.286783	Meis2	0.0341344	8.55089	Fn1	6.51528e-07	3.57256	Rnf141	0.000398889	3.20501
50	Col6a1	0	3.36627	Tpi1	0	1.25153	Atf3	0	3.24661	Cdkn2a	7.97708e-303	1.88106	Rps10	0	0.702447	Pdlim2	0	1.68776	Trp53inp2	3.65595e-196	1.28844	Trp53	7.13927e-229	1.49659	Tspan8	0	1.85648	Exosc7	1.54233e-77	1.06514	Txn1	1.76258e-237	0.957027	S100a14	2.982e-67	1.3194	Rpl3	8.24515e-10	-0.269224	Gm42418	0.0477694	0.373625	Crlf1	7.07231e-07	2.72564	Plk1	0.000398889	3.97935
51	Atp5e	0	0.90645	Fn1	0	2.65652	Cd74	0	3.13013	Eef1a1	4.80834e-297	0.448959	Arpc1b	0	1.12931	Cryab	0	2.64141	Ero1l	6.77198e-194	1.45938	Snx4	1.56113e-228	1.1329	Arpc2	0	1.23656	Rbm39	7.74464e-75	0.666868	Set	6.4162e-236	1.37433	Rps7	3.38128e-67	0.382048	Lgals1	1.66027e-09	1.5816	Lrp1	0.0571475	5.96754	Mfap5	7.52308e-07	11.9397	Neurl1b	0.000398889	6.73185
52	Atp11a	0	1.81857	Cox5a	0	0.861157	Acot1	0	3.31387	Cd81	4.74957e-289	0.951114	Eif6	0	1.50318	Mtfr1l	0	1.43737	Fasn	1.32073e-189	1.30476	Gsr	7.70404e-226	1.11557	Hsp90ab1	0	1.00558	Jund	4.09141e-74	0.776522	Ywhaz	1.03893e-231	1.23444	Tmsb10	3.82263e-67	0.947799	Rpl14	1.72816e-09	-0.232935	Ifitm3	0.0587932	2.45715	Apbb1ip	7.52308e-07	10.7745	Birc5	0.000401682	3.64532
53	Abcd3	0	1.58449	Swi5	0	0.883314	Nfkbiz	0	3.48508	Rps15	2.03161e-287	0.691465	Rplp2	0	0.726203	Pgrmc1	0	1.78982	Grina	4.0435e-188	1.21747	Coq7	1.82537e-222	1.17207	Rps15	0	1.03021	Gsap	3.94411e-67	1.71558	Ptges3	1.2118e-231	1.32036	Ppp1r14b	3.84046e-66	0.942004	Rplp1	1.78689e-09	-0.166721	Rps24	0.0618393	0.187536	Col5a1	8.19836e-07	8.50505	Ptma	0.000401682	1.72168
54	Atp6v0d1	0	1.66667	Ly6a	0	2.23107	Rgcc	0	2.77557	Ptges	7.47288e-286	1.40312	Tuba1c	0	1.81987	Gramd2	0	2.6058	Gadd45g	7.26535e-186	1.42808	Hmgb1	1.82829e-221	0.881996	Cltb	0	1.51691	Mettl7a1	7.56414e-66	1.40335	Srsf3	2.69036e-231	1.24112	Rpl6	6.24832e-66	0.343779	Rpl7	2.1149e-09	-0.290023	Rplp1	0.0653663	0.391163	Itgb5	8.21709e-07	4.25181	Hmmr	0.000401682	3.69261
55	Ang	0	2.41971	Sumo2	0	0.929266	Foxp1	0	1.84995	Krt19	4.03166e-285	1.46888	Eif5a	0	1.05794	mt-Cytb	2.99671e-304	0.775746	Ndufv3	9.74922e-186	0.85779	Commd3	6.35889e-221	1.07577	Nme1	0	1.65023	Gm26825	2.43837e-63	3.96829	Mrps14	1.18184e-230	1.23347	Rps8	3.41912e-62	0.328743	Rpl17	3.61101e-09	-0.19691	Snhg18	0.0655748	3.77196	Fgf7	8.50023e-07	8.05466	Hmgb1	0.000464922	1.76818
56	Mtch1	0	1.23842	Ier3	0	1.61351	Bex4	0	2.6333	Rpl39	2.48693e-283	0.57329	Nhp2	0	1.55106	Col4a5	1.80814e-303	2.6336	Rpl38	1.10159e-185	0.520073	Cd200	6.3778e-221	1.41914	Serbp1	0	1.21046	Cox6a2	4.7545e-62	2.36668	Odc1	3.77484e-230	1.84659	Npm1	2.28613e-61	0.710623	Rpl9	4.84975e-09	-0.320142	Penk	0.0683157	10.1681	Ltbp2	8.67374e-07	8.09126	Lockd	0.000464922	5.54113
57	Slco4c1	0	2.22117	Rpl18	0	0.583043	Gas6	0	2.90375	Hilpda	1.36595e-276	2.28001	Ccnd1	0	1.55016	Anxa5	2.28855e-302	1.27646	Ndufc1	7.32045e-185	0.746534	Slc25a5	5.11403e-220	0.796892	Rpl12	0	1.21461	Akap13	6.55022e-62	1.03132	Sox2	1.84796e-228	2.61832	Hdgf	3.77457e-61	0.630744	Rps6	7.63267e-09	-0.20892	Ccl7	0.0683423	9.90315	Lox	9.30323e-07	8.06923	Fosb	0.000464922	4.44629
58	Lrrk2	0	2.04813	2700094K13Rik	0	1.19635	Prnp	0	1.87055	Rbpms	2.77954e-275	1.04109	2200002D01Rik	0	1.60516	Arf5	1.9462e-299	0.847344	Tapt1	4.65209e-184	2.18432	Tfrc	4.23259e-218	1.18053	Txn1	0	0.99741	Ppp1r9a	5.30111e-61	1.61794	Rps17	1.41401e-226	0.964058	Rpl9	4.01957e-60	0.338102	Eef1a1	1.19991e-08	-0.141319	Ctsl	0.0703459	1.0403	Fam198b	1.16662e-06	6.48451	Klf6	0.000464922	2.50542
59	Acoxl	0	2.73507	Nedd8	0	0.836325	Snx25	0	2.42088	Rpl17	1.37077e-271	0.64764	S100a11	0	1.33495	Pmp22	4.22939e-296	4.66954	Ptprf	1.48263e-183	0.913146	Dnaja2	1.56655e-217	0.943459	Slc7a11	0	2.97347	Iqgap1	1.47862e-59	0.499952	Dtymk	3.60109e-224	1.57874	Lmo7	1.38745e-59	0.999403	Aldoa	1.2016e-08	0.102007	Grem1	0.0703849	8.91688	Dcn	1.23511e-06	6.73607	Arsb	0.000464922	3.32238
60	Tc2n	0	1.96149	Tmsb4x	0	0.726059	Lpcat1	0	2.40273	Npepps	5.02495e-271	1.18046	Sdcbp2	0	2.1382	Ahnak	3.98444e-288	1.63862	Uqcr10	3.47625e-182	0.654744	Polr2k	1.70835e-216	1.0477	S100a11	0	1.46332	Azin2	1.58298e-59	2.58585	Hnrnpa3	8.29742e-224	1.17226	Fam107b	5.76234e-59	1.46654	Fn1	2.94418e-08	1.18164	Myl9	0.0732572	7.95936	Rplp0	1.28081e-06	1.20562	Etv5	0.000474748	2.90026
61	Gstt1	0	2.086	Psma7	0	0.971013	Chil1	0	3.44323	Pfkp	2.25248e-267	1.83449	Clic1	0	1.13945	Ppp3ca	1.48507e-284	1.26847	Ifi27l2a	7.33702e-180	5.32265	1110008F13Rik	1.6245e-214	0.816316	Gls	0	1.68907	Rsrp1	4.54341e-59	0.645802	Pcbp1	1.23073e-223	1.08906	Rps3a1	8.81605e-59	0.333965	Rps15a	9.54706e-08	-0.329363	Vim	0.0735831	4.72949	Cd63	1.32172e-06	1.26687	H2afz	0.00049793	2.05042
62	Aldh2	0	1.31433	Gm8730	0	0.69265	Hexim1	0	2.85079	Rpl36a	7.35697e-259	0.539881	Cycs	0	1.30305	Nedd9	5.97018e-282	2.09696	Mgst1	1.43973e-178	1.05595	Slc48a1	1.23366e-213	1.23866	Tomm20	0	1.24794	Luc7l2	5.33913e-58	0.798905	Hdgf	2.40966e-223	1.11406	Ybx3	9.03801e-59	0.954696	Rpl18	1.05353e-07	-0.314828	Napsa	0.0758319	1.00019	Plpp3	1.50232e-06	4.28858	Melk	0.000523479	3.4937
63	Rps27	0	0.865276	Nhp2	0	1.38788	Irs2	0	3.00251	Egln3	4.41313e-256	2.45636	Tnfrsf12a	0	1.58115	Myh14	1.6893e-281	1.75603	Gpi1	1.57004e-177	0.959406	Cat	4.3426e-213	1.27423	Cap1	0	1.81503	Nkx2-1	7.60799e-58	0.848041	Pdia6	4.62046e-222	1.22874	Rpl4	1.25717e-57	0.354155	Rplp0	1.77145e-07	-0.275912	Rpl28	0.0783579	-0.206175	Pold4	1.67962e-06	2.63278	Spag5	0.000523479	4.76539
64	Pdzk1ip1	0	2.50276	Nme1	0	1.29783	Rpl10	0	0.918518	Cda	6.41385e-256	1.68434	Ddx39	0	1.68544	Bcam	5.67507e-279	1.37575	Cebpa	4.96542e-177	1.19265	Mrps14	3.20541e-212	0.922392	Lsm6	0	1.56039	Myh14	3.49057e-57	1.17539	Cct8	7.65198e-220	1.33735	Rpl28	1.58157e-57	0.407325	Rps27a	7.43246e-07	-0.256371	Rps21	0.0804111	-0.353179	Rcn2	2.06399e-06	2.41601	Cdkn2d	0.000523479	3.42282
65	Secisbp2l	0	1.77856	Ctsl	0	1.46925	Gem	0	5.4949	Rps14	9.07072e-256	0.478462	Rpl29	0	0.796128	Ypel3	2.53779e-277	1.46518	Pglyrp1	1.18918e-176	1.67074	Coa3	4.06313e-212	0.889161	Rps25	0	1.01282	Tle2	8.49714e-57	2.49841	2810417H13Rik	4.75986e-219	2.49697	Cbx3	2.07584e-57	1.06573	Rpl4	1.29801e-06	-0.322166	Rpl22	0.0993727	-0.282884	Rtn4	2.09618e-06	2.0563	Kif18b	0.000545652	5.43768
66	Spg21	0	1.49693	Clic1	0	1.01423	Scgb1a1	0	2.47239	P4ha2	4.95905e-255	1.54736	Ppp1r14b	0	1.47786	Kcnk2	5.00588e-276	3.33906	Dcxr	3.90631e-175	1.26588	Hmgn2	1.90063e-211	1.51859	Tinagl1	0	1.71692	2900060B14Rik	4.1213e-56	4.11121	Frat2	7.61906e-218	2.2219	Gnai2	3.42291e-55	0.533717	Krt8	1.40371e-06	0.0881932	Rps14	0.109595	-0.186523	Meg3	2.09618e-06	5.80372	Cdkn2c	0.000554665	4.75397
67	Tspan11	0	2.49375	Tspo	0	0.852639	Fgfr2	0	2.27502	Pafah1b3	3.87971e-254	0.969026	Rps20	0	0.671439	Gadd45b	2.255e-272	1.39966	Rps27	1.44497e-173	0.549378	Arg2	5.61297e-210	1.60756	Eif4g2	0	1.13975	Chka	1.72396e-55	0.907885	Arf5	1.26636e-216	0.998946	Rps23	2.90098e-54	0.335703	Rpl34	1.50247e-06	-0.36875	Rpl23	0.110081	0.110926	Lhfp	2.36219e-06	3.67773	Espl1	0.000554665	4.74722
68	Ces1d	0	2.13363	Pebp1	0	0.871373	Junb	0	2.14228	Pkm	6.99238e-253	0.965932	Anxa10	0	2.40742	Sorcs2	1.81168e-271	2.35912	Aox3	8.34938e-173	1.61425	Ak1	2.48316e-209	2.13371	Dynll1	0	1.09147	Gm26917	3.86926e-55	2.44026	S100a11	1.41093e-216	1.35082	mt-Nd1	2.76494e-53	0.348705	Rpl7a	2.14143e-06	-0.380374	Id3	0.120795	2.92711	Prrx2	2.36219e-06	5.0935	Hsp90aa1	0.000557381	1.91061
69	Trf	0	2.40592	Psmb2	0	0.975571	Irx2	0	2.1458	Naca	1.49542e-252	0.581745	Rpl27a	0	0.690017	Cldn18	2.64293e-271	1.63352	Ucp2	4.2563e-172	0.85425	Tmem37	4.90706e-209	1.74618	Epha2	0	1.65618	Socs2	4.71323e-55	0.997465	Tgm1	1.48611e-215	2.30056	Prelid1	9.1121e-53	0.680894	Rpl10a	2.65731e-06	-0.2847	Rpl11	0.132123	-0.117276	Pgam1	2.37507e-06	1.87177	Tmpo	0.00058948	3.0596
70	Mt2	0	2.06343	Ctse	0	2.61574	Spry1	0	2.30121	Rps26	5.06048e-250	0.59364	Cdc42ep5	0	1.79901	Pde7a	2.66993e-271	1.65007	Atpif1	7.62106e-171	0.626024	Cmpk1	1.51312e-208	0.943484	Erh	0	1.42269	Npc1	5.37015e-55	1.46634	Ndufa4	3.35941e-214	0.854965	Gng5	1.19682e-51	0.363358	Krt19	7.88636e-06	0.393148	Rpl18a	0.133071	0.00995216	Axl	2.58749e-06	4.94669	Entpd1	0.000590796	2.98014
71	Acsl4	0	1.43997	Dad1	0	0.808278	App	0	1.47409	Bhlhe40	1.01943e-249	1.32628	S100a16	0	1.53436	Ano1	2.89458e-269	1.65965	St8sia6	1.80958e-170	1.45958	Atp6v1a	6.24377e-208	1.01279	Psat1	0	2.22094	Foxp1	3.24206e-54	0.895684	Adgrg6	4.06742e-214	2.39044	Rps3	4.0254e-48	0.328684	Bsg	1.05706e-05	-0.0152584	Gnb2l1	0.144429	-0.16533	Rps20	2.85192e-06	0.94397	Ckap2	0.000590796	4.61714
72	Chchd10	0	1.37888	Gzme	0	3.35127	Bambi	0	3.13335	Rps13	2.52571e-243	0.540918	Anxa3	0	1.14064	Bend7	5.52242e-269	1.62372	Ckmt1	6.21943e-169	1.40263	Myl6	1.31126e-207	0.61152	Srsf2	0	1.33355	Ddx5	6.5384e-53	0.408219	H3f3b	9.71482e-213	0.765713	Rps18	7.23011e-47	0.360505	Rps19	1.09254e-05	-0.312839	Rps11	0.157834	-0.0613805	Zwint	3.50732e-06	2.09375	Atad2	0.000590796	3.49217
73	Egfl6	0	2.00957	Cfl1	0	0.838218	Eif4a2	0	1.59881	Fn1	7.51465e-242	1.93582	Ctsl	0	1.72701	Serpinb6b	2.36178e-267	1.60494	Psap	6.71264e-167	0.910145	Ndufa5	4.22725e-203	0.928303	Uchl3	0	1.7212	Atp11a	1.97762e-52	0.954191	Hspd1	1.744e-212	1.52746	Rpl11	9.51713e-47	0.293489	Eef1b2	1.25174e-05	-0.340398	Serpine2	0.162538	2.96034	Id3	3.88592e-06	3.83999	Nup205	0.000600323	3.10158
74	Ndufa1	0	1.28199	Ndufab1	0	0.940769	Npw	0	2.63916	Tmsb10	8.38636e-242	1.13185	Txn1	0	0.884371	Rsrp1	9.30519e-266	0.980539	Bnip3	2.54969e-166	1.17209	Slpi	5.72462e-203	1.85139	Eef1g	0	1.10183	Chil1	2.22621e-52	1.29842	Manf	3.49705e-212	1.42078	Psca	9.76202e-47	1.17296	Rps28	1.65617e-05	-0.31212	Slc7a2	0.164447	6.65778	Pmepa1	4.24752e-06	2.3385	H2-Q6	0.000600323	4.76623
75	Wbp5	0	1.07365	Ranbp1	0	1.3088	Adgrf5	0	1.93517	Eif1	1.95229e-241	0.650067	Tma7	0	1.00611	Magi3	1.3854e-263	2.0219	Fgfr2	7.81388e-166	1.20994	Aco2	8.92142e-203	0.937296	Plpp2	0	1.55557	Grb14	1.32216e-51	1.24615	Ppa1	9.1869e-212	1.57061	Hnrnpa1	1.10305e-46	0.665601	Gnas	0.00024512	-0.369055	Rpl24	0.167696	-0.175455	Lxn	4.24752e-06	3.38812	Rad51	0.00061778	3.21583
76	Epas1	0	1.83679	Npm1	0	1.12138	Cat	0	2.11794	Nsa2	1.05656e-238	0.761716	Hspd1	0	1.39552	Csrp1	2.84637e-256	1.25717	Itm2b	5.62505e-165	0.80247	Gsta4	6.90305e-202	1.13832	Anp32b	0	1.42795	Mid1ip1	4.89379e-49	1.02687	Rbmxl1	1.54114e-211	1.51811	Rbms1	1.70734e-45	0.622796	Rps12	0.000252155	-0.300446	Lyz2	0.188114	1.14882	Marcks	4.84313e-06	2.50562	Cks2	0.000623971	2.74631
77	Ppp1r14c	0	1.96239	Cdk4	0	1.07403	Epas1	0	2.22354	Rpl11	2.73554e-238	0.478438	Emp1	0	1.77845	Phyh	4.52628e-255	2.59891	Brd7	6.44631e-162	0.970514	Tpm4	7.57061e-200	0.848127	Gnb2l1	0	0.857521	Arhgap31	8.98398e-49	2.12291	Cdca3	2.34159e-209	2.24263	Rplp2	3.40006e-45	0.303696	Atpif1	0.00036766	-0.200367	Rps10	0.206125	-0.0421089	Pdlim4	5.06245e-06	4.34437	Smc2	0.000643979	3.39262
78	Cat	0	1.71137	Dynll1	0	0.850621	Lrrk2	0	2.45144	Nupr1	5.2746e-236	1.38883	Tuba1b	0	1.62242	Aqp5	2.74802e-249	1.12941	Irf7	6.95154e-161	3.33327	Fam111a	1.7901e-199	1.81729	Rps26	0	0.823583	Car8	2.39925e-48	1.06583	Krt19	4.34707e-209	1.96257	Rpl7	4.14255e-45	0.29648	Rpl30	0.000428496	-0.430221	Tpbg	0.211455	4.17835	Tmem45a	5.2544e-06	12.1325	Nrm	0.000776025	4.36409
79	Tmem50b	0	1.67129	Taf10	0	0.899643	Ier2	0	1.99226	Eif4b	1.98894e-235	0.914191	Rpl4	0	0.797762	Nkx2-1	4.23434e-249	1.18601	Atp1a1	1.43075e-160	0.792623	Cstb	1.64258e-196	0.876485	Slc35d1	0	2.25111	Arhgef38	2.52406e-48	1.68371	Naa20	1.56616e-207	1.47102	Rpl35a	6.40686e-45	0.236448	Pgam1	0.00176963	0.154374	Sftpc	0.21333	2.97331	Eif4ebp1	5.54733e-06	2.17029	Nek2	0.000777638	4.50794
80	Trp53inp2	0	1.71137	Rps10	0	0.575059	Npc1	0	2.23044	Rpl9	5.40506e-235	0.48809	Ran	0	1.4262	Mmp11	2.65635e-246	3.41826	Hcfc1r1	2.96534e-159	0.87732	Tubb5	1.16376e-195	1.16146	Pdcd6	0	1.38642	Kcnc3	3.73024e-48	1.58737	H2afx	4.53517e-207	2.32418	Cdv3	7.06615e-45	0.949373	Rpl37a	0.00189934	-0.343944	Rps28	0.224966	-0.197261	Ccl2	5.58906e-06	10.259	Irx1	0.000777638	2.95642
81	Creg1	0	1.58681	Tnfrsf12a	0	1.32117	Acly	0	1.78454	Rps8	1.40465e-234	0.443044	Hsp90ab1	0	0.861169	Ndnf	6.21361e-245	2.01368	Cox6c	1.93147e-158	0.523267	Wwp1	1.82509e-195	1.10587	Odc1	0	1.89576	Lpin2	9.9219e-48	1.02115	Ppp1r14b	1.46594e-204	1.4965	Rpl39	9.67995e-44	0.336017	Rps3a1	0.00314404	-0.418001	Lrrc32	0.238926	10.2843	Vcam1	5.59787e-06	5.1474	Kif20a	0.00078029	4.33912
82	Acly	0	1.48027	Ldha	0	1.12807	Tob2	0	2.57548	Ypel3	4.01093e-232	1.14385	Rpl3	0	0.690305	Mal2	1.14331e-244	1.1353	Cox8a	4.42628e-158	0.4667	Uqcrq	3.47775e-194	0.688465	Mboat1	0	1.98941	Lpcat1	1.28133e-47	0.998046	Sf3b5	2.75101e-204	1.15047	Tma7	8.74982e-43	0.407631	Rps26	0.00321049	-0.426104	Colec12	0.239887	9.75091	Fgf2	5.65796e-06	8.58527	Nusap1	0.000832055	4.4532
83	Ubc	0	1.08617	Chic2	0	1.17347	Nkd1	0	2.61583	Phlda1	9.93092e-230	0.963229	Rpl18	0	0.61075	Igfbp7	4.24999e-243	2.1282	Shisa5	4.5535e-157	1.04189	Slc35b1	1.72732e-193	1.10614	Prdx1	0	0.994117	Swt1	1.60874e-47	1.01312	Celf4	5.97831e-203	1.84322	Rps6	8.81947e-43	0.360278	Hint1	0.00421175	-0.289654	Col5a1	0.252768	8.18984	Meis2	5.82624e-06	7.68629	Calm2	0.000844939	1.67442
84	Aox3	0	2.1989	Rps3a1	0	0.478115	Sec14l4	0	3.17917	Msln	4.95065e-229	1.4439	Rps27a	0	0.662755	Sec14l3	1.80996e-241	3.55335	Phf11d	1.29454e-156	2.5364	Eny2	1.83508e-193	0.891372	Banf1	0	1.41198	Thbs3	7.58132e-46	2.84873	Sub1	7.19993e-203	0.953663	Homer2	1.24923e-42	1.18843	Msln	0.00479672	0.597488	Loxl1	0.267083	7.26178	Ak1	5.9518e-06	3.34569	Pvrl1	0.000952291	2.85797
85	Dpp4	0	1.96675	Fam162a	0	1.13257	Brd2	0	1.83263	Ctsd	1.0415e-227	0.845941	Mtap	0	1.63472	Bcap31	6.89715e-241	0.927571	Rbp4	1.68252e-156	1.72154	Lsm6	2.27378e-193	1.00947	Rab21	0	1.66668	Nkd1	8.4673e-46	1.49129	Actg1	8.28029e-203	1.02267	Itga6	1.13682e-41	1.11927	Rpl41	0.00630865	-0.251396	Rpl36a	0.287439	-0.36647	Tagln	6.0744e-06	9.66786	Asf1b	0.000969348	3.61985
86	Gde1	0	1.49874	Anxa2	0	1.05404	Sgms1	0	2.17371	Rbm39	1.28901e-227	0.705494	Rps24	0	0.55951	Gprc5a	3.29896e-232	1.54336	Atp6v1g1	6.44652e-156	0.568237	Prdx3	5.70516e-193	0.993801	Id1	0	1.99874	Nrp1	3.01876e-44	1.03646	Shfm1	3.13832e-201	0.799764	Cdh1	1.0396e-40	0.624755	Krt7	0.0186966	0.325863	Rpsa	0.369855	0.134893	Pdpn	6.12997e-06	3.36635	Bub1	0.000969348	3.06662
87	Id2	0	1.57888	Ly6c1	0	1.49157	Fam46a	0	4.46322	Emp2	7.87379e-222	0.908742	Gm8797	0	1.64132	Serf2	1.78371e-230	0.55508	Arg2	7.92134e-154	1.39434	Nqo1	2.10758e-192	3.39159	Gnb1	0	1.0417	Lrrk2	2.0488e-43	1.27596	Enah	2.57709e-200	2.14051	Rpl8	1.53456e-40	0.264679	Igfbp4	0.0202803	0.743166	Postn	0.402982	9.20437	Sfrp1	6.64164e-06	7.72974	Tagln2	0.00098629	1.42231
88	Renbp	0	2.18988	Ssr4	0	0.848482	Emb	0	1.83123	Eef2	1.12707e-220	0.512989	Hsp90aa1	0	1.1462	Gpx8	8.49244e-229	1.54452	mt-Co3	2.16627e-152	0.397305	Asf1a	8.89566e-192	1.12225	Serpinb6a	0	1.39857	Apoe	3.86849e-42	2.40281	Rplp1	2.60428e-200	0.729686	Gnb2l1	1.53592e-40	0.291296	Cox8a	0.0218061	-0.498039	Lyz1	0.411088	2.02464	Fgfr1	8.66145e-06	6.02659	Ube2s	0.00098629	2.16018
89	Lcp1	0	1.72696	Snrpb	0	0.893506	Prrg3	0	2.79618	Rpl13a	1.40798e-220	0.548232	Bzw1	0	1.27255	Spop	3.44632e-228	1.30019	Ppp1r14c	5.78117e-152	1.23943	Arf5	5.85419e-190	0.704608	Pabpc1	0	1.06684	Myo5c	1.00198e-40	1.17274	Sdf2l1	3.09985e-200	1.72253	Pam	2.34055e-40	1.64862	Cox4i1	0.0249529	-0.471462	Cpxm1	0.413687	8.05748	Plod2	8.81029e-06	3.94131	Cdca5	0.00100001	3.90724
90	Pi4k2b	0	1.30325	Snrpd3	0	1.19888	Atp6v1c2	0	2.35229	Rps3a1	5.22408e-219	0.45032	Bok	0	1.78459	Sec62	8.52997e-226	0.882312	Serpinf1	2.01333e-150	2.73582	Grb14	1.86394e-189	1.1519	Cct8	0	1.38737	Enpep	2.26487e-40	1.46248	Psma2	3.42829e-200	1.11081	Rps14	2.41348e-40	0.26599	Cox6b1	0.0255237	-0.334217	Acta2	0.420995	6.95586	Cnn3	9.0064e-06	2.52932	H2-Aa	0.00100336	3.54013
91	Ift20	0	1.1741	Pmepa1	0	1.42731	Iah1	0	2.02492	Rps24	1.07495e-218	0.421546	Rps16	0	0.756313	Rap1a	8.54606e-222	1.0383	Sftpd	3.52297e-148	1.18088	Vcp	3.28347e-189	0.77914	Homer2	0	1.82424	Napsa	1.04608e-39	1.27826	Eif4a1	3.60257e-200	0.987286	Actn1	6.49456e-40	0.931591	Ly6a	0.0418263	0.33531	C1s1	0.42909	7.37039	Ccnd2	9.5141e-06	2.79387	Pycard	0.00100336	2.92927
92	Rbms3	0	2.07941	Vdac2	0	0.862174	Stat3	0	1.7772	Rpl35	1.08544e-217	0.603964	Eif3c	0	1.039	Agrn	6.16176e-221	1.60478	Ctsb	3.71267e-148	0.685133	Akr1c19	4.08905e-188	2.0071	Ptges3	0	1.26461	Egfl6	1.36247e-39	1.05417	Areg	6.06591e-200	1.96482	Cd2ap	5.38507e-39	0.857743	Basp1	0.0525125	0.424754	Rpl10a	0.429095	-0.237087	Csf1	9.99622e-06	6.05309	Arf6	0.00100336	1.86221
93	Rps28	0	0.776339	Pgls	0	0.936206	Ppp1r10	0	1.87122	Ly6e	5.17972e-216	0.783434	Ldha	0	1.27083	Tmbim6	6.48903e-221	0.714752	Smim1	2.91592e-147	1.45294	Sqrdl	1.00232e-187	1.44604	Rps23	0	0.744811	Hist4h4	7.63002e-39	5.2564	Bax	6.57972e-200	1.25681	Actn4	7.96116e-39	0.536763	Rps29	0.0544515	-0.303861	Fn1	0.494648	1.57827	Capg	1.01671e-05	2.32021	Rrm2	0.00100336	4.25746
94	Cox6c	0	0.719216	Slc25a4	0	0.921282	Slc39a8	0	2.06777	S100a16	1.34011e-215	1.06098	Uchl3	0	1.49333	Fads3	1.72326e-220	1.48627	Atp1b1	2.93786e-147	0.876941	Calm1	1.14818e-184	0.83637	Phc2	0	1.47592	Adrbk2	2.23445e-38	1.62932	Spc24	2.31062e-199	1.99614	Rock2	7.71187e-38	0.920501	Rps17	0.0601702	-0.419026	Col8a1	0.5163	3.30105	Calu	1.02679e-05	1.9628	Ccna2	0.00101521	3.84996
95	Slc39a8	0	1.73111	Rnaseh2c	0	1.18845	Aplp2	0	1.44658	Pttg1ip	1.44488e-213	1.08505	Cct2	0	1.15055	Cav2	1.31474e-216	1.66884	Insig1	4.1447e-146	1.11998	Psmd5	1.56918e-184	1.22327	C1qbp	0	1.47627	Neat1	3.8403e-38	0.538857	Rps15a	1.95092e-196	0.656498	Lamc2	9.58481e-38	0.965434	Txn1	0.0741882	-0.475259	Rpl13	0.523509	-0.276224	Ccdc80	1.05731e-05	6.01371	Samd1	0.00101521	3.01581
96	Fgfr2	0	1.68281	Prelid1	0	0.942026	Azin1	0	1.92932	Rps10	8.21282e-211	0.469068	Aprt	0	1.31934	Atxn7l3b	1.52631e-215	0.976687	H2-K1	3.40823e-145	0.631187	Tubb2a	1.6138e-181	1.41841	Actn1	0	1.50138	Tns1	6.95848e-38	1.30308	Mpzl2	3.83691e-196	1.61866	Rpl18a	9.5861e-38	0.252112	Ctla2a	0.0752101	2.78317	Phlda3	0.529699	2.89692	Fkbp7	1.05731e-05	3.83586	Prrc2a	0.00101678	2.30223
97	Sftpa1	0	3.34402	Pafah1b3	0	1.07304	Nfkbia	0	2.21193	Vegfa	1.59691e-210	1.24116	Pgam1	0	1.35866	Rab12	8.53334e-215	1.29883	Ctsz	2.58018e-144	0.877684	Tmem30a	2.3489e-181	0.942792	Vasp	0	1.30737	Pde4d	7.42531e-38	1.8211	Anp32b	3.90158e-196	1.29817	Ptges3	9.91967e-38	0.683631	Tff2	0.100708	3.91484	Eef1a1	0.549533	0.0265677	Nid1	1.24984e-05	5.91552	Notch1	0.00101678	2.80042
98	Fth1	0	0.711589	Hmgn1	0	0.762994	Tsc22d3	0	2.7094	Ctse	2.57272e-210	2.0578	Tomm5	0	1.3608	Myl6	1.09531e-213	0.65191	Rpl36	9.03935e-143	0.39618	Ptma	3.17276e-181	0.660031	Eno1	0	1.54902	Gprin3	3.77781e-37	2.17863	Srsf9	4.97296e-196	1.17403	Mbnl1	1.32314e-37	0.82994	Serf2	0.123382	-0.418898	Rpl4	0.549533	-0.550423	Copz2	1.32711e-05	3.10871	Hirip3	0.00101678	2.77418
99	Itpr2	0	2.07872	Aldoa	0	1.0146	Arhgef38	0	2.56673	Rps28	7.15633e-210	0.530778	Eif5	0	1.03965	S100a11	2.7381e-210	0.991657	Hspa1a	6.71156e-142	2.02856	Spred1	8.31027e-181	1.02682	Cct2	0	1.25598	Kmt2e	1.16087e-36	0.865312	Sumo2	6.90828e-195	0.998923	Myh9	4.6381e-37	0.753721	Rpl21	0.129369	-0.471873	Gpm6b	0.592881	3.14761	Kdelr2	1.37642e-05	1.71994	Cep55	0.00104278	3.84605
100	Atp1b1	0	1.25465	Phgdh	0	1.51461	Atp1b1	0	1.52071	Pabpc1	2.60673e-209	0.681951	Set	0	1.16717	Carkd	1.07308e-209	1.05472	Uqcr11	1.2158e-141	0.519476	Tmem243	4.22967e-180	1.20931	Btf3	0	0.849555	Mlc1	1.6896e-36	1.4897	Hspe1	3.44304e-194	1.15368	Tmsb4x	1.59235e-36	0.397075	Tceb2	0.131087	-0.415318	Fxyd1	0.620461	9.46617	Selm	1.37642e-05	5.2402	Aurkb	0.00111243	3.84539
101	Ptprf	0	1.21532	Psma3	0	0.801585	Ccdc141	0	2.15467	Eif3k	3.1427e-209	0.606613	Cct5	0	1.13151	Cxadr	1.43223e-209	1.17987	Inhbb	6.42872e-141	2.5114	Chchd10	8.54408e-180	0.98096	Hnrnpf	0	1.11935	2610028H24Rik	1.66643e-35	2.88851	Mal2	2.29943e-193	1.22815	Actg1	9.92751e-36	0.429647	Rpl5	0.209768	-0.472781	Fabp5	0.633444	0.440485	Ltbp1	1.47191e-05	3.69014	Diaph3	0.00116726	3.22038
102	Ldhb	0	1.72717	Msln	0	1.76527	Antxr1	0	3.42955	Rpl30	3.2633e-208	0.440138	Rpl23	0	0.585114	Lamp1	1.57672e-209	0.766818	Scp2	9.53485e-141	0.888808	Reep3	1.05871e-179	0.962366	Rac1	0	1.11393	Zdhhc3	7.60736e-35	0.703007	Gsr	5.47086e-193	1.2992	Rpl23a	1.08828e-35	0.316532	Rpl31	0.282371	-0.418547	Axl	0.741075	3.88229	Gpm6b	1.52571e-05	3.9341	Ptms	0.00116726	2.27368
103	Mid1ip1	0	1.60039	Atp5d	0	0.638233	Glul	0	2.68255	Eif2s2	4.72405e-206	0.725326	Lrrc59	0	1.36828	Scnn1b	1.23943e-207	4.64505	Muc1	4.34463e-140	0.935005	Cox5a	2.38542e-178	0.71237	Snrpe	0	1.15052	Pnisr	2.90214e-34	1.0418	Ncl	6.15918e-193	1.34176	Eef1g	9.75775e-35	0.351184	Cystm1	0.308692	-0.322994	Lipa	0.764034	3.48616	P3h4	1.7435e-05	2.92537	Cdca3	0.00117736	3.59988
104	Dhrs7	0	1.68789	Timm13	0	0.80001	Taok3	0	1.56533	Rhoa	5.68828e-206	0.612152	Gapdh	0	1.17372	Slco3a1	1.58913e-206	2.34027	Ly6c2	5.82528e-139	2.60193	Liph	4.21813e-178	1.42797	Eif4e	0	1.4607	Ramp1	4.52378e-33	1.07597	Tma7	1.27996e-192	0.983773	Rps13	1.05236e-34	0.293585	Rps25	0.343969	-0.492604	Fstl1	0.766206	4.76429	Phlda3	1.89107e-05	3.38922	Aplp2	0.00119972	1.87413
105	Rbpjl	0	1.94347	H3f3b	0	0.56202	Atp11a	0	1.85405	Pfkl	4.48455e-205	1.08024	Plpp2	0	1.33802	Samd9l	5.29928e-206	2.08721	1500011K16Rik	1.54717e-138	0.985407	Snrpf	8.78329e-178	0.821922	Rps17	0	0.924156	Fosb	1.06004e-31	1.51654	Tubb5	3.5797e-192	1.55169	Serf2	1.10553e-34	0.229094	Sprr1a	0.346195	0.877705	Gnb4	0.781451	5.01141	Aprt	2.1398e-05	1.71626	Nin	0.00119972	3.70592
106	Cd302	0	2.41308	Igfbp4	0	2.34339	Dhrs3	0	2.36703	Maff	1.7579e-204	1.39537	Hn1	0	1.38649	Wls	6.07437e-205	0.954667	Trappc6a	1.68474e-138	0.874792	Rgs10	1.53801e-177	1.69156	Ggct	0	2.20178	Hspb1	4.60619e-31	1.55048	Cenpa	1.24519e-191	2.30805	Rpl36a	2.5708e-34	0.242071	Gm8730	0.36484	-0.48808	Rpl3	0.853803	-0.703928	Hspg2	2.39812e-05	3.22219	Chia1	0.00119972	4.78897
107	Cpm	0	1.70008	Cldn7	0	0.874196	Acoxl	0	2.68515	Rpl7	3.27681e-204	0.493091	Pkm	0	1.26228	Lurap1l	3.02955e-204	1.41681	Slc34a2	2.11497e-138	1.89495	Eid1	1.82399e-177	1.17152	Lrrc59	0	1.50811	Ager	4.63883e-31	0.64059	Rps23	1.4411e-191	0.701915	Rpl22	1.95944e-33	0.206219	S100a14	0.379493	0.203944	Clu	0.868341	0.573079	Eva1b	2.60688e-05	2.69762	Cntrl	0.00120251	2.85029
108	Mpc2	0	1.09713	Pomp	0	0.813595	Jund	0	1.35904	Cd2ap	2.02459e-203	0.936496	Plaur	0	1.74491	Rab11fip1	5.42098e-203	1.64477	Cox7a2	4.68755e-138	0.508109	Cox6c	1.39618e-176	0.560114	Bzw1	0	1.34283	Etv5	2.62383e-30	0.920641	Emg1	2.14604e-189	1.31399	Hmgn1	1.59965e-32	0.314961	Vim	0.469476	1.71173	Apoc1	0.892632	2.07424	Eid2	2.60688e-05	2.8543	Ska2	0.00121534	3.63643
109	Tcn2	0	1.85776	Eif6	0	1.13621	Lmo4	0	1.73816	Slc16a3	1.37597e-202	1.8254	S100a10	0	1.33038	Mfge8	2.36416e-201	1.39639	Uqcrh	9.56481e-138	0.457274	Acp1	4.00865e-175	0.916378	Snrpd1	0	1.48756	Acoxl	1.16387e-29	1.20896	Cdk1	1.09087e-188	2.12102	Nedd4	2.27313e-32	0.389173	Rps4x	0.492874	-0.491939	Cd63	0.893519	-0.212107	Sdc2	2.63033e-05	3.39174	Spc25	0.00121534	3.83617
110	Car8	0	1.62818	Psma2	0	0.870341	Chka	0	1.62653	Ndufa6	1.42917e-202	0.667447	Nop56	0	1.6814	Lamp2	4.08279e-201	0.936012	Qpct	1.91181e-135	2.337	Prdx4	5.32267e-174	0.964527	Cks1b	0	1.76958	Btg2	3.64711e-29	0.736485	G3bp1	9.32569e-188	1.20736	Tpm4	6.97376e-32	0.487587	Prl	0.551505	1.2397	Col11a1	0.900531	8.25704	2700060E02Rik	2.63033e-05	1.37301	Kif22	0.00123409	3.84821
111	Gsta3	0	1.95696	Rpl14	0	0.632479	Tob1	0	2.16748	Rpl10a	2.68016e-201	0.518458	Timm13	0	0.941406	Vamp5	4.53969e-199	1.38415	Ptgs1	1.24414e-134	1.51901	Crip2	9.12599e-173	0.835408	Cycs	0	1.31794	Sec14l4	7.4732e-29	1.82681	Lsm8	1.06428e-187	1.54448	mt-Co2	8.22799e-32	0.198901	Myl7	0.635803	0.705243	Cxcl15	0.903625	0.83565	Mmd	2.74054e-05	4.60633	Tyms	0.00125502	2.81807
112	Aldh1a7	0	1.74128	Rps18	0	0.646506	Tra2a	0	1.6539	Slc2a1	4.62545e-201	1.454	Rps11	0	0.678252	Scnn1g	1.16615e-195	4.86908	Fabp5	1.83525e-133	1.10443	Gsta1	2.4257e-171	3.74306	Fam107b	0	1.83086	Rps19	8.75636e-29	0.153809	Slc38a1	1.10568e-187	2.03037	Cgnl1	1.10026e-31	0.990443	Prdx1	0.648122	-0.464981	Npc2	0.907301	0.198526	P4ha1	2.94146e-05	1.93875	Tra2b	0.00129586	1.87816
113	Ndufv3	0	1.08908	Ybx1	0	1.01714	Ptprf	0	1.43587	Prss22	1.41903e-198	1.55279	Psca	0	2.04592	Cdkn2b	1.39286e-195	1.51806	Atp6v1c2	3.28075e-133	1.32175	Mylk	8.31829e-171	1.42203	Hspe1	0	1.173	Apoc1	2.58088e-28	1.6514	Snrnp40	1.55198e-187	1.49155	Eif3a	4.2884e-31	0.425698	Rpl29	0.687615	-0.570962	Nkd2	0.908301	8.12607	Abracl	2.94146e-05	1.5684	Nsmce1	0.00130033	1.94932
114	Atp5k	0	1.05634	Rps9	0	0.448829	Gde1	0	1.65931	Rpl34	1.45469e-193	0.370693	Anp32b	0	1.22824	Mbip	3.62873e-195	1.10677	Dhrs7	6.53589e-132	1.18967	Exoc4	1.80404e-170	1.4501	Areg	0	1.86869	Acot1	5.48262e-28	1.47433	Srsf2	8.56286e-187	1.18656	Rpl22l1	9.70369e-31	0.274291	Tff1	0.791992	0.798676	Tfpi	0.910432	7.63974	Itgb1	3.08085e-05	1.72537	Cbx5	0.00135253	1.94264
115	Rpl38	0	0.682827	Aprt	0	1.08452	Ddx5	0	0.943491	Igf1r	1.28503e-192	1.47032	Gcnt3	0	2.16915	Lamb3	6.82197e-194	1.30284	Gstt1	8.5115e-131	1.19591	Rexo2	5.38939e-168	0.890951	Dtymk	0	1.56928	Tmem243	6.4945e-27	0.75398	Dnajb11	2.02899e-186	1.2751	Mal2	1.55348e-30	0.771798	Cxcl10	0.826377	2.3094	Serping1	0.912486	6.8651	Postn	3.21265e-05	11.3052	Tubb4b	0.00135253	2.30985
116	Hdc	0	2.08492	Eif3k	0	0.724319	Sftpb	0	2.10301	2200002D01Rik	4.02918e-192	1.01511	Psma7	0	0.999101	Timp2	1.55705e-192	1.02885	2010107E04Rik	7.79369e-130	0.594711	Dtymk	5.99253e-168	0.998083	Esd	0	1.38011	Ces1d	1.71676e-26	0.846807	Banf1	2.99983e-186	1.22315	Rpl34	6.04756e-30	0.12419	Spink4	0.829466	3.34212	1500009L16Rik	0.981632	3.84678	Tcf4	3.21265e-05	2.57309	Cdk1	0.00135253	3.60862
117	Azin1	0	1.46831	Pglyrp1	0	1.5832	Pvrl1	0	2.66042	Rtn4	1.4513e-189	0.861722	Rpl7	0	0.684494	Gng5	2.93691e-191	0.582099	Tcea3	2.31674e-129	1.14924	Acot7	4.99399e-167	1.23453	Psma2	0	1.12839	Scd1	2.29285e-26	0.833927	Serbp1	7.11011e-186	1.01389	Rpl26	6.68628e-29	0.202317	Rps21	0.929128	-0.498483	Cd81	0.988655	0.664778	Fbn1	3.21265e-05	10.6629	Mme	0.0013775	2.99946
118	Etv5	0	1.54592	Hspa8	0	0.556886	Man1a	0	2.4252	Cldn7	1.03175e-187	0.705589	Eif2s1	0	1.30969	Anxa1	2.11743e-190	1.29957	Rpl37	2.69732e-129	0.372933	Srp14	7.21307e-166	0.701087	Ier5	0	1.65955	Matn4	2.83587e-26	1.06605	Ccna2	1.45157e-185	2.36617	Csde1	9.03382e-29	0.548676	Dmbt1	0.933065	3.17003	P3h3	1	5.21812	Colec12	3.21265e-05	9.86692	Fos	0.00138418	3.44756
119	Ifi30	0	1.39676	Rpl12	0	0.858182	Tmem243	0	1.96656	Spint2	6.45863e-187	0.415199	Polr2f	0	1.1122	Ddr1	5.98066e-190	1.88175	mt-Atp6	9.00753e-129	0.402481	Ttll7	9.38979e-166	0.95256	Nhp2	0	1.52038	Fasn	1.08704e-25	0.626685	Ybx3	7.37509e-184	1.34185	Itga3	9.93563e-29	1.30455	Eif5a	0.966333	-0.37777	Aldoa	1	-0.213426	Dap	3.21265e-05	1.66485	G3bp1	0.00138418	1.69135
120	Zdhhc3	0	1.33865	Mrpl28	0	1.00493	BC005537	0	1.71823	Lama5	9.45874e-187	1.13246	Rbm3	0	1.12132	Ptpre	9.08016e-189	2.40179	Txnip	9.11476e-129	1.005	Ptges3	1.09496e-165	0.808355	Adss	0	1.41385	Atp6v1c2	1.67087e-25	1.16518	Anln	6.44274e-183	2.27273	Msn	1.5212e-28	0.615527	Tpi1	0.986841	-0.0865533	Rpl27a	1	0.0515083	Tpm2	3.21265e-05	3.14247	Cdca8	0.00141826	2.9178
121	Brd7	0	1.26268	Ppp1r14b	0	1.07934	Socs2	0	1.66736	Rpl6	3.61148e-185	0.397753	Ranbp1	0	1.41755	Fam189a2	1.41269e-187	2.63733	AU021092	2.79365e-127	1.30499	Glrx	1.62052e-165	0.952556	Eif5	0	1.08772	Bex4	2.20122e-25	0.927925	Psmb2	8.12015e-183	1.04306	Clu	1.78576e-28	1.15802	Gzme	0.992149	0.588359	Inhbb	1	2.91091	Tfpi	3.21265e-05	9.35702	Iqgap1	0.00141826	1.47455
122	Bcl2a1b	0	2.5062	Mrpl34	0	0.970812	Slc15a2	0	2.52759	Rpl12	5.03963e-184	0.69942	Tomm20	0	1.03885	Gsta3	1.42137e-186	2.15279	Unc119	2.43792e-126	1.05861	Emc7	4.2987e-164	0.867891	Ptgs2	0	2.37452	Slc1a3	3.22114e-25	1.96532	Ccnb2	1.69107e-182	2.06852	Setd8	5.0485e-28	0.77144	Naca	1	-0.573817	Fzd1	1	3.17378	Zeb2	3.21265e-05	9.05923	Fam134a	0.00141897	2.62704
123	Cyp2f2	0	2.04774	Krt8	0	1.1146	Pdlim1	0	1.83692	1810037I17Rik	3.42997e-183	0.666249	Sfn	0	1.64828	Mmp14	2.68398e-186	2.18299	Xaf1	3.40575e-124	2.68373	Tpp1	1.47299e-162	1.08126	Krt19	0	1.92688	Hexim1	3.42414e-25	1.53693	Cox5a	2.65416e-182	0.872014	Hnrnpa3	1.61921e-27	0.381169	Acta1	1	2.53392	Rplp2	1	-0.710582	Acta2	3.22216e-05	11.0507	Tbc1d10b	0.00141897	2.6458
124	Ctsc	0	1.23334	Gsto1	0	1.34057	Slco4c1	0	2.2633	Rps7	8.31635e-183	0.437611	Ddx21	0	1.6602	Ubl5	4.09731e-186	0.609915	Pfdn5	1.04559e-122	0.464341	Gk	2.34933e-162	1.22453	Cmas	0	1.68279	Dhrs3	3.44406e-25	1.30519	Cd24a	9.27319e-182	1.50921	Rps19	1.96402e-27	0.133708	Gm15848	1	2.63335	Fam198b	1	4.48446	Mxra8	3.25799e-05	4.23926	Cep192	0.00145632	3.68587
125	Me1	0	1.138	Rbm3	0	0.907391	Dapk1	0	2.03962	Snhg6	1.40086e-181	1.23197	Ybx3	0	1.29332	Sema3e	1.21397e-185	3.04881	Hibadh	2.76568e-122	0.847741	Mapre2	2.75483e-162	1.30456	Psca	0	2.20118	Srrm2	7.8855e-25	0.375493	Upk1b	1.11211e-181	4.21387	Ptrf	5.61815e-27	1.20717	Pcolce2	1	1.54814	Rplp0	1	-0.741992	Lamb1	3.30249e-05	2.52401	Nav2	0.00145632	2.87514
126	Scamp1	0	1.72251	Cct7	0	0.869883	Kcne2	0	3.94393	Vmp1	3.34098e-181	0.662158	Tpm3	0	1.01698	Pigp	1.34964e-185	1.25652	Rpl37a	5.5453e-120	0.337097	Cebpzos	3.23962e-162	1.03584	Tomm5	0	1.44261	Dram1	1.68459e-23	0.680049	Nudt21	7.46542e-181	1.32144	Pcbp2	6.50681e-27	0.309533	Npy	1	1.28804	Enc1	1	3.24492	Ecm1	3.3197e-05	2.48708	Bub1b	0.00145831	3.45278
127	Grina	0	1.40061	Txnl1	0	0.92581	Herpud1	0	1.79161	Gnb2l1	1.98119e-180	0.506204	Serpinb6a	0	1.19947	Arl4c	1.11515e-184	1.24793	C2cd4b	5.7506e-119	1.63293	Tma7	3.79292e-162	0.701946	Hnrnpa1	0	1.22757	Adam19	2.61626e-23	1.15645	Kif23	7.56851e-181	1.95197	Ahnak	8.55578e-27	0.788404	Otop3	1	4.45772	Lxn	1	2.75984	Map1a	3.37839e-05	7.94604	Rangap1	0.00145831	2.55917
128	Adgrf5	0	1.35711	Ppdpf	0	0.982229	Slco2a1	0	1.92753	Capzb	4.90974e-180	0.669427	Snrpd1	0	1.32673	Ddx5	4.79089e-184	0.56559	Nkd1	1.54235e-118	1.62923	Abcc3	2.1289e-161	1.61194	Cd63	0	0.949029	Dpp9	2.77461e-23	1.05751	Uchl3	1.0809e-180	1.42546	Rps15a	1.49014e-26	0.227391	Mmp24	1	1.86456	Tnc	1	3.81494	Fst	3.43962e-05	8.49271	Mis18a	0.00145831	2.60248
129	Elf5	0	2.39671	Eef1b2	0	0.661963	Slc1a3	0	3.46475	Rhoc	1.1245e-179	1.39372	Wfdc2	0	0.749446	Tmem37	1.35384e-183	2.20793	Rgcc	2.11619e-118	1.12124	Pcbp1	2.49645e-161	0.710876	Rsl1d1	0	1.48869	Clk1	1.73714e-22	0.859266	Lsm4	2.00387e-180	1.20429	Lpp	2.41057e-25	0.754612	Sncg	1	4.04752	Tcf4	1	2.57926	Ncam1	3.45148e-05	7.73939	Pcnt	0.00145831	2.57522
130	Dcxr	0	1.49313	Bok	0	1.72728	Rasl11a	0	2.35836	Camk2d	2.43681e-179	0.865911	Slc25a4	0	1.03889	2010111I01Rik	8.27819e-183	1.87512	Muc4	6.33885e-118	2.43581	Maob	3.0445e-161	1.34144	Ereg	0	2.55475	Itih4	3.69381e-22	2.54038	Esco2	3.52235e-180	2.50299	Serbp1	7.62816e-25	0.288405	Tm4sf1	1	1.63512	Pdlim4	1	3.21145	Mtpn	3.47647e-05	1.46218	B230217C12Rik	0.00159097	3.41108
131	Gstt3	0	1.71705	Lgals1	0	2.50156	Apoe	0	4.68244	Hbegf	5.33405e-179	1.27745	Anxa1	0	1.36344	Epb41l5	2.31417e-181	1.40266	Ndufb11	1.95395e-117	0.543587	Pdhb	3.54057e-161	1.10175	Krt8	0	1.43646	Ccnl2	4.34777e-22	0.973038	Rpl22l1	8.40021e-180	0.916073	Rpl13a	2.82643e-24	0.195298	Ftl1	1	-0.32574	Snai1	1	4.05295	Scoc	3.59422e-05	2.51165	Tst	0.00161962	2.12727
132	Oxct1	0	1.33746	Naca	0	0.503905	Degs1	0	1.63088	Serpine1	1.82649e-178	2.58528	Nap1l1	0	1.14041	Zfp36l1	5.04486e-181	1.06165	Xbp1	2.14335e-117	1.02769	Minos1	3.83477e-161	0.66008	Kpnb1	0	1.50634	Rbm5	7.17373e-22	1.15155	Srsf7	2.83802e-179	1.34945	Pdap1	3.369e-23	0.546275	Cbs	1	1.07779	Cald1	1	1.5054	Kdelr3	3.59422e-05	2.65428	Dlgap5	0.00168892	3.49703
133	Tspan12	0	2.04932	Stub1	0	0.877615	Ubr1	0	2.30149	Rps27a	6.65049e-178	0.443823	Myl7	0	2.46019	Mxd4	1.71622e-179	1.27507	H2-T23	1.98265e-116	1.53393	Cbr1	4.58772e-161	1.10256	Ak2	0	1.47984	Cd36	2.09429e-21	0.661332	Cenpw	4.82691e-179	1.77376	P4hb	5.62899e-23	0.419043	Pigr	1	1.75684	Aebp1	1	3.79689	Ddah1	3.96824e-05	3.4512	Kif20b	0.00168892	3.80454
134	Rpl37a	0	0.513903	Lsm4	0	1.03333	Klf4	0	2.64791	Krt8	7.45867e-178	0.903212	Erh	0	1.20404	Wdr45	3.90258e-179	1.63109	Ndufa3	4.58383e-116	0.694963	Cald1	1.75666e-160	1.11568	Emg1	0	1.39948	Sepp1	2.35418e-21	0.734502	Pbk	7.9938e-179	2.30698	Igfbp4	5.70434e-23	1.40661	Drc1	1	2.84267	Prrx2	1	3.17477	P3h3	3.97717e-05	6.46301	Bub3	0.00172333	2.22283
135	Ptgs1	0	1.60158	Prdx5	0	0.854382	Cebpa	0	1.77447	Rps25	9.22533e-178	0.57116	Mrpl12	0	1.16029	Foxn3	3.35738e-178	1.9818	Tmem256	2.83064e-115	0.598117	Cpox	6.3731e-160	1.19935	Cmpk1	0	1.2586	Cxcl15	1.48493e-19	1.16626	Rpl22	1.59197e-178	0.606753	Gpx1	7.00941e-23	0.190797	Plac8	1	2.09953	Rcn1	1	3.92269	Pcolce	3.97717e-05	3.30677	Aff1	0.00175978	2.42421
136	Alcam	0	1.12735	Hsp90ab1	0	0.665338	H2-K1	0	1.10717	Ghitm	1.57866e-177	0.778184	Gipc2	0	1.56023	Slc6a14	4.53058e-178	1.91067	Higd1a	2.97518e-115	0.617177	Vimp	1.66703e-159	0.847045	F3	0	2.05784	Fam193b	1.78791e-19	2.11092	Tmem167	3.35679e-178	1.14352	Hdlbp	7.12991e-23	0.409401	Cfap206	1	4.00524	Cadps	1	11.2256	Cthrc1	4.06419e-05	4.15688	Gltp	0.00176788	2.39702
137	H2-Aa	0	1.91406	Rpl7	0	0.538178	Ldhb	0	1.93578	Mfge8	1.8603e-177	1.09978	Ube2l3	0	1.02132	Plb1	5.50797e-178	3.90605	1810037I17Rik	3.41639e-115	0.5887	Entpd5	3.01006e-159	1.94498	Srsf7	0	1.3925	Mme	1.90953e-19	1.2064	Ube2c	7.89091e-178	2.09948	Fkbp1a	1.0366e-22	0.353409	BC051019	1	3.49145	Islr	1	8.45672	Eno1	4.16594e-05	1.83114	Ckap5	0.00176788	2.77732
138	Unc119	0	1.47152	Mrpl12	0	0.9647	Sdc4	0	1.0352	Rpl18	4.11328e-177	0.43166	Cdk2ap1	0	1.42961	Cox6c	3.50208e-177	0.55398	Prdx5	5.84308e-115	0.593414	Cisd1	6.27143e-159	0.838146	S100a16	0	1.49672	Ddx26b	2.68574e-19	1.73276	Eny2	1.572e-176	1.09151	Zfp106	1.41383e-22	0.93661	Tff3	1	4.96529	Dpep1	1	8.22713	Prdx5	4.29388e-05	1.4723	Ube2c	0.00178216	3.47118
139	Atp1a1	0	0.99215	Gnas	0	0.508288	Tmem164	0	1.98306	Myl12b	4.17717e-177	0.581695	Ralgps2	0	1.71422	Slc44a2	1.27434e-176	1.62409	Tapbp	3.67563e-114	0.898044	Saraf	4.54374e-158	0.992685	Phlda2	0	2.19525	Elovl1	3.22669e-19	0.541844	Cacybp	7.36051e-176	1.25334	Cdk6	2.41282e-22	1.61219	Lypd8	1	4.33819	Mfap2	1	8.08697	Nxn	4.76425e-05	3.72515	Tppp3	0.00181095	3.60952
140	Sftpb	0	1.88214	Cks2	0	1.29789	Klf9	0	1.55464	Fam213a	2.34159e-174	1.13846	Golm1	0	1.36384	Mthfd1	1.33899e-176	1.61621	Rpl35a	1.09899e-112	0.296568	Gsn	1.33304e-157	1.28635	H2afz	0	1.22583	Fus	8.64203e-19	0.662221	S100a6	1.91375e-175	2.91027	Mtpn	6.20113e-22	0.600474	Spink2	1	1.80355	Dnm3os	1	8.0594	Psap	5.47711e-05	1.75467	Cenpl	0.00181095	3.46283
141	Stbd1	0	1.96609	Hspe1	0	0.808913	Clk1	0	1.62426	Pold4	5.70762e-174	1.23237	Rps26	0	0.693768	Phlda3	3.85118e-176	2.43999	Fdps	1.27558e-112	0.878085	Kif5b	1.63073e-157	0.693557	Hspa9	0	1.18375	Traf1	1.72887e-18	1.86329	Mki67	2.43968e-175	2.21434	Actr2	1.8975e-21	0.888781	Dynap	1	1.1932	Tnfrsf19	1	7.346	Gstm5	6.00698e-05	2.92876	Cenpq	0.00181095	3.42307
142	Cebpa	0	1.42203	Pdlim7	0	2.01067	Scd1	0	2.81968	Rps11	1.71e-173	0.452615	Eif1ax	0	1.16743	Sptbn1	4.4312e-176	0.902977	Ifit1	3.60517e-111	3.8222	Psmd11	1.4467e-155	0.803738	Rbm3	0	1.17628	Gigyf1	3.1278e-18	1.74834	Tmpo	3.76189e-175	1.45895	Rpl19	2.09407e-21	0.19876	Fabp2	1	1.41293	Zeb2	1	7.0576	Snai1	6.08186e-05	5.40239	Ncaph2	0.00181095	2.35373
143	Fads1	0	1.73595	Sf3b5	0	0.840716	Pcnt	0	2.02126	Gm8730	5.3193e-170	0.48287	Rpl19	0	0.548246	Ctnna1	1.98191e-175	0.770401	Acss2	2.30298e-110	1.54326	Gm10116	2.95962e-155	1.54342	Cfl1	0	0.938831	Irx5	4.76527e-18	0.887184	Tacc3	3.89736e-175	2.15007	Rpl37	9.77373e-21	0.175945	S100a9	1	5.16848	Boc	1	6.79928	Fth1	6.43822e-05	1.57811	Hnrnpa2b1	0.00182307	1.37845
144	Cox8a	0	0.578075	Dctpp1	0	1.31385	Pi4k2b	0	1.4005	Rpl8	5.90806e-170	0.432334	Snhg6	0	1.42371	Ssbp3	9.72233e-175	1.6922	Cd14	3.77482e-110	1.38724	Ndufs5	1.33229e-154	0.677846	Nolc1	0	1.90095	Acot7	8.15728e-18	0.680214	Psat1	1.30974e-174	1.67257	Krt7	1.53637e-20	0.912073	1700012B09Rik	1	1.29684	Gpr176	1	7.07569	Timp3	6.45695e-05	3.34994	Dck	0.00182662	3.61246
145	Srebf1	0	1.34647	Bsg	0	0.62929	Marveld1	0	2.10821	Serpinb6a	9.81548e-169	0.802849	Tpi1	0	1.20388	Nt5e	2.0685e-174	1.42967	Ndufa2	4.71966e-110	0.457758	Limch1	2.91125e-154	1.30051	Rpl17	0	0.802471	Npr1	9.59867e-18	2.18283	Psca	1.82554e-174	2.07677	Ly6e	2.91348e-20	0.342996	Lsp1	1	3.23981	Rps3	1	-0.350934	Sh3bgrl3	6.6135e-05	1.56892	Bicc1	0.00193171	2.82439
146	Zbtb20	0	1.27165	Timm17a	0	0.972972	Tns1	0	1.88248	Tpd52	9.3933e-168	0.68154	Fam107b	0	1.47798	Wwp1	2.01821e-173	1.45392	Secisbp2l	8.17507e-110	0.971687	Pi4k2b	7.42011e-154	0.889846	Srsf3	0	1.11934	Tra2a	3.43809e-17	0.675094	Atp10b	1.31906e-173	3.63495	Cd44	3.56738e-20	0.82916	Upk3a	1	2.19804	Fap	1	6.37549	Sec23a	6.73986e-05	2.84128	Pdlim1	0.00195522	2.16779
147	Tmem164	0	1.58483	Psmb3	0	0.786363	Secisbp2l	0	1.73544	Mxi1	1.61648e-167	1.54945	Snrpa1	0	1.31561	Tead1	4.79571e-173	1.35774	Pold4	1.65065e-109	1.01421	Odc1	1.58231e-153	1.0166	Actg1	0	0.938538	Bmp1	3.57315e-17	1.15413	Snrpd3	1.3829e-173	1.26845	Prrc2c	4.72934e-20	0.421716	Chil4	1	2.71307	Rps18	1	-0.375342	Arhgdib	6.97136e-05	5.16169	Nuf2	0.00199471	3.29406
148	Prnp	0	1.16126	Sumo1	0	0.816224	Rab27b	0	1.90031	Ddah2	3.22639e-167	1.2276	Clu	0	2.52864	Paip2	1.58262e-172	0.754369	Tmbim6	1.80664e-109	0.483721	Sod2	5.8603e-153	0.852679	Gsn	0	1.49074	Cpm	4.40482e-17	0.755172	Rrm2	1.75984e-173	2.21501	Golim4	7.21921e-20	1.11298	3300005D01Rik	1	2.04476	Eif3f	1	-0.0171693	Wipi1	7.27437e-05	2.44849	Gem	0.0020793	3.47381
149	Tmem256	0	0.905559	Tomm20	0	0.78558	Sowahc	0	2.73492	Hpcal1	9.8137e-167	0.998077	Gm42835	0	2.60083	Trim3	2.44794e-172	2.21219	Lcp1	2.65392e-109	1.01249	Lage3	5.43082e-152	0.952749	Mapk6	0	1.8075	Pcnt	6.93027e-17	1.20162	Rwdd1	2.00815e-173	1.1978	mt-Nd4	7.38195e-20	0.19256	Crct1	1	1.35679	Itih5	1	5.94343	Prkar2b	7.85195e-05	4.9008	Kcnj15	0.00208974	2.66693
150	Lztr1	0	1.72424	Eno1	0	1.07832	Lrp2	0	2.03541	Sdc1	1.18307e-166	0.562271	Eef1d	0	0.927254	Sdpr	2.69115e-172	2.35751	Filip1	3.30997e-109	2.3141	Sdf2l1	5.98952e-152	1.11111	Dut	0	1.73055	Tppp3	1.20998e-16	1.97963	Eif1ax	1.23222e-172	1.20247	Procr	3.99434e-19	1.01892	Fbln2	1	0.825959	Shc4	1	5.95391	Maged2	8.30243e-05	2.87212	Mybl1	0.00211407	5.74174
151	1110008P14Rik	0	1.07729	Eif4a1	0	0.703672	Sgpp2	0	3.02718	Eif4ebp1	1.78621e-164	1.05564	Ube2s	0	1.19817	Ndst1	1.14806e-171	1.96074	Bnip3l	3.84507e-109	0.626559	Alad	6.77843e-152	0.878729	Lmo7	0	1.35612	Kcnj15	1.41907e-16	1.1158	Snrpa1	4.18493e-172	1.33888	Ncl	1.37918e-18	0.372314	Lst1	1	2.61502	Ddr2	1	5.48524	Loxl2	9.34864e-05	4.58477	Ybx2	0.0021759	5.71709
152	Gabarap	0	0.713011	Pfdn2	0	0.742365	Cd200	0	1.85596	Sh3glb1	2.27107e-163	0.759588	Gnai2	0	0.916576	Cux1	1.25213e-170	1.01807	Ndufb3	3.47972e-108	0.597603	Prkci	1.34476e-151	1.06718	Birc5	0	2.26546	Marveld1	1.79185e-16	1.16805	Tnfaip8	5.41877e-172	1.51487	Nap1l1	1.47537e-18	0.435616	Col8a2	1	3.53713	Dact3	1	5.33011	Mxra7	0.000105763	4.70418	Hjurp	0.0021759	3.13989
153	Romo1	0	0.869855	Aurkaip1	0	0.848217	Adk	0	1.44736	Rps20	1.21129e-162	0.406891	Fxyd3	0	1.51619	Dctn2	2.61833e-170	0.900503	Slc50a1	8.12281e-108	0.941899	Fdx1	1.53264e-151	0.918442	Naa50	0	1.44222	Chia1	3.43635e-16	1.8553	Ube2n	4.62475e-171	1.0948	Rpl3	7.66362e-18	0.145313	Spag17	1	3.70115	Fbln2	1	2.27033	Nes	0.00012344	3.33505	Lamp3	0.0021759	2.779
154	Mtch2	0	1.0364	Rpl9	0	0.414145	Fasn	0	1.82179	Igfbp7	2.25109e-162	1.42745	Tomm40	0	1.26276	Mprip	6.24924e-169	1.07742	Rab27a	1.03661e-106	1.15087	Serf2	1.73255e-151	0.449717	Chic2	0	1.30026	Taok3	6.23028e-16	0.511606	0610007P14Rik	8.9106e-171	1.24339	Ankrd11	9.82101e-18	0.58803	S100a8	1	4.04554	Mmp3	1	2.1809	Cyba	0.000128096	1.69942	Mlc1	0.00220179	2.60272
155	Tst	0	1.37694	Atp5g2	0	0.586366	Ramp1	0	1.81584	Rps21	1.27994e-160	0.388743	Actb	0	0.908803	Son	5.33906e-168	0.697445	Egln3	4.77969e-106	1.64716	Psmb3	1.73892e-151	0.732592	Dcun1d5	0	1.34603	Slc26a9	7.9606e-16	1.21139	Rbx1	9.53049e-171	0.827542	Tpt1	1.35783e-17	0.154627	Dcn	1	0.925507	Olfml3	1	4.97049	Inhba	0.000147634	4.74992	Zdhhc2	0.00221088	3.13687
156	Snx7	0	1.24636	Ctsh	0	0.892605	Cox6a2	0	3.26269	Rps23	1.77116e-160	0.42582	Sfr1	0	1.09562	Wwtr1	2.06666e-167	1.19061	Atp6v0a4	1.05231e-105	2.23014	Mrpl18	1.91836e-151	0.840445	Rps27l	0	0.936673	Cd200	1.03436e-15	0.867989	Arl2bp	1.1988e-170	1.40164	Rpl5	1.59144e-17	0.181499	Calml4	1	2.88067	Stc1	1	2.35989	Mrc2	0.000154521	4.09042	Ccnb2	0.00221088	3.37855
157	Rab27a	0	1.65294	Prmt1	0	1.08076	Swt1	0	1.51864	Btg1	2.72222e-159	0.800493	Arpp19	0	0.910322	Arid5b	1.25609e-166	1.30929	Scd2	1.55607e-104	0.763677	Mrpl20	3.93219e-151	0.781335	Tagln2	0	0.88639	Gclc	1.49248e-15	0.390397	Mal	4.77086e-170	1.4591	Atp5g2	4.46584e-17	0.10826	Ncf4	1	4.55118	Col16a1	1	4.71821	Desi2	0.000173547	1.92119	Mxd3	0.00221646	5.79798
158	Pcx	0	2.19164	Uchl3	0	1.16089	Lpin2	0	1.55853	Emp1	4.08193e-158	1.0454	Snrpg	0	1.09814	Il18r1	2.66037e-166	1.40404	Cpm	1.74831e-104	0.957293	Cldn18	5.55253e-151	1.09767	U2af1	0	1.21201	Brd2	4.81852e-15	0.724706	U2af1	5.63457e-170	1.12419	mt-Co1	5.40772e-17	0.161827	Enpp3	1	4.51541	Rps29	1	-0.532642	Pdgfrb	0.000181466	10.7328	Syne2	0.00222852	2.32972
159	Snx25	0	1.38841	Stmn1	0	1.1994	Adam19	0	2.04966	Krt7	8.33543e-158	1.32627	Pdcd6	0	1.09114	App	1.90599e-165	0.861652	Clip4	7.2798e-104	1.07497	Prdx6	1.04681e-150	1.00033	Ddx21	0	1.7297	Mmp15	5.06538e-15	1.2631	Anp32e	1.78104e-169	1.34933	Sema3c	2.1199e-16	1.23018	Rsph4a	1	3.50915	Fgf7	1	4.61393	Plat	0.000181466	4.12125	Add3	0.00233774	2.54196
160	Emb	0	1.20864	Ube2l3	0	0.803159	Grb14	0	1.6941	Anxa5	2.98938e-155	0.79739	Timm17a	0	1.1351	Vegfa	2.00073e-165	1.46956	Lpcat1	7.36475e-104	1.05619	Hspb8	1.05426e-150	1.17455	Lasp1	0	1.24839	Luc7l3	6.40403e-15	0.526475	Pfn1	1.98321e-169	0.949294	Cttn	4.02098e-16	0.706666	RP24-402O2.2	1	2.65612	Sema5a	1	3.2058	Ccl7	0.000181466	11.2102	Kcne2	0.00253126	3.22943
161	Rpl35	0	0.720089	H2afv	0	0.879338	Anpep	0	4.16658	Tnfrsf23	8.49975e-155	1.94132	Rtn4	0	1.20775	Rin2	1.40434e-164	1.56932	Cxcl17	8.20175e-104	2.16864	Atp5e	1.27571e-150	0.557728	Gipc2	0	1.63752	Errfi1	7.3973e-15	0.409435	Nme1	2.69564e-169	1.32751	Nsa2	5.13563e-16	0.310467	Spi1	1	4.21737	Lox	1	3.70123	Thy1	0.000181466	10.3559	Cenpe	0.00253126	3.71953
162	Ank3	0	1.18154	Pin1	0	0.983981	Itga9	0	2.05824	Pgk1	9.62833e-155	1.68203	Rsl1d1	0	1.25418	1810037I17Rik	2.13162e-161	0.70364	Nsa2	9.3712e-104	0.574602	Cdkn1a	1.60319e-150	1.45008	Mcpt8	0	2.41241	Arglu1	1.97956e-14	0.575862	Cdca8	3.37367e-169	2.06871	Ddx3x	5.28245e-16	0.527157	Gm17634	1	2.74727	Rpl14	1	-0.675595	Cdh11	0.000182228	9.48259	Fam111a	0.00260386	3.02934
163	Dpp9	0	1.3774	Sat1	0	0.887028	Cxcl15	0	2.85817	Lgals3	6.10599e-153	1.08978	Psmd12	0	1.1801	Cd47	4.16626e-161	0.837267	Abca3	1.84391e-102	0.885998	Gna11	5.43436e-150	0.878674	Cct3	0	1.19876	Ubr1	3.19913e-14	1.19986	Ect2	1.01242e-168	2.11828	Tes	5.65441e-16	0.858322	Arl11	1	3.50648	Lrfn3	1	4.32963	Dab2	0.000189534	8.47666	Phf19	0.00262468	5.23948
164	Uqcr11	0	0.651762	Lsm2	0	1.23722	Zdhhc3	0	1.52863	Ktn1	7.08631e-153	0.865002	Snrpe	0	0.965982	Fdx1	3.32911e-160	0.967297	Stat2	5.83832e-102	2.21143	Atp5b	1.29439e-149	0.566428	Nasp	0	1.67994	Hmha1	4.5364e-14	1.93276	Lrrc59	1.67968e-168	1.30281	Areg	1.0707e-15	0.624304	Sell	1	7.30071	Zeb1	1	4.00994	Ccdc109b	0.000191525	3.83328	Nucks1	0.00267126	2.09833
165	Gnptab	0	1.72082	Spcs1	0	0.702498	Irf2bp2	0	1.41101	Rps15a	3.75716e-152	0.400497	Igfbp4	0	2.32933	Trp53	2.7303e-159	1.61559	P4ha1	1.55418e-101	0.853166	Tshz1	1.03275e-148	1.76794	Ube2m	6.82531e-307	1.19041	Slc15a2	6.40777e-14	1.14569	Hnrnpd	1.14077e-167	1.20801	F2r	1.26502e-15	1.18341	Clec4e	1	8.09786	Rpl7	1	-0.545621	Hmga2	0.00019544	3.48912	Dek	0.00271352	2.53512
166	Reep6	0	1.98358	Chchd1	0	0.831286	Tgoln1	0	1.45375	Ankrd37	5.83325e-151	1.61342	Prss22	0	1.47822	Sar1b	3.91264e-159	0.888422	Fbp2	3.30904e-101	1.33463	Oat	2.74792e-148	0.901265	Fosl1	9.71759e-306	3.16017	Mgll	1.04224e-13	2.40298	Hells	3.58519e-166	1.98252	Kpnb1	4.15305e-15	0.884666	Samsn1	1	8.7963	Fgfr1	1	4.07053	Map4k4	0.000200206	1.78428	Tmem107	0.00271352	3.15369
167	Pon3	0	1.42876	Eef1d	0	0.70886	Ang	0	2.03891	Junb	1.02521e-149	0.829103	Hnrnpab	0	1.01169	Rsu1	1.69059e-156	1.25544	Pgls	5.54735e-100	0.58181	Rabgap1l	4.34981e-148	1.06391	Ly6a	2.29627e-305	2.33884	Crip1	1.13539e-13	0.739013	Ftl1	3.87107e-166	0.857013	Nt5e	4.44893e-15	1.09397	Clec4d	1	5.93594	Ism1	1	2.82972	Ctsl	0.00020844	1.93117	Paip2b	0.00282069	2.48599
168	Fam126b	0	1.67208	Rplp0	0	0.592099	Socs3	0	2.1374	Anxa4	1.92465e-149	0.606252	Knop1	0	1.31245	Cnn2	8.04106e-156	0.905828	Pcx	1.08219e-99	1.49908	Atg3	8.82288e-148	0.95914	Cnih1	5.93859e-305	1.33613	Ttn	1.96668e-13	2.84438	Hnrnpa0	8.0565e-166	1.09417	Camk2d	4.49183e-15	0.619688	Cpa4	1	1.46952	Iigp1	1	3.3015	Rpl24	0.000211723	0.712843	Efemp1	0.00285005	3.1493
169	Mcfd2	0	1.20262	Eif4ebp1	0	1.15878	Nfix	0	1.5842	Sars	2.55252e-149	0.841082	Rps14	0	0.531814	Wdr83os	8.4362e-155	1.3458	Rps28	3.41233e-99	0.403995	Mrpl32	1.35225e-147	0.845056	Lsm3	6.02371e-305	1.72107	Pla2g1b	2.73146e-13	0.874192	Dnajb6	1.35865e-165	1.06649	Cldn4	5.58573e-15	0.721318	Il1b	1	8.03764	Dnm1	1	4.02602	Ddr2	0.000212225	6.88537	Osbpl1a	0.00286576	3.05857
170	Hp	0	1.47762	Rps13	9.08915e-308	0.518287	Txnip	0	1.49163	Aldoc	5.79792e-149	1.56233	Arpc4	0	1.29316	Gstm2	4.51726e-154	2.62356	Rpl39	1.46912e-98	0.372027	Phlda3	1.55025e-147	1.82202	Myl7	1.52522e-302	2.46076	Ahcyl2	3.77742e-13	0.788577	Sin3b	9.91325e-165	1.2038	Canx	7.02562e-15	0.29128	Plek	1	5.97008	Sema4g	1	3.92407	Dpysl3	0.000219402	6.98901	Numa1	0.0028994	2.31482
171	Arg2	0	1.59726	Cdc42ep5	3.16557e-304	1.47579	Ppp1r15a	0	2.03974	Neat1	2.285e-147	0.831198	Itga6	0	1.2972	Wwc2	1.07609e-153	1.30927	Cd177	1.32319e-96	4.08525	Dnajb11	5.47062e-147	0.863291	Psmd2	3.09642e-300	1.19136	Gm26802	4.88438e-13	3.04956	Bcas2	1.09972e-164	1.08507	Npnt	1.15168e-14	0.930441	Ifit1bl1	1	1.69856	Col23a1	1	3.61058	Tspan4	0.000222452	2.13146	Ctdsp2	0.0029899	2.0419
172	Atp6v1c2	0	1.4829	Snrpe	3.37582e-303	0.74328	Atp7b	0	2.56928	Ubxn1	7.65919e-147	0.593433	Tnfaip8	0	1.45441	Map1lc3b	3.91223e-152	0.525972	Aldh2	5.38377e-96	0.652924	Alyref	5.47062e-147	0.916105	Rrad	3.91258e-299	3.96383	Pdlim1	7.87315e-13	0.701398	Aldh1a1	3.5177e-164	2.0894	Ano1	1.43599e-14	0.915931	Mmp3	1	0.314856	Actb	1	0.0321741	Tspan3	0.000223196	2.04117	Cdca4	0.0029899	2.89404
173	Ggcx	0	1.74955	Cct2	2.71183e-302	0.808906	Irf1	0	2.51694	Cdkn2b	2.4287e-145	1.07142	Anxa2	0	1.0938	2310007B03Rik	1.3341e-151	1.89647	Epas1	1.02101e-95	0.955007	Mrpl42	1.44968e-146	0.853431	Psmd7	1.45663e-298	1.14049	Klf4	9.44799e-13	1.2932	Mpp6	2.11024e-163	1.4331	Odc1	1.51196e-14	0.960078	Themis2	1	6.51794	Tm4sf1	1	2.89123	Rbpj	0.000223196	2.52436	Ttc7	0.00307239	2.45573
174	Fdps	0	1.20074	Phb2	3.97056e-302	0.787415	Scp2	0	1.39675	Rpl4	5.71246e-144	0.455967	Pfdn1	0	0.991936	Ehd2	1.36265e-151	1.74345	Dbp	2.28773e-95	1.61562	Tmem184c	1.54382e-146	1.28484	Pthlh	8.55544e-298	2.14222	3222401L13Rik	2.61741e-12	2.64552	Gmnn	4.05784e-163	1.69371	Shfm1	6.32727e-14	0.0755813	Ccl6	1	5.57288	Ccdc102a	1	3.0442	Cd81	0.000224224	1.54025	Nfkbia	0.00308369	2.42829
175	C3	0	1.72498	Ube2s	2.91081e-301	0.921981	Chia1	0	4.44051	Rab11a	1.08999e-143	0.635014	Ywhaz	0	0.954271	Tfdp2	3.84534e-151	1.55478	Cd164	2.44687e-95	0.876389	Bloc1s2	6.65705e-146	1.03094	Sfpq	1.57637e-297	1.14584	Ccnl1	3.92415e-12	0.934304	2700029M09Rik	1.5549e-162	1.43693	Pmepa1	6.38688e-14	0.724816	Nmnat2	1	1.46227	Bdh2	1	3.75894	Gpi1	0.000229954	1.58877	Esco2	0.00308888	3.25533
176	Tmem56	0	2.23178	Procr	3.98351e-301	1.44537	Tfcp2l1	0	2.19507	Higd2a	1.13555e-143	0.662675	Tcp1	0	1.00989	Rhoa	5.63859e-151	0.605716	Lamb3	7.31434e-95	0.890605	Smdt1	4.84011e-145	0.644958	Eif4g1	3.74545e-297	1.1691	Safb2	1.07233e-11	1.22502	Tbca	4.90914e-162	0.884837	Rpl18	9.49615e-14	0.10774	Spef2	1	3.60124	Cacna2d1	1	3.46428	Serpine1	0.000245607	3.80921	H1fx	0.00325063	4.53672
177	Tmem42	0	1.57707	Pdcd5	2.15288e-300	0.775428	Soat1	0	1.58136	Rps18	3.31552e-143	0.473934	Mpp6	0	1.41087	Saraf	1.88721e-150	1.16531	Tanc2	1.16556e-94	0.958302	Serpinh1	5.70137e-145	0.865449	Nop58	1.01738e-295	1.57462	Dock9	1.25723e-11	1.16758	Krt7	7.68946e-162	2.06854	Gatad1	1.00941e-13	0.788777	Uts2	1	2.20852	Plat	1	2.73126	Ehd1	0.000249088	1.95545	Mcm5	0.00329678	2.93226
178	Tmbim6	0	0.676503	Eif1ax	2.74992e-300	0.898162	Rora	0	2.14638	Tpt1	1.23178e-141	0.301728	Arpc2	0	0.899868	Gde1	1.96702e-150	1.06679	Phgr1	1.77049e-94	1.44982	Atp5j2	9.07266e-145	0.55572	Ndufa4	1.31376e-295	0.784589	Eif4a2	1.78498e-11	0.335495	Lsm3	1.25855e-161	1.52255	Adipor1	1.00941e-13	0.548901	Wfdc17	1	5.19834	Ifit3	1	2.03416	Calr	0.000268844	1.32095	Brip1	0.0033383	4.53935
179	Acaca	0	1.43891	Thoc7	1.14695e-298	0.86824	Smim6	0	1.70885	Spp1	1.31551e-141	1.45895	Sssca1	0	1.40979	Hmgn1	2.03496e-150	0.622664	Rpl18a	3.69762e-94	0.297213	Dnmt1	9.88683e-145	1.26962	Ube2s	5.72429e-295	1.22245	Anpep	2.41347e-11	1.85823	Eif4e	2.37332e-161	1.22825	Fn1	1.37995e-13	1.14657	3300002A11Rik	1	3.40718	Nts	1	10.6267	Gnb4	0.000281951	5.79933	Pkp4	0.0033383	2.22205
180	Mettl7a1	0	1.33419	Atp5g1	1.51811e-298	0.676733	Hnrnph1	0	1.26135	Itgb1	3.10578e-140	0.594636	Ppp1r11	0	1.19825	Tapbp	5.9965e-150	1.08859	Tpi1	9.78986e-94	0.716448	Atp5l	2.47989e-144	0.491618	Cldn4	3.7916e-294	1.61722	Rgcc	2.41635e-11	0.632046	Ybx1	1.45536e-160	1.19006	Mboat1	2.66535e-13	1.11057	Cd33	1	5.37083	Ms4a4d	1	10.8287	B2m	0.000281951	1.8525	Polr2a	0.00335229	2.02056
181	Cd36	0	1.36765	Prdx4	9.96455e-298	1.1066	Abhd2	0	1.47017	Atp2b1	8.26038e-140	0.762044	Cldn4	0	1.45831	Pnrc1	2.54766e-149	0.750267	Slc25a1	1.19742e-93	0.83083	Acadl	9.17164e-144	0.769158	Pgam1	1.89202e-292	1.29939	Fos	2.48624e-11	0.765383	Hnrnpk	4.02806e-160	0.791969	Anp32b	2.78605e-13	0.3619	Csf3r	1	5.16881	Tmem100	1	9.83745	Lix1l	0.000284211	5.69831	Tcf19	0.00335229	4.69217
182	Rabgap1l	0	1.34767	Cldn4	4.52621e-297	1.29013	Npr1	0	3.68918	Ddit4	3.99282e-139	1.2414	Psmc2	0	1.18147	Capzb	4.2275e-149	0.699455	Mtch1	8.25411e-93	0.606932	Ift20	1.08814e-143	0.779819	Ehd4	2.41077e-292	1.6123	Prpf4b	3.03437e-11	0.914415	Hmga1	1.17891e-159	3.08883	Srrm1	3.83341e-13	0.39476	Elmod1	1	4.84067	Itga8	1	8.97723	Ikbip	0.000284252	2.88953	H2-Ab1	0.00336575	2.77257
183	2010107E04Rik	0	0.780723	Polr1d	1.91867e-296	0.64444	Itpr2	0	2.12848	Prr13	8.23464e-139	0.783269	Dnajc2	0	1.37259	Lmo7	8.3615e-149	0.979705	Col18a1	1.14457e-92	1.67703	Rfk	1.43231e-143	0.939248	Tomm22	2.50958e-292	1.17503	Gas6	4.69845e-11	0.875995	Ahr	1.58026e-159	1.55988	Flna	4.91653e-13	0.82979	Gm13822	1	3.07808	Ednra	1	9.464	Cebpb	0.000288367	1.91079	Map4k2	0.00339249	3.06233
184	Prrg3	0	1.69691	Litaf	7.67929e-294	1.15575	mt-Nd5	0	0.998678	Fndc3a	8.55257e-139	1.22755	Gsto1	0	1.49507	Srsf5	8.92261e-146	0.642667	Ly6i	1.75487e-92	4.66657	Snx7	1.49416e-143	0.928906	Nsun2	3.86335e-292	1.63242	Inpp4b	6.76449e-11	1.39579	Sec61g	3.81003e-159	0.841832	Ppp3ca	5.4317e-13	0.421999	Chrna1	1	2.3776	Tnfaip6	1	8.80681	Mmp14	0.000298044	2.72801	Whsc1	0.00344134	2.28737
185	Atp6v1a	0	1.00034	Arpc5l	4.96844e-292	0.810491	Ppp1r9a	0	1.70994	Atpif1	1.27556e-137	0.460457	Rps15a	0	0.549146	Nbeal1	1.06637e-145	0.938371	Cp	5.23846e-92	2.76505	Pacsin2	2.51923e-143	0.924362	Lgals3	7.45345e-291	1.34876	Gm6483	7.63773e-11	1.57757	Cep55	4.54758e-159	2.5109	Sdc1	1.05234e-12	0.118398	Gng2	1	2.74686	S1pr3	1	8.44127	Ndn	0.000308724	5.39079	Hnrnpa3	0.00351637	1.34809
186	Itm2a	0	2.88872	2700060E02Rik	4.04512e-291	0.706695	Pla2g1b	0	1.8342	Fbxl5	1.63489e-137	1.06683	Psmb5	0	0.925067	Sepw1	4.09395e-145	0.62706	Gstt3	1.33505e-91	1.04109	Hsd17b10	3.86738e-141	0.842932	Lsm5	1.06982e-289	1.5107	Scarf2	1.05864e-10	2.02719	Rps14	7.71205e-159	0.553736	Ssx2ip	2.22476e-12	1.04305	Cd52	1	5.24606	Barx1	1	8.13555	Ckap4	0.000309738	1.77326	Cobl	0.00354703	2.4351
187	Rps21	0	0.474653	Ywhaq	4.44055e-291	0.7046	Gm42418	0	1.14194	Btf3	3.90555e-137	0.472206	Hspa4	0	1.1001	Chpt1	1.67475e-144	1.29583	Atp5d	2.24122e-91	0.410096	Nucks1	6.48935e-141	0.835464	Manf	3.08211e-289	1.25365	Iah1	1.16158e-10	0.732372	Nasp	7.73298e-159	1.46033	Eif4g1	3.65576e-12	0.467667	Clca1	1	3.97684	Tro	1	8.64046	Cd302	0.000309738	2.58115	Cbx3	0.00354703	1.69365
188	Ckmt1	0	1.5222	Sec11a	2.51093e-290	0.808246	Nr4a1	0	2.7971	Rpl5	1.66208e-134	0.479524	F3	0	1.68131	Galnt18	1.25429e-143	4.21999	Glg1	2.29792e-91	0.775323	Prdx1	8.45948e-141	0.658111	Car2	4.94024e-289	1.7054	Fam46a	2.16317e-10	1.57798	Nsmce1	1.09928e-158	1.22613	Arl4c	5.21756e-12	0.790917	Pde6h	1	3.98768	Tbx3	1	8.70725	Eml1	0.000364829	4.85333	Xpo1	0.00354703	2.07636
189	Tfrc	0	1.16216	Rps7	2.39214e-289	0.445044	Nckap5	0	1.73073	Grasp	3.07613e-134	1.24598	Llph	0	1.11176	Bax	1.67609e-143	0.931479	Btg2	1.29673e-90	0.933918	Lamtor1	2.00339e-140	0.779399	Mybbp1a	3.96015e-285	1.76269	Baz2b	2.65205e-10	0.872908	Fam3c	1.61413e-158	1.17442	Mki67	5.74142e-12	1.21774	Hist1h3h	1	3.11703	6430710C18Rik	1	8.5233	Rwdd1	0.000367164	1.50283	Gnai3	0.00354703	1.74941
190	Cmtm8	0	1.01372	Rpl28	8.57705e-289	0.536177	Gclc	0	1.4509	Gnas	1.29388e-133	0.343952	Timp2	0	1.13164	Cebpb	5.96415e-142	0.982628	Sdc4	1.8272e-90	0.495308	Rheb	1.2374e-139	0.758295	Arpc5	5.95491e-285	1.03644	Adamtsl1	3.9959e-10	2.54003	Snrpg	1.98465e-158	1.09042	Sec61b	8.48516e-12	0.112911	Cfl1	1	-0.444954	Slitrk6	1	7.99871	Col8a1	0.000367972	3.80138	Hp1bp3	0.00359681	1.99825
191	Itga9	0	1.46052	Snrpd2	1.03463e-287	0.694026	C2cd4b	0	2.81866	Fam107b	5.78013e-133	0.978257	Prelid1	0	0.971236	Drap1	1.4867e-141	0.694378	Cdkn2a	1.17156e-89	0.915422	Hadha	1.30259e-139	0.896224	Usp16	1.33856e-284	1.4936	Maml3	5.49324e-10	1.35186	Gch1	3.78269e-158	1.48857	Galnt1	9.14036e-12	0.895554	Osm	1	3.80315	Foxs1	1	8.27268	Nenf	0.00042135	1.29259	Atn1-1	0.00359681	2.24479
192	Prr15l	0	1.09331	Gng5	7.44602e-287	0.534704	Entpd1	0	2.31977	Morf4l1	2.10563e-131	0.472213	Cct3	0	1.05953	Hck	1.70542e-140	5.12027	Tomm7	1.78177e-89	0.45226	Ndufa1	1.59136e-139	0.775834	Yrdc	6.48034e-284	1.47102	Hdc	7.35517e-10	0.756677	Hnrnpa2b1	5.2652e-158	0.869711	Mprip	1.34077e-11	0.702586	Cd84	1	3.67787	Srpx	1	8.46153	Tgfb1i1	0.000518395	4.52113	Mcm7	0.00360914	2.2675
193	Prps2	0	1.54697	Aqp5	2.84792e-286	0.908155	Tinag	0	2.82343	Aff4	2.29406e-131	0.820585	Eif4a1	0	0.829054	Ctdspl	2.01546e-139	1.10579	Adipor2	5.75293e-89	0.878465	Tmco1	1.1285e-138	0.794412	Tuba1b	9.73219e-284	1.41386	5430416O09Rik	9.80534e-10	1.93247	Gclm	9.7268e-158	1.34415	Polr1d	2.23488e-11	0.0993897	Sept5	1	1.79546	Rspo3	1	7.32152	Slc16a3	0.00052864	2.36292	Tns1	0.00360914	2.08524
194	H2-Ab1	0	1.52983	Atp5c1	3.29062e-285	0.621238	Myo5c	0	1.54623	Litaf	3.51913e-131	0.896726	Rpl36	0	0.526287	Tjp1	2.28785e-139	1.10867	Gsta4	3.22897e-88	0.724491	Ndufa8	1.54418e-138	0.718113	Prmt1	2.62013e-283	1.34326	Plekhd1	1.7924e-09	1.70258	Tomm22	3.29366e-157	1.10564	Ctnna1	2.23876e-11	0.21057	Nckap1l	1	3.24109	3110039M20Rik-1	1	8.55326	Slc50a1	0.000546684	1.47904	Rfc5	0.00381104	2.24129
195	Psme1	0	0.910471	Cox4i1	7.94282e-285	0.42902	Adcy7	0	2.69867	Ldha	6.39443e-131	0.665655	Eif4e2	0	1.08186	Spint2	6.8776e-137	0.461898	Zfp467	6.65228e-88	1.18918	Cldn3	5.64729e-138	0.697248	Atp1b3	2.28155e-282	1.26865	Npr2	1.89051e-09	2.39458	Hnrnpm	3.34644e-157	1.11072	Itpripl2	2.51225e-11	1.23409	C5ar1	1	4.20273	Lum	1	6.7922	Rer1	0.000546684	1.06859	H2-K1	0.00383262	1.43004
196	Lamp2	0	0.905987	Psmb1	9.27252e-285	0.604958	Kcnc3	0	1.87907	Ndufa7	1.12676e-130	0.427286	Morc4	0	1.74777	Tax1bp3	6.6628e-136	0.90712	Cox7c	8.49904e-88	0.373632	Sdhc	7.26479e-138	0.829218	Hnrnpu	1.10103e-281	1.21087	Fgfr2	2.03296e-09	0.578807	Cstb	1.87038e-156	1.04894	Spp1	4.49457e-11	0.726752	Ankrd45	1	4.18956	Sgip1	1	8.0934	Abcc1	0.000552218	2.68588	Sun2	0.00383262	2.78603
197	Cadm1	0	1.02661	Psmd8	1.64432e-284	0.789645	Hspb1	0	2.36777	Ecm1	3.18527e-129	1.54678	Cfl1	0	0.819084	Atp6v1e1	1.70055e-135	0.836051	Dpm3	9.02883e-88	0.754429	Selt	2.0293e-137	0.79376	Rpl23a	2.43677e-281	0.888905	C6	2.10619e-09	1.5791	Nt5e	7.90612e-156	1.46186	Larp4b	5.37199e-11	0.416799	Chad	1	3.16969	Angpt4	1	7.84801	Tmem167	0.000556281	1.35349	Ezh2	0.00384935	2.75896
198	Ucp2	0	0.911894	Fkbp3	1.75982e-284	0.956974	Mat2a	0	1.37431	Rpl31	3.91183e-128	0.452439	Dph3	0	1.19315	Cdc42	5.39193e-135	0.561706	Hspa1b	5.47766e-87	1.76931	Pmp22	2.85414e-137	1.63973	Rpl4	1.93317e-280	0.728622	Fam71a	2.45648e-09	3.47066	Pomp	1.16281e-155	0.916165	Nfib	5.99551e-11	0.328263	Trim29	1	2.53097	Tmem45a	1	7.38524	Sec61g	0.00056886	0.982231	H2-Eb1	0.0038546	2.80767
199	Chpt1	0	1.22596	Mdh2	4.60495e-284	0.704474	Chchd10	0	1.25419	Zfos1	3.88047e-127	0.942435	Ezh2	0	1.50695	Osbpl9	1.91933e-134	0.953435	Hsd17b10	5.55345e-87	0.657339	Hnrnpa2b1	3.38226e-137	0.615506	Ube2i	2.8979e-280	0.856648	Nrbp2	5.43266e-09	1.44854	Gm8730	1.87402e-155	0.693136	Marcks	1.15266e-10	0.997437	Srgn	1	4.63201	Pcdhb20	1	7.98692	Arl6ip5	0.000596661	1.43932	Nsmce4a	0.00386115	1.82204
200	Nucb2	0	1.1015	Plpp2	2.70882e-283	0.960384	Dock9	0	1.86606	Eif3f	5.61076e-126	0.481531	Ak6	0	1.25876	Shh	3.10856e-134	2.89127	Scamp1	6.07832e-87	0.98102	Dek	4.21398e-137	0.882632	Rpl27a	1.3777e-279	0.617159	Filip1l	1.00291e-08	1.81668	Cks1b	2.45153e-155	1.50606	Rac1	1.28257e-10	0.211301	Prom1	1	2.09047	Runx1t1	1	7.13073	Fscn1	0.000619421	4.29181	Gli3	0.00393196	4.2146
201	H2-Eb1	0	1.44996	Srsf3	1.69423e-282	0.743483	Sertad1	0	2.03003	Nbl1	8.78356e-126	1.36855	Psmc4	0	1.11172	Nbl1	7.27957e-134	1.8228	Gm2a	1.70212e-86	1.52256	Piwil4	2.36348e-136	1.70527	Tbca	3.31247e-278	0.901026	Dapk1	1.01518e-08	0.854729	Txnl1	6.04834e-155	1.04376	Ly6a	2.26869e-10	0.65813	Dnah5	1	3.32797	RP23-143D11.1	1	8.04582	Yaf2	0.000622292	1.76668	Sftpd	0.00405432	2.2392
202	Limd1	0	1.41499	Cnn3	4.22093e-282	1.77465	Id2	0	1.4984	Rps19	9.03695e-126	0.279865	Mif	0	1.2635	Dstn	8.15046e-134	0.499798	Egfl7	9.17929e-86	2.04705	Rbx1	6.93124e-136	0.602642	Cdk1	3.93116e-278	2.01451	Ash1l	1.25126e-08	0.601421	Tmed9	3.00246e-154	0.940541	Gcnt3	5.27786e-10	1.43929	Alox5ap	1	4.58135	Igf1	1	6.97507	Blvrb	0.000682823	2.01295	Dnajc9	0.00410283	2.34742
203	Pnpla2	0	1.10081	Krt19	3.31772e-280	1.24305	Cdc42ep3	0	1.65693	Malat1	9.68591e-126	0.707438	Pthlh	0	1.68742	Spint1	8.73643e-134	0.961877	Aldoa	1.12178e-85	0.676332	Gspt1	1.71095e-135	0.872401	Rnf11	9.05878e-278	1.21125	Mxd4	1.37183e-08	0.700333	Fgfbp1	1.46314e-153	1.45624	Rpl31	8.98851e-10	0.0203798	Efcab10	1	3.31362	Gm14010	1	7.42782	Srp14	0.00073127	0.936825	Mastl	0.0042427	4.09332
204	Sort1	0	1.38706	Rab11a	2.25594e-279	0.770816	Nav2	0	2.07865	Rpl3	3.184e-125	0.353056	Tpr	0	1.01053	Ptms	8.99211e-134	0.663992	Ly6d	3.18497e-85	1.43084	Fen1	1.97149e-135	1.60042	2200002D01Rik	6.36078e-277	1.38315	Oat	1.58849e-08	0.339155	Tspan1	2.22705e-153	1.36631	Alkbh5	1.62689e-09	0.704204	Gria3	1	2.454	Hoxa5	1	6.7715	Plpp1	0.000791285	4.09134	Kif15	0.00427446	4.19166
205	Slc25a5	0	0.732749	Cd81	4.73901e-278	0.775705	Ctsc	0	1.29199	Hspa8	8.8993e-125	0.423954	Psmc5	0	1.16364	Arhgef26	4.53206e-133	2.48509	Irf9	4.75758e-85	1.72411	Sec13	3.33928e-135	0.882744	Tuba1c	6.36078e-277	1.48172	Entpd1	1.76451e-08	1.20434	Racgap1	5.54817e-153	2.00564	Ccnd2	1.71479e-09	0.972555	Ncf2	1	3.41568	Cd248	1	7.18004	Lman1	0.000902055	1.48147	Foxa1	0.00436937	2.16233
206	Acox1	0	1.24098	Sfr1	6.92772e-278	0.822817	Pip5k1b	0	1.8154	Prelid2	1.0413e-124	1.8858	Rpl10a	0	0.656239	Akap13	1.04747e-132	0.944179	Atox1	1.13721e-84	0.505999	Ndufab1	3.70076e-135	0.695578	Rpl22	2.30994e-276	0.578613	Prr15l	2.80557e-08	0.509848	Hat1	8.64166e-153	1.51563	Kdelr2	2.30561e-09	0.595249	Tmem179	1	2.3933	Thbs2	1	6.82724	Il11ra1	0.000910144	2.48752	Topbp1	0.00437903	2.35372
207	Adam19	0	1.3998	Anxa5	8.00833e-278	0.858612	Azin2	0	2.95073	Id3	3.37816e-124	1.49768	Homer2	0	1.34935	2200002D01Rik	1.96969e-132	0.972789	Usmg5	1.84775e-84	0.49919	Sdhd	3.97124e-135	0.795913	Gsr	3.21431e-276	1.22828	Cdc42bpa	3.08602e-08	0.899402	Aqp4	2.13332e-152	2.33915	Krt18	2.4107e-09	0.35174	Ppbp	1	1.21302	Pdgfrb	1	7.41395	Crabp1	0.000915089	11.108	Srsf4	0.00441639	2.22165
208	Xdh	0	2.47681	Sox4	2.10741e-277	0.939818	Cited2	0	1.3493	Psenen	2.74309e-122	0.59065	Rps5	0	0.616268	Cav1	3.45609e-132	3.8754	Clmn	6.17589e-84	1.22143	Serpinb9	5.44778e-135	1.31172	Gm42835	3.21358e-275	2.83164	Prrg3	3.69103e-08	1.02116	Plaur	2.23253e-152	1.61381	Basp1	2.97803e-09	0.666441	1810011O10Rik	1	1.16538	Ccdc80	1	3.28832	Lrrc32	0.00091572	9.91622	Pbrm1	0.00444332	1.73865
209	Tmem213	0	1.46549	Tubb5	2.82521e-276	0.968606	Vimp	0	1.14735	Lrrfip1	3.16169e-122	0.686715	Cd2ap	0	1.0923	Flot1	4.24091e-132	1.61592	Atp5f1	1.02646e-83	0.426395	Rnh1	7.15744e-135	0.81023	Fbl	1.1531e-274	1.43488	Smim6	4.22419e-08	0.667855	Magoh	5.61894e-152	1.15169	Ralgps2	3.58531e-09	1.18564	Fcgr3	1	2.44178	Prrx1	1	5.85894	Nsg1	0.000915916	10.402	Smtn	0.00452323	4.01262
210	Oaz2	0	1.03382	Sh3bgrl3	3.06754e-276	0.784731	Tsc22d1	0	1.14752	Rps27	4.38159e-122	0.50723	Carhsp1	0	1.34282	4930523C07Rik	4.3781e-132	1.24037	Cd164l2	1.05067e-83	1.76536	Ctps	7.4803e-135	0.99839	Ube2c	6.27881e-274	1.97571	Pfdn5	4.5321e-08	-0.0098271	Slc4a4	5.14685e-151	1.36381	Ptbp3	4.727e-09	0.50116	Rhox10	1	2.05381	Fbn1	1	6.82867	Pdgfra	0.000916457	9.91232	Ank3	0.00457915	2.25165
211	Hibadh	0	0.986377	Oaz1	4.70771e-276	0.394647	Nkx2-1	0	1.2798	S100a6	5.05063e-122	1.82988	Vdac2	0	0.872903	Tmco1	1.15218e-131	0.917352	Hddc3	1.65249e-83	0.962249	B230118H07Rik	1.79352e-134	1.30028	Gpx2	1.4915e-273	1.5695	Scgb1c1	5.74193e-08	1.76525	Wdr83os	1.09698e-150	1.40671	Hnrnpa2b1	5.617e-09	0.0742046	Pcdh17	1	3.49013	Rhox5	1	7.31924	Col12a1	0.000934254	5.11559	Mdc1	0.00458834	4.02842
212	mt-Atp8	0	0.996514	Mcpt8	5.03624e-276	2.58169	Mmp15	0	1.96867	Pfkfb3	9.35025e-122	2.05671	Cks1b	0	1.36254	Itm2c	1.4318e-131	0.801693	C3	1.9581e-83	1.25041	Dnajc15	1.90297e-134	0.890393	Mcm3	9.04741e-273	2.04839	Clk4	6.84646e-08	0.935419	Lgals3	1.25976e-150	1.31619	Ezr	1.21383e-08	0.131238	Cym	1	1.24853	Shc2	1	7.20204	Lama4	0.000943225	8.40204	Tbc1d4	0.00458834	2.70902
213	Cd200	0	1.2156	Tspan8	5.53816e-276	0.971055	Irx5	0	1.49949	2700060E02Rik	9.52449e-122	0.56123	Ndufb8	0	0.88254	Zfand5	1.64047e-131	0.774714	Psme2	2.46973e-83	0.623037	Dpp4	3.03327e-134	1.03656	Rps8	1.93577e-271	0.547502	Zcchc7	7.01616e-08	1.00521	Bzw1	2.76013e-150	1.10313	Slc35d1	1.23188e-08	1.17132	0610039K10Rik	1	3.57915	Plpp7	1	7.40637	Mark1	0.000943225	8.72055	Ctcf	0.00458834	1.96568
214	Suclg1	0	0.823979	Rtn4	1.39007e-275	0.913403	Muc1	0	1.34362	Txnip	6.98385e-121	1.09459	Chic2	0	1.07929	Calm1	1.92028e-130	0.673823	Mpc1	4.96876e-83	0.640122	Atxn10	7.53742e-134	0.70856	Mpp6	2.09602e-271	1.54521	Alcam	7.35462e-08	0.229349	Cks2	5.52754e-150	1.49525	Tns4	1.25542e-08	1.55845	Lama1	1	2.88191	Tbx15	1	7.38607	Cpxm1	0.000943225	8.72997	Stag1	0.00470543	2.63227
215	Akr1c19	0	2.16381	Nhp2l1	3.36787e-274	0.769567	Acsl4	0	1.2401	Gm9843	2.69938e-120	0.846877	Cmas	0	1.27212	Cyb5a	2.53707e-130	0.686413	Prr15l	2.06523e-82	0.707188	Slc25a39	1.05512e-133	0.757104	Morf4l2	2.1334e-270	1.09014	Tnrc6a	8.12753e-08	0.727052	Ak2	8.17647e-150	1.22429	Top2a	1.36224e-08	1.04029	Cd300ld	1	7.66009	Prelp	1	6.76017	Myl9	0.000959191	8.67937	C330027C09Rik	0.00480897	3.58545
216	Slc15a2	0	1.45403	Dctn3	4.10762e-274	0.735038	Napsa	0	2.23514	Ptprs	5.83953e-119	1.13582	Rps7	0	0.544403	Ahnak2	2.10668e-129	2.30499	Cox7b	6.46411e-82	0.449802	Dnajc12	1.42333e-133	1.45258	Ywhah	1.56587e-269	1.16501	St6galnac2	1.10094e-07	1.43273	Gspt1	1.33395e-149	1.23723	Ptp4a1	1.51463e-08	0.370008	Defb48	1	8.51807	Gxylt2	1	7.30409	Gng11	0.000959191	8.59499	Rbl1	0.00480897	4.09068
217	Gpx4	0	0.555986	Actb	3.61033e-273	0.680605	Uhrf1bp1l	0	1.44608	Ccnd2	1.73816e-118	1.23924	Cdv3	0	1.05913	mt-Nd4l	1.39606e-128	0.833486	Blvrb	8.47966e-81	0.763887	Atp5a1	3.18709e-133	0.545435	Anxa10	4.16805e-269	2.44143	Hp	1.11832e-07	0.171877	Gmds	2.62403e-149	1.69392	mt-Atp6	1.73233e-08	0.0600707	Ipcef1	1	8.88339	Pdgfra	1	6.49403	Clmp	0.000959191	8.12744	Maz	0.0048215	2.38574
218	Hacd3	0	1.38353	U2af1	9.20041e-273	0.80969	Rbm47	0	1.34628	Appl2	1.8236e-118	1.16387	Odc1	0	1.35572	Flrt3	2.56208e-128	1.82365	Bcl2a1b	2.54059e-80	1.43869	H3f3a	3.56699e-133	0.448249	Cks2	4.21546e-269	1.47878	Mesp1	1.13976e-07	3.25873	Smc2	6.73771e-149	1.81158	Calr	1.78129e-08	0.160631	Clec4a2	1	6.10457	Cdh11	1	6.38064	Dad1	0.000971617	0.900111	Ndc80	0.00482622	3.95401
219	Cyb5b	0	0.891722	Anxa3	9.68486e-273	0.74298	Fam101b	0	2.60498	Ugcg	8.5685e-118	1.26599	Aldoa	0	1.0213	Cyp2f2	4.43146e-128	2.65374	Snhg11	6.85605e-80	1.38462	Clptm1l	5.97908e-133	0.845122	Rps11	6.65634e-269	0.643175	Soat1	1.53931e-07	0.443833	Sri	7.24427e-149	1.07157	Cyb5r3	2.01222e-08	0.165101	Ccr1	1	6.87691	Npy1r	1	7.05553	Itpripl2	0.000971617	2.26629	Ddx39b	0.00482622	1.6222
220	Bri3	0	0.56279	Manf	2.36977e-272	0.867676	Kcnj13	0	3.34757	Phactr4	9.22475e-118	1.17658	Sub1	0	0.785317	Mmp23	5.46742e-127	3.57606	Klk13	8.12767e-80	2.40963	Spc24	1.22003e-132	1.61057	Slc2a1	9.91242e-269	1.50891	0610030E20Rik	1.79435e-07	1.46939	Sf3b6	1.01231e-148	1.01836	Tubb5	2.04228e-08	0.287265	Cyp4f18	1	6.32115	Col6a3	1	6.35241	Layn	0.000982175	7.65498	Psmb9	0.00482622	2.86979
221	Myo5c	0	1.11158	Tpm2	5.60167e-272	1.38654	Kmt2e	0	1.24247	Tnfaip8	2.42697e-117	0.93891	Pitpna	0	1.02184	Efna1	7.31726e-126	1.18819	1110008P14Rik	9.39554e-80	0.639875	Cfl2	2.47782e-132	0.963165	Gspt1	1.10389e-267	1.32428	Adcy7	2.02538e-07	1.33037	Lsm2	1.01231e-148	1.34561	Rock1	2.07133e-08	0.303852	4930467D21Rik	1	7.25306	Jam3	1	7.09825	Sept9	0.000991839	2.03578	Dnmt1	0.00485116	2.81347
222	Lpcat3	0	1.08844	C1qbp	1.34754e-271	0.88576	Oaz2	0	1.32114	Card19	1.71014e-116	0.805675	Rpl36al	0	0.59485	Prkci	5.292e-125	1.18715	Slc26a9	2.35024e-79	1.02625	Txn1	2.64396e-132	0.58597	Hnrnpk	1.10449e-267	0.793643	Itpr2	2.08586e-07	0.977136	Ssb	2.03042e-148	1.01107	Ywhag	2.13346e-08	0.743862	Adgre1	1	4.73096	Apbb1ip	1	6.63168	Plekho2	0.00099967	7.2028	Uhrf1	0.00485116	2.89162
223	Slc25a39	0	0.887809	Slc25a3	2.80261e-271	0.533289	Exosc7	0	1.21996	Qsox1	2.00254e-116	0.896472	Rpl36a	0	0.586567	Rras	6.29269e-124	0.856113	Vegfa	2.53854e-79	0.694422	Sdhaf4	6.4455e-132	0.922491	Tubb4b	3.33337e-267	1.28999	Fhad1	2.53056e-07	3.45036	Rpl7	2.10536e-148	0.636834	Sept2	2.13994e-08	0.576432	Pla2g10	1	2.47184	Col5a3	1	6.68125	Adprh	0.0010151	2.50893	Hdgf	0.00493352	1.33376
224	Map1lc3a	0	0.894405	Mrpl17	2.00718e-269	0.938459	Srebf1	0	1.43011	Ralgps2	4.37065e-116	1.09881	Hspe1	0	0.917242	Cdkn1a	6.82408e-124	1.454	Ifit3	2.85748e-79	3.18806	Ephx1	2.14724e-131	1.81951	Rps18	6.90513e-267	0.721622	Ogt	3.60217e-07	0.662869	Eif5a	2.679e-148	0.892976	Ndrg1	2.48003e-08	0.914474	Tyrobp	1	6.21676	Chst11	1	6.65312	Bax	0.00102535	1.3784	Smchd1	0.00494462	1.79814
225	Herpud1	0	1.09051	S100a6	7.69409e-268	2.17531	Npc2	0	1.12306	Plp2	7.24912e-116	0.717257	Prmt1	0	1.14124	Ephx1	1.36676e-123	2.34209	Rps29	3.29771e-79	0.310503	Ryk	2.28022e-131	0.834993	Lyar	1.68466e-266	1.61797	Lyz1	3.6118e-07	1.43486	Actb	5.48663e-148	0.919939	Epha2	2.61928e-08	0.613574	Aoc1	1	6.65635	Tas1r2	1	6.64263	Psma6	0.00102825	1.27941	Rab27b	0.00497314	2.01824
226	Lmo4	0	0.966887	Galk1	1.75695e-267	1.08404	Csrp1	0	1.25111	Tpm1	5.33514e-115	0.484495	Nsun2	0	1.32009	Myh9	2.32482e-123	0.767407	Eif3f	5.68627e-79	0.413683	Cfap36	5.88614e-131	1.01397	G3bp1	2.75063e-266	1.1017	Atrx	3.65493e-07	0.324291	Sdpr	8.41103e-148	1.68633	Sox4	3.10027e-08	0.371082	Fpr1	1	6.26888	Npr3	1	6.27799	Ahnak2	0.00105649	2.36091	Adcy7	0.0052047	2.74215
227	Etnk1	0	1.17124	Lamb1	3.70191e-267	2.04905	Mob3b	0	1.98261	Plekha2	6.92029e-115	1.46802	Taf10	0	0.857331	Dusp14	1.15668e-122	2.19787	Serpine1	5.76169e-79	2.20526	Ndufb6	1.01825e-130	0.725523	Eif3a	5.84728e-266	0.956277	Ncor1	4.91377e-07	0.180789	Tomm20	1.17184e-147	0.986339	Slc4a4	3.13142e-08	0.668811	B430306N03Rik	1	7.03136	Cfh	1	5.89262	Emilin1	0.00109497	6.45165	G2e3	0.0052047	3.53748
228	Adamts1	0	1.9069	Tomm5	2.14826e-266	0.92032	Rab27a	0	1.79802	Pglyrp1	2.77263e-114	1.00297	Cnih4	0	1.07985	Sesn3	2.47167e-122	1.24425	Ech1	7.37803e-79	0.803569	Stra13	1.67214e-130	0.848312	Dph3	5.91908e-266	1.30975	Myh7	5.82921e-07	1.25005	Morf4l2	1.4165e-147	1.04971	Furin	4.73924e-08	1.10061	Pilrb1	1	6.23425	Ramp2	1	6.70777	Tgfb1	0.00111402	2.57748	Kalrn	0.00527866	2.58496
229	Smim1	0	1.44363	Sec61b	1.1248e-265	0.614813	Zbtb4	0	1.79958	Ndnf	6.67642e-114	1.07934	Cct8	0	1.02456	Nceh1	2.51838e-122	1.8732	Ifi35	5.60994e-78	1.36073	Aldh1a7	1.6853e-130	1.02862	Tpm3	2.74534e-265	0.950234	Pou3f1	6.63487e-07	4.67382	Ostc	2.43552e-147	1.0559	Atp2b1	5.26421e-08	0.396168	Cd300lf	1	5.50022	Twist1	1	6.41123	Pofut2	0.00117153	1.96716	Aurka	0.00531207	2.72263
230	Rpl21	0	0.354283	Phgr1	3.59324e-264	1.82652	Ddx3x	0	1.13569	Npm1	1.6484e-113	0.648705	Eif4ebp1	0	1.19567	Cpq	5.33293e-122	1.83403	Ifitm2	1.33165e-77	0.99322	Ptp4a3	1.7656e-130	1.73032	Fgfbp1	2.84424e-265	1.58058	Dopey1	8.53549e-07	1.48274	Cotl1	2.94407e-147	1.36584	Dnajc5	6.01948e-08	0.725417	Fli1	1	4.91985	Dkk3	1	6.67223	Slc25a4	0.0012251	1.18493	Kif13a	0.00535897	2.16143
231	Tmem116	0	1.92624	Cdc37	7.46185e-264	0.798465	Tmem50b	0	1.41577	S100a1	1.64605e-112	0.681107	Ggct	0	1.75436	Ndufa1	1.57834e-121	0.737184	Sepw1	1.40876e-77	0.463445	Sec61g	3.50961e-130	0.605815	Hnrnpm	1.3562e-264	1.14712	Muc1	1.07552e-06	0.291507	Nudt5	5.74686e-147	1.27228	mt-Co3	7.1587e-08	0.0482621	Hotairm1	1	1.83041	Mfap5	1	5.47632	Lbh	0.00127712	5.74752	Lrba	0.0054009	2.03522
232	Atp5l	0	0.486372	Rpl32	8.42044e-263	0.502379	Mllt6	0	2.0313	Rpl37a	4.00749e-112	0.32948	Ier3ip1	0	0.995676	Rnf10	1.94518e-121	0.741354	Gstt2	1.4788e-77	1.1127	Psma3	5.4197e-130	0.640364	Hnrnpa2b1	6.58027e-264	0.848875	Pfkfb4	1.1452e-06	1.29828	Mrpl20	7.76471e-147	0.998609	Ywhab	1.20292e-07	0.206997	Alox5	1	5.64454	Gypc	1	6.06769	Ctsk	0.00133201	5.51403	Pcna	0.00557986	2.84063
233	Arhgef38	0	1.35221	Tceb1	3.81645e-262	0.714898	Ccnl1	0	1.49516	Serf2	6.78744e-112	0.300567	F2r	0	1.45205	Tacstd2	4.17382e-121	1.00155	Ngfrap1	6.57315e-77	0.551362	Sec22b	9.78042e-130	0.886012	Agpat2	3.00123e-263	1.44634	Hnrnph1	1.29581e-06	0.340155	Stoml2	1.9682e-146	1.21739	Hspa8	1.22254e-07	0.0307678	FRMPD2	1	5.63162	Lama4	1	5.80825	Bdnf	0.00136078	5.30627	Nfia	0.00560644	1.80668
234	Idh1	0	1.1117	Gtf3a	4.30917e-262	1.19471	Ano6	0	1.59493	Ly6a	1.31366e-111	1.12851	Park7	0	0.83045	Hcfc1r1	5.84767e-121	0.823454	Ankrd37	1.09599e-76	1.42409	Bola3	2.59836e-129	0.847516	Tcp1	2.07665e-262	1.0414	Dgkg	1.78157e-06	2.49113	Ahsa1	1.97328e-146	1.21761	Slk	1.49669e-07	0.668854	AU040972	1	2.39082	Il1rl1	1	5.97323	Selk	0.00141534	0.939142	Gfpt1	0.00560644	1.80406
235	Vamp8	0	0.661332	Ptma	1.26065e-261	0.519449	Mgll	0	5.30121	Pfdn5	5.24192e-111	0.422724	Tceb2	0	0.689092	Pdgfb	1.24119e-120	2.55548	Rpl28	2.52358e-76	0.385491	Acaa2	3.03145e-129	0.838057	H2afx	2.34443e-262	1.90087	Sec14l3	2.05711e-06	0.964441	Knstrn	3.18669e-146	1.94703	Chic2	1.64737e-07	0.416382	Laptm5	1	3.99952	A930001A20Rik	1	5.9906	Fxyd5	0.00144216	2.91725	Pcbp2	0.0056927	1.27157
236	Dbi	0	0.637991	Rras	2.57191e-261	0.973952	Dpp9	0	1.49613	Fam60a	1.07277e-110	0.85109	Fhl2	0	1.6022	Htra1	7.93407e-120	1.79893	Iqgap1	5.13801e-76	0.463738	Map2k3	3.74786e-129	0.879849	Rbm8a	2.54522e-262	1.12805	Snx29	2.57908e-06	1.76861	Ppia	5.63581e-146	0.690738	Phldb2	1.76353e-07	0.346183	Cxcr2	1	2.87091	Adamts3	1	5.90531	Cfl2	0.00149962	1.63442	Cnep1r1	0.00579713	2.16067
237	Cndp2	0	1.11318	Fam3c	3.26743e-261	0.866702	Gfpt1	0	1.38849	Dnajc8	3.33326e-110	0.627696	Ube2c	0	1.70994	Fxyd3	8.97706e-120	1.48933	Gpx4	7.26536e-76	0.36867	Hn1l	7.36851e-129	1.1742	Pfdn4	1.49117e-261	1.38399	Chd3	2.8723e-06	0.758712	Mrpl33	1.68984e-145	0.962336	Ctnnd1	2.24564e-07	0.636347	Fcgr4	1	5.39198	Prss12	1	6.03146	Mdk	0.00151701	5.42713	Msl2	0.00579713	2.07146
238	H2-DMb1	0	1.39335	Cct5	1.17917e-260	0.75664	Chsy1	0	1.87293	Gdi2	7.69983e-110	0.533915	Esd	0	1.06083	Eps8l2	9.70507e-120	1.37849	Parp14	8.8958e-76	1.81625	Rpn1	7.83207e-129	0.754847	Mrto4	3.3663e-261	1.68279	Rasl11a	4.43258e-06	0.75751	Rpl14	1.74262e-145	0.708605	Cltc	3.48307e-07	0.374355	Stmn2	1	4.61301	Jsrp1	1	5.95434	Tcaf1	0.00158149	2.68206	Mat2a	0.00579713	1.60697
239	Nckap5	0	1.1319	Rpl26	6.64652e-260	0.437191	Eps8	0	1.85117	Vapa	3.80739e-109	0.499753	H2afz	0	0.983139	Rnh1	1.09715e-119	0.716315	Slc25a37	2.06301e-75	0.952897	Prkrir	1.19065e-128	1.03124	Npnt	1.85459e-260	1.56417	Usp8	4.48551e-06	0.629182	Nol7	2.82379e-145	1.03528	Gls	3.49197e-07	0.627944	Chil3	1	5.31614	Mark1	1	5.74221	Enah	0.00162097	2.20965	Tbl1xr1	0.00582979	2.26821
240	Stx19	0	1.58812	Ppa1	7.55688e-260	0.97078	Thbs3	0	3.28631	Spns2	5.39497e-109	1.41638	Aars	0	1.14661	Gabarapl2	1.29807e-119	0.597217	Fam69b	2.65595e-75	1.25063	Vma21	3.59239e-128	0.891786	Slc25a24	1.83129e-259	1.74679	mt-Nd6	5.20657e-06	1.12577	Tsfm	3.54091e-145	1.34636	Gpx2	4.04852e-07	0.554311	G430095P16Rik	1	1.17809	Syngap1	1	6.03189	Cdkn1a	0.00162619	1.82923	Plk4	0.00596185	2.69052
241	Nkx2-1	0	0.936476	Abracl	1.16268e-259	0.786449	Myh14	0	1.29139	P4ha1	8.99342e-109	0.858718	Nop58	0	1.29477	Apbb1	3.76531e-119	1.91704	Emc9	4.88408e-75	1.5766	Serp1	1.88536e-127	0.719431	Eif1ax	3.85817e-259	1.14678	Kcne2	7.73663e-06	1.37069	Tyms	1.5884e-144	1.53653	Plec	4.46297e-07	0.825792	Gm867	1	5.12231	Dab2	1	5.86043	Dpy19l1	0.00166366	3.68724	Nfix	0.00601457	2.01184
242	Atp6v0a1	0	1.15004	Ssr2	7.92203e-258	0.709854	Tmbim6	0	0.737674	Fstl3	6.41283e-108	2.11891	Usp16	0	1.24028	Rtkn2	7.56558e-119	5.58713	St3gal4	8.15514e-75	0.874016	Slc3a2	2.28741e-127	0.90124	Ppm1g	1.12603e-258	1.28291	Gm3336	8.10939e-06	1.92872	Ppil1	1.68087e-144	1.40496	Cenpf	4.96699e-07	1.15713	4930486L24Rik	1	4.71607	Ror2	1	5.83346	Maged1	0.00172484	1.41055	Itih4	0.00601457	3.7514
243	Mysm1	0	1.24402	Rpl27a	9.24652e-258	0.449848	Rsrp1	0	0.983067	Ndrg2	7.06891e-106	1.95268	Zcrb1	0	0.952759	Commd2	9.86316e-118	0.865708	Eif4h	1.85357e-74	0.486787	Arl8b	2.7049e-127	0.849003	Pabpc4	5.83115e-258	1.72429	Prmt8	8.27065e-06	2.19846	Naa50	7.35541e-144	1.20091	Ran	5.41206e-07	0.236448	Arhgap9	1	2.34443	Msi1	1	5.74459	Wnt5a	0.00175801	4.97352	Brd2	0.00601457	1.82496
244	Abhd5	0	1.22121	Rpl24	5.05316e-257	0.412366	Spry2	0	1.52288	Rps12	9.36812e-106	0.339677	Snrpb	0	0.864868	Mgst1	4.11457e-117	0.894178	Steap4	1.87285e-74	3.68321	Myeov2	4.42436e-127	0.679949	Rps13	1.35435e-257	0.643987	Sult1a1	1.00778e-05	1.94748	Taf10	7.75755e-144	0.90481	Thbs1	7.13467e-07	0.881436	Cpe	1	1.10398	Rasl10b	1	5.75487	Rexo2	0.00176992	1.26668	Cggbp1	0.00603022	1.63216
245	Cd164l2	0	2.43869	Mtap	1.95656e-256	1.19021	Serinc3	0	1.28918	Capg	1.40274e-105	1.0383	Mapk13	0	1.14106	Susd6	6.19754e-117	1.26424	Chpt1	3.49511e-74	0.823572	Amfr	4.8076e-127	0.843242	Sfn	2.22801e-257	1.44415	Fam126a	1.0098e-05	1.65153	Mcm6	3.9588e-143	1.63691	Mal	7.18238e-07	0.357083	Hamp	1	3.67102	Rcn3	1	5.14961	Peak1	0.00185738	2.25863	Mapk8ip1	0.00607897	2.56772
246	Piwil4	0	2.19276	Atp5o	9.03422e-256	0.641016	Pbx1	0	1.18769	Proser2	1.51595e-105	1.2578	Ebna1bp2	0	1.22674	Ajuba	1.37474e-116	1.87625	Cmc1	6.79941e-74	0.76797	Lims1	6.21583e-127	0.873236	Rpl41	1.07677e-256	0.534424	C730034F03Rik	1.03e-05	3.93989	Cct3	1.92481e-142	1.05055	Arpc2	7.913e-07	0.0702978	Il5	1	3.93884	Kcp	1	5.77543	Pgrmc1	0.00198956	1.90952	Pole4	0.00607897	1.77962
247	Iah1	0	1.06559	Psmb4	1.71689e-255	0.676916	Ptgs1	0	1.68	Prkcdbp	1.9046e-105	1.26825	Lsm4	0	1.01807	Bphl	1.46625e-115	1.15301	Pgm2	1.83092e-73	0.782431	Cdk2ap2	7.9503e-127	0.732318	Anxa4	2.39427e-256	0.937143	Tsix	1.04515e-05	2.58645	Tipin	2.29465e-142	1.53435	Col4a2	8.39507e-07	0.469762	Gm11992	1	3.24922	Atp2b4	1	5.865	Nfu1	0.0020423	1.51667	BC005537	0.00607897	1.73095
248	Ndufb5	0	0.65049	Ap1s1	2.58187e-255	0.863887	Stard3nl	0	1.24264	Cmc1	2.23425e-105	0.851738	Lmna	0	1.07209	Atp6v0e	3.0925e-115	0.528585	Soat1	2.58946e-73	0.780276	Mrpl51	1.61216e-126	0.749642	Pa2g4	6.7237e-254	1.29355	Rab27b	1.24597e-05	0.768447	Snrpb	4.64625e-142	0.911308	Tpd52	1.00127e-06	0.221306	Alpi	1	4.78527	Nxpe3	1	5.66899	Cst3	0.00205169	1.38382	Gas2l3	0.00607897	3.71389
249	Glrx	4.06742e-308	0.895235	Tmed9	2.39258e-254	0.678145	Atp6v1b2	0	1.43458	Vdac2	3.24061e-105	0.501932	Nucks1	0	1.04712	Prep	5.55237e-115	1.55645	Slc31a1	3.1393e-73	0.70942	Gdf15	9.39043e-126	2.1029	Eef1e1	1.54207e-253	1.51018	Zbtb16	1.37037e-05	2.15386	Polr2k	5.61906e-142	1.1113	Rpl24	1.32041e-06	0.0717599	Siglece	1	4.37523	Rnd3	1	2.31318	Arl1	0.00208937	1.09867	Mrc2	0.00607897	3.24671
250	Wnk4	3.32457e-306	2.59294	Cd24a	3.33339e-253	1.03841	Prps2	0	1.7787	Sat1	7.98134e-105	0.589707	Rps2	0	0.679786	H2-D1	1.64372e-114	0.602708	Itm2c	1.85272e-72	0.567008	Brd7	7.31657e-125	0.777095	Tnfrsf12a	1.92169e-253	1.31421	Szt2	1.42861e-05	1.4514	Cyp1b1	1.00644e-141	2.76359	Igfbp3	1.46372e-06	1.1287	Arsj	1	2.572	Gria3	1	5.33707	Atf5	0.00217586	2.30779	Rogdi	0.00611776	2.60701
251	Mlc1	9.03357e-304	1.24638	Fam107b	5.05089e-253	1.13805	Hdc	0	1.7861	Fhl2	1.23879e-104	1.23286	Lad1	0	1.57813	Calcoco1	7.81074e-114	2.32321	Hexa	2.01842e-72	0.715406	Ptpn1	9.95148e-125	0.870309	Tma7	1.16548e-252	0.872843	Rmdn2	1.54078e-05	1.22937	Cenpm	1.11162e-141	2.07111	Ptgs2	2.19287e-06	0.941311	Hist4h4	1	1.79066	Ccdc40	1	5.46361	Fam114a1	0.00232129	3.15467	Tuba1c	0.00614648	2.42158
252	Ogfrl1	1.77029e-303	1.78759	S100a11	2.688e-251	0.823047	Gm3336	0	4.27318	Golm1	3.42831e-104	0.797972	Tspan8	0	1.21681	Pls3	1.24701e-113	0.763814	Lamp3	7.84733e-72	0.957694	Gfer	1.85103e-124	0.904152	Hsph1	4.33987e-251	2.02498	Dcxr	1.6245e-05	0.474687	Hsp90ab1	2.14013e-141	0.756681	Golm1	2.53517e-06	0.563292	Cfap46	1	4.74942	Clmp	1	5.32292	Mettl9	0.00244169	1.44607	Pold1	0.00630543	3.38684
253	Slc12a2	2.43932e-302	0.823389	Phf5a	3.41094e-251	0.837655	Fam84b	0	1.70421	Sdcbp2	9.57707e-103	1.01008	Tff1	0	3.4774	Srp14	5.31505e-113	0.522917	Susd2	1.10623e-71	2.82033	Lsm5	2.10896e-124	0.873742	Snhg6	6.90754e-251	1.43984	Irx2	1.65053e-05	0.649772	C1d	4.6016e-141	1.22066	2200002D01Rik	2.58949e-06	0.355756	Lox	1	0.980534	Nav3	1	5.03973	Pdlim7	0.00244768	2.01462	Cntln	0.00636121	3.49705
254	Hexa	3.841e-300	1.03174	Apex1	4.80383e-251	1.29603	D230025D16Rik	0	1.45755	Rpsa	6.5222e-102	0.467207	Dctpp1	0	1.23361	Limch1	6.30848e-113	2.50321	Atp5h	1.53103e-71	0.350668	Oaz1	2.66039e-124	0.377401	Ezr	9.99471e-251	0.964852	Crtc3	1.79857e-05	1.35707	Idi1	5.4036e-141	1.24242	Tuba1b	2.85978e-06	0.421931	Bmx	1	2.66667	Zfp575	1	5.26348	Pfn2	0.00253525	2.81072	Zfp36	0.00649501	2.26642
255	Nfia	1.03671e-298	1.03039	Arpc3	6.4759e-251	0.615739	Usp8	0	1.36331	Pfdn2	8.5657e-102	0.462574	Cdc37	0	0.944326	Cyba	7.83943e-113	0.876525	Net1	2.04404e-71	1.02121	Rangap1	4.92358e-124	0.919864	Phf5a	3.72044e-250	1.11517	C2cd4b	1.89357e-05	1.09993	Oaz1	6.44343e-141	0.51046	Notch2	3.09651e-06	1.33938	Rfx8	1	3.85339	Camkv	1	5.17088	Ptprn	0.00254031	1.80087	Ska3	0.00670632	3.3057
256	Gja1	1.73741e-296	1.08761	Emp1	1.35101e-250	1.10301	Ece1	0	1.47267	Smox	1.38359e-101	1.69124	Rpl35a	0	0.407481	Jup	1.93345e-112	0.797596	Srebf1	2.61991e-71	0.719048	Glo1	6.23965e-124	0.760986	Hnrnpa0	5.65066e-250	1.04624	Srcap	2.2099e-05	2.31107	Nab1	8.66623e-141	1.23242	Lad1	4.2066e-06	1.21165	Upk3bl	1	0.663364	Tmsb10	1	0.13427	Pebp1	0.00260368	0.99759	Emsy	0.00675584	2.10135
257	Usp33	1.54871e-287	1.09211	Btf3	1.0307e-249	0.512928	Itih4	0	4.98749	Capn5	2.61419e-101	1.38853	Uqcc2	0	0.908822	Shfm1	2.04361e-112	0.460831	Bspry	2.61991e-71	0.815646	Smc1a	8.2062e-124	0.842591	Tubb6	6.78589e-250	1.90109	Rnf186	3.35179e-05	1.07797	Ccnb1	1.42763e-140	2.14525	Zfp36l1	4.37557e-06	0.238395	Nrsn1	1	4.72598	Adgrd1	1	4.97193	Fermt2	0.00260368	1.45041	Rad51ap1	0.00675596	3.43466
258	Atp6v1b2	1.89429e-286	1.05402	Golm1	1.40915e-249	0.974033	Dlc1	0	2.16581	Lif	3.54691e-101	1.86905	Cacybp	0	1.05847	Actg1	3.60698e-112	0.570395	Atp13a4	3.89767e-71	1.89961	Tceal8	9.41996e-124	0.92033	Denr	1.42437e-249	1.14701	Itga9	3.64942e-05	0.741338	Srsf6	3.21883e-140	1.05085	Hmga2	4.52333e-06	1.29195	Lilr4b	1	3.86946	Myl12a	1	-0.13932	Tnfaip2	0.00276565	4.28348	Egfl6	0.00684469	2.32548
259	Acat1	9.45709e-286	1.07895	Pfkl	2.09051e-249	0.998101	Acaca	0	1.60465	Eif4a2	3.37148e-100	0.585924	Lyar	2.74627e-308	1.3766	Cadm1	6.75282e-112	0.945172	Acacb	8.0087e-71	2.03747	Tmem43	1.8707e-123	1.19074	Psmb3	5.2993e-249	0.919332	Fam179a	5.58881e-05	2.3084	Cct2	9.01959e-140	1.01457	Capzb	4.66103e-06	0.127985	Hsd11b1	1	1.83642	Ncam1	1	4.73323	Slc39a6	0.00276565	2.96929	Degs1	0.00686258	1.88541
260	Nkd1	1.6321e-285	1.31194	Ap2s1	5.78513e-249	0.826717	Rbpjl	0	1.73215	Gsto1	1.01684e-99	0.766975	Lgals1	9.02684e-308	2.33898	Tmc4	7.81603e-112	0.888134	Ubl5	1.16936e-70	0.366105	Igf2r	5.1024e-123	0.947856	Krt7	1.60361e-247	2.0081	Vpreb3	6.61841e-05	2.3934	Rrp15	1.59037e-139	1.66739	Rps9	5.16459e-06	-0.0420637	Sntn	1	4.34298	Mirg	1	4.50851	Atp5g1	0.00279575	1.04989	Mis18bp1	0.00692546	3.47262
261	Uqcr10	8.51348e-285	0.609034	Eif3i	8.69146e-248	0.639205	Gsap	0	1.58906	Clic1	1.10902e-99	0.508937	Mak16	1.46641e-307	1.3931	Fam53b	9.98974e-112	1.74585	St6galnac4	1.48398e-70	1.33763	Gbe1	4.1091e-122	1.73534	Ube2n	1.20272e-246	1.04594	Hist1h2bc	6.72298e-05	0.600724	Amd1	1.79213e-139	1.23106	Arpc1b	5.46597e-06	0.0826319	Col25a1	1	2.92885	Gjc1	1	4.89442	Rps27l	0.00279575	0.950198	Ncapg2	0.00702591	3.73851
262	Acss2	1.64365e-283	1.65064	Tmem14c	1.08582e-246	0.680719	Acot7	0	1.36221	Rab6a	1.42915e-99	0.65137	Pdcd5	2.21666e-306	0.88507	Alas1	1.11353e-110	1.28487	Tmem42	2.70867e-70	0.978467	Hnrnpab	9.1738e-122	0.701412	Rtn4	2.36949e-246	1.1559	Arhgap17	6.77667e-05	1.03092	Sdhd	4.49003e-139	1.04362	Tm9sf3	5.92681e-06	0.308908	Ccdc39	1	2.86515	Loxl3	1	4.77688	Scn1b	0.00279736	3.09778	Trappc8	0.00705195	2.00926
263	Anapc13	3.61495e-283	0.885255	Med21	1.75941e-246	0.920495	Trib1	0	1.95313	Mrpl30	1.59665e-99	0.551235	Thoc7	3.66204e-306	0.972483	Commd3	1.63828e-110	0.808304	Gm10076	3.17359e-70	0.623209	Mtfr1l	1.1346e-121	0.830361	Capzb	4.13927e-246	0.924974	Sfi1	7.34875e-05	1.92064	Nudcd2	5.19223e-139	1.21526	Mapk1ip1l	6.17741e-06	0.950976	2210407C18Rik	1	1.72629	Fhod3	1	4.63221	Tpm4	0.00279736	1.24233	Amotl2	0.00715382	1.96569
264	Gsap	4.62242e-283	1.11929	mt-Co2	5.29403e-246	0.369439	Abcd3	0	1.17128	Pdlim7	1.67859e-99	1.07521	Tes	1.30479e-305	1.167	Cgn	5.35239e-110	1.06019	Lamp1	8.31085e-70	0.438259	Manf	1.27126e-121	0.841549	Snrpd3	7.58412e-245	1.18955	Dlc1	7.81462e-05	1.07534	Rexo2	5.45795e-139	1.04976	Ssr3	6.27354e-06	0.351765	Fam196a	1	3.85959	Gm12802	1	4.8717	Pkd2	0.00298202	2.70343	Mre11a	0.00720156	2.50688
265	Zfp467	6.24358e-278	1.38486	Gnai2	1.49298e-245	0.635785	Deptor	0	1.90852	Chmp5	3.53191e-99	0.493282	Csnk2a1	6.88465e-305	1.14706	Nckap5	5.96994e-110	1.26963	Lipa	1.07811e-69	2.3239	Cyb5r3	1.34573e-121	0.622826	Rpl7a	1.30561e-244	0.615663	Kctd12	9.33878e-05	3.26611	Adss	5.80086e-139	1.11376	S100a16	7.01688e-06	0.364035	Hydin	1	3.87533	Esr1	1	4.88611	Fez2	0.0030383	2.4432	Kif4	0.00727701	3.34689
266	Gas6	2.64307e-275	1.25305	Cdkn2b	2.24888e-244	1.18594	Hes1	0	1.38824	St3gal4	4.611e-99	1.12614	Snrpd2	3.05138e-304	0.830823	Hnrnpk	1.11946e-109	0.484537	Stat1	1.28254e-69	1.67925	Ran	2.42795e-121	0.871944	Prelid1	1.31952e-244	0.974706	Secisbp2l	0.000110224	0.502083	Ndufab1	6.16709e-139	0.898141	Rps25	7.61266e-06	0.0244093	Pdia2	1	3.5123	Atp1b2	1	4.50658	Mrpl33	0.0030394	1.00666	Mapre1	0.00758883	1.60332
267	Snx4	1.83961e-274	0.933786	Fau	6.70569e-244	0.328473	Gprin3	0	2.43242	Flnb	5.98372e-99	0.959583	Mrpl18	1.88523e-303	1.0116	Pla2g16	2.17493e-109	1.07208	Cox7a2l	1.86203e-69	0.415973	Atp5k	2.16857e-120	0.683134	Mbnl1	2.76881e-244	1.11355	Stk11	0.000126374	0.721928	Cbr3	2.6657e-138	1.40277	Sec14l1	7.99646e-06	0.676513	Mfap5	1	0.642903	Frem2	1	4.56069	Tceb2	0.00316891	0.883644	Brd8	0.00761204	1.94064
268	Cst8	8.22127e-274	2.4115	Ubald2	1.41061e-243	0.953436	Inpp4b	0	2.29665	Gnai2	8.28855e-99	0.451563	Nhp2l1	2.13373e-303	0.920095	Wbp5	2.79579e-109	0.614132	Egln1	2.85279e-69	0.664976	Mdfic	3.06644e-120	0.967953	Tpm1	2.50728e-243	0.83646	Acaca	0.000162255	0.753047	Cycs	4.5424e-138	1.06444	Usp16	9.61656e-06	0.796587	1700028P14Rik	1	4.27157	Dhrs9	1	4.81918	Rheb	0.00322047	1.17974	Rnf186	0.0080187	2.47152
269	Maob	3.39739e-273	1.43287	Rab2a	4.66564e-243	0.648649	C6	0	3.14372	Esd	1.70857e-98	0.632731	Srsf3	8.70131e-303	0.906257	Cd55	8.97785e-109	1.31537	Megf6	1.21834e-68	1.08108	Cfap52	3.40952e-120	3.28164	Phgdh	2.51434e-242	1.74497	Srcin1	0.000174977	1.50398	Top2a	7.82265e-138	2.07238	Slc7a1	1.15949e-05	1.35806	Ccdc170	1	3.93056	Hoxb2	1	4.42384	Fosl1	0.00323698	3.0501	Map9	0.0080187	3.27168
270	Smim6	2.82355e-270	1.0419	Atpif1	1.02625e-241	0.549035	Slc22a23	0	1.68454	Tmem60	1.42402e-97	0.942492	Arpc5l	2.15357e-302	0.918696	Pvrl3	8.59843e-108	1.16899	Ugp2	1.43381e-68	0.681277	Tmem238	3.54402e-120	0.746735	Hnrnpc	1.10801e-240	1.03606	Ldhb	0.000254493	0.539454	Cmpk1	1.69365e-137	1.00896	Prkar2a	1.40439e-05	0.794068	Stk33	1	3.50195	Dmtn	1	4.65879	Arf4	0.00323989	0.970797	Cnot1	0.00815536	1.79426
271	Tfcp2l1	2.44847e-269	1.29589	Sssca1	1.01643e-240	1.19926	Tspan12	0	1.90166	St13	1.47325e-97	0.516075	Afp	7.08913e-302	1.93986	Por	3.25138e-107	1.03707	Ifi44	2.25345e-68	3.59633	Ndufc2	1.32627e-119	0.580664	Rpl7	1.57626e-239	0.614482	Cecr2	0.00030315	1.47013	Gtf2a2	2.29149e-137	1.13234	Tomm20	1.49867e-05	0.0447636	Camkv	1	2.0993	Mzf1	1	4.59724	Pcdh19	0.00333738	3.77232	Adgrf5	0.00817743	1.86831
272	Smpd1	1.94029e-268	1.25557	Arl4c	1.52523e-240	1.14486	Fus	0	1.16115	Tes	1.81233e-97	0.77356	Pa2g4	1.43366e-301	1.1184	Tceb2	4.87944e-107	0.483977	Tmem135	2.7194e-68	0.945808	Gnai3	2.58846e-119	0.802658	Anp32e	2.33062e-239	1.26493	Phkg1	0.000330308	3.90536	Mcm3	3.21979e-137	1.68031	St8sia6	1.53314e-05	0.911546	Arap3	1	1.98054	Adamts7	1	4.50623	Rps2	0.00363681	0.848469	Sgpp2	0.00819045	2.46887
273	Swt1	2.49676e-268	0.861123	S100a14	3.55378e-240	1.25237	Cyp4v3	0	2.49601	Fkbp1a	1.97356e-97	0.482157	Rnaseh2c	4.48719e-301	1.03372	Fam63b	6.2411e-107	1.36728	Hmgcs1	2.09178e-67	0.671404	Psma2	3.08624e-119	0.691281	Elavl1	6.87197e-239	1.18372	Tfcp2l1	0.000389981	0.933041	Smc4	4.93682e-137	1.46328	Fam104a	1.58208e-05	0.343705	Prok2	1	4.726	Mogat1	1	4.7327	Khdrbs3	0.00363681	3.63651	Pcyt1a	0.00829901	2.02468
274	Kcnj15	6.43224e-267	1.09437	H3f3a	9.71281e-240	0.416245	Diaph1	0	1.19018	Bst2	2.92663e-97	1.03734	Grpel1	6.4818e-301	0.960552	Celf2	2.60401e-106	1.11579	Gstk1	3.01188e-67	1.06148	Cmtm8	4.06546e-119	0.764002	Pdap1	1.72748e-238	1.00502	Pde7b	0.00039334	1.73614	Med30	5.23253e-137	1.13979	Sat1	2.25141e-05	0.110059	Fam183b	1	1.84356	Apol9a	1	4.49092	Ppfibp1	0.00369961	1.58944	Anp32e	0.00829901	1.83181
275	Camsap3	1.63671e-265	1.5588	Snrpa1	1.58303e-239	0.951101	Slc38a2	0	1.11527	Tpd52l2	3.1676e-97	0.723971	Calm1	2.72611e-300	0.715201	Hsbp1	5.16205e-106	0.566216	Ndufa1	4.17699e-67	0.54566	Eif1b	8.58992e-119	0.851686	Prc1	7.32024e-238	1.87318	Scarf1	0.000418146	2.40231	Mad2l1	5.76129e-137	1.79772	Purb	2.32721e-05	0.202417	Nlrp3	1	3.86607	Pltp	1	4.06383	Esm1	0.00381575	11.7496	Ckap4	0.00829901	1.96407
276	Gstz1	9.60679e-265	1.41293	Sdc1	9.41193e-239	0.556035	Elovl1	0	1.43235	Egln1	5.18541e-97	0.795691	Idh3a	3.23072e-300	1.16246	Zfyve21	1.46546e-105	1.64479	Por	5.70755e-67	0.710612	Ywhaz	9.95058e-119	0.672936	Bok	4.30374e-237	1.60873	Zcchc4	0.000502234	1.57182	Hmgn3	8.51135e-137	1.53008	Wasf2	2.79875e-05	0.613773	Usp29	1	2.64955	Fam71f2	1	4.38926	Thbs2	0.00382664	10.5161	Rdm1	0.00832685	2.42532
277	Tsc22d3	1.79196e-264	1.22515	Tomm40	1.12785e-238	0.935835	Plekhb1	0	2.03808	Atp6v1f	5.80987e-97	0.443417	Itga3	1.89402e-299	1.23203	Tpp1	2.79891e-105	0.875757	Tspan13	2.72531e-66	1.17143	Actn4	1.23494e-118	0.642717	Nars	9.10909e-237	1.20808	Ndufa13	0.000551908	-0.0123261	Psma3	9.25916e-137	0.81992	Tpr	2.87367e-05	0.247653	Esm1	1	2.78218	Prss41	1	4.57045	Hoxa5	0.00382664	10.2142	Phip	0.0089079	1.68913
278	Galc	4.29266e-264	1.70205	Grpel1	4.4678e-237	0.768032	Ogdh	0	1.29906	Tsc22d1	6.2775e-97	0.604879	Setd8	3.06769e-299	0.976995	Sh2d4a	3.17172e-105	1.24715	Man2a2	3.27716e-66	1.0711	Lman1	1.49167e-118	0.774241	Eif2s1	7.07155e-236	1.17223	Igfbp6	0.000585322	1.25583	Fam92a	1.78713e-136	1.29325	Phc2	3.49941e-05	0.506689	Lrrc31	1	3.91184	Cacna1h	1	4.04612	Shisa4	0.00382664	2.31844	Fam126a	0.00894924	2.31823
279	Insig1	5.42444e-263	0.992366	Ube2e3	3.68136e-236	0.830133	Nedd4l	0	1.71084	Gstm5	2.2327e-96	1.56549	Bzw2	5.9354e-299	1.27936	AY036118	3.63472e-105	1.36123	Hdc	3.86914e-66	1.26458	Ywhah	2.92517e-118	0.765411	Il33	2.20705e-235	1.54425	Caprin2	0.000616435	2.04389	Sec61b	1.79113e-136	0.817011	Atp2a2	3.57093e-05	0.291582	Il1a	1	2.47286	Fst	1	4.19343	Bcat1	0.00382664	9.86315	Hc	0.00894924	2.70831
280	Ager	2.87706e-262	1.02622	2310036O22Rik	9.38687e-236	0.652347	Pbxip1	0	1.56258	Mpzl1	4.48165e-96	0.992175	Wdr89	6.22039e-299	1.19707	Vapa	4.80738e-105	0.507106	Eif2ak2	4.24851e-66	1.07627	Bub3	3.50248e-118	0.824059	Kif23	2.87508e-235	1.9677	Aox3	0.000627925	0.498134	Qsox1	2.16753e-136	1.22919	mt-Nd5	3.71534e-05	-0.00783783	Trim30b	1	3.97757	Vegfc	1	4.35309	Col11a1	0.00383365	8.99955	Srf	0.00902679	2.53793
281	H2-DMa	7.11998e-262	1.59165	Tpd52	9.40555e-236	0.679091	Maml3	0	1.85948	Igf2bp2	1.0716e-95	1.52515	Pdlim7	4.2814e-298	1.48276	2610001J05Rik	6.12018e-105	1.00669	Lpcat3	5.1487e-66	0.711469	Actg1	4.42778e-118	0.611506	Slc25a4	8.07108e-235	0.958916	A530020G20Rik	0.000676856	1.68684	Tcof1	2.93773e-136	1.68538	Lpgat1	4.375e-05	0.720134	Acap1	1	1.17115	Ly6d	1	0.690752	Mfap2	0.00383365	9.14119	Cbx6	0.00902979	2.09251
282	Hsd17b10	2.10941e-261	0.751397	Eif4e2	5.38044e-235	0.82506	Mxd4	0	1.34165	Vill	1.57458e-95	1.18378	Ptprn	1.26619e-297	1.69263	Tef	1.58216e-104	2.27334	Ctsh	7.96831e-66	0.533109	H2-DMb1	6.0385e-118	1.009	Anxa7	6.41839e-234	1.23264	Slc10a6	0.000720061	1.85163	Smarca5	6.60572e-136	1.07842	Pafah1b1	4.58448e-05	0.2064	Bloc1s6os	1	2.30218	Stard9	1	4.48526	Jam3	0.00383365	8.62701	Rora	0.00909128	1.93068
283	Fabp5	4.20805e-261	1.21439	Cda	4.20447e-234	1.42636	Dpp4	0	1.57028	Procr	2.20231e-95	0.799441	Txnl1	5.39836e-297	0.927185	Ocln	2.34418e-104	1.18363	Gapdh	3.40786e-65	0.646326	Hspd1	6.28554e-118	0.789114	F2r	7.84012e-234	1.6008	Sptbn1	0.000771113	0.138564	Psma5	1.17474e-135	0.973168	Rnf11	4.76225e-05	0.360666	2410004P03Rik	1	2.29391	Satb2	1	4.38975	Npr3	0.00383365	9.2543	Cdk5rap2	0.00918432	3.30579
284	Dcaf11	6.68425e-261	1.08093	Cd2ap	4.96486e-234	0.832333	Tppp3	0	2.85808	Cct4	5.88161e-95	0.583986	Nudc	1.06929e-295	1.06176	Dusp7	2.63433e-104	1.63237	Txndc5	5.54124e-65	0.601833	Tmem54	1.18493e-117	1.46037	Atp2a2	1.2884e-233	1.03681	Cst8	0.000783016	0.992782	Nop58	2.45191e-135	1.30202	Flnb	4.91353e-05	0.851866	AB124611	1	2.55798	Mmp10	1	3.61201	Col6a3	0.00383365	8.67293	Oat	0.0092682	1.81341
285	Sord	1.31681e-258	1.94882	Sra1	5.61445e-233	0.796312	Cmtm8	0	1.06162	Ocln	6.38159e-95	0.914084	Gtpbp4	1.07835e-295	1.17452	Ndufa3	3.6635e-104	0.766803	Pgrmc2	6.32686e-65	1.03441	Clpx	1.295e-117	0.994655	Eef1b2	1.69141e-232	0.725711	Nabp1	0.000807096	1.48866	Dnmt1	3.08155e-135	1.4472	Kif5b	6.15437e-05	0.072728	Naip6	1	4.19724	Cercam	1	4.34593	Mmp2	0.00383365	8.93115	Cbfb	0.00943064	2.31922
286	Ctsb	4.26612e-258	0.648736	Ndufb9	1.98546e-232	0.556523	Tcp11l2	0	2.10278	Rpl7a	1.73584e-94	0.356002	Igfbp3	3.68661e-294	1.88822	Alcam	3.85467e-104	0.724511	Atp5k	7.9088e-65	0.466308	Ost4	1.37341e-117	0.619546	Sumo2	1.84836e-232	0.838143	Gm16432	0.000878998	2.36093	Casp3	3.30438e-135	1.89413	Ppp1cb	6.69554e-05	0.53932	Tmprss6	1	2.71042	4930503L19Rik	1	4.36381	Serping1	0.00389669	8.7231	Pum2	0.00943064	1.64073
287	Pgs1	1.47263e-257	0.853865	Psma1	3.99483e-232	0.733981	Tspan11	0	1.78915	Slc35f5	2.03171e-93	1.0212	Nt5c	7.65349e-294	1.09186	Chmp2b	5.41411e-104	0.728596	Aox1	1.27278e-64	1.37621	Decr1	1.44602e-117	1.02822	Rpl31	2.86831e-232	0.727977	Lrp2	0.000971676	0.461676	Galnt3	3.59437e-135	1.34311	Sprr1a	6.96735e-05	0.881934	Armc4	1	3.41806	Wnt11	1	3.9451	Mocs2	0.00389669	1.60406	Usp1	0.0094363	2.06564
288	Prss8	7.65146e-256	0.969894	Atp5j	1.84157e-231	0.502699	Mtch1	0	0.928401	Dctn3	2.55126e-93	0.484022	Tceb1	3.10851e-293	0.8709	Anxa3	1.30558e-103	0.645747	Parm1	1.59573e-64	2.79337	Ckap4	1.92215e-117	0.864218	Tmpo	3.11345e-232	1.30813	Use1	0.00102424	0.61935	Dnaja2	9.49399e-135	0.933733	Dynll1	8.38239e-05	0.0127767	Mmp8	1	4.06001	Eef1b2	1	-0.784935	Rhoj	0.00389673	8.41786	Pmf1	0.0094363	2.55971
289	Msrb1	6.38235e-255	0.992264	Eif3h	3.84745e-231	0.517976	Bmp1	0	1.55069	Stx7	6.18093e-92	0.673119	Rab2a	4.10828e-293	0.815192	Sorl1	1.74685e-103	0.945993	Pdzk1ip1	6.34806e-64	1.03605	Glud1	3.84787e-117	0.773507	Strap	4.07206e-232	1.14656	Zfp644	0.00106595	0.803271	Prc1	1.55824e-134	1.84954	Pcsk6	8.59439e-05	1.00375	Dnaic1	1	2.62486	Sspn	1	2.96613	Emilin2	0.00389673	7.92956	Car2	0.0094363	1.93799
290	Gstp1	1.06595e-254	1.67463	Tnfaip8	1.05339e-230	1.21547	mt-Co3	0	0.507823	Cnot7	9.57835e-92	0.792825	Abcf1	7.09005e-293	1.06791	Tax1bp1	2.01479e-103	0.64239	Tmem205	7.51692e-64	0.662017	Iscu	4.62397e-117	0.752179	Nop16	4.08371e-232	1.68854	Antxr1	0.00119621	1.02691	Pdcl3	2.38509e-134	1.09167	Fam120a	9.12006e-05	0.753547	Gpx3	1	0.935177	Ptn	1	2.85271	Denr	0.0039224	1.53086	Sftpa1	0.00944996	4.25233
291	Ndufb2	1.55699e-254	0.719005	Nop10	5.02477e-229	0.615506	Baiap2	0	1.23422	Rnf181	4.85739e-91	0.621258	Cct7	6.43994e-292	0.874059	Fam195b	2.35355e-103	0.954791	Wfdc2	4.68986e-63	0.675023	Dars	4.83288e-117	0.987791	Srsf6	2.60401e-231	1.07081	Rapgef5	0.00120127	1.42449	Psma4	2.87136e-134	0.978296	Gapdh	0.000106168	0.184307	Robo3	1	2.86774	Smim24	1	4.23033	Serf1	0.0039775	1.79213	C2cd3	0.0094693	3.18814
292	Ndufc1	2.14235e-253	0.643532	Dtymk	3.89662e-228	0.931198	Pon3	0	1.37668	Tnip3	6.6437e-91	1.09307	Areg	4.05163e-291	1.37935	Ppp2cb	8.29253e-103	0.636431	Gjb1	7.85625e-63	2.62829	Ldhb	5.28454e-117	0.878763	Dnajc2	4.10343e-231	1.34463	Bambi	0.0012466	0.800732	C1qbp	4.45929e-134	1.11396	Timp2	0.00014108	0.216702	Fam49a	1	2.56263	Slc41a3	1	3.9323	Dbn1	0.00407625	3.68343	Atf7ip	0.00954413	2.17233
293	Slc25a23	1.29087e-252	1.2145	Mrps33	8.86165e-228	0.732637	Ehf	0	1.44258	Fgfbp1	1.04926e-90	1.02714	Mal	1.20899e-290	1.1899	Cxcl16	9.05968e-103	1.02869	Cox6b1	8.80314e-63	0.339669	Atp5f1	9.74924e-117	0.533036	Akt1	5.32976e-231	1.05434	Kcnj2	0.00133779	1.59197	Rpl13	5.02282e-134	0.518862	Wdr26	0.000189029	0.43834	Ifitm6	1	4.01295	C330021F23Rik	1	4.05282	Eif3i	0.00409888	1.02654	Marveld2	0.00954413	2.45784
294	Tcea3	1.28062e-251	1.10391	Gipc1	1.43157e-226	0.884058	Gstt1	0	1.43784	Hspa1a	1.11478e-90	1.50624	Gjb4	1.3191e-290	1.83027	Ddx47	1.402e-102	1.33964	Epb41l4aos	1.02797e-62	0.818803	H2-Eb1	1.65741e-116	1.06227	Il24	3.89027e-230	3.0179	Phip	0.00138017	0.63158	Itgb6	5.6816e-134	1.57679	Adgrg6	0.000201572	1.25807	Crabp1	1	1.29453	Gli3	1	2.81846	Hoxb4	0.00409888	7.13203	Tk1	0.00966725	2.53603
295	Chp1	4.80058e-250	0.920148	Txndc17	4.13536e-225	0.643212	Ddx26b	0	2.33225	Agrn	2.96528e-90	0.811265	Flnb	2.52893e-290	1.27704	Sumo1	4.02067e-102	0.584203	Acsl3	1.98825e-62	0.812565	Tex15	2.00538e-116	1.33971	Sf3b4	4.70999e-230	1.4458	Tspan11	0.00140668	0.785046	Dpy30	7.29026e-134	1.0713	Surf4	0.000236281	0.420975	Hist1h4f	1	3.55738	Dok3	1	3.73372	Ssr4	0.00413548	0.951235	Tnk2	0.00967323	2.29407
296	Adrbk2	8.81734e-250	1.202	Ppib	5.57672e-225	0.49577	Irx3	0	1.28708	Igfbp3	8.97464e-90	1.54693	Ssb	2.69955e-290	0.911746	Tln1	8.63617e-102	0.870911	Idh1	2.43053e-62	0.728158	Hras	2.1635e-116	0.705324	Cdca8	1.72849e-229	1.91419	Cdc42ep3	0.00146561	0.645741	Mgat3	1.04077e-133	2.21463	Cyp1b1	0.000237268	1.86535	Gucy1b3	1	3.85178	Pnck	1	3.83704	Wisp1	0.00417886	7.20107	Fam184a	0.00967323	3.0692
297	Arf5	2.03426e-248	0.570742	Cct8	6.61804e-225	0.759759	Ptgfrn	0	1.30131	Hsp90ab1	4.36569e-89	0.398114	Psmd8	1.23747e-289	0.894886	Ube2h	1.36257e-101	0.920444	Ifi30	2.90648e-62	0.670475	Orc6	2.76243e-116	1.01824	Ppp1ca	8.28297e-229	0.804829	Maf	0.00186335	2.76858	Polr2h	3.97358e-133	1.32843	Ost4	0.000242336	0.0388551	Gm14010	1	3.47512	Acmsd	1	4.10295	Eef1g	0.00448375	0.996903	Smarcc2	0.00968418	2.10838
298	Dram2	3.04871e-248	1.00369	Hsp90b1	7.74408e-224	0.675914	Klf6	0	1.21661	Tceb2	4.72417e-89	0.363862	Smarcc1	1.86617e-289	1.18351	Dnpep	1.57764e-101	1.07003	Iqcc	3.66159e-62	1.27013	Hsd17b4	7.75468e-116	0.846743	Eif6	9.34306e-229	1.13338	Atp7b	0.00186977	1.00933	Bub3	5.7716e-133	1.20291	Slc7a11	0.00026106	0.943266	Thbs2	1	1.80694	E230013L22Rik	1	3.90508	Bicc1	0.00448375	2.10833	Fkbp2	0.00990085	1.37484
299	Atp6v1e1	3.92023e-247	0.722383	Calr	9.18793e-224	0.711727	Rhob	0	1.82154	Vdac1	4.51429e-88	0.52143	Tubb6	2.38164e-289	1.62013	Otud7b	1.19107e-100	1.20264	Abcd3	4.75254e-62	0.595163	Mrpl16	8.08394e-116	1.02458	Gkn2	1.80752e-228	3.70676	Sema4f	0.00203181	1.52919	Ppih	1.03843e-132	1.41184	Hspe1	0.000264409	0.0139549	Lepr	1	1.73037	Rpl13a	1	-0.698444	Rps27a	0.00448375	0.664659	Sema4f	0.00993337	3.16801
300	Btg3	1.01359e-246	1.16651	Rps20	1.89531e-223	0.401789	Sort1	0	1.55492	Arpc1b	6.07484e-88	0.440611	Ehd4	1.02549e-287	1.19806	Rnf181	1.28421e-100	0.787462	Nrp1	7.35625e-62	0.69864	Cmc2	7.17177e-115	1.03972	Rpl9	6.32602e-228	0.472551	Slco2a1	0.00213033	0.605538	Smc3	1.95943e-132	1.18763	H2afz	0.000283868	0.0330926	Klk8	1	0.913454	Smarca1	1	3.87198	Pcbp4	0.00448375	2.34006	Atl2	0.0100651	1.96615
301	Cox7a2	1.06679e-246	0.492643	Tpm3	2.45532e-223	0.622319	Rbms3	0	1.71889	Mllt4	6.3777e-88	0.569164	Ddx27	2.28611e-287	1.33835	Prdx2	3.34149e-100	0.518179	Tmed3	1.95824e-61	0.684508	Rbm28	9.78056e-115	0.931133	Snrpa1	2.13404e-227	1.22838	Gm10600	0.00236594	3.01246	Slc25a5	2.00402e-132	0.835799	Ism1	0.000324449	1.87612	Samd11	1	2.78816	Slc2a12	1	3.72267	Vcan	0.00454038	6.19003	Mphosph9	0.0100651	3.12946
302	6330416G13Rik	1.65732e-245	2.23288	Lrrc59	9.59147e-223	0.874824	Rmdn2	0	2.14771	Tnfrsf12a	1.13481e-87	0.685836	Mboat1	3.6112e-287	1.24286	Pkp2	3.39304e-100	1.27778	Ccdc88b	8.21298e-61	1.46397	Srp54b	1.05965e-114	0.70787	Afp	2.50114e-227	2.22911	Pvrl1	0.0026335	0.88651	Elovl6	2.89046e-132	2.11371	Itgb1	0.000339529	0.0605385	Gm13067	1	3.74856	Zfp11	1	3.75403	Mif	0.00456347	1.3551	Anapc5	0.010256	1.6899
303	Slc44a3	1.7296e-245	1.22235	Srp9	2.42049e-222	0.583661	Pim3	0	1.46555	Cox7a2l	3.18514e-87	0.432429	Psmc3	1.43441e-285	1.00452	Clstn1	7.7557e-100	1.24352	Psmb9	1.16747e-60	1.62699	Skp1a	1.48342e-114	0.674013	Lsm2	4.29689e-227	1.31453	Klf15	0.00268064	1.80641	Rpa3	3.72569e-132	1.44227	Mcu	0.00034902	1.20118	Slc15a3	1	4.06484	Hsf2bp	1	3.84265	Angptl2	0.00491245	3.52313	Dock1	0.010256	1.88043
304	Gpc3	4.50341e-244	2.93591	Rps24	8.35824e-221	0.35448	Fhdc1	0	2.20547	Pdk1	3.87827e-87	1.2054	Ywhaq	2.41004e-285	0.80367	Dync1i2	1.32399e-99	0.759284	Copz2	1.71519e-60	1.51779	Sf3b5	3.96636e-114	0.684391	Gipc1	1.82029e-226	1.17838	Gde1	0.0031504	0.231423	Pllp	9.23128e-132	2.29159	Tnfrsf12a	0.000420083	0.268361	BC051537	1	3.13534	Dmpk	1	3.49332	Rab34	0.00500321	1.57167	C6	0.0102833	3.25525
305	Yipf6	3.91596e-242	1.06048	St8sia6	3.48784e-220	1.23697	Nufip2	0	1.2691	Tgif1	9.46741e-87	0.861143	Rpl7a	1.75569e-283	0.550991	Pard6b	1.38469e-99	1.40665	Mvd	3.36509e-60	1.03732	Mob1b	5.40104e-114	0.821697	Capza1	3.19433e-226	1.26499	Chd6	0.00334029	0.834082	Rps12	1.28498e-131	0.57216	Tnfrsf21	0.00042976	0.989689	Ttc21a	1	2.76037	Mxra7	1	2.70109	Fstl3	0.00517978	2.679	Nrp1	0.0103157	2.17482
306	Cst3	4.19595e-242	0.57311	Ube2c	5.52705e-220	1.65095	Kdm6b	0	1.38539	Rps29	1.83325e-86	0.327641	Rps27l	3.1096e-283	0.736605	Hp	2.32446e-99	1.87408	Fam102b	3.66119e-60	0.976689	Acyp2	6.51551e-114	1.29143	Ptp4a2	1.203e-225	0.849578	Ppp1r1a	0.00334576	2.17544	Snx15	1.72098e-131	1.38318	Usp1	0.000493315	1.07414	Gfpt2	1	2.08895	C2cd4a	1	3.52787	Bin1	0.00517978	1.57166	H2afx	0.0103222	2.42966
307	Tapbp	4.44071e-242	0.881742	Gnb2l1	7.80676e-220	0.486759	Ldlr	0	1.32551	Chmp2a	3.78498e-86	0.485279	Rwdd1	9.17576e-283	0.985795	Samd4	1.59381e-98	1.99873	Mitd1	3.69247e-60	1.14357	Ppib	6.8393e-114	0.48244	Aprt	4.99134e-225	1.08573	Gm11744	0.0035034	1.55603	Rpl5	1.92126e-131	0.745545	Sptbn1	0.000509086	0.0764762	Pde2a	1	1.43706	Cacna1g	1	3.53294	Steap1	0.00531194	3.42216	Ezr	0.0103319	1.30976
308	Slc25a1	5.35576e-242	0.942225	H2afy	1.57096e-219	0.606262	Gm26532	0	2.55076	Sox9	8.61448e-86	1.76583	Ddx46	2.98534e-282	1.11314	Ltbp3	2.56876e-98	1.28311	Igf1r	4.21262e-60	0.923364	Me1	8.6606e-114	0.674323	Ssrp1	7.36614e-225	1.2015	Sgms1	0.0036319	0.662694	Calr	2.07892e-131	0.99453	Rad23b	0.000562202	0.614871	Erich4	1	2.17427	Rgs3	1	2.68755	Zeb1	0.00581742	5.18635	Cox6b2	0.0103408	3.18379
309	Ugp2	2.3368e-240	0.887208	Eif1	4.20545e-219	0.335827	Tra2b	0	1.01414	Rab2a	2.54923e-85	0.456066	Gipc1	3.80087e-282	1.03043	Pias1	1.03276e-97	1.18452	Rapgef5	4.67605e-60	1.50752	Slc7a11	1.56395e-113	1.41329	Syncrip	2.82292e-224	1.17213	Fam184a	0.00380765	1.61562	Pgrmc1	2.17212e-131	1.21152	Mllt4	0.000715655	0.379673	Trim54	1	1.57995	Ttyh2	1	3.59925	Ndufa4l2	0.00630709	4.6447	Stk11	0.0103408	1.60888
310	Ptprg	1.74662e-239	1.51904	Atp5b	2.0137e-218	0.509416	Casz1	0	1.81058	Cdc42	3.19083e-85	0.400296	2210011C24Rik	4.00046e-281	1.80757	Ccng1	2.59917e-97	1.19867	Gne	5.82782e-60	1.46901	Rtn3	2.33528e-113	0.631568	Ptbp1	3.54604e-224	1.11392	Mkln1	0.00420621	0.582147	Cops8	3.23598e-131	1.18576	Cd24a	0.00072208	0.473908	Dusp13	1	3.4266	Pdzrn3	1	3.44222	Mrps17	0.00633055	1.26215	Eps8	0.0105278	1.84368
311	Mpv17l2	7.05244e-239	1.06343	Dut	4.38076e-218	1.09375	Ddx6	0	1.04213	Ly6d	6.74419e-85	1.39573	Rpl30	1.37513e-280	0.448101	Cd151	3.44852e-97	0.844368	Atp6v0d1	6.57708e-60	0.618046	Nsmce4a	4.53301e-113	0.7616	Gcnt3	5.92144e-224	2.08063	Gm12216	0.00436164	1.76853	Pno1	4.12651e-131	1.4116	Efnb2	0.000723876	1.24623	Il1r2	1	2.57449	Loxl2	1	2.69619	Ndufa11	0.00635524	0.89968	Tmem56	0.0105278	2.5031
312	Tex15	5.18493e-238	1.71929	Ndufb8	1.33387e-217	0.624765	Sipa1l3	0	1.4884	Shisa5	1.06364e-83	0.668802	Bin1	1.38477e-280	1.31192	Gpx4	5.85724e-97	0.451662	Tecr	8.29667e-60	0.473742	Hdgf	1.16912e-112	0.626312	Anxa3	8.60022e-224	0.930975	Rrbp1	0.00517863	0.114087	Dnajc2	4.88751e-131	1.22737	Ahcyl1	0.000732817	0.732593	Gm13889	1	2.2672	A730011C13Rik	1	3.43424	Sar1a	0.00640613	1.21702	Cadm1	0.0108475	1.60956
313	Tmem205	1.29751e-236	0.873922	Ostc	3.24445e-217	0.738146	Etnk1	0	1.32933	Cnn3	1.71116e-83	0.972192	Cdk1	6.08235e-280	1.51959	Nrbp2	1.21642e-96	1.97585	Rpl35	1.7056e-59	0.35502	Itga9	1.38229e-112	0.877505	Prkar2a	1.01537e-223	1.25772	Ggt5	0.00604538	1.43833	Rer1	8.83478e-131	0.88888	Tgfbr2	0.000875828	0.692217	Dscaml1	1	1.84743	Dcn	1	1.57336	Tubb6	0.0065375	2.3379	Slc25a10	0.0109481	1.85008
314	Ptms	8.36853e-235	0.616809	Psca	8.24789e-217	1.20161	Fads1	0	1.62875	Tbca	2.11691e-83	0.411456	Rab25	1.00691e-279	0.87738	Creb3l2	2.49745e-96	1.57913	Bmp4	1.72225e-59	0.856634	Tm2d1	3.53228e-112	0.755491	Flna	2.35819e-223	1.26486	Prnp	0.0063658	0.187901	Ywhah	9.47323e-131	1.04794	Zfp91	0.000961445	0.248209	Uox	1	3.05517	Nckap5l	1	3.49399	Elk3	0.0065468	2.03752	Nr4a1	0.0111029	2.557
315	Mme	8.45986e-234	1.37112	Anp32b	1.3207e-216	0.717277	Slc16a1	0	1.67189	Srrm1	3.66976e-83	0.487389	Srsf7	1.09962e-279	1.03859	Pdcd10	4.43032e-96	0.673179	Ldha	1.77269e-59	0.587339	Med8	3.61353e-112	0.749138	Eef1a1	1.47016e-222	0.415591	2810474O19Rik	0.00667556	0.695391	Nhp2	9.48947e-131	1.19774	Cenpb	0.00101562	0.514573	H19	1	2.3292	Sfrp1	1	3.44613	Fam213b	0.00665859	3.2702	Ilf3	0.0111029	2.25653
316	Cmtm6	1.65086e-233	0.969265	Nudcd2	1.81474e-213	0.957394	Baz2b	0	1.3235	Map2k1	1.88048e-82	0.736828	Gtf3a	1.06793e-278	1.16318	Grn	6.36338e-96	0.953544	Higd2a	2.48961e-59	0.492767	Pafah1b2	8.60179e-112	0.789674	Lamc2	2.56131e-222	1.1543	Map3k12	0.00751446	1.85469	Sfpq	1.46585e-130	0.983198	Rasgrp3	0.00108205	1.72883	Reg3g	1	1.47822	Matn3	1	3.6859	Sssca1	0.00672373	1.47898	Thbs3	0.0111828	3.09695
317	Sh3bgrl	3.35304e-233	0.864462	Spcs2	6.70109e-213	0.61908	Apoc1	0	2.33511	Gadd45b	3.23951e-82	0.794472	Psmd7	1.67731e-277	0.905221	Stx6	1.04149e-95	1.24486	Itga7	3.13404e-59	1.64566	Lgmn	9.93752e-112	0.875733	Ebna1bp2	4.28678e-222	1.32539	Tmem132d	0.00791808	2.60149	Mboat1	1.75346e-130	1.33037	2700094K13Rik	0.00126145	0.156582	Dpysl3	1	0.960623	Oit3	1	3.55203	Tpst1	0.00694568	3.13394	Irs2	0.0113322	2.25972
318	Ttc36	9.02692e-233	1.83859	Carhsp1	1.10371e-212	1.10325	Arl4d	0	3.03069	Tnfrsf21	6.98548e-82	1.03752	Ccdc124	2.53952e-277	1.02142	Mat2b	1.40449e-95	0.887022	Ergic3	6.86363e-59	0.556165	Pnp	1.53234e-111	0.785307	Ppard	6.66645e-221	2.02376	Bcan	0.00825636	2.22141	Rheb	2.1764e-130	0.928733	Rnf10	0.00128079	0.338056	Rhox5	1	2.36111	C1ra	1	3.39765	Mcts1	0.00710701	1.65545	Mtus1	0.0116368	2.20369
319	Foxp2	9.64561e-233	1.14391	Psmd4	2.91901e-212	0.686044	H2-DMb1	0	1.57651	Eef1d	2.76023e-81	0.474385	Tubb5	2.71262e-277	1.12153	Atraid	2.2391e-95	0.970143	Ptges	1.41869e-58	0.705485	Ndnf	3.11016e-111	1.2342	Mgat4b	8.17811e-221	1.14692	Gm28856	0.00827047	2.7982	Orc6	2.26437e-130	1.41182	B4galt6	0.00135989	1.27455	Lama4	1	1.99117	Fjx1	1	3.48705	Hsp90b1	0.00765253	0.995606	Lemd3	0.0117332	2.32146
320	Ndufb11	1.13171e-232	0.54879	Tcp1	7.51072e-212	0.672566	H2-DMa	0	2.02918	Ctsb	4.49346e-81	0.464858	Hnrnpa1	4.98217e-277	0.903408	Swap70	1.51153e-94	2.06614	Arl5a	9.8001e-58	0.804129	Rdx	4.79252e-111	0.685216	Clptm1l	5.43184e-220	1.14335	Mitf	0.00851081	1.96471	Ebp	2.29664e-130	1.25457	Serp1	0.00142166	0.114542	1700026L06Rik	1	1.25671	Myo3b	1	3.29115	Ccng1	0.00790881	1.82415	Tmem54	0.0117748	2.32966
321	Bmp1	4.28078e-232	1.03695	mt-Atp6	1.02091e-211	0.386408	Ccz1	0	1.16062	Ubald2	1.06297e-80	0.658968	Eif3d	5.47467e-277	1.00563	Sod2	2.13972e-94	0.705358	Ndufb4	9.85489e-58	0.464648	Mmadhc	4.99571e-111	0.908428	Rwdd1	5.77728e-220	1.06102	Ntn1	0.0089578	1.72552	Ndufa8	2.30121e-130	0.894936	Cnot6	0.00149478	0.643325	Bean1	1	3.28375	Sirpa	1	3.31784	Krtcap2	0.00792775	0.858998	Nfkbiz	0.011933	2.39021
322	Nr3c1	4.23015e-231	0.910483	Glrx3	1.46257e-211	0.77996	St3gal1	0	1.52683	Col8a1	1.37679e-80	2.2001	Rangap1	7.86127e-277	1.18764	Cyb5r3	3.18182e-94	0.562259	Ddah2	1.12886e-57	0.727671	Scp2	8.85483e-111	0.781401	Sdcbp2	6.70431e-220	1.69105	Fabp12	0.00943017	1.84281	Kdelr2	3.0435e-130	1.02831	Mapk6	0.00153726	0.855279	Slit3	1	3.21348	Rpl8	1	-0.310973	Csrp2	0.00793539	3.01966	Pdik1l	0.011933	2.85963
323	Arf6	4.97958e-229	0.715608	Ssb	3.00963e-211	0.687457	Fbxl18	0	2.89448	Golgb1	3.25229e-80	0.550994	S100a13	2.21106e-276	0.979484	Fzd2	6.27834e-94	2.34769	Irgm1	1.56281e-57	1.65281	Tmem109	1.12025e-110	0.839549	Polr2h	1.00717e-219	1.56258	Tanc2	0.00973376	0.555974	Abracl	6.62242e-130	0.979415	Zyx	0.00168443	0.809836	Chsy3	1	3.0151	Slc43a3	1	3.20578	Sh3kbp1	0.00870394	3.0455	Larp1b	0.0123186	1.71967
324	Csrp1	8.75752e-229	0.74583	Cyba	1.26207e-208	0.870453	Amotl2	0	1.47826	Plekhb2	5.54995e-80	0.735158	Psmd4	3.57707e-276	0.868107	Ube2b	6.57683e-94	0.517649	Atp5j2	2.11783e-57	0.348281	Hmgn1	1.22386e-110	0.57079	Fbp2	1.11911e-219	1.83131	Casz1	0.0102426	0.905995	Mcm5	1.44557e-129	1.77855	Fam60a	0.0018984	0.761467	Wdr63	1	2.8407	Sh3bp5	1	3.28886	Cuedc2	0.00870637	1.45471	Mlxipl	0.0123974	4.68707
325	Abhd14b	1.2197e-228	1.35942	Hspd1	1.95885e-208	0.74818	Ggcx	0	1.73174	Itgav	7.73924e-80	0.764694	Rps12-ps3	4.83749e-276	0.876848	Fuca2	9.00907e-94	1.10023	Vegfb	2.73865e-57	0.773299	Ppm1g	1.48401e-110	0.775681	Rnf126	1.69589e-219	1.22686	Tmem28	0.0115184	2.1086	Dcun1d5	5.37209e-129	1.05815	Ndnf	0.00229866	0.515958	Hmgcs2	1	1.92625	Dnaaf3	1	3.3364	Tm7sf3	0.00873732	2.4092	Sypl	0.0127182	1.39953
326	Pip5k1b	1.24392e-228	1.08659	Glrx2	6.2402e-208	0.885613	Clip4	0	1.47004	Rpl29	1.24244e-79	0.381987	Lgals3	4.68227e-275	1.11772	Clta	2.06547e-93	0.416593	Nudt4	7.78428e-57	0.698514	Cetn3	1.6215e-110	0.739819	Perp	2.27207e-219	1.48841	Ubn2	0.0129467	0.616643	Denr	1.01218e-128	1.03164	Nras	0.00250268	0.670249	Pilrb2	1	3.18827	Snap25	1	2.97626	Pdia3	0.0090178	1.08347	Ankrd13a	0.0127182	1.79311
327	Uhrf1bp1l	1.11331e-227	0.869743	Rbmxl1	8.79082e-208	0.933818	Snhg11	0	1.84608	Cox7c	1.58178e-79	0.304601	Psma2	5.96638e-275	0.832516	Bsg	2.85059e-93	0.544032	Irf2bp2	1.34823e-56	0.540881	Rnf144a	1.86385e-110	1.55683	Ahsa1	2.55594e-219	1.2261	Ankrd12	0.0148284	0.819812	Cxcl5	1.03586e-128	2.8723	Vcl	0.0025348	0.734036	Fat4	1	2.39241	Cd177	1	1.47781	Prdx6	0.0090178	0.954552	Irx2	0.0127527	2.07369
328	Kcnc3	3.0366e-227	1.06455	F2r	9.09999e-208	1.2499	5330417C22Rik	0	2.27832	Rassf1	1.98639e-79	0.956169	Ccdc34	1.78196e-274	1.46538	Gm10076	5.30548e-93	0.781094	Sftpa1	1.82581e-56	1.19533	Atp6v1h	5.48036e-110	1.00339	Tspan15	2.71847e-219	1.44334	Gpt	0.0152458	1.31579	Hsph1	2.40084e-128	1.54854	Cenpa	0.0025348	0.755824	Gpsm3	1	1.88	Mrgpre	1	3.02805	S100a4	0.0090528	5.42479	Ilk	0.0129139	1.67636
329	Uqcrq	8.69114e-226	0.534765	Csrp2	8.93414e-207	1.74251	Mepce	0	2.19676	Cttn	2.22758e-79	0.578484	Hdgf	2.99421e-273	0.781964	Taldo1	6.97886e-93	0.581974	Plin2	3.31595e-56	0.487152	Cltb	5.51933e-110	0.740773	Rrm2	2.25819e-218	2.27321	Gm17300	0.0153351	2.96411	Csrp2	4.2103e-128	1.53915	Ipo7	0.00297725	0.738771	BC065403	1	2.41458	Slc2a3	1	2.34813	Pgls	0.00937781	0.987171	Hip1r	0.0129139	1.87539
330	Pccb	1.11276e-225	1.52659	Ubxn1	1.36445e-206	0.574507	Clstn1	0	1.38263	Anxa1	2.27584e-79	0.689361	Il24	2.29939e-272	2.61153	Dpysl2	1.37601e-92	1.70132	Lyst	3.3334e-56	1.33847	Tuba1b	9.77426e-110	0.881965	Ptrf	1.04696e-217	1.2813	Nsun7	0.0190256	1.95828	Srp9	4.64587e-128	0.818868	Lsm6	0.0031098	0.326968	Lrch4	1	3.1798	Zfp354a	1	3.13982	Sec61b	0.00952068	0.870111	Cryl1	0.0129139	2.59731
331	Sod2	2.14582e-225	0.731712	Stard10	2.28773e-206	0.603219	Rabac1	0	0.782213	Ano1	5.33779e-79	0.766771	Itga2	4.70183e-271	1.61181	Tpm1	4.30618e-92	0.538024	Ddx24	4.18783e-56	0.585841	H2afz	1.33485e-109	0.725388	Tk1	2.40749e-217	1.87965	Npas2	0.0196793	1.69415	Far1	6.55492e-128	1.17499	Zfp706	0.00328795	0.0782986	Igsf6	1	2.80997	Zfp870	1	3.16663	Ext2	0.00960576	1.5283	Ing2	0.0130333	1.78757
332	Matn4	4.2774e-224	0.847485	Mrpl11	2.7359e-206	0.984322	Polr2a	0	1.18516	Igsf8	6.92841e-79	1.00488	Birc5	5.00206e-271	1.71218	Cirbp	1.72495e-91	1.03349	Syngr1	7.04785e-56	0.769095	Wwc1	2.50025e-109	0.700876	Far1	1.35574e-216	1.24149	Strip2	0.0199215	3.17453	Ssx2ip	2.53369e-127	1.24244	Tomm5	0.00374455	0.370337	Gm4841	1	2.04154	Uchl1	1	2.93937	Fndc3a	0.00962645	1.60463	Twsg1	0.0130367	1.95555
333	1500011K16Rik	3.41712e-223	0.874695	Ube2m	5.18561e-205	0.705885	Akap13	0	1.02849	Ccni	8.75852e-79	0.758865	Mrpl28	1.41309e-270	0.908179	Arf3	2.21447e-91	0.883483	Lamtor4	7.22962e-56	0.57189	Diaph3	2.7108e-109	1.40344	Cdipt	4.88296e-216	1.23517	Cachd1	0.0199764	1.47333	Lyar	4.36744e-127	1.33496	Ube2r2	0.00411721	0.248587	Mmp9	1	1.55575	Klhdc7a	1	3.06257	Ugdh	0.00969622	1.68019	Zfp24	0.0130367	2.08964
334	Tmem245	8.57893e-223	0.798206	Atp5h	4.86337e-204	0.44561	Slc43a2	0	1.76691	Sec62	1.20983e-78	0.441893	Dtymk	1.47866e-270	1.05889	Scand1	3.44373e-91	0.541088	Dpp4	9.40887e-56	0.827872	Hmbs	2.72512e-109	0.841844	Eef1d	6.526e-216	0.842581	Akap8l	0.0207624	1.07085	Sprr2a3	4.43986e-127	3.70851	Iqgap1	0.00432239	-0.0257305	Gm13383	1	2.93879	Rpl12	1	-0.396968	Ebpl	0.00973646	2.54694	Sae1	0.0131271	1.6521
335	Zfp704	1.15797e-222	1.38064	Marcks	5.72239e-204	1.1935	2610028H24Rik	0	3.67765	Pfdn1	1.2192e-77	0.468132	Tuba4a	1.56015e-270	1.04739	Eya2	7.31799e-91	1.27037	Rps21	1.30613e-55	0.226981	Bpnt1	3.28949e-109	1.04225	Abce1	1.3961e-215	1.29714	Ppm1n	0.0214205	2.54624	Commd1	5.47128e-127	1.10228	Col4a1	0.00433007	0.176806	A330015K06Rik	1	1.62568	Pdk4	1	2.97135	Txndc5	0.00979373	1.16885	Mepce	0.013478	2.13308
336	Degs1	4.94367e-222	0.894603	Mydgf	4.87909e-203	0.71893	Txlng	0	1.65474	Adm	2.37049e-77	3.33695	Txnl4a	2.93257e-270	1.05017	Bnip2	2.97473e-90	0.847626	Nr3c1	1.86931e-55	0.677992	Higd1a	8.0711e-109	0.573811	Fabp5	3.73764e-215	1.64868	Cyp2b10	0.0219594	1.67026	Rbbp7	7.35276e-127	1.05201	Phlda1	0.00479007	0.0996969	Hist1h4n	1	3.2415	Gpr153	1	3.02763	Prdx2	0.00992372	0.921753	Matn4	0.013478	2.00192
337	Rsrp1	1.42121e-221	0.624553	Eif2s1	8.9228e-203	0.812131	Cst8	0	2.93002	Rabac1	2.40411e-77	0.472347	Lsm6	3.04233e-270	0.989883	Spag9	5.19904e-90	0.78032	Wbp1	2.12883e-55	0.711091	Nrp1	1.7845e-108	0.871467	Sub1	4.29236e-215	0.783882	Tmod1	0.0226955	1.3511	Elavl1	1.04254e-126	1.0603	Nrk	0.00504153	1.5052	Mak	1	2.255	Cpe	1	2.13346	Rpl19	0.00992372	0.57072	Mad2l1	0.013478	2.8971
338	Mfsd2a	2.00064e-221	1.50736	Agrn	3.47586e-202	1.05273	Zfp503	0	1.49834	Bst1	3.7258e-77	2.75794	Fkbp1a	4.30182e-270	0.798332	Svil	9.59927e-90	0.831319	Mif	2.59765e-55	0.655714	Atp2a2	1.98295e-108	0.712059	Hnrnpd	2.09276e-214	1.08918	Rpl10	0.0255038	-0.0885118	Rpl7a	1.92002e-126	0.578888	Uhrf1	0.00526089	1.13583	Platr27	1	0.434957	Zfp456	1	3.16551	Snhg18	0.0100603	2.87	Sepp1	0.013478	2.16898
339	Toporsos	3.2878e-221	1.54258	Crlf1	9.0138e-202	1.21037	Adrbk2	0	1.53982	Glg1	5.68906e-77	0.664093	Spp1	7.04867e-270	1.74286	Ostf1	3.02576e-89	0.660932	Cox6a1	2.85644e-55	0.396356	Mthfd1	2.32325e-108	0.810243	Smc2	3.22502e-214	1.75697	Klhdc8b	0.0255281	1.47848	Rps20	5.27324e-126	0.537377	Caprin1	0.00547855	0.450022	St8sia2	1	2.70371	1700084E18Rik	1	3.08314	Myh10	0.0100603	3.23029	Lrrk2	0.0138524	2.02415
340	Bmp5	9.8705e-221	1.60225	Tuba1b	1.75549e-201	0.915638	Foxa1	0	1.54504	Itpr3	6.31621e-77	0.809491	Mcm3	1.3544e-269	1.5805	Pepd	1.05763e-88	1.21904	Aes	8.366e-55	0.356248	Rps6ka3	3.15928e-108	0.823468	Slk	6.4415e-214	1.16842	Rprm	0.0258716	1.29536	Psmd14	5.60744e-126	1.07949	Rap2b	0.00587933	1.02368	1700007G11Rik	1	2.7443	Efna2	1	2.45461	Pdcd5	0.0101957	1.01492	Cachd1	0.0138524	2.75062
341	Tanc2	1.45149e-220	0.966073	Arpc2	1.83496e-201	0.598908	Elf3	0	1.25132	Ffar4	1.4847e-76	0.926491	Slk	8.6268e-269	1.04279	Tprgl	1.11383e-88	0.841635	Tmprss4	1.67178e-54	0.846555	Pten	3.36028e-108	0.795363	Anln	3.21234e-213	2.16314	Gm26853	0.0293819	1.68202	Rrm1	1.24932e-125	1.45157	Fau	0.00607887	-0.0518514	Prss12	1	2.20521	Nid1	1	2.46458	Sec11a	0.0106011	0.996938	Sgms1	0.0138642	1.95232
342	Gns	3.9286e-220	1.02132	1110008F13Rik	3.0599e-201	0.602163	Lpl	0	3.19444	Psca	3.84661e-76	0.851258	Nubp1	3.31969e-268	1.08558	Bnip3l	1.56281e-88	0.571392	Zfp36l1	3.75575e-54	0.530976	Rchy1	7.00636e-108	0.924716	Nop56	4.23426e-213	1.3679	Cygb	0.0307945	2.52975	Tmem176a	2.53825e-125	1.04438	Srrm2	0.00616028	-0.0233504	4930537H20Rik	1	2.18379	Slit2	1	2.35772	Fhl2	0.0107986	1.73611	Senp1	0.0141096	2.24364
343	Qpct	4.81602e-219	2.00415	0610012G03Rik	4.36354e-201	0.753431	Cldn3	0	0.803213	Cd9	4.29014e-76	0.406103	Actn1	3.56016e-268	1.02805	Sdcbp	1.68226e-88	0.502172	Lpin1	1.61955e-53	1.26215	Cenpv	1.31336e-107	0.802259	Nt5e	7.76325e-213	1.44661	Ppp1r16a	0.030847	0.901315	Gar1	2.98678e-125	1.43288	Jup	0.00625349	0.399381	1500015O10Rik	1	0.691295	Magee1	1	2.98966	1810058I24Rik	0.0111833	1.11738	Tmem129	0.0141419	2.83649
344	Pdhb	8.89368e-219	1.07948	Tceb2	1.88971e-199	0.495069	mt-Co1	0	0.491755	Plod2	1.1372e-75	1.93913	Dad1	9.07316e-268	0.689335	Chmp5	2.72216e-88	0.562267	Dennd5a	1.76385e-53	0.915632	Pigk	1.78313e-107	1.05974	Cdv3	2.63291e-212	1.01355	Mllt6	0.0311698	0.880193	Atad2	3.03424e-125	1.60586	Ereg	0.00668848	0.992083	Trpc3	1	18.56	Tubd1	1	3.27969	Tspan6	0.0111833	2.86358	Gtse1	0.014296	4.39514
345	Bbc3	2.32232e-218	1.16525	Nans	2.54074e-199	1.07582	mt-Nd1	0	0.585573	Wasf2	5.83352e-75	0.606808	Vdac3	1.66192e-267	1.00807	Cdkl5	4.31988e-88	2.72862	Ddt	2.49213e-53	0.496315	Hspa13	1.85109e-107	0.961695	Timm17a	6.90398e-212	1.03083	Itpr1	0.0335853	0.803114	Ube2m	3.72819e-125	0.972122	Rps27l	0.00673189	-0.0416742	Gm9885	1	20.3884	Cdo1	1	3.02716	B4galt5	0.0112763	3.66363	Mcm10	0.0143309	2.79177
346	Hnmt	4.36718e-218	2.06537	Snx3	1.60292e-198	0.592257	Gsk3b	5.36515e-305	0.874897	Paip2	6.68095e-75	0.416852	Prdx2	1.71994e-267	0.755524	Syf2	5.23448e-88	0.788972	Apoa1bp	3.26131e-53	0.497838	Impad1	7.11407e-107	0.782802	Bzw2	1.04907e-211	1.39849	Nfkbiz	0.0340754	0.807298	Eef1a1	9.99098e-125	0.411057	Eif4b	0.00707821	0.188019	Cfap73	1	20.9865	Derl3	1	2.94043	Serpinb6a	0.0113106	1.16187	Slc16a1	0.0143766	1.82055
347	Fbxo9	5.18096e-218	0.995963	Med29	1.87073e-198	0.91872	Gpt	7.11545e-304	2.61026	Clta	9.08708e-75	0.418908	Eif3a	1.92146e-267	0.803835	Tspan3	1.05391e-87	0.950373	Zdhhc3	4.44949e-53	0.605077	Ogdh	8.93191e-107	0.807991	Tomm70a	1.63953e-211	1.40601	2900089D17Rik	0.0348408	1.59608	Cep83	1.24632e-124	1.46535	Rdh10	0.00794041	0.80747	Gm9999	1	21.1477	Tnf	1	2.76973	Cdc16	0.0113168	1.73637	Ep400	0.0143766	1.64498
348	Tmem110	5.36509e-218	1.04424	Cdc42	1.88267e-198	0.511698	Tmem110	4.37644e-302	1.36762	1700037H04Rik	1.39311e-74	1.25414	Mrpl34	2.55544e-267	0.884209	Nisch	1.36134e-87	0.739758	Tmem123	4.84762e-53	0.636451	Mlec	2.03316e-106	0.734916	Mrpl12	4.68726e-211	1.01496	Adgrf5	0.0360509	0.328519	St3gal5	1.35628e-124	1.72108	Tpm3	0.00801518	0.018252	Art3	1	20.3884	Il1rl2	1	3.09721	Pcdh7	0.0113312	2.81318	Ctc1	0.0145463	2.79165
349	Anxa6	1.14908e-215	0.882953	Homer2	4.59968e-198	0.976922	Nfe2l2	1.95417e-301	0.870557	Txndc17	2.56009e-74	0.424197	Psmc6	2.86516e-267	0.942514	Lgmn	3.37385e-87	1.04083	Crlf1	6.87133e-53	0.647941	Gltp	2.47156e-106	0.957478	Rap2b	5.55665e-211	1.77642	Thra	0.0379534	0.966855	Hnrnpc	3.28221e-124	0.934774	Ptpn14	0.00828489	1.12471	C230057A21Rik	1	20.1105	Lix1l	1	2.86776	Pla2g4a	0.0115662	2.92254	Mfsd6	0.0145463	1.82083
350	RP24-330M21.1	1.36396e-214	1.532	Trappc6a	1.29978e-197	0.793395	mt-Nd4l	1.24844e-300	0.9006	Paqr5	3.83398e-74	1.76692	Srm	1.6805e-266	1.34728	Dctn3	5.14887e-87	0.535924	Rps6ka3	7.27665e-53	0.626523	Tmem258	3.31033e-106	0.627713	Rps4x	9.43097e-211	0.543665	Hist1h2be	0.0441571	2.56344	Pdap1	5.42325e-124	0.929089	Selt	0.00829391	0.400105	Il17b	1	21.7432	Egfr	1	2.49067	Ctsz	0.0116426	1.28057	Bcan	0.0145671	4.41671
351	Usp50	2.70248e-214	1.26231	Mrpl20	6.32917e-197	0.646087	Slc1a5	2.2452e-300	1.22309	Rplp1	4.64101e-74	0.302031	Marcks	1.38944e-265	1.22647	Gnas	8.50044e-87	0.31755	Cst3	1.30567e-52	0.39018	Pls1	4.63686e-106	1.02459	Stip1	1.91003e-210	1.22299	Gm26908	0.0455386	2.32415	Aqp5	9.69333e-124	1.13078	Endod1	0.00900452	0.979335	Gm9732	1	20.3077	Sema3f	1	2.3923	Nap1l1	0.0117152	1.29408	Dyrk1a	0.0145671	2.27499
352	Ppargc1a	6.68903e-214	2.59156	Akr1a1	9.23082e-197	0.462853	Trpm6	2.80284e-300	2.21155	Ppp2ca	5.31326e-74	0.442069	Hmga2	3.56834e-265	2.28448	Tomm7	8.72108e-87	0.478442	Cept1	2.33802e-52	0.71515	Tmed2	7.41354e-106	0.539427	Cers2	4.04044e-208	0.884724	Tigd2	0.0460832	0.78521	Slc7a11	1.11671e-123	1.8678	Morc4	0.00999957	0.770828	Crtac1	1	22.1253	Acss3	1	2.79633	Ctsb	0.0122515	0.976278	Pask	0.0145671	4.46656
353	Gzf1	7.8788e-213	1.30942	Tmem167	2.88659e-196	0.684168	Sorl1	3.45011e-300	1.10814	Ccnl2	6.23678e-74	0.653812	Nudcd2	8.16064e-263	1.07802	Tgm2	9.0771e-87	1.90164	Hspa2	2.59756e-52	1.44509	Maoa	7.70624e-106	1.27866	Srsf9	4.76951e-207	0.95569	Sntb1	0.046109	2.66924	Rdh10	4.13507e-123	1.57183	Rpl36	0.0101225	-0.102251	Otof	1	21.0529	Trim45	1	2.99394	Nme1	0.0122515	1.30851	Lmna	0.0145993	1.67985
354	Rab7	1.38631e-211	0.660087	Eef1g	3.52409e-196	0.553258	Pard3	1.43554e-298	1.32214	Tpd52l1	1.62656e-73	1.03323	Ap1s1	3.90229e-262	0.937185	Paqr7	9.45179e-87	2.1792	Lss	5.25392e-52	1.14478	Arf6	8.25689e-106	0.670929	Hspa4	4.94922e-207	1.01556	Dopey2	0.0470709	1.039	Cltb	5.80012e-123	0.992348	Eif2s2	0.0112596	-0.0278217	Sycp2	1	20.7677	Mical3	1	2.69895	Psmd8	0.0124971	1.0374	Nedd1	0.0145993	2.86857
355	Ctsd	3.49461e-211	0.631872	Psma5	7.17601e-195	0.662061	H2-D1	1.54879e-298	0.745217	Snx3	1.88104e-73	0.423225	Adss	1.51543e-260	0.953168	Ypel5	1.40743e-86	1.12108	Nucb2	8.72391e-52	0.573537	Hmgb3	1.44984e-105	0.843663	Mdh2	6.91371e-207	0.839953	Tgfb1i1	0.0488537	1.99244	Hmmr	1.64509e-122	1.99751	Kras	0.0116434	0.200788	Tmem200c	1	20.9865	Celf5	1	2.83421	Pdzd11	0.0125993	1.70594	Rbm47	0.0147075	1.53339
356	Poldip2	7.05414e-211	0.919795	Aars	2.1908e-194	0.855275	Cdc42bpa	1.55327e-296	1.30219	Tspo	3.1953e-73	0.328362	Rps9	7.97792e-260	0.416269	Ifitm3	1.97964e-86	1.70828	Pfkl	3.12889e-51	0.603688	Dynlt1f	1.75683e-105	1.13918	Eif2s3x	9.58621e-207	1.30964	Pkdcc	0.0493322	1.53329	mt-Nd1	1.7722e-122	0.59442	Rwdd1	0.0144827	0.313994	1700021F13Rik	1	20.4141	Vps37d	1	2.76066	Cnpy4	0.0126485	2.26002	Zgrf1	0.0148008	4.33266
357	Txnrd3	3.12416e-210	1.64557	Mrps14	9.84354e-194	0.65011	mt-Cytb	2.88797e-296	0.610324	Dnajb6	3.84426e-73	0.485843	Utp11l	1.37034e-259	1.0616	Rassf9	2.50082e-86	2.0089	Mdh1	3.29747e-51	0.462491	Bccip	3.31611e-105	0.824244	Cops8	1.30609e-206	1.2273	Bpifb5	0.0521578	2.13931	Ppm1g	1.86356e-122	1.07741	Ppard	0.0150613	1.18321	Cldn16	1	18.56	Upk3bl	1	2.82936	Fam104a	0.0130663	1.04732	Myadm	0.0149063	1.78041
358	Met	3.51492e-210	0.907066	Tecr	1.31794e-193	0.634379	Dnajb4	8.16115e-296	1.57228	Pnisr	4.88357e-73	0.587908	Pglyrp1	2.05123e-259	1.19912	Plekha1	2.53224e-86	1.54976	Tacstd2	6.20774e-51	0.570929	Cdc34	3.37528e-105	0.788063	Ccna2	1.2233e-205	2.11454	Zdhhc1	0.052436	1.30833	Rps8	1.98401e-122	0.495607	Rai14	0.0151895	0.412363	Trem3	1	7.64015	6330403L08Rik	1	2.80177	Pld3	0.013124	1.85901	Arhgef39	0.0151089	4.54089
359	Cln5	9.26865e-210	1.30823	D8Ertd738e	1.63052e-193	0.503201	Klhl21	5.57444e-295	1.90901	Yy1	7.59546e-73	0.627752	Tspan1	8.29118e-259	1.22292	Nfib	2.5763e-86	0.604294	Creld1	6.98417e-51	0.894805	Ppp1ca	3.433e-105	0.55563	Itga3	1.37071e-205	1.29975	Cers4	0.0539933	1.54321	Eif3m	2.27732e-122	0.862588	Myo1c	0.0174979	0.675388	Map3k7cl	1	6.05919	Mdk	1	2.56376	Nr2f2	0.0133433	1.85969	Haus8	0.0151089	2.84632
360	D230025D16Rik	4.06512e-209	0.900861	Hsp90aa1	3.05076e-193	0.652255	Rprm	8.29201e-295	3.4192	Cd24a	1.00738e-72	0.667582	Smc2	1.41013e-258	1.57964	H3f3b	3.00707e-86	0.335165	Cd302	7.00417e-51	0.994379	Cdc42se1	4.59671e-105	0.732706	Gm8730	2.34208e-205	0.607138	Snx22	0.0554859	1.30809	Pfdn4	2.29441e-122	1.15723	Wnt7a	0.0198462	0.949475	Trim30c	1	7.09591	Zfp58	1	2.80504	Col6a1	0.0133709	2.1247	Tsc22d3	0.015201	1.84181
361	Ubr1	8.24239e-209	1.09287	Rhoc	3.21245e-193	1.43644	Zfp36l2	4.73842e-294	1.35314	Psmb1	2.37205e-71	0.35359	Gnl3	1.78086e-258	1.38573	B2m	4.73448e-86	0.73406	Ralgapa2	8.1727e-51	0.737638	Nol7	5.4112e-105	0.690132	Dazap1	3.7639e-205	1.053	Rtkn	0.0580996	0.825603	Dph3	2.5772e-122	1.1034	Arpc5	0.0199473	0.0989858	Tmem215	1	7.21228	Apln	1	2.28792	Ap2m1	0.0135874	0.992099	S100g	0.015201	2.75633
362	Abhd17b	9.29857e-208	0.968943	Set	5.92636e-193	0.612482	Foxo3	8.81507e-294	1.75538	Rpl23a	5.69669e-71	0.364484	Txndc17	8.04487e-258	0.793757	Pdpn	5.95745e-86	2.4569	Dhx58	9.9685e-51	3.07345	Celsr1	8.17608e-105	0.903227	Impdh2	2.66153e-204	1.22296	Gstt1	0.0581136	0.392825	Cct4	3.95072e-122	0.912548	C77080	0.020368	0.597009	Cd3d	1	8.10792	Tsku	1	2.96456	Aen	0.0136245	1.79158	Crip2	0.0152038	1.29435
363	Cd55	2.05766e-207	1.03222	Ccdc124	8.33377e-193	0.850622	Cbx4	8.91231e-294	1.49421	Rictor	5.7663e-71	0.841802	Pin1	1.75863e-257	0.930183	Romo1	8.99654e-86	0.537937	Helz2	1.011e-50	1.47372	Gja1	9.20391e-105	0.826674	Vdac1	3.15581e-204	0.919234	Gm26699	0.0608915	2.0213	Aig1	5.64451e-122	1.10143	Pfas	0.02094	1.72183	Vax2os	1	8.84459	Apobec1	1	2.71732	Hspb11	0.0136275	1.5158	Actn4	0.0156423	1.18107
364	Rasl11a	3.36836e-207	0.952689	Phlda1	4.61438e-192	0.725134	Aox3	5.77786e-293	1.42255	Snrnp48	6.10759e-71	1.03243	Id1	2.47483e-257	1.19818	Mdh1	2.01687e-85	0.557676	Gnpat	1.13447e-50	0.674741	Hint1	1.11447e-104	0.574255	Mtap	4.71271e-204	1.32748	Tmem164	0.062895	0.540883	Phf5a	8.71076e-122	0.982876	Lgals1	0.023634	0.523366	Opn1mw	1	6.60503	Frs3	1	2.75365	Ssbp3	0.0136275	1.68963	Cpt1a	0.0156596	2.22465
365	Prrc2b	9.65932e-206	0.829686	Zcrb1	4.14522e-191	0.657445	Met	1.04529e-292	1.1943	Sugt1	6.25427e-71	0.60155	Psmd13	4.75202e-257	0.931511	Parva	2.40846e-85	0.900086	Usp18	1.27042e-50	2.6033	Nme1	1.14172e-104	0.790156	Fam49b	1.37624e-203	1.22011	Slc26a4	0.0677485	1.33145	Ier5	1.13932e-121	1.13583	Capza1	0.024911	0.621671	Gm27194	1	6.32366	Lrfn1	1	2.58781	Adm	0.0137665	3.4491	Csgalnact2	0.0158974	1.99502
366	Pet100	1.29786e-205	0.847989	Hsd17b12	2.07943e-190	0.808655	Ddx17	9.83881e-288	1.033	Ahcyl1	1.07598e-70	0.679501	Tmem126a	6.06643e-257	1.05093	Tmem140	2.74194e-85	2.5934	Fam126a	1.2814e-50	1.41088	Tgfbr2	1.83491e-104	0.800184	Gnb2	1.48538e-203	0.640544	B930036N10Rik	0.0678679	1.90904	Cenpf	1.18439e-121	2.03198	Mcpt8	0.0260648	0.686194	E030013I19Rik	1	6.28306	Fas	1	2.5185	Adam23	0.0138038	14.0564	Wdtc1	0.0162079	2.17692
367	Serinc3	2.89033e-205	0.806331	Srsf7	1.56476e-189	0.761218	Aff1	2.50802e-287	1.43599	Hmga2	1.71201e-70	1.32898	Hbegf	7.12521e-257	1.11845	Prkar1a	3.59687e-85	0.608153	Stard4	1.47539e-50	0.787701	Med30	2.29467e-104	0.742053	Arf1	1.67757e-203	0.626895	H2-K1	0.068347	-0.0372362	2700094K13Rik	1.28128e-121	0.945183	Slc25a24	0.0285095	0.890249	Nfam1	1	7.19474	Snx32	1	2.71706	Adamts2	0.0138038	11.5094	Papd7	0.0162111	2.68812
368	Tomm7	4.84587e-204	0.531403	Srp14	8.44553e-189	0.488091	Cyb5b	4.56422e-287	0.910574	Cd164	1.88483e-70	0.670033	Smarce1	1.14505e-255	1.04569	Tmem50a	4.4484e-85	0.684236	Lamp2	1.54762e-50	0.472716	Mlx	7.15945e-104	0.880126	Srm	1.93853e-203	1.53602	Col23a1	0.072562	2.26546	Rpl30	4.66483e-121	0.46742	Tjp1	0.0292433	0.57855	Gm15655	1	7.04958	Ttc39c	1	2.82998	Twist2	0.0138038	11.9818	Cdt1	0.0162156	2.87577
369	Bambi	9.71513e-204	1.06744	Mrpl30	9.24283e-188	0.623644	Gata6	2.43481e-286	1.1474	Psmd8	3.26983e-70	0.480335	Atp5j	2.93816e-255	0.612627	Ptpn14	6.66764e-85	1.48553	Hadh	2.9891e-50	0.676064	Ube3b	9.38255e-104	0.913683	Iffo2	4.10353e-202	2.09339	Lncpint	0.0761413	1.70848	Tacstd2	4.77078e-121	1.09281	Nedd8	0.0331111	-0.100253	Tymp	1	6.93167	Sftpa1	1	0.173143	Cck	0.0138038	12.9992	Jun	0.0163234	1.8839
370	Amfr	5.33757e-203	0.841201	Txnl4a	1.21172e-187	0.869018	Acss1	6.17112e-286	2.27711	Hk2	4.03451e-70	0.843087	Pebp1	3.51021e-255	0.723228	Mpp7	8.01234e-85	1.4228	Lyz1	3.35198e-50	2.09029	Bcas2	1.74858e-103	0.673336	Galnt3	7.7103e-202	1.39209	Elfn1	0.0778688	1.63578	Dynlt1f	1.07924e-120	1.53316	Tjp2	0.0354441	0.364536	Des	1	7.58729	Eml1	1	2.88549	Rarres2	0.0138595	10.5718	Cntrob	0.0163234	4.30479
371	Nrep	1.45113e-202	1.76573	Rpl23	8.39459e-186	0.362966	AA986860	1.12509e-284	1.48541	Zfp292	1.16394e-69	0.626966	Nars	5.39178e-255	0.979489	Mapre3	1.12773e-84	1.92641	Oasl2	4.71978e-50	3.88343	Psmc1	1.82066e-103	0.752447	Rpsa	8.26673e-202	0.748701	Pygo1	0.0799418	1.87051	Psmc4	1.23651e-120	1.01967	Iffo2	0.0366844	1.20903	1700047M11Rik	1	5.30495	Zglp1	1	2.59364	Gas1	0.0138923	9.99743	Baz1b	0.0163234	1.67008
372	Echs1	1.72436e-202	0.697938	Cct3	5.84318e-185	0.6843	Tmem42	1.14956e-284	1.45881	Srpk2	1.16633e-69	0.615674	Rars	6.40844e-255	1.17611	Liph	1.28902e-84	1.49142	Bpifa1	6.59869e-50	3.61117	Zbtb20	1.84263e-103	0.812063	Rexo2	1.25156e-201	1.01458	Clip4	0.0810833	0.605186	Bzw2	4.57809e-120	1.21439	Tff1	0.0377201	0.803235	Htr2b	1	7.81901	Ltc4s	1	2.89662	Mpp6	0.0139355	1.50428	Dyrk3	0.0164688	1.76793
373	Epha7	2.20984e-202	1.50133	Gtf2h5	1.05698e-184	0.611419	Traf1	1.38704e-283	2.15209	Sra1	1.23317e-69	0.498746	Rpl34	1.89516e-254	0.371063	Atxn10	1.60932e-84	0.563402	Aldh9a1	7.44188e-50	0.926481	Nubp1	2.22358e-103	0.774516	Rrs1	3.07081e-201	1.86925	Hes1	0.0811769	0.509244	Fbl	5.98637e-120	1.12607	Ect2	0.0392753	0.949514	Psd2	1	7.21072	Dpf1	1	2.61248	Twist1	0.0139355	9.25488	Vezf1	0.0164934	2.0886
374	Wls	3.57403e-202	0.676681	Rpl17	2.18957e-184	0.46522	Fut8	3.06683e-283	1.64825	Rplp0	1.67136e-69	0.380812	Capg	2.38584e-254	1.32193	Rabac1	1.74662e-84	0.561261	Rpl36a	8.67093e-50	0.262867	Rad23a	2.82398e-103	0.825536	Mak16	3.31705e-201	1.45522	Ang	0.0832427	0.421029	Mx1	1.34633e-119	2.43012	Cbx6	0.0440185	0.829808	Tenm2	1	7.2701	Prkar1b	1	2.50069	P4ha2	0.0139355	1.68907	Nde1	0.0167656	2.43704
375	Grn	1.90722e-201	0.815375	Psma6	2.42099e-184	0.696597	Bicc1	1.23165e-282	1.9891	Lamc2	3.45421e-69	0.596192	Srpk1	5.57236e-254	1.06681	Ctgf	2.12251e-84	1.64554	Rnf213	1.14621e-49	1.20476	Uqcr11	3.07063e-103	0.502569	Hnrnph1	4.25903e-201	0.95953	Gpam	0.0846245	1.84826	Lpcat4	1.87546e-119	1.66057	Sept11	0.0448906	0.618549	Gm43948	1	7.65459	Pyy	1	1.04193	Chst11	0.0139355	8.7949	Nipal1	0.0169408	1.77197
376	Pvrl1	4.21169e-201	1.1241	Sf3b6	5.32425e-184	0.656519	Scarf2	1.94183e-282	3.11371	Gm6483	4.15624e-69	1.11012	Naa50	3.45267e-253	1.0056	AW112010	2.42203e-84	2.55469	Spred1	1.75359e-49	0.58152	Sec23b	3.15731e-103	0.802147	Rps2	2.17712e-200	0.662475	Cyp4b1	0.0886757	1.81459	Rbp4	2.76531e-119	1.25142	Ptbp1	0.0482693	0.478697	Chrdl1	1	5.3879	4933408B17Rik	1	2.80502	Ccdc124	0.0139355	1.27596	Amfr	0.0169817	1.59824
377	Myeov2	5.0353e-201	0.609644	Rnaseh2a	7.23435e-183	1.51257	5430416O09Rik	2.29245e-282	2.84236	Mbnl2	6.19031e-69	0.495665	Cda	1.18315e-252	1.26417	Sin3b	2.54635e-84	0.725158	Cbr2	4.22025e-49	0.974691	Hibadh	3.20622e-103	0.704539	2310036O22Rik	2.30573e-200	0.855301	Golga4	0.0901275	0.492827	Psmd2	3.33449e-119	0.945052	Srsf1	0.0557951	0.559548	Fam43b	1	2.73471	Mgarp	1	2.34921	Srpx2	0.0139355	9.14546	Alyref	0.0172856	1.79329
378	Atp5j2	1.39197e-199	0.447525	Myl12b	9.70273e-183	0.506105	Malat1	4.21055e-281	0.874128	Efna1	1.20002e-68	0.916761	Mrps25	1.16964e-251	1.06264	Mettl7a1	1.36798e-83	1.15367	Rnf181	4.40389e-49	0.478975	Dap	3.35937e-103	0.701804	Cdc42ep5	2.87189e-200	1.35833	BC005561	0.0948735	0.874458	Dnajc9	1.09331e-118	1.39639	Wwc1	0.0560273	0.316939	Ccl4	1	4.85651	Zmynd15	1	2.7433	Txnrd1	0.0139467	1.33371	Ncapd3	0.0174661	2.77511
379	Etfb	4.6537e-199	0.675371	Fis1	2.28469e-182	0.57032	Pik3ca	4.95314e-281	1.11139	Trappc6a	2.78559e-68	0.55117	Ssr4	2.06401e-251	0.753666	Ifitm2	1.57953e-83	0.92348	Dhrs3	5.30062e-49	0.729224	Megf9	3.69276e-103	1.16669	Calr	5.67031e-200	0.940834	Snx21	0.0979844	1.19865	Por	1.20796e-118	1.04103	Tmf1	0.0570692	0.841773	Zg16	1	4.55095	Accs	1	2.78972	Zcchc24	0.0139467	8.71802	Il11	0.0174661	3.85259
380	Dapk1	1.24906e-198	0.90634	0610007P14Rik	4.28331e-181	0.782695	Clic4	8.96421e-280	1.14966	Celf4	7.1998e-68	1.01903	Dkc1	3.36774e-251	1.53507	Ndufa4	5.05124e-83	0.387529	Acsl5	7.3403e-49	0.493398	Cox7c	4.00607e-103	0.457823	Lsr	1.88712e-199	1.04639	B230369F24Rik	0.100407	1.79028	Strap	1.52213e-118	1.02299	Rps12-ps3	0.0603984	0.133282	Lce1g	1	5.22889	Wnt5a	1	2.61735	Dctn6	0.0140473	1.47544	Ssrp1	0.0174661	1.65404
381	Trappc2l	2.63099e-198	0.716417	Polr2g	8.14085e-181	0.732204	Srcin1	5.06143e-279	2.61988	Isg15	1.30172e-67	1.7288	Ubl4a	8.85901e-251	1.09	Myo1c	8.93074e-83	1.03221	2410015M20Rik	1.56836e-48	0.395039	Cycs	6.55816e-103	0.70078	Pacrg	2.12203e-199	2.63611	Ttc36	0.102175	0.998104	Ebna1bp2	2.11943e-118	1.13494	Bok	0.0611003	0.622813	Apbb1ip	1	1.89872	Ppp1r3f	1	2.61297	Gnas	0.0140922	0.69442	Hist1h2ap	0.0174661	4.29327
382	Fnip1	2.81912e-198	1.02098	Hbegf	1.83774e-180	0.906689	Dusp18	7.7064e-279	1.65545	Ly6c1	1.45623e-67	0.722362	Ndufab1	4.22132e-250	0.774249	Pet100	1.89524e-82	0.861481	Slco4c1	2.43263e-48	0.709329	Suclg1	7.24169e-103	0.638241	Fkbp1a	3.87125e-199	0.841594	Fsd1l	0.102325	1.68461	Abce1	2.70364e-118	1.14703	Nckap1	0.0616146	0.486896	Masp1	1	5.63207	Glipr2	1	2.3794	Chst12	0.0143062	2.62228	Hmgb3	0.0175194	1.7513
383	Ccdc141	5.21122e-198	0.830867	Myl12a	6.68964e-180	0.496643	Tnfaip1	3.90324e-278	0.889928	Rtp4	2.71743e-67	1.84352	2700029M09Rik	9.56971e-250	1.15665	Aqp4	3.094e-82	2.53528	Acox1	4.52226e-48	0.660491	Cnih1	7.71845e-103	0.710505	Psmd11	6.00083e-199	0.928144	Gm42726	0.105269	2.26629	Ppp1ca	3.69231e-118	0.750598	Sema4b	0.0651498	1.29666	Bin2	1	5.53288	Sdc3	1	2.41236	Gng12	0.0143063	1.15035	2810417H13Rik	0.0175194	2.46218
384	Limd2	9.96426e-198	0.728907	Tspan3	1.27781e-179	1.01842	Arf6	4.49163e-278	0.857163	Mrpl14	4.54365e-66	0.40516	Rpl22	2.21438e-249	0.457145	Btg2	3.36864e-82	0.759498	Lrrk2	1.15713e-47	0.613626	Lpl	1.10543e-102	2.02418	Rps10	8.93551e-199	0.528931	Rgs11	0.105741	1.65989	Rps18	3.69231e-118	0.65502	Myof	0.0665476	0.367924	1600010M07Rik	1	5.89177	Ifi27l2a	1	0.873992	Gng2	0.0143825	7.72341	Esyt1	0.0175194	1.6398
385	Fam102b	2.25765e-197	1.02689	Hnrnpf	2.0546e-179	0.550305	Pfkfb4	1.3547e-277	1.84006	Gzme	6.53872e-66	1.48146	Smc3	2.43007e-249	1.04366	Atxn1	3.42374e-82	1.18404	Ddx58	1.26332e-47	1.20874	Mcfd2	1.74054e-102	0.756532	Gtpbp4	9.31021e-199	1.22688	Zfp612	0.111154	1.62593	Mcu	8.97905e-118	1.32349	Cks1b	0.0672031	0.284479	AF251705	1	5.2082	Pex12	1	2.6914	Copb2	0.0146811	1.0742	Sptssa	0.0176866	1.65086
386	Sptlc2	1.00898e-194	0.675467	Pdcd6	2.17973e-179	0.652479	Usp33	2.51749e-277	1.26039	Pls3	7.26935e-66	0.545512	Supt16	6.40377e-249	1.07	Pnisr	6.4231e-82	0.747519	Eif4a2	2.24607e-47	0.433294	Myo5c	1.83892e-102	0.746438	Pkm	2.74236e-198	1.06182	Pm20d1	0.118258	1.75889	Psmd9	9.48488e-118	1.26032	Sec61a1	0.0672773	0.471558	Tbx18	1	5.33235	Depdc7	1	2.77936	Lmna	0.0146858	1.13496	Smek1	0.0178291	1.90687
387	Fah	5.2294e-194	1.58584	Sdhb	1.47846e-178	0.703765	Notch1	1.17689e-275	2.02857	Smad7	9.39927e-66	0.86184	Mrto4	6.89713e-249	1.21109	Mcl1	1.01945e-81	0.544297	Cited2	6.0053e-47	0.536284	Rpa3	2.86649e-102	0.971373	Pno1	4.77404e-197	1.51046	Myh13	0.118679	1.65875	Cfdp1	1.34152e-117	0.984248	Lrrc8a	0.0755008	1.13075	A530064D06Rik	1	5.0645	Ltf	1	0.842543	4921524J17Rik	0.0148019	1.57006	Snip1	0.017919	2.55129
388	Vegfb	2.47852e-193	0.941971	Rsl1d1	1.77e-178	0.783026	Zfp36l1	1.85648e-275	0.893835	Eif3m	9.88585e-66	0.429699	Slc2a1	8.24157e-249	1.06302	Rab11b	1.23941e-81	0.716717	Mrps36	6.46702e-47	0.486432	Rock2	3.20947e-102	0.714285	Cdca3	8.13754e-197	1.82857	Gm26882	0.119225	3.39411	Prmt1	1.99022e-117	1.05818	Chd4	0.0766589	0.122575	Clec4a3	1	4.66747	Itga1	1	2.72414	C1s1	0.0150699	7.24648	Fam101b	0.017986	2.59023
389	Sema4a	2.7976e-193	1.61541	Fhl2	2.24656e-178	1.48972	Sec14l3	2.92725e-275	1.74476	Cyp2s1	1.11234e-65	2.83252	Tuba1a	1.35216e-248	1.8095	Ube2e2	2.50602e-81	1.09961	Fam3c	1.30263e-46	0.57828	Sec11c	4.96354e-102	0.67244	Slc6a6	8.36054e-196	1.14234	Trpm6	0.120858	1.09967	Eif2s1	2.87793e-117	1.0516	Nhp2	0.0773889	0.249984	Gfra3	1	6.37802	Dok7	1	2.74905	Loxl3	0.0152528	6.94848	Sp1	0.017986	1.9543
390	H6pd	3.69302e-193	1.05343	Slc16a3	7.1889e-178	1.62036	Rnf186	1.45807e-274	1.68729	Cnih4	1.28715e-65	0.518019	Dut	1.35698e-248	1.13933	Minos1	6.08838e-81	0.482046	Pla2g16	1.40452e-46	0.64911	Mdh2	7.13829e-102	0.594823	Clic1	2.66175e-195	0.848725	Slc52a3	0.120937	1.88253	Hnrnpa1	3.05503e-117	0.933871	Anln	0.0814713	0.902335	RP23-81F19.2	1	5.81102	Myo7a	1	2.37185	Rpl13	0.0155455	0.557378	Cmc2	0.018236	1.83078
391	Grcc10	1.11182e-192	1.50161	Polr2j	1.49711e-177	0.690703	Scgb1c1	1.67661e-274	2.94089	Hsbp1	1.51994e-65	0.371624	Tnip3	1.49462e-248	1.38976	Tonsl	1.04571e-80	0.739637	Tmem59	1.49176e-46	0.395235	Kdelr2	8.80888e-102	0.709294	Adipor1	2.93398e-195	0.907398	Tnfaip8l3	0.121618	2.53829	Wbp11	3.71969e-117	1.13267	Calu	0.0829405	0.483112	Meiob	1	6.97315	Pid1	1	2.51228	Snhg12	0.016497	1.46899	Zfp503	0.0185271	1.92039
392	Acadsb	1.81083e-191	1.1722	Ube2b	3.99591e-177	0.548416	Ccp110	1.34247e-273	2.05546	Tmod3	2.80794e-65	0.517492	Rap2b	2.82529e-248	1.44687	Smpdl3a	1.12073e-80	1.46549	Ptpn18	1.88046e-46	0.891321	Lsm3	1.05112e-101	0.820828	Cnih4	3.03991e-195	1.03539	Uhrf1bp1l	0.121813	0.409708	Id1	1.00847e-116	1.2384	Txnrd1	0.0863291	0.397128	Serpina3f	1	6.53484	Rpl21	1	-0.738205	Cdkn2d	0.016497	2.08384	Plp2	0.0185955	1.50448
393	Rtkn	3.89061e-191	1.10112	Vcam1	5.39841e-177	2.56473	Tmem159	2.86993e-273	1.43829	Psmd4	3.68072e-65	0.456673	Tm2d2	4.8232e-248	0.915893	Aldh1a1	1.12592e-80	1.88371	Psmb1	2.23374e-46	0.343446	Cdc20	1.7577e-101	1.74509	Cnbp	3.3583e-195	0.741376	Gm26522	0.127234	1.66161	Pir	1.47896e-116	1.2952	Fhl3	0.0864848	2.25839	Gm28979	1	5.46894	A430033K04Rik	1	2.77279	Mrps16	0.0168031	1.19217	Mapk3	0.0185955	1.40625
394	Gm10116	1.18428e-190	1.54864	Ormdl2	6.68506e-177	0.740483	Adora2b	8.19343e-273	2.39815	Rps4x	5.69193e-65	0.244614	Cdca8	1.78912e-247	1.64018	Ilk	1.25851e-80	0.950087	Ppdpf	2.27444e-46	0.443885	Pole4	3.2608e-101	0.807156	Ugdh	7.9239e-195	1.47071	Anapc13	0.134714	0.262233	St8sia6	2.16398e-116	1.29319	Tnip3	0.0871377	0.475	Gm13589	1	6.80948	Gm27029	1	2.84432	Rsu1	0.016975	1.37201	Gm26802	0.0189016	3.75993
395	Itm2b	5.1635e-190	0.506072	Pfdn6	6.961e-177	0.819995	Peli1	8.6751e-273	1.13127	Cfl2	6.37881e-65	0.661188	Mrpl20	4.75818e-247	0.831694	Scarb2	1.37003e-80	0.794811	G0s2	2.87832e-46	2.71751	Dpysl2	5.82996e-101	0.967857	Cox5a	1.5607e-194	0.725716	Tesc	0.143037	1.33013	Magohb	3.49017e-116	1.39892	Hbegf	0.0883819	0.360685	Gm12223	1	6.13849	Col15a1	1	1.90215	Gnpnat1	0.0171892	1.46072	Chtf18	0.0189183	3.75169
396	Ngfrap1	1.45663e-188	0.615057	Cnih4	2.22481e-176	0.722467	Maob	1.25594e-272	1.6167	Mrpl24	1.50611e-64	0.549797	Utp3	7.90501e-247	1.0083	Emb	2.86653e-80	0.847154	Neat1	3.96576e-46	0.511841	Tex261	6.67644e-101	0.72382	Pcbp2	3.05351e-194	0.731832	Ptpn18	0.147885	0.806358	Fam107b	3.97775e-116	1.15814	Wnt7b	0.092768	1.0088	Cntnap5c	1	4.49993	Plcb1	1	2.39084	Rab18	0.0172423	1.07746	Mdm1	0.0192537	3.87792
397	Klk14	3.28432e-188	2.46428	Mrpl43	3.18565e-176	0.69875	Ptms	1.45158e-271	0.725387	Supt4a	1.66356e-64	0.528026	Gm12603	1.30683e-246	2.26404	Sptan1	3.6635e-80	0.972766	Hpn	4.00638e-46	0.933795	Mt2	8.51336e-101	0.966775	Tes	6.74638e-194	1.17719	Milr1	0.149862	2.26442	Psmd11	5.6644e-116	0.888289	Dbf4	0.0946607	0.820353	Gm13285	1	7.00395	E130309D14Rik	1	2.40666	Acyp1	0.0174686	1.50087	Cobll1	0.0193287	2.03878
398	Snhg18	1.04729e-186	1.66258	Ddah1	3.10868e-174	1.99127	Ncoa7	8.48588e-270	1.89503	Pitpnc1	2.66273e-64	1.37328	Yrdc	2.00863e-245	1.05214	Vill	5.08915e-80	1.41082	Wdfy1	4.10917e-46	0.670911	Azin1	1.1173e-100	0.800759	Eif2s2	1.02516e-193	0.831404	Gm10614	0.154867	3.87056	2200002D01Rik	8.68896e-116	1.19447	Pxdn	0.0994341	1.33548	Gm16295	1	5.58093	Peg3	1	2.45206	Hmgn3	0.0178663	1.80945	B2m	0.0193287	1.44307
399	Atp6v0b	8.65589e-186	0.497028	Vmp1	4.06475e-174	0.567701	Fam126b	9.285e-270	1.62926	Actn1	3.12044e-64	0.550149	Snrpd3	1.42701e-244	0.955055	Polr2k	1.04583e-79	0.713515	C1qtnf4	4.32165e-46	1.26449	Acat1	2.04495e-100	0.826596	Eif1a	1.88393e-193	1.03034	Muc4	0.155712	0.920733	Sf3a3	8.77182e-116	1.25713	Usp34	0.105924	0.246012	Ednrb	1	4.97701	Medag	1	2.43124	Tnfrsf1a	0.0178977	1.35571	Kif18a	0.0193287	3.83205
400	Usmg5	1.12352e-185	0.556839	Nudc	5.73627e-174	0.777683	Kcnj2	1.16278e-269	3.50698	Rplp2	6.61518e-64	0.244619	Calr	2.56208e-244	0.898618	Sphk1	1.51502e-79	3.38676	St6galnac3	4.44206e-46	2.63518	Ssu72	2.57253e-100	0.653254	Cct4	1.00418e-192	0.904502	Gem	0.157896	0.78255	Gpatch4	2.65333e-115	1.39586	Eif5	0.107711	-0.0789799	Clca2	1	4.65979	Gpatch3	1	2.51385	Cmtm3	0.017914	5.56772	Casz1	0.0193287	2.09425
401	Ly6c2	2.29869e-185	1.87377	Capns1	6.99853e-173	0.589658	Prr15l	5.00999e-268	0.993996	Atp6v0e	7.85955e-64	0.378527	Dnajc8	6.40466e-244	0.869142	Krit1	1.53941e-79	1.17596	Ndufa13	7.83468e-46	0.300639	March5	3.08009e-100	0.698257	Rpl36a	2.55784e-192	0.56006	Grin2b	0.161943	3.00406	Clu	5.79457e-115	2.23617	Hspd1	0.110541	0.0783031	Pira2	1	4.42841	Fxyd6	1	1.95527	Emc10	0.0183358	1.09621	Dsn1	0.0193478	3.60118
402	Hint3	6.95324e-185	0.924834	Cdk1	1.11532e-172	1.33162	Ablim1	1.29939e-266	1.96853	Tmem50a	8.68274e-64	0.495544	Metap2	6.41842e-244	0.778502	Morf4l1	3.8228e-79	0.411473	Pbxip1	8.0274e-46	0.667023	Ginm1	3.23589e-100	0.907238	Smim15	4.67792e-192	1.31484	Rasd1	0.166411	1.98682	Dek	9.24233e-115	1.03483	Cldn18	0.111219	0.0629309	Gm20695	1	2.82485	Pdpn	1	1.85187	Pros1	0.0183358	3.27796	Cdh1	0.0193991	1.27835
403	Cbr2	1.00739e-184	0.676131	0610011F06Rik	1.23097e-171	0.737969	Tiparp	1.98354e-266	1.42854	Anxa2	1.54802e-63	0.427423	Mrpl54	1.42932e-243	0.86281	Acadl	4.12853e-79	0.58432	Mpst	9.76142e-46	0.906506	Bet1	4.38413e-100	0.85001	Ube2j2	5.68929e-192	1.12698	Fchsd2	0.169878	0.915625	Ube2j2	1.27308e-114	1.04278	Hspa9	0.112309	0.112369	Mark1	1	1.82475	Tmem86a	1	2.41039	Slc43a3	0.0183452	5.6427	Ccnl1	0.0195948	1.605
404	Bcl2a1a	1.1627e-184	3.35586	Atp6v1f	3.59212e-171	0.51429	Cdh1	5.32758e-266	0.757226	Dusp6	2.68662e-63	0.819965	Smim15	4.51568e-243	1.1302	Psmb8	5.35024e-79	1.11398	Pnisr	9.91352e-46	0.53197	Usp39	6.42303e-100	0.840423	Prss22	1.00244e-191	1.28145	Id2	0.174327	0.181449	Pdcd6	1.86229e-114	0.945015	Ube2d3	0.114876	-0.154397	Tmprss11e	1	0.438205	Afap1	1	2.4218	Tmem47	0.0183938	5.24933	Trip13	0.0196116	2.45692
405	Tubb2a	1.06809e-182	1.08384	Snrpc	6.46285e-171	0.757821	Zbtb20	6.7929e-266	1.02846	Uqcrh	3.3076e-63	0.268998	Eif1a	4.88786e-242	0.92599	Kcnq1ot1	7.14389e-79	0.901075	P3h4	1.53725e-45	1.09103	Cab39l	7.87179e-100	0.921931	Slc7a1	3.85878e-191	1.86293	Gpatch8	0.181423	0.699647	Rps6	2.56105e-114	0.699499	Celf1	0.120305	0.403274	8030442B05Rik	1	1.4182	Nrl	1	0	Cdr2	0.0185241	3.04948	Nup85	0.0196116	2.61356
406	C6	4.28896e-182	1.84819	Rpl7a	7.38617e-171	0.391313	Paqr8	1.16973e-263	1.26683	Kdelr1	3.7245e-63	0.477139	Tmsb10	1.67679e-241	1.01624	Snap47	1.7759e-78	1.18376	Ctsa	2.09663e-45	0.686761	Ids	9.8164e-100	1.29242	Itga2	8.65037e-191	1.92019	P2rx5	0.184736	1.78254	2610001J05Rik	2.56428e-114	1.09647	Gm42835	0.12088	0.965099	Kcnmb1	1	5.16157	Gm13974	1	0	Prelid2	0.0185742	2.07739	Gpsm2	0.0196246	2.53532
407	Exosc7	7.53387e-182	0.673205	Ndufs6	4.29101e-170	0.51161	Chd3	4.00513e-263	1.07825	Wnt7a	5.76324e-63	1.0846	Srsf9	2.03895e-241	0.835504	Snhg18	2.13137e-78	1.77017	Dram2	5.24197e-45	0.613729	Ubc	1.21764e-99	0.629638	Nifk	1.06777e-190	1.53726	Hip1r	0.193824	0.891268	Rad51	2.81528e-114	1.85177	Dag1	0.124106	0.315159	Tsx	1	4.27464	Tlr1	1	0	Chchd7	0.0186456	1.65826	Nphp1	0.0198706	2.59267
408	Rpl37	1.47937e-180	0.329117	Ctgf	1.08071e-169	1.6723	Dcaf11	1.06441e-262	1.19856	Mettl9	9.90157e-63	0.688068	Tyms	2.09473e-241	1.34726	Tmsb4x	2.13137e-78	0.430504	Pet100	1.29165e-44	0.566876	Zmat3	2.07156e-99	1.52514	Rab25	1.7909e-190	0.893364	Rai14	0.197343	0.239288	Slc26a2	2.86995e-114	1.26239	Wnk1	0.127463	0.165832	Gm5483	1	7.05534	Olfr1315-ps1	1	0	Dse	0.0186472	2.35901	Esyt2	0.0198921	1.71921
409	Wwp1	2.1077e-180	0.835191	Marcksl1	7.44477e-169	1.31052	Cobl	1.70762e-262	1.54464	Med21	1.17205e-62	0.541962	Abhd17a	2.30108e-241	0.931698	Cyr61	2.28508e-78	1.12898	Rras	1.92287e-44	0.451939	Tmem9b	5.67013e-99	0.892258	Cenpa	2.84496e-190	1.74233	6430573F11Rik	0.199259	2.42337	Psip1	4.83017e-114	1.14474	Taf10	0.134445	-0.0531054	Sprr2f	1	4.66938	A730061H03Rik	1	0	Hmox1	0.0186654	1.89787	Sh3bp4	0.0199781	2.09521
410	Spry2	4.03756e-180	0.872051	Vps29	1.70069e-168	0.680527	Syt7	5.58775e-262	2.42296	Prdx5	1.65587e-62	0.43098	Mrpl15	1.38143e-240	1.02958	Yipf4	2.86734e-78	0.797896	Prnp	2.20077e-44	0.491431	Gstt2	7.33128e-99	0.930737	Lad1	4.0596e-190	1.67319	4930444M15Rik	0.199945	5.58854	Tmed2	5.62212e-114	0.701515	Dnajc10	0.13781	0.63957	Gm4450	1	5.1497	6030471H07Rik	1	0	Glrx3	0.018792	1.15316	Dot1l	0.0204213	1.59736
411	Spry1	1.82654e-179	0.772614	Ndufs4	3.74927e-168	0.661685	Tmem109	3.50312e-261	1.14114	Serinc2	6.96113e-62	1.13788	Nol7	1.72107e-240	0.868147	Scgb1a1	3.13857e-78	1.94294	Rap1gap	2.2782e-44	0.78801	Pf4	1.10799e-98	1.914	Ptprn	5.08857e-190	1.88562	Cebpa	0.202383	0.273716	Atp5g3	5.71391e-114	0.748215	Ltbp1	0.154007	1.16235	Gm43050	1	4.79969	C9	1	0	Tbrg1	0.0192014	1.08775	Mbtps1	0.0204267	1.84754
412	Klk13	3.17e-179	2.12175	Sdcbp2	1.88537e-167	1.21474	Zcchc14	4.15341e-261	1.7086	Col4a1	7.03769e-62	0.518387	Baz1a	6.15732e-240	1.23987	Os9	8.26501e-78	0.915459	Hmgcr	2.4359e-44	0.579199	Polr2l	1.76586e-98	0.888571	Tmed5	6.47211e-190	1.17931	Sytl2	0.204435	1.07559	Pak1ip1	6.71492e-114	1.07606	Adam9	0.156892	0.496287	Itgb2l	1	5.82584	4930539C22Rik	1	0	Rnf149	0.0194546	1.37188	Raf1	0.0204267	1.58552
413	Slco2a1	3.54772e-179	0.776863	Tbcb	3.04397e-167	0.714832	Pias1	9.32314e-261	1.24751	Atg9b	9.26491e-62	1.64153	Edf1	1.61338e-239	0.652257	Cfap36	3.72136e-77	0.948485	Eef2	2.72516e-44	0.24966	Letm1	1.81025e-98	0.839549	Eif4ebp1	1.752e-189	1.14954	Slco4c1	0.211239	0.500373	Atp5g2	8.62187e-114	0.636267	Sfxn1	0.161718	0.427376	Itgax	1	5.14835	Olfr1314	1	0	Tmed9	0.0200105	0.977238	Arrdc3	0.0206383	2.54387
414	Bscl2	7.74577e-179	1.20258	Cuta	1.57702e-165	0.612873	Midn	2.47243e-259	1.17913	Myl7	1.24779e-61	1.0887	Chchd2	2.18811e-238	0.465224	Zfp703	4.05202e-77	1.28546	Myeov2	4.66502e-44	0.380137	C1d	2.15221e-98	0.766011	Sgms2	1.86188e-189	2.25297	Efna2	0.212527	1.49016	Snrpb2	8.92303e-114	1.15025	Sumo2	0.167556	-0.0895522	Slfn4	1	6.73748	Gm20506	1	0	Prkcdbp	0.0200825	1.88118	Ccnb1	0.0207393	2.80726
415	Gm10073	1.44099e-178	0.766318	Tpd52l1	1.69275e-165	1.60018	Arhgap31	5.5174e-259	1.71038	Tenm4	4.43173e-61	1.77589	Flna	9.72322e-238	1.05298	Capn2	5.17555e-77	0.855764	Mpnd	5.12122e-44	0.70013	Rrm1	3.31733e-98	1.11656	Snrpb	5.22934e-189	0.818858	9530026P05Rik	0.216493	1.63036	Psmg1	1.03298e-113	1.34536	Btg1	0.16949	0.0567863	Gm14809	1	5.84448	Gm26614	1	0	Mmp23	0.0205341	3.22278	Aspm	0.0208083	4.46217
416	Saraf	3.353e-178	0.807532	Tns4	2.12224e-165	1.89707	Runx1	6.4887e-258	0.990736	Hspa2	5.33363e-61	1.35118	Uck2	8.04698e-237	1.30322	Tm2d2	5.5234e-77	0.665606	Gaa	5.23719e-44	0.737009	Csgalnact2	3.61966e-98	0.875418	Hspa8	1.12326e-188	0.551565	Plekhb1	0.216814	0.805365	Dbf4	1.05946e-113	1.30322	Slc12a2	0.170104	0.0936255	Gm16121	1	5.31091	Gm3331	1	0	Rps5	0.0207568	0.666434	Rbm15b	0.0208083	2.02629
417	Kif13a	4.81346e-178	1.18692	Ndufa12	2.50251e-165	0.548247	Zbtb16	5.27018e-257	5.23144	S100a11	7.84016e-61	0.462402	E130012A19Rik	3.51065e-236	1.55316	Dnaja2	6.27391e-77	0.535737	Pnkd	5.3317e-44	0.582208	Sumo2	4.52821e-98	0.586531	Hnrnpa3	2.26699e-188	0.804296	Mecom	0.217282	0.550647	Cmc2	1.42181e-113	1.27816	Arhgdia	0.178373	0.034213	Casq1	1	6.113	Cadm3	1	0	Ccdc34	0.0209506	1.69377	Hn1l	0.0208083	2.10869
418	Dpm3	2.86867e-177	0.727354	Mrpl15	6.61792e-165	0.873701	Mylk	8.84449e-257	1.51297	Wdfy1	2.94329e-60	0.73492	Slc25a3	1.10247e-235	0.589814	Arl6ip5	9.78853e-77	0.817265	Gpx1	6.06558e-44	0.426932	Cpsf2	5.64778e-98	0.802955	Gpd2	2.68176e-188	1.63234	Ccnt2	0.218931	0.575557	Pa2g4	1.71128e-113	1.061	Phactr4	0.182531	0.647957	Csf2rb2	1	4.37544	C1qtnf5	1	0	Sigmar1	0.0209506	1.39058	Fam20b	0.0208083	1.68822
419	Stard3nl	1.19506e-176	0.731243	Mrps10	1.11628e-164	0.873831	Slc25a51	1.08532e-256	1.05566	Smim14	3.11352e-60	0.456886	Timm8b	4.63884e-235	0.745423	Ergic3	3.60084e-76	0.630598	Luc7l2	7.34857e-44	0.408459	Ndufb3	6.93763e-98	0.595607	Gtf2a2	3.41755e-188	1.06919	Hkdc1	0.224169	1.4481	Hint1	1.76088e-113	0.743659	Foxq1	0.184766	0.728863	Gm26565	1	5.08258	Ackr1	1	0	Fkbp3	0.0211158	1.21774	Cenpa	0.0208083	2.36808
420	Rnf144a	1.22759e-176	1.86252	Trmt112	6.67809e-163	0.597563	Bcl2l11	2.67771e-256	1.38972	Lpgat1	3.11693e-60	0.689284	Sh3glb1	8.98214e-235	0.816283	Arpc3	6.31692e-76	0.432642	Ogt	1.02906e-43	0.540603	Emb	8.37216e-98	0.704284	Supt16	5.85633e-188	1.19119	Ltbp3	0.224777	0.601859	Acer3	3.04101e-113	1.09989	Hnrnpa0	0.187315	0.121904	Hspb7	1	4.6968	Gm4955	1	0	Crtap	0.0213842	2.49747	Car8	0.0208083	2.01406
421	Mxd4	8.91458e-176	0.806441	Acp1	9.95862e-163	0.677291	Slc31a1	4.80611e-256	1.02019	Neu1	4.81488e-60	0.697723	Pafah1b3	1.52688e-234	0.851529	Wnk1	6.84403e-76	0.635129	Romo1	1.56002e-43	0.352418	Sh2d4a	8.97696e-98	0.84956	Snrpd2	9.85648e-187	0.801615	Plekhg5	0.230368	1.48546	Snx5	3.20084e-113	1.03073	Adam10	0.193818	0.55099	2010110E17Rik	1	6.44243	Pydc4	1	0	Rpl23	0.02153	0.498837	Map4k4	0.0208083	1.92785
422	Tacc1	4.94886e-175	1.32705	Nsmce1	1.63056e-162	0.798622	Crip1	5.10144e-256	1.07228	R3hdm4	2.42907e-59	0.467298	Tk1	5.19005e-234	1.48978	Ece1	9.19003e-76	0.938782	Aqp4	1.56396e-43	2.20641	Gsta2	9.16612e-98	4.1592	Nucks1	1.33558e-186	0.983922	Pcdhga8-1	0.235667	1.51985	Melk	5.64256e-113	2.09076	Spns2	0.198361	0.887941	Gm42530	1	5.33269	Pydc3	1	0	Rpl28	0.0225379	0.685663	Bard1	0.0208083	3.64437
423	Ccz1	1.59261e-174	0.755393	Tusc3	3.39589e-162	0.716156	Camk2n1	6.95351e-256	1.29809	Kdelr3	2.57202e-59	1.13839	Fgfbp1	1.05514e-233	1.01763	Fis1	9.2234e-76	0.513733	H1f0	1.81078e-43	0.581252	Abce1	1.06069e-97	0.757569	Gk	1.62712e-186	1.50982	Golgb1	0.236477	0.266846	Gadd45gip1	6.87561e-113	1.11267	Rnps1	0.204846	0.55666	Gm28982	1	3.74071	4930533B01Rik	1	0	Rpl10a	0.0228963	0.768967	Srsf1	0.0208305	1.5438
424	Crat	8.31603e-173	1.42796	Fermt1	7.12841e-162	2.44664	Ep300	2.38082e-254	1.29765	Adssl1	4.67751e-59	0.673631	Fbp2	3.25692e-233	1.30248	Foxp2	2.03397e-75	1.08183	Ypel3	2.26137e-43	0.498169	Atl3	1.15779e-97	0.972635	Sema3c	2.01053e-186	1.45688	2010007H06Rik	0.243058	2.1617	Bccip	6.94373e-113	1.11444	Gpc1	0.206984	1.22595	RP24-118K20.1	1	3.83807	Gm53	1	0	Tnfrsf9	0.0231362	5.57253	Cby1	0.0208305	2.00386
425	Gga2	2.74624e-172	1.61535	Krtcap2	5.38977e-161	0.497518	Klf2	6.21105e-254	2.75902	Col4a2	5.07177e-59	0.545132	Tpm1	2.3302e-232	0.702384	Ffar4	2.77041e-75	1.35963	Tap1	2.3017e-43	1.64874	H2afv	1.34152e-97	0.670486	Cad	2.12717e-186	1.99558	Pclo	0.244659	2.54252	Ereg	8.2017e-113	1.71232	AI661453	0.210982	0.984382	4931431C16Rik	1	4.19909	Cyp2j12	1	0	Bola2	0.0233327	1.19037	Tgm2	0.0208388	1.88644
426	Plekhb1	3.07996e-172	1.21191	Pthlh	2.01519e-160	1.36918	Rasef	4.02867e-253	2.04602	Ctsh	1.51493e-58	0.406574	Tln1	5.48727e-232	0.95094	Map1lc3a	4.36989e-75	0.657244	Cbr1	3.78414e-43	0.596008	Tsfm	1.77054e-97	0.804744	Surf4	3.32293e-186	0.974762	Kcnj13	0.245325	0.814868	Tk1	1.24709e-112	1.43055	Cgn	0.21395	0.601869	Il20	1	4.09289	Dhrs2	1	0	Cacna2d1	0.0236718	4.76826	1190002N15Rik	0.0208388	2.61653
427	Rab1b	7.12166e-172	0.821608	Zfp706	2.29917e-160	0.527196	Xbp1	9.58995e-253	1.0714	Surf1	2.47409e-58	0.86637	Prpf40a	1.03103e-231	0.843867	Prkcz	5.54973e-75	1.3282	Cyp2f2	4.84706e-43	0.983368	mt-Nd1	2.50764e-97	0.397717	Eif3c	1.13655e-185	0.807865	Wdr91	0.247015	1.20858	Psmd6	1.55298e-112	0.994942	Sh3glb1	0.22099	0.144298	Gm27239	1	3.98884	Hoxb13	1	0	Mpzl1	0.0237542	1.30369	Tnpo2	0.0210842	2.01132
428	Gnpat	8.32021e-172	0.829733	Eef1e1	2.37591e-160	0.984016	Fam117a	5.06196e-251	1.55634	Pawr	3.71062e-58	0.975553	Fkbp3	1.14743e-231	0.927885	Smpd1	1.19061e-74	1.18403	Suclg1	5.05046e-43	0.429783	Tram1	2.95578e-97	0.689825	Mrps10	1.85414e-185	1.16305	Tinag	0.251569	0.801551	Exosc8	1.60633e-112	1.27339	Cenpe	0.22227	0.862987	A830029E22Rik	1	4.0118	Olfr1318	1	0	Ndufaf2	0.0239769	1.49375	Fus	0.021258	1.49812
429	Sec61g	2.46269e-171	0.481216	Tm2d2	1.06674e-158	0.68438	Dnajb9	5.2175e-251	1.4799	Tbc1d1	5.67805e-58	1.25788	Basp1	1.5446e-231	1.56159	Cox6b1	1.45075e-74	0.384985	Cox4i1	5.15888e-43	0.238244	Idh1	5.30346e-97	0.841976	Psma7	9.91569e-185	0.800316	H2-Q6	0.253416	1.99178	Idh2	1.88725e-112	0.958016	Sh3pxd2b	0.224596	1.17868	9330171B17Rik	1	2.00655	Gm5127	1	0	Sep15	0.0240905	0.81999	Kiz	0.0212844	1.98932
430	Cyc1	2.64162e-171	0.602396	Tmed2	1.53004e-158	0.455469	Cds1	1.80603e-250	1.74658	Arpc3	7.39336e-58	0.328697	Gspt1	2.05766e-231	0.974387	Ptov1	1.62983e-74	0.6433	Isg20	6.7572e-43	0.815668	Btg3	5.80368e-97	0.85834	Mrpl20	1.5452e-184	0.884958	Zcchc11	0.257224	0.753911	Ccdc34	2.25274e-112	1.36614	Naa50	0.22626	0.444634	Tie1	1	3.15123	Gm27240	1	0	Dnlz	0.0243479	1.44118	B230369F24Rik	0.0215424	3.39378
431	App	1.03949e-170	0.597334	Pir	2.19272e-158	1.5265	Btg2	1.02732e-248	0.923733	Kcmf1	8.63269e-58	0.492671	Rala	2.65107e-231	0.752556	Psap	1.84064e-74	0.616704	Tmem258	6.97192e-43	0.375295	Mrps18c	6.07924e-97	0.72639	Tpt1	1.85352e-184	0.384696	Rabac1	0.257412	-0.0528616	Rfc5	2.28018e-112	1.46883	2900026A02Rik	0.254569	0.965909	Rbm20	1	2.5345	Olfr1317	1	0	Runx2	0.0248609	2.60129	Tmem109	0.0216297	1.75836
432	Socs2	1.77328e-170	0.69706	Cacybp	1.017e-157	0.692468	Fam189a2	3.37831e-247	1.54882	Csnk1e	9.42553e-58	0.564857	Pfdn4	6.72599e-231	1.00582	Zfp579	1.9176e-74	1.76695	Tspan14	8.81353e-43	0.792289	Uqcr10	7.082e-97	0.52187	Ipo7	5.16244e-184	1.19121	Tbc1d8	0.258873	1.06986	Diaph3	5.2072e-112	1.644	Itgav	0.264512	0.580443	Fgf8	1	1.76689	Gm12695	1	0	Rps4x	0.0251405	0.63289	Snrnp200	0.0219961	1.60606
433	Slc1a5	2.97959e-170	0.768412	S100a16	1.03588e-157	0.731747	Ezr	3.6573e-247	0.725138	Usp3	1.03777e-57	0.704683	Nolc1	1.22622e-230	1.21698	Ifit3	2.11123e-74	2.82343	Sftpc	9.89702e-43	2.23389	Ak2	7.34882e-97	0.73877	Mrpl18	6.27783e-184	0.971691	Klhl29	0.263215	1.65887	Psmc6	9.25891e-112	0.946857	Oaz1	0.265134	-0.100353	Frmd5	1	1.68421	Pou2f3	1	0	Ntmt1	0.0254207	1.3078	Arid1a	0.02215	1.55013
434	Hipk1	6.51477e-170	0.816577	Timm8b	1.45024e-157	0.521369	Atp1a1	1.34171e-246	0.750846	Rabggtb	1.92147e-57	0.687122	Ola1	1.28104e-229	0.909065	Zbtb20	2.55702e-74	0.754407	Slpi	1.6976e-42	0.871958	Sar1b	7.91964e-97	0.680507	Adam9	8.43528e-184	1.12609	Slc46a2	0.264374	2.05997	Noc2l	1.16824e-111	1.28483	Ets2	0.267779	0.709574	Anks1b	1	0.848129	Gm13274	1	0	Tmem263	0.0257235	1.93258	Slco4c1	0.022432	1.92277
435	Ddx26b	1.36294e-169	1.33191	Ccnd1	2.01834e-157	0.767074	B2m	7.15572e-246	0.901952	Tusc3	2.62939e-57	0.500213	Glrx3	1.33127e-229	0.866266	Rock1	2.61993e-73	0.53912	Trappc2l	1.69862e-42	0.489494	Sec14l3	8.76268e-97	1.58543	Rnps1	1.47379e-183	1.14219	Fam178b	0.264998	1.43617	Rassf9	1.2881e-111	1.80877	F3	0.277948	0.1239	Ccdc180	1	1.49549	Olfr1313	1	0	Gars	0.026368	1.44996	Clcn7	0.0224754	2.4076
436	Ncoa1	2.14833e-169	1.12592	Pdia3	4.22632e-157	0.556899	Dennd5a	9.38768e-246	1.30926	Espn	4.01338e-57	2.55218	Emp3	1.87504e-229	1.64714	Klhl24	7.18039e-73	1.24545	Sil1	2.15642e-42	1.08552	Psmd1	9.67529e-97	0.688602	Actn4	4.74649e-183	0.784473	Hist2h2bb	0.26833	5.77203	Tpx2	2.43785e-111	1.86242	Far1	0.278763	0.483396	Sv2b	1	5.05957	Pcdha8	1	0	Spcs1	0.0265207	0.825853	Cks1b	0.0225129	1.88133
437	Prdx3	8.29892e-169	0.697486	Psmd12	9.30195e-157	0.714807	Cdkn1a	1.45103e-245	1.03064	Ezr	1.97264e-56	0.407601	Prc1	2.15169e-229	1.47146	Supt4a	8.02521e-73	0.589415	Qsox1	5.58166e-42	0.916808	Zdhhc3	9.72705e-97	0.727534	Mki67	8.15286e-183	1.75244	Srsf11	0.272374	0.116604	Cisd2	4.24418e-111	0.939266	Tbl1x	0.295999	0.489961	Prss23os	1	5.74802	Pnmal1	1	0	Sepw1	0.0273378	0.887161	Tmem43	0.0225138	2.10373
438	Ppp1r9a	9.4527e-169	0.79194	Rps25	2.08165e-156	0.475149	Thra	2.35537e-245	1.55682	Ctsa	2.14449e-56	0.695673	Polr1d	2.87814e-229	0.682197	Sh3bgrl	1.79296e-72	0.839525	H2-T22	1.58608e-41	1.05831	Rap2a	1.12483e-96	0.940422	Lmnb1	1.17595e-182	1.47196	Dynlrb2	0.273257	1.48565	Ifitm3	4.42756e-111	1.48997	Samd5	0.300539	1.334	Gm43077	1	5.16411	Gm43153	1	0	Zyx	0.0274049	1.83923	Inpp5a	0.0226362	2.33309
439	Mob1b	1.50217e-168	0.730676	S100a10	1.75517e-155	0.642509	Timp3	3.11147e-245	1.05888	Msmo1	2.52585e-56	0.650884	Kif2a	3.61693e-229	1.10444	Arhgef12	2.87964e-72	0.91832	4931406C07Rik	2.33647e-41	0.900949	Psmb2	1.13604e-96	0.62602	Snrnp40	1.61654e-182	1.26911	Axin2	0.273264	1.49859	Minos1	5.36964e-111	0.726663	Il4ra	0.312389	0.757732	Il1rapl2	1	6.14788	Pate4	1	0	Tlcd2	0.0275508	2.21728	Ercc6l	0.0226362	3.59136
440	Cald1	2.30832e-168	0.850629	Hnrnpa1	1.79889e-155	0.581057	Pcyt1a	3.2038e-245	1.44037	Ralb	3.27852e-56	0.678074	Epcam	9.47609e-229	0.77856	Pvrl2	3.0557e-72	0.553159	Ly6k	7.88906e-41	1.45555	Gtf2h5	1.63694e-96	0.627925	Bin1	3.9281e-182	1.48073	Dst	0.279297	0.686053	Mcm4	1.12814e-110	1.57207	Akt1	0.313287	0.261726	1700010B08Rik	1	4.33432	Gm17252	1	0	Ifi27	0.0279677	1.50205	Cep57	0.0226362	2.22045
441	Cpped1	4.15504e-168	1.79089	Ckb	1.93926e-155	1.5314	Snx30	1.32938e-244	1.30836	Vsig2	3.78168e-56	0.856505	Ube2m	3.79164e-228	0.842287	Osbpl6	3.48737e-72	2.10941	Syne4	1.3542e-40	1.6282	Lyrm2	1.82037e-96	0.959891	Uck2	5.7883e-182	1.61405	Lcn2	0.286624	-0.163141	Cav2	1.35328e-110	1.13988	Clcn5	0.322901	0.818125	A330094K24Rik	1	5.17915	Pcdhb2	1	0	Srp9	0.0281061	0.799239	Uhrf2	0.0226362	1.84881
442	Sgpp2	4.33008e-168	1.38733	Ssna1	2.29136e-155	0.780451	Arid1a	6.91987e-244	0.928858	Ybx3	7.6789e-56	0.455015	Dync1i2	8.98945e-228	0.887878	Chd6	4.73263e-72	0.919533	Rnf114	1.52253e-40	0.715058	Ei24	2.62267e-96	0.8003	Hmgb2	7.95518e-182	1.29871	Safb	0.289197	0.751991	Sfn	2.18227e-110	1.18657	Pkn2	0.32388	0.373107	Irg1	1	5.16696	Pcdha12	1	0	Yif1b	0.0287779	1.76531	Map4	0.0227083	1.91001
443	Flcn	4.83054e-168	1.5562	Calm2	2.31392e-155	0.471291	Tspan2	1.03425e-241	1.30939	Stub1	8.8618e-56	0.394837	Emc8	3.17501e-227	1.02013	Colgalt1	8.46131e-72	0.889888	Lrp2	1.95931e-40	0.654434	Mpp1	2.90261e-96	1.0746	mt-Nd1	1.83177e-181	0.560062	Pde4c	0.29204	1.69808	Dnajc15	3.56171e-110	1.06976	Specc1	0.330242	0.632449	1700003M07Rik	1	4.46508	Pcdha11-1	1	0	Hspe1	0.0288842	0.931345	4930523C07Rik	0.0228301	1.75053
444	Rps6ka3	1.81403e-167	0.767488	Rrp1	5.387e-155	0.628961	St6galnac2	7.97652e-241	2.02024	Ier5l	9.25532e-56	1.31242	Denr	4.09376e-227	0.907622	Ctsa	1.18723e-71	0.91417	Acadvl	2.77215e-40	0.733129	Qk	6.07041e-96	0.776496	Nip7	1.34514e-180	1.42157	Smoc2	0.29541	1.51307	Utp3	5.1597e-110	1.03853	Ceacam1	0.336163	0.806563	Cebpe	1	4.94505	Gm3896	1	0	Ndufab1	0.0290822	0.825464	Eml4	0.0228301	1.53092
445	Slc31a1	3.49105e-167	0.734989	Pfdn4	7.17715e-155	0.839137	Msi2	2.23152e-240	1.16414	Fxr1	1.15606e-55	0.574742	Fxyd5	1.1016e-226	2.29795	Ski	1.93351e-71	1.14079	Grn	2.83504e-40	0.541942	Nudt5	7.44727e-96	0.767278	Amd1	1.61303e-179	1.17266	Bicc1	0.295568	0.868453	Ajuba	7.92153e-110	1.55804	Stard10	0.340616	0.00115698	Gm43661	1	5.88457	Pcdha5	1	0	Mesdc2	0.0291203	1.78363	2700094K13Rik	0.0229325	1.31368
446	BC004004	1.34833e-166	0.911149	Ybx3	2.50223e-154	0.649072	Anxa6	3.93232e-239	1.02306	Tmbim1	1.16658e-55	0.619725	Sltm	1.24196e-226	0.962958	Golim4	3.27347e-71	0.959668	Nfia	5.09106e-40	0.527887	Gnpnat1	8.20512e-96	0.840771	Nhp2l1	1.77007e-179	0.873429	Mustn1	0.296094	2.25414	Ube2q2	9.19887e-110	1.12412	Dstn	0.346224	-0.152735	Ren1	1	5.38032	Gm4872	1	0	Smyd2	0.0292002	1.52599	Mapkapk2	0.0230011	1.23459
447	Slc4a2	1.4639e-166	0.949622	Eif3d	4.28806e-154	0.715199	Mtss1	1.57061e-238	1.5313	Nedd4	1.25219e-55	0.289806	Rpl24	1.37465e-226	0.455425	Ctsd	4.0919e-71	0.505929	Ifih1	5.31505e-40	1.33119	Ndufc1	9.7264e-96	0.576366	Capn2	1.94078e-179	1.13697	4921506M07Rik	0.296526	1.62587	Khdrbs1	1.17481e-109	1.00559	Ywhae	0.36849	-0.141377	Gm37915	1	3.99592	1700027I24Rik	1	0	Ilk	0.0292492	1.26182	Paf1	0.0231658	1.93066
448	Alas1	1.5912e-166	0.862517	Sarnp	5.57524e-154	0.711586	Ager	2.20902e-238	1.02998	Lamb1	1.40696e-55	1.10699	Nedd8	3.97309e-226	0.638545	Mlf2	4.31543e-71	0.542428	Gm5617	1.04265e-39	0.984492	Dnajc3	1.57094e-95	0.662059	Ddx3x	6.48082e-179	0.881234	Glipr2	0.301268	1.08997	Eva1a	1.93744e-109	1.25583	Aim1	0.373899	1.08511	Hoxb5os	1	4.33841	Gm13920	1	0	Homer3	0.0294175	2.18864	Glul	0.0232436	1.62481
449	Stx17	1.86612e-166	1.13966	Sox9	6.11311e-154	2.06538	Il33	2.32056e-237	1.0834	Arhgef5	1.49945e-55	0.646604	Bola2	9.26119e-226	0.931993	Serinc5	9.8464e-71	1.79506	Fgd2	1.07564e-39	1.36781	Eif2s3x	1.69393e-95	0.78872	Capza2	8.55008e-179	0.813156	Clec3b	0.304366	2.02694	Snrpd2	3.47746e-109	0.793548	Unc13c	0.37516	1.09089	Arhgap15	1	4.41549	Pcdha3	1	0	Cmtm7	0.0298304	2.20856	Cox10	0.0232436	2.47343
450	Syngr1	2.7668e-166	0.99572	Gtf2a2	2.37502e-153	0.730529	Cadm1	5.11799e-237	0.867498	Elf3	2.0519e-55	0.820708	Pfdn6	2.54977e-225	0.921584	Atp5l	2.00694e-70	0.322721	Dpp9	1.14211e-39	0.622534	H2afx	1.85841e-95	1.07804	Gar1	3.72439e-178	1.57049	Rab3c	0.312218	1.71701	Ly6a	3.71562e-109	1.88034	Mpp6	0.384381	0.61056	Crx	1	4.94448	Ifnz	1	0	Dynlrb1	0.0301467	1.07112	Gna13	0.0232955	1.53201
451	Cbr1	4.17591e-166	0.861966	Tspan1	2.96155e-153	0.837281	Sema4a	1.66491e-234	1.97447	Pak1	2.27588e-55	0.989864	Gatad1	1.8697e-224	0.883361	Rb1cc1	2.29961e-70	0.856623	Car8	1.15461e-39	0.504675	Dnajc10	2.14103e-95	0.7604	Setd8	5.60095e-177	0.931184	5730420D15Rik	0.317392	3.20426	Ruvbl1	7.84505e-109	1.25694	Lrrc59	0.386924	0.296634	Trim55	1	4.80598	Lrfn5	1	0	Trp53	0.0301467	1.64487	Rnpep	0.0232955	1.46356
452	H2-Ke6	6.63778e-166	0.996127	Ndufs8	4.19468e-153	0.655862	Zfp131	3.89924e-234	1.48139	Srrm2	6.60486e-55	0.303409	Ndufa12	3.33176e-224	0.743236	Stard3	2.38175e-70	1.04761	Pxmp4	2.95523e-39	1.06415	Vps35	2.39927e-95	0.680723	Baz1a	5.93064e-177	1.3868	Fam101b	0.318979	0.864096	Smc6	1.51277e-108	1.08304	Metap2	0.388276	0.000496151	AU019990	1	6.28901	Gm13283	1	0	Eif3d	0.0301467	1.1491	Bach1	0.0232955	1.81286
453	Snx1	1.26628e-165	0.87354	Ube2d2a	1.06322e-152	0.568418	Tmem59	5.21845e-234	0.678989	Tns4	9.94033e-55	1.2688	Cdk6	5.25528e-224	1.33117	mt-Nd4	2.74509e-70	0.311038	Fuca1	3.3091e-39	0.506117	Mgat2	2.69432e-95	0.788744	Sprr1a	1.58228e-176	2.07634	Pon1	0.329309	0.888579	Tcp1	1.72497e-108	0.872333	Tead1	0.388864	0.553203	D030047H15Rik	1	5.98413	Gm43352	1	0	Ndufb9	0.0302325	0.661563	Enpep	0.0232955	1.66589
454	Ivd	1.60524e-165	1.12825	Ncl	2.23475e-152	0.555254	P4ha1	1.26095e-233	0.961998	Gabarap	1.0262e-54	0.366526	Ercc1	2.18903e-223	1.47305	Dcxr	3.03643e-70	1.00695	Gabarap	3.87176e-39	0.316585	Sdha	4.11046e-95	0.685756	Mgat2	2.13069e-176	1.23174	Mhrt	0.346986	3.79255	Phgdh	1.90447e-108	1.15645	Gcnt2	0.38923	1.00532	6330409D20Rik	1	4.23678	9530036M11Rik	1	0	Mrpl17	0.0302669	1.12213	Chaf1a	0.0233769	2.37164
455	Ralgapa2	2.11996e-165	0.844942	Emg1	5.33156e-152	0.690321	Afap1l1	8.75546e-233	1.34282	Tspan7	1.74606e-54	1.33616	U2af1	5.05023e-223	0.83483	Fndc3b	3.30693e-70	0.736196	Abhd5	3.97252e-39	0.678959	Tmsb4x	4.68806e-95	0.417722	Polr1d	2.28339e-176	0.719311	Nanos1	0.347746	1.76468	Stag1	2.25011e-108	1.27609	Myo5a	0.393418	1.29592	Gm13307	1	3.54947	Spata22	1	0	Clec2d	0.0304021	3.73568	Rfc2	0.0237185	1.9289
456	5330417C22Rik	4.51082e-165	1.5791	Psmc5	1.35611e-151	0.768539	RP24-330M21.1	9.20775e-233	1.90915	Ddx24	3.07976e-54	0.526525	Tpm2	1.17422e-222	1.18472	Eny2	7.10203e-70	0.554522	Polr1c	4.61424e-39	0.533827	Rap1a	5.62348e-95	0.640373	Rbbp7	3.52401e-176	0.981532	Mafb	0.349579	1.50703	Gcnt2	4.1448e-108	1.35165	Sh3kbp1	0.395173	1.11229	Cybb	1	3.02209	Slc24a2	1	0	Flnc	0.0309718	3.72509	Vars	0.0238443	1.70837
457	Pmvk	1.20396e-164	0.704497	Rab25	1.69093e-150	0.56332	Sema4f	5.17488e-232	2.65916	Eef1b2	3.30395e-54	0.322056	Cks2	1.28705e-222	1.07007	1110051M20Rik	8.5251e-70	2.2682	Ppp2r5a	6.88397e-39	0.552806	Nebl	9.50471e-95	1.15935	Sept11	3.61426e-176	1.13137	Nfkb1	0.350212	0.62146	Rpl6	5.09885e-108	0.465862	Sema7a	0.395216	1.33713	Siglecg	1	4.53888	Gm13287	1	0	Fundc2	0.0311177	1.21145	Mex3c	0.0238443	1.9564
458	Oat	1.61847e-163	0.647797	Ndufa11	1.34106e-149	0.536067	Nucb2	1.83283e-231	0.941278	Ak4	5.12909e-54	1.38557	Wnt7a	1.47244e-222	1.35937	Ramp1	8.84536e-70	0.989819	Sod1	1.84618e-38	0.457803	Ubxn4	9.55841e-95	0.650625	Rcc2	4.10003e-175	1.10621	Panct2	0.351733	1.39048	S100a16	6.20294e-108	1.04945	Myef2	0.395782	0.761413	Ccdc121	1	4.59248	Them7	1	0	Arl8a	0.0312197	1.37457	Smad5	0.0241336	2.20179
459	Mvb12b	2.36127e-163	0.927388	Myl6	2.42339e-149	0.373701	Acsl5	8.89917e-231	0.840144	Aimp1	1.15707e-53	0.48481	Hells	2.29225e-222	1.51269	Sema3a	9.97959e-70	3.45261	Hipk1	2.34385e-38	0.584769	Zcchc17	1.21271e-94	0.773898	Psmb2	1.32946e-174	0.816327	Itfg2	0.354278	1.21668	Rsl1d1	9.00349e-108	1.04038	Ccna2	0.411595	0.702096	Podnl1	1	3.22006	Gm7097	1	0	Ctdnep1	0.031322	1.17278	mt-Nd3	0.0242604	1.44866
460	Slc25a35	4.61555e-163	1.71173	Cycs	3.38418e-149	0.611133	Pde4d	2.471e-229	1.51326	Rps6	1.19164e-53	0.330374	Psmb4	3.28095e-222	0.716194	mt-Co3	1.32372e-69	0.267341	St6galnac6	2.77465e-38	1.2703	Copg1	1.43849e-94	0.749501	Mthfd2	2.17117e-174	1.61796	Phf1	0.356119	1.06818	Usp1	1.64325e-107	1.29132	Lima1	0.416009	0.549812	9230102O04Rik	1	2.36308	Olfr1312	1	0	Cryab	0.0317875	2.35171	Eif4enif1	0.0243075	1.84519
461	Aco1	1.37566e-162	0.75857	Cmas	7.32879e-149	0.852135	Tmem30a	2.83056e-229	0.83419	Capns1	1.72405e-53	0.364779	Npnt	5.77257e-222	1.07905	Akap8l	1.79511e-69	1.36891	Tgfbi	4.7041e-38	1.33667	Smim11	1.48551e-94	0.7018	Cct7	4.64497e-174	0.828192	Megf6	0.357004	0.739381	Dars	2.06102e-107	1.203	Zc3h15	0.426529	0.209037	Syk	1	1.30649	9230113P08Rik	1	0	Mrfap1	0.0318511	0.776598	Ppp2r2d	0.0243249	1.58283
462	Malat1	1.88802e-162	0.612623	Impdh2	1.31327e-148	0.825596	Gna13	2.96933e-229	1.02687	Tinagl1	1.83407e-53	0.594512	Lasp1	1.01614e-221	0.844481	Rabgap1l	2.80743e-69	0.838453	Mrps16	5.45123e-38	0.453828	Icam1	1.54928e-94	0.696801	Psmc4	3.51287e-173	0.980058	Fam53b	0.357296	0.827219	Dctpp1	2.21081e-107	1.06852	2810417H13Rik	0.430381	0.387928	Mndal	1	1.63487	Olfr1311	1	0	Exosc8	0.0321624	1.48326	Ppp1r10	0.0243249	1.51713
463	Arl8b	2.58993e-162	0.754983	Ppp1r11	2.94039e-148	0.744788	Ralgapa2	6.22573e-229	1.0934	Csnk1d	3.20027e-53	0.553449	Pfn1	2.21802e-221	0.718227	Ccdc25	3.2621e-69	0.934652	Acly	6.40597e-38	0.464695	Gnb2	1.81075e-94	0.443892	Rps16	1.14615e-172	0.603604	Mtcl1	0.361807	0.514278	B9d1	3.8212e-107	1.23096	Map4k4	0.436933	0.617884	Asb16	1	1.84323	Olfr1310	1	0	Aimp2	0.0324826	1.55688	Dusp1	0.0243249	1.96389
464	Fig4	2.83789e-162	1.8974	Ly6d	4.02948e-147	1.52813	Gse1	1.0931e-228	1.33243	B4galt6	3.58367e-53	0.982466	Chchd1	2.56077e-221	0.788248	Tspo	3.47185e-69	0.399649	Rpl34	8.26627e-38	0.168999	Pon2	1.94896e-94	0.657235	Gnai2	3.10778e-171	0.737191	Brwd1	0.363529	0.81053	Eif1b	3.88883e-107	1.04195	Arhgef5	0.437836	0.609453	Nalcn	1	4.61152	Lrrc19	1	0	Tmed10	0.0333137	0.774577	Timp3	0.0244069	1.76529
465	Sepw1	1.40614e-161	0.492499	Rps6	1.81094e-146	0.448409	Zfp704	3.00891e-228	1.57567	Ybx1	4.08653e-53	0.469096	Mybbp1a	4.35888e-221	1.21374	Fth1	3.69699e-69	0.342104	Msmo1	9.32666e-38	0.499414	Pcbd2	1.95198e-94	0.804159	Txn2	1.16391e-170	0.97222	Smg1	0.363529	0.623834	Tmem54	4.48202e-107	1.51233	Col8a1	0.47508	1.13017	Krt6b	1	5.25986	Muc15	1	0	Yipf5	0.0335608	1.14923	Stil	0.0245801	3.3158
466	Per3	1.8212e-161	1.3886	Ptges	4.86199e-146	0.754638	Tnrc6b	4.18601e-228	1.08124	Snhg20	4.5217e-53	0.850628	Psmd6	1.28236e-220	0.914647	Timm10b	8.34627e-69	0.609482	Trim30a	1.61086e-37	3.58966	Cops3	2.12065e-94	0.728604	Wnt7a	1.99747e-170	1.68087	Mcf2l	0.367791	1.26804	Arl4c	6.16643e-107	1.1035	Lyar	0.478871	0.567392	Cnr1	1	3.88968	Gm37118	1	0	Gpc4	0.0336373	2.73492	Zfp385b	0.0249785	2.36439
467	Sel1l	1.53475e-160	0.694957	Hacd1	7.48313e-146	0.857775	Itpr1	4.40131e-227	1.33696	Syce2	9.29051e-53	0.906054	Strap	1.42674e-220	0.898244	Arhgef1	9.92797e-69	0.929653	Fbxo2	1.85316e-37	1.53258	Cltc	2.66278e-94	0.622481	Rbms1	2.40448e-170	0.805312	Syt7	0.371333	0.98564	Lig1	1.74589e-106	1.43093	Plpp2	0.482599	0.296846	Fam13c	1	4.74807	Gm12670	1	0	Txndc9	0.0337798	1.16619	Atf3	0.024982	2.38481
468	Med8	1.98132e-160	0.68492	Sae1	1.67307e-145	0.791881	Efemp1	1.4055e-226	2.11971	Eif3g	9.82224e-53	0.501647	Wdr18	7.49388e-220	1.13881	Ppp2r2b	1.23165e-68	3.98591	Fam63b	2.08868e-37	0.621592	Stard7	3.59668e-94	0.974649	Akr1b3	3.03907e-170	1.0553	Akap9	0.378784	0.433342	Shh	2.35384e-106	2.11902	Cdc42ep5	0.486929	0.466596	Hist2h2aa2	1	4.47544	Zfp352	1	0	Dnajc3	0.0341302	1.01122	Cic	0.0251523	1.85807
469	Mylk	2.26305e-160	1.08199	Gpi1	4.46663e-145	0.524281	Tmem56	3.13986e-226	1.75311	Cars	1.65258e-52	1.01955	Top2a	1.01092e-219	1.69486	Sf3b6	1.26872e-68	0.548761	Appl2	2.35237e-37	0.845314	Gss	4.25602e-94	1.12667	2810417H13Rik	3.59451e-170	1.54319	Acss1	0.379823	1.0184	Thyn1	3.12142e-106	1.22394	Abcb1b	0.487565	1.12136	Pyhin1	1	4.93213	Slc5a12	1	0	Tubb5	0.0343413	1.24637	Mns1	0.0253543	3.34598
470	Lonp2	2.27084e-160	1.0207	Ngfrap1	1.30423e-144	0.593576	Aldh6a1	3.39779e-226	2.22816	Lmo7	1.99058e-52	0.575653	Gm10036	3.97029e-219	1.4006	Uba52	1.44415e-68	0.874557	Acat1	3.03465e-37	0.575887	Hadhb	4.93214e-94	0.835335	Ftl1	4.79804e-170	0.628007	Galnt13	0.381179	1.80229	Arf1	3.59527e-106	0.584187	Ptprn	0.489627	0.775322	Galnt15	1	4.27344	Gm2464	1	0	Plekho1	0.0343843	3.43144	Ccp110	0.0255665	2.66534
471	Sftpd	4.47611e-160	0.99381	Ssu72	2.88532e-144	0.554402	Tbc1d4	6.81912e-226	2.51285	Hs3st1	1.993e-52	1.1358	Nans	6.19284e-219	1.02138	Ndufa7	1.4505e-68	0.386744	Fgfr1op	3.17299e-37	0.802289	Fam13a	6.03602e-94	1.16256	Ppil1	7.10113e-170	1.39382	Pbxip1	0.389826	0.609949	Yrdc	4.43253e-106	1.06363	Nucks1	0.491089	0.169717	Gm11827	1	4.17706	Ccdc34os	1	0	Pdrg1	0.0347353	1.53873	Eftud2	0.0255977	1.79892
472	Lss	6.83027e-160	1.32281	Atg101	1.71425e-143	0.884323	Sult1a1	3.97033e-224	3.62695	Nars	2.76473e-52	0.539756	Pomp	8.60275e-219	0.714987	Wtip	1.45291e-68	0.829882	Sat1	3.41518e-37	0.413507	Ckb	6.26929e-94	1.50293	Rrm1	9.94311e-170	1.53289	Ttc7	0.391275	0.852247	Hmgn5	5.3587e-106	1.15837	Igf1r	0.492812	0.65841	Gm26860	1	3.96186	Kcna4	1	0	Cdkn2a	0.0349091	1.36632	Gm3336	0.0256033	3.64418
473	Nfix	8.9747e-160	0.731923	Traf4	3.02579e-143	0.798442	Pik3c2b	9.91543e-223	2.89737	Nktr	4.01284e-52	0.492726	Nifk	9.59468e-219	1.23489	Bcl10	1.75816e-68	0.832699	Tmem245	3.78974e-37	0.483332	Tom1l1	6.60695e-94	0.807096	Krt18	3.57596e-169	1.22721	Fmo5	0.391299	1.90253	Mcm7	6.25392e-106	1.27403	E2f8	0.492812	1.23136	Pgr	1	5.36155	Panx3	1	0	1500009L16Rik	0.0352646	3.65602	Tmem94	0.0257404	2.41115
474	Dennd5a	9.18765e-159	0.951709	Cdk6	3.94021e-143	1.24899	Cpeb3	2.29922e-222	2.59009	Anxa11	4.7365e-52	0.861409	Atpif1	1.06146e-218	0.613642	Adrb2	2.87945e-68	1.57796	Smagp	4.12961e-37	0.522338	Cse1l	9.99414e-94	0.969834	Ppp4c	1.35328e-168	1.01548	Pcyt2	0.391825	0.675368	Psmb3	7.55102e-106	0.784011	Khsrp	0.493024	0.899003	Shank3	1	4.06439	Pcdhb8	1	0	Fam195b	0.0358317	1.2315	Pard3	0.0263873	1.55462
475	Cadps2	2.0009e-157	1.75961	Mrps25	6.45886e-143	0.849964	Tfrc	6.43388e-220	0.942854	Itga3	5.12568e-52	0.617118	2810004N23Rik	5.36604e-218	1.13578	1810058I24Rik	3.06196e-68	0.609912	Atp5l	4.40466e-37	0.257028	Smc2	1.32058e-93	1.1931	Psmd3	2.83041e-168	0.972369	Tbc1d4	0.392213	1.09007	Lurap1l	1.01945e-105	1.17454	Ckap4	0.511163	0.431104	Cd300c	1	5.00937	C130032M10Rik	1	0	C1d	0.0358317	1.22184	Abhd10	0.0263873	2.43144
476	Irx3	5.4445e-157	0.764107	Uqcrfs1	9.13835e-143	0.514949	Cldn18	6.76618e-220	0.88786	Adam10	8.56288e-52	0.623353	Capn2	5.70571e-218	0.970756	Anxa8	4.07718e-68	2.2682	Cldn10	5.05403e-37	3.75621	Thyn1	1.56721e-93	0.910271	Ube2d3	6.42318e-168	0.630679	Vps33b	0.394872	1.28559	Rps13	1.37326e-105	0.563797	Prr11	0.514966	1.7499	Fthl17a	1	3.7315	Gm11536	1	0	Rpn2	0.0360073	0.851548	Cbr2	0.0264446	2.76092
477	Pcca	1.30649e-155	1.34002	Gmnn	9.16468e-143	1.18098	Fbxw4	1.36322e-218	1.79827	Onecut3	8.74275e-52	1.69774	Rpl18a	1.2882e-217	0.385982	Krcc1	4.08762e-68	0.623951	Smpdl3a	6.32484e-37	0.753057	Banf1	1.61155e-93	0.670585	Aim1	1.11092e-167	2.093	Acss3	0.406215	2.10997	Uba2	1.41068e-105	1.03531	Rrbp1	0.516358	-0.0225399	Lilrb4a	1	3.77188	Spinkl	1	0	Tmem126a	0.0360073	1.15073	Cenpp	0.0264773	3.25524
478	Acacb	1.03841e-154	2.19555	Ndufs7	2.77243e-142	0.510107	Prmt8	6.32742e-217	5.18211	Pmaip1	1.74471e-51	2.63296	Dstn	1.95387e-217	0.549891	Slc1a1	7.84e-68	2.78666	Hrsp12	6.40449e-37	0.604446	Col4a4	2.38574e-93	0.905946	Stoml2	1.35189e-167	1.09411	1200007C13Rik	0.408027	3.09376	Rap2b	1.93249e-105	1.2235	Amotl1	0.525022	0.776871	Sall3	1	3.89817	Gm16958	1	0	Tceal8	0.0360073	1.41771	H3f3b	0.0267199	0.807775
479	Npc1	1.60275e-154	0.758624	Erp29	4.1911e-142	0.547466	Snrk	4.3976e-216	1.63065	Atg101	2.27046e-51	0.585896	Arl4c	2.12566e-217	1.02548	Ctnnb1	1.01484e-67	0.377351	Rab3d	8.00472e-37	0.787043	Plgrkt	3.48099e-93	0.84805	Hmgb1	1.67296e-167	0.734047	Thrsp	0.421086	1.71284	Gins2	2.20984e-105	1.64089	Mif	0.533209	0.0256317	BC089491	1	2.994	Lmx1a	1	0	Smg6	0.0360073	2.00312	Cspg5	0.0268197	3.16429
480	Rgcc	5.93448e-154	0.69399	Birc5	1.3502e-141	1.31355	Ctnnb1	2.16861e-215	0.545956	Pcbp2	2.9574e-51	0.328617	Ndufs6	3.07111e-217	0.678018	Suclg1	1.08394e-67	0.52032	Trim27	8.34204e-37	0.549994	Mdh1	4.3151e-93	0.602194	Rpl23	6.25519e-167	0.449912	Igf2bp3	0.422566	2.40361	Nolc1	2.21357e-105	1.24083	Igsf11	0.536594	2.01767	Gucy1a3	1	3.16082	Spink8	1	0	Hspb1	0.0360073	2.08985	Ralbp1	0.0268197	1.22948
481	Rpl39	1.13758e-153	0.337993	Mrpl35	2.16605e-141	0.910191	Lmtk2	2.07791e-214	1.57067	Cops2	3.17975e-51	0.664722	Rexo2	3.17758e-217	0.86088	Arf1	1.14108e-67	0.335695	Hmox2	1.02471e-36	0.496571	Lrpap1	4.34368e-93	0.735242	Orc6	9.01752e-167	1.34743	Pik3c2b	0.425935	1.21983	Rpl9	3.18463e-105	0.427992	Slc24a5	0.541924	0.986937	Gm17689	1	2.33236	Gm26684	1	0	Vps29	0.0360073	1.00104	Trib1	0.0268197	1.98594
482	Akap7	1.41156e-153	1.41698	Tmem176b	2.45992e-141	0.524861	Adamtsl1	1.69857e-213	4.03182	Xaf1	3.19867e-51	1.65151	Ywhae	2.47062e-216	0.602423	Stx7	1.22156e-67	0.70263	Enpp5	1.12063e-36	0.834653	Bicc1	4.84419e-93	1.09447	Rpl26	1.12351e-165	0.49279	Sirt1	0.428852	1.2172	Mrto4	8.18306e-105	1.20582	Csnk1a1	0.546491	-0.0645559	Nav3	1	2.29456	Slc6a7	1	0	Leo1	0.0366677	1.38273	Ttk	0.0268455	3.33907
483	Cox5b	5.04746e-153	0.466636	Ola1	8.32701e-141	0.67952	Mcl1	1.39764e-212	0.747142	Rbm25	3.68633e-51	0.385056	Gpx2	3.08851e-216	1.03811	Cab39	1.69019e-67	0.659665	Aldh1a7	1.15323e-36	0.58815	Tbc1d15	5.53131e-93	0.832057	Rps20	1.37867e-165	0.479024	Rbm44	0.43572	1.44093	Golm1	8.45777e-105	1.04689	Akap5	0.548145	0.477984	B3galt2	1	1.61288	Alx3	1	0	Gnai2	0.0367265	0.795814	Hipk3	0.0268455	1.81766
484	Hmox1	1.11003e-152	0.683633	Serpinb6a	3.73442e-140	0.590051	Megf9	2.64367e-212	1.67853	Cdk18	4.33764e-51	1.05494	Pcolce	7.41765e-216	1.68759	Sox2	1.78386e-67	1.86107	Kcnc3	1.23223e-36	0.634358	Nedd4	6.39206e-93	0.506261	Aars	1.77581e-165	1.01208	Oplah	0.439772	1.07517	Vrk1	9.86405e-105	1.46899	Sept9	0.554166	0.99933	Gm26670	1	1.94038	Speer4a	1	0	Cuedc1	0.0371932	2.10997	Bckdk	0.0269147	1.62733
485	Slc16a7	1.79577e-152	2.43297	Ywhae	5.64947e-140	0.416179	St6galnac6	1.69276e-210	2.17004	Chchd5	7.59062e-51	0.799641	Uqcrb	1.68659e-215	0.632633	Pink1	2.36395e-67	1.4695	Sertad4	1.60488e-36	1.39461	Ppp2r1a	8.9358e-93	0.660463	Slc7a5	1.97854e-165	2.24735	Rps27	0.445346	-0.0780567	Idh3a	1.09568e-104	1.07477	Foxm1	0.557252	1.23395	Oasl1	1	1.63806	Gm29040	1	0	Man1a2	0.0374142	1.17194	Pak4	0.0269147	1.88033
486	Cyb5a	5.06036e-152	0.536664	Ndufs3	6.14411e-140	0.590528	Ctdsp2	2.80105e-207	1.14289	Arhgef40	9.17785e-51	1.30225	Fam104a	2.90635e-215	0.813351	Fam174a	2.46058e-67	1.04328	Cyb5r3	1.64999e-36	0.315913	Cox5b	3.50621e-92	0.53407	Itpripl2	3.12524e-165	1.35617	Cys1	0.447354	2.65603	Eif3a	1.40046e-104	0.802035	Hspa4l	0.558144	0.516265	Speer3	1	3.99113	Gm36211	1	0	Use1	0.0374142	1.15747	Foxp1	0.0269147	1.48747
487	Taok3	1.17033e-150	0.622466	Rbm8a	6.67179e-140	0.589391	Crebrf	7.13141e-207	1.46993	Slc4a4	1.20036e-50	0.634292	Fam60a	9.44268e-215	1.01834	Hnrnpr	2.95571e-67	0.645893	Stbd1	2.3417e-36	0.850937	Dmkn	3.54498e-92	2.27039	Nop10	4.11995e-165	0.736016	Batf	0.447753	1.61027	Dynll1	1.40996e-104	0.75983	Cnnm4	0.561554	1.1978	Fbxw19	1	4.94714	5033428I22Rik	1	0	E2f1	0.0377504	2.13326	Nfyb	0.0269147	1.85235
488	Rora	1.79922e-150	0.938832	Cldn6	7.01027e-140	1.86761	Tst	8.02215e-207	0.959274	U2surp	1.9252e-50	0.48362	Gmnn	3.5318e-214	1.22836	Psme2	5.68811e-67	0.551788	Nenf	2.84522e-36	0.393465	Cab39	3.96011e-92	0.693793	Tpi1	5.66981e-165	0.973848	Gm42670	0.44877	2.46077	Cdc20	1.66799e-104	1.69418	Dusp5	0.57839	1.15813	Epha3	1	3.53106	Gm14011	1	0	Dtnbp1	0.0377504	1.44576	Nfic	0.0269147	1.60477
489	Bad	5.79615e-150	0.711362	Card19	9.90423e-140	0.769339	Lcn2	4.19968e-206	1.01309	Txnl1	2.47122e-50	0.412607	Cdk4	9.59669e-214	0.79728	Hmg20b	6.00836e-67	0.699484	Gm16136	3.98669e-36	1.10849	Ikbkg	4.57789e-92	1.54998	Pgd	8.77829e-165	0.867435	Zfp385b	0.451358	1.00732	D030056L22Rik	1.68879e-104	1.20539	Fam171a1	0.579774	1.36679	Stra8	1	3.68418	Gm27000	1	0	Pla2g12a	0.0378287	1.319	Sowahc	0.0269147	1.92404
490	Ndufa6	1.33611e-149	0.469393	Tinagl1	2.64848e-139	0.728112	Pnrc1	1.25833e-204	0.717974	Map3k2	7.18497e-50	0.854941	Mrpl43	2.4178e-213	0.825132	Adam10	6.06475e-67	0.776291	Pigyl	4.39528e-36	0.523959	Rnf7	6.54376e-92	0.590197	Etf1	2.76661e-164	0.899542	Cntrl	0.453138	1.04318	Adrb2	2.6121e-104	1.52041	Ncs1	0.602222	1.7849	Trpv1	1	4.12553	Gm7347	1	0	Kif2a	0.0382148	1.28703	Slc22a23	0.0269446	1.74623
491	Dmkn	2.21724e-149	1.89623	Fabp5	7.92191e-139	0.984791	Creg1	2.93076e-204	0.785334	Rala	7.34132e-50	0.374065	Tmem167	6.61063e-213	0.809291	Il10rb	7.63704e-67	1.01684	Rnaset2a	4.90938e-36	0.883772	Caprin1	9.38714e-92	0.651375	Mcm5	2.81982e-164	1.85957	Ccdc57	0.465963	1.98415	Mtx2	4.08943e-104	0.971558	Pak2	0.604578	0.292928	Gm14029	1	4.36437	5330438I03Rik	1	0	Tulp4	0.0383951	1.3859	Zw10	0.0269446	2.40567
492	Synrg	3.12202e-149	1.08025	Rps2	4.3661e-138	0.403349	Tmod1	5.75938e-204	2.83882	Dok1	7.67073e-50	1.13239	Rasgrp3	3.76023e-212	2.98857	Chmp2a	8.76917e-67	0.508702	Adam19	9.67616e-36	0.756384	Fam92a	1.55636e-91	0.806462	Gatad1	7.44289e-164	0.963612	Mlxipl	0.466476	2.34803	Exosc3	4.42728e-104	1.32415	Pabpc4	0.605478	0.801928	Atp8b4	1	5.08164	Samd7	1	0	Sec13	0.0385942	1.20921	Fgfr1op	0.0271342	2.03405
493	4833439L19Rik	5.57092e-149	0.785648	Emc6	4.46079e-138	0.454867	Ift20	1.57221e-203	0.731154	Pdlim5	7.71597e-50	0.806277	Plek2	1.12108e-211	1.40033	Per3	1.02368e-66	1.56557	Sidt1	1.30299e-35	2.52636	Ubb	1.59742e-91	0.455147	Hells	1.3526e-163	1.70534	Ccnj	0.470847	1.16881	Mrpl18	4.98172e-104	0.940025	Ncapg2	0.620216	1.02334	Prl3d1	1	3.88786	Gm16122	1	0	Aida	0.0389994	1.67284	Odf2	0.0272785	2.19539
494	Acaa2	2.43775e-148	0.650513	Polr2f	4.53157e-138	0.549427	C3	2.43698e-203	1.21285	Rassf7	8.39863e-50	0.768272	Snx6	2.75141e-211	0.85764	Rbm39	1.13998e-66	0.398365	Naga	1.379e-35	0.837951	Lactb2	1.76755e-91	0.889118	Dkc1	1.40478e-163	1.59338	Sugp2	0.472722	1.57886	Mrpl11	5.54375e-104	1.01517	Tmem2	0.6208	0.8729	Gabbr2	1	3.98899	Krt222	1	0	Sh3glb1	0.0389994	1.03954	Cchcr1	0.0273611	3.38057
495	Ndufa13	9.84747e-148	0.39113	Psmc4	2.07605e-137	0.669592	H6pd	1.90429e-202	1.21303	Pgrmc1	1.31777e-49	0.591375	Psma4	3.0138e-211	0.804893	Lrp4	1.44144e-66	3.04537	Cd74	1.57421e-35	0.736396	Cd55	1.91076e-91	0.862454	Zdhhc5	2.33597e-163	1.22346	Cux2	0.473243	2.37544	Rnf7	7.40723e-104	0.812131	Ubl3	0.627005	0.249589	Dock10	1	3.18828	2310069G16Rik	1	0	Rpl36a	0.0394449	0.637425	Cdc45	0.0274987	3.40705
496	Smpdl3a	3.00888e-147	0.974395	Ccnd2	2.34028e-137	1.03488	Bex2	1.08964e-200	1.46921	Ankrd11	1.68036e-49	0.427249	Usp14	3.65244e-211	0.897161	Tmem160	5.17777e-66	0.650187	Acvr1b	1.93902e-35	0.910868	Cxcl15	1.93308e-91	1.43054	Lims1	2.84542e-162	1.11375	Notum	0.476256	1.89856	Fen1	1.06674e-103	1.55754	Smc2	0.629511	0.468315	Colec10	1	3.25678	Gm26507	1	0	Snrpc	0.0400903	1.05116	Tiparp	0.0274987	1.58609
497	Dlc1	8.13934e-147	1.08511	Ssbp4	3.01363e-137	0.827929	Trim8	1.50819e-200	0.933463	Wasl	1.89528e-49	0.500402	Hras	1.47058e-210	0.759869	Limk2	5.27564e-66	1.02075	B2m	2.35539e-35	0.443776	Mtx2	2.54664e-91	0.687578	Bub3	7.68184e-162	1.0405	Fbn2	0.482635	2.31252	Ppp1r2	1.1855e-103	0.944666	Myo10	0.632854	0.736314	Gm30948	1	3.86539	Gm42802	1	0	Nrp2	0.0400903	2.67393	Azin1	0.0275986	1.63463
498	Lpin1	7.74406e-146	1.38419	Sep15	6.09998e-137	0.410333	Mbip	3.19455e-200	0.810891	Prkcsh	2.02463e-49	0.513693	Nasp	2.19081e-210	1.06421	Selk	6.63645e-66	0.414495	Gm42418	2.48019e-35	0.406199	Ppil1	3.30689e-91	0.829237	Rangap1	7.95552e-162	1.17566	Itih1	0.491172	2.21169	Rpl31	1.30107e-103	0.647498	Rpgrip1	0.635621	1.28193	Gm14377	1	2.60298	Gm29595	1	0	Ier3ip1	0.0402089	1.01011	Stk4	0.028043	1.8999
499	Rab9	1.17457e-145	0.618592	Sin3b	9.12772e-137	0.654892	B230217C12Rik	1.59855e-199	3.15293	Fblim1	2.97158e-49	1.0491	Cenpw	7.21005e-210	1.31862	Srsf11	1.24964e-65	0.538251	Ace2	2.51269e-35	1.82861	Dnajb4	3.328e-91	0.868068	Gnl3	2.32588e-161	1.37898	Dixdc1	0.492996	1.27729	Commd2	1.45955e-103	0.935415	Mgat5	0.643308	0.846179	Gm15775	1	2.48821	Dcdc2c	1	0	Map7d1	0.0410555	1.26521	St6galnac6	0.0280869	2.43752
500	Pafah2	1.50257e-145	1.27681	Hspa4	9.27701e-137	0.615493	Mfsd2a	1.99434e-199	1.87195	Chmp4b	7.33321e-49	0.409425	Nt5e	9.75204e-210	1.05705	Adgrg6	1.33094e-65	1.64048	Siva1	2.62058e-35	0.39779	Gstp1	3.99499e-91	1.17437	Txnrd1	1.3576e-160	0.968278	Daam2	0.495402	2.19021	Hist1h1c	2.06797e-103	1.32397	Serpinb2	0.644762	1.13788	Patl2	1	1.82293	Olfr545	1	0	Erlec1	0.041467	1.36881	Dhrs7b	0.0281628	1.63152
501	Ppa2	4.82341e-145	0.639898	Mrpl13	2.03623e-136	0.742338	Il6st	1.62515e-198	1.34472	Snx6	1.21901e-48	0.457149	Ddah1	2.17026e-209	1.97636	Cst3	1.91113e-65	0.483663	Dhcr7	2.72306e-35	1.16011	Tmem208	4.62735e-91	0.630815	Fam96b	1.4052e-160	0.961619	Cacna1s	0.495791	2.19237	Rpl34	3.32593e-103	0.381383	Bcl2l1	0.649652	0.605876	Hist1h2bf	1	2.51455	Gm21680	1	0	Lpar1	0.0415284	3.47461	Paxip1	0.0281697	2.28886
502	Fam195b	6.33018e-145	0.714359	Lamc2	9.51665e-136	0.660591	Igfbp6	2.13277e-198	2.03844	Lgals3bp	1.86427e-48	0.834422	Ptgs2	2.35425e-209	1.34743	Wwc1	1.94209e-65	0.656421	Kdm7a	3.32817e-35	0.836502	Hacd2	1.00565e-90	0.792109	Snrpc	2.28571e-160	0.961968	Fam20c	0.495791	2.177	Umps	4.06823e-103	1.66824	Enah	0.662164	0.850755	Unc5a	1	2.37854	1700025N21Rik	1	0	Hjurp	0.0420372	1.99771	Zwilch	0.0281973	3.12279
503	Ftl1	6.93019e-145	0.472163	Supt4a	1.32045e-135	0.623043	Csrnp1	1.01197e-197	2.07348	Kdm5b	2.70413e-48	0.559049	Ptges	2.83797e-209	0.898663	Cd24a	2.03874e-65	0.793569	Per3	3.56128e-35	1.01511	Diablo	2.21871e-90	0.773419	Rcc1	2.64738e-160	2.00456	March3	0.497738	2.37717	Snrpc	5.07385e-103	0.949348	Hint1	0.665238	-0.113474	Csta1	1	2.6928	Gm37754	1	0	Barx1	0.0423359	11.4016	Ift80	0.0284483	3.04724
504	Rnpepl1	9.14879e-145	0.88366	2810417H13Rik	1.33639e-135	1.393	Lsmem1	4.05946e-197	3.28252	Vps37b	2.7758e-48	1.07559	Vars	4.65259e-209	1.04472	2210013O21Rik	2.0894e-65	0.984532	Bhlhe40	3.99146e-35	0.506174	Ssr3	2.85755e-90	0.635122	Zfp36l2	4.71414e-160	1.34753	Plcd4	0.500332	2.18387	Gtf2h5	7.37411e-103	0.830699	Cdc34	0.669561	0.456726	Gm9830	1	1.20949	Sele	1	0	Plod1	0.0423359	2.45215	Ptges3	0.0286613	1.16045
505	Fam84b	1.00279e-144	0.838556	Polr2c	2.1063e-135	0.652837	Apc	8.05757e-197	0.975971	Whamm	3.67153e-48	1.21107	Psmb7	6.80229e-209	0.821746	Epn2	4.64836e-65	1.13478	Rbms3	4.07642e-35	0.705498	Chchd4	3.10258e-90	0.824935	Map2k3	1.0223e-159	1.05883	Arrdc3	0.502051	0.960026	Ndufa5	7.67767e-103	0.893366	Ttll7	0.669561	0.389358	Rp1	1	4.55332	Gm8138	1	0	Foxs1	0.0423359	10.5447	Cdkn1b	0.0286613	1.84384
506	Atp5f1	1.02968e-144	0.426387	Hmga2	2.27709e-135	1.5893	Txnrd3	1.10073e-196	1.76921	Vcam1	7.2487e-48	1.58109	Prkcdbp	1.19634e-208	1.19146	Pomp	9.71884e-65	0.419474	Snx7	4.36189e-35	0.502651	Sep15	3.1088e-90	0.553374	Rpl32	1.19877e-159	0.542395	Cobl	0.515949	0.730641	Anapc15	8.11525e-103	1.30066	Slc38a1	0.671321	0.951112	Gm37748	1	4.35184	Gm454	1	0	Rps10	0.0423359	0.519349	Bex4	0.0286931	1.89065
507	Ddx3y	1.13189e-144	0.854483	Bspry	3.64618e-135	0.913011	Vav2	2.58974e-196	1.98417	Gabarapl1	8.85262e-48	0.773478	Ywhab	1.21563e-208	0.720373	Higd2a	2.86962e-64	0.497163	BC048546	4.44332e-35	3.9122	Tmem33	6.30289e-90	0.723342	Syngr2	1.93545e-159	0.943696	Hist1h4h	0.536919	1.94064	Clic1	1.76069e-102	0.82338	Cdk18	0.672613	0.914271	T	1	4.59477	Gm14285	1	0	Epdr1	0.0423359	2.03319	RP24-330M21.1	0.0286931	1.81912
508	Hmgcs1	2.22383e-144	0.629117	Alyref	7.55437e-135	0.666907	Arhgap17	3.88581e-196	1.2683	Cd151	1.00992e-47	0.474071	Psmd14	1.67633e-208	0.898403	Ogt	6.0312e-64	0.713526	Tmx4	5.32065e-35	1.06515	Pdia4	2.74691e-89	0.752685	Top2a	6.67456e-159	1.799	Mpz	0.538368	1.70636	Gm20186	2.55837e-102	4.1869	2010300F17Rik	0.707412	1.25022	Calcr	1	3.29566	Gal3st4	1	0	Pde1a	0.0423359	10.6047	Wapl	0.0286931	1.43385
509	Slc25a10	2.39523e-144	0.775318	Psmc6	5.20898e-134	0.619669	Atp13a3	1.62849e-195	0.840309	Col15a1	1.14441e-47	3.85452	Itpripl2	5.90755e-208	1.1478	Lrrk1	6.54711e-64	0.974669	Sh3bgrl	5.86423e-35	0.511539	Ndufb11	2.81016e-89	0.513614	Aqp3	9.6137e-159	3.50926	Acox3	0.542163	1.38149	Cenph	2.92028e-102	1.92966	Itpr3	0.709944	0.590962	D830026I12Rik	1	4.05901	Krt9	1	0	Cnrip1	0.0423359	9.83409	Tpm4	0.028701	1.11716
510	Copz1	1.15726e-143	0.706598	B4galt6	1.27194e-133	1.65512	Sh3pxd2a	2.75298e-195	1.74379	Amn1	1.20086e-47	0.866038	Lmnb1	7.19017e-208	1.15646	Zc2hc1a	9.3503e-64	1.0631	Zfp292	5.91525e-35	0.47476	Rwdd1	2.88544e-89	0.665754	Plec	1.09689e-158	1.11709	Map3k13	0.547937	2.00419	Mgat2	3.33449e-102	1.07031	Ywhah	0.710684	0.108049	Lypd5	1	3.33529	Gm20471	1	0	Ghr	0.0423584	2.37866	Tex2	0.028701	2.48495
511	Cpeb3	3.72763e-143	1.70919	Psenen	2.3039e-133	0.51206	Insig1	4.22487e-195	0.964544	Gtf2e2	1.36646e-47	0.655686	Kif23	9.33692e-208	1.37261	Parp3	9.73019e-64	1.6333	Cox14	7.13209e-35	0.366291	Eif4g2	4.19606e-89	0.539333	Marcks	1.93526e-158	1.35154	Pitpnm2	0.549388	1.04169	Lsm7	4.32946e-102	1.32737	Fmnl3	0.71135	1.20414	2310031A07Rik	1	3.6409	RP23-231J2.1	1	0	Igf1	0.042414	9.61372	Zcchc14	0.0287031	1.76447
512	Serpinf1	3.82418e-142	1.97861	Tbca	2.4948e-133	0.436865	Hnmt	2.20993e-194	2.19133	Smad3	1.5204e-47	0.857609	Rras2	9.50755e-208	1.23553	Scx	1.12702e-63	1.71991	Marveld1	7.51981e-35	0.614753	Naa50	5.11554e-89	0.702749	Tgm1	2.17855e-158	1.80278	Glb1l	0.552144	1.64306	Snrpa	8.42523e-102	1.07841	Ankrd50	0.724983	0.918708	Stfa2l1	1	5.83996	Gm8212	1	0	Cspg4	0.0424328	9.61574	Snx27	0.0287452	1.58772
513	Urah	4.32528e-142	0.866411	Ak6	8.52752e-133	0.78422	Trrap	2.7596e-194	1.25584	Klf10	3.65299e-47	1.18455	Mki67	1.74999e-207	1.55463	Dynlt3	1.29398e-63	0.536558	Cyhr1	7.92723e-35	0.468988	Oard1	5.44983e-89	0.787177	Pfdn2	1.31636e-157	0.71857	Gabre	0.556896	1.66268	Hirip3	8.75944e-102	1.67587	Strn3	0.726021	0.302871	Trpc5os	1	4.66297	Nat8	1	0	Penk	0.0425371	9.56613	Dusp18	0.0288278	1.91136
514	Il33	1.23798e-141	0.663903	Morc4	1.72501e-132	1.24509	Ttc7	2.80499e-194	1.40146	Cxadr	6.70021e-47	0.458952	Kcnk1	2.84341e-207	0.914144	Spats2l	1.56781e-63	2.48411	Bmf	8.07416e-35	1.16654	Parp1	6.63766e-89	0.917787	G3bp2	5.27047e-157	0.865698	Dio3	0.561475	5.59864	Nol11	2.00745e-101	1.30175	Hsf2	0.747744	1.31216	Fmo3	1	4.07837	2700046A07Rik	1	0	Smo	0.0430706	2.4747	Abr	0.0288278	2.36047
515	Ttc7	4.89001e-141	1.05581	Banf1	1.74665e-132	0.588642	Fnip2	3.60998e-194	2.1369	Gch1	9.5456e-47	0.785859	Dynll1	2.89492e-207	0.662448	Arhgap5	4.67296e-63	0.681423	Itga9	9.95583e-35	0.633592	Col4a5	8.0843e-89	1.01595	Wdr1	6.44705e-157	0.959853	Rasl10a	0.562298	1.50992	Cep290	2.08938e-101	1.23811	Elovl6	0.748785	1.00059	Ebf2	1	5.27332	Cldn34d	1	0	Nkd2	0.0433178	8.54496	Ccnf	0.0288741	3.08488
516	Szt2	8.95868e-141	1.20285	Ywhah	1.77723e-132	0.590989	Adamts1	1.53888e-193	1.63508	Sin3b	9.80358e-47	0.443989	Ckb	1.05828e-206	1.44325	Ldhb	4.80205e-63	0.851811	Anapc13	1.0615e-34	0.445441	Hsp90aa1	8.21854e-89	0.649662	Ap1s1	1.41352e-156	0.907093	Axdnd1	0.562857	1.12155	Ola1	2.46833e-101	0.932375	Galnt3	0.750863	0.577908	Gm26700	1	4.07548	Gm17732	1	0	Hoxb3	0.0434636	7.99823	Zcchc11	0.0288824	1.68912
517	Nbea	2.85259e-140	0.965889	Rbx1	2.16455e-132	0.413041	Foxa2	2.91146e-191	0.907239	Jmjd6	1.10066e-46	0.798658	Nudt5	2.33208e-206	0.964156	Exoc4	5.45941e-63	1.24239	Mvb12a	1.30082e-34	0.422028	P4hb	9.72851e-89	0.625701	Ceacam1	3.33078e-156	1.44017	Pwwp2a	0.564713	1.00937	Pwp1	2.71954e-101	1.47141	Dnajc2	0.753249	0.4443	Gm43202	1	4.01831	Cml5	1	0	Emc2	0.0434636	1.4869	0610010K14Rik	0.0292129	2.22674
518	Vamp3	4.25724e-139	0.739543	Ppic	2.80397e-132	0.499972	Slc10a6	7.97603e-191	3.57524	Nvl	1.71761e-46	0.867803	Tmem40	4.75796e-206	1.98729	Arrdc1	9.89081e-63	0.674814	Gys1	2.7718e-34	0.906404	Wbp11	1.15507e-88	0.715516	Cpsf2	2.73244e-155	1.19187	Abca17	0.568234	2.27422	Tmem2	2.92016e-101	1.19542	Slc2a12	0.756051	2.34392	Prkcb	1	3.20161	4930555F03Rik	1	0	Dst	0.0434636	1.55941	Cep85	0.0294271	3.09245
519	Pgm2	6.62038e-139	0.702338	Lsm3	4.81384e-132	0.91916	2810474O19Rik	8.64859e-191	1.0665	Fermt1	2.63473e-46	1.3173	Cnih1	9.00542e-206	0.873728	Cbr1	2.25656e-62	0.685969	Slc4a7	4.19094e-34	0.668262	Bcap29	1.16258e-88	1.0656	Hars	3.23713e-155	1.31607	Mapt	0.574907	2.38964	Metrnl	3.44856e-101	1.22418	Eif1a	0.758947	0.252333	Gm4319	1	2.92531	Gm12868	1	0	Fkbp14	0.0436342	3.24168	St6galnac2	0.0294271	2.26713
520	Sdha	8.22414e-139	0.6421	Gpx4	1.14362e-131	0.360642	Hacd3	1.69573e-190	1.14522	Itga2	2.68e-46	0.958779	Cops5	1.11224e-205	0.998393	Ginm1	4.27971e-62	1.02593	Akap7	4.77755e-34	1.12131	Snx30	1.19406e-88	0.820514	Kdelr2	5.31602e-155	0.895833	Magi2	0.577399	1.60082	Tmem128	6.26587e-101	1.01958	Abcc1	0.760017	1.04281	Vwa3b	1	3.45759	Cyp19a1	1	0	3300005D01Rik	0.0438576	7.82763	Brms1l	0.0298302	2.15375
521	Tmem135	1.30127e-138	0.891267	Mvb12a	1.95407e-131	0.669817	Pon1	2.06783e-190	4.44922	Areg	3.66433e-46	0.648113	Ubap2	1.52172e-205	0.98764	Btf3	5.42834e-62	0.324128	Acadl	7.13411e-34	0.382347	Slc15a2	1.30813e-88	0.791556	Llph	7.64706e-155	0.908418	Gm37494	0.578455	1.05646	Lima1	1.20747e-100	1.03345	Arap2	0.761598	1.02582	Tlx2	1	3.07916	Gm11128	1	0	Mia3	0.0444793	1.34128	Gsg2	0.029835	3.13326
522	Gpx1	3.65471e-138	0.432917	Mrps24	1.24273e-130	0.536863	Hk2	2.31962e-190	1.04365	Rpl15	4.88352e-46	0.332692	Eif5b	1.71705e-205	0.748895	Prss23	6.33716e-62	2.11841	Iqgap2	7.92076e-34	1.06502	Prrg3	1.58628e-88	0.850317	Ftsj3	4.68155e-154	1.53624	Gm20629	0.581682	4.18503	Nrg1	1.68846e-100	1.88802	Unc5b	0.770266	1.35865	Gprc5d	1	3.112	Gm8257	1	0	Pmm1	0.0446214	1.42041	H2-D1	0.029969	1.03544
523	Fuca2	1.18044e-137	0.814497	Sri	3.15951e-130	0.571349	Dusp16	6.84515e-190	1.35795	Nsrp1	5.7174e-46	0.738413	Esf1	1.97525e-205	0.98844	Prkcd	6.39848e-62	0.918731	Lztr1	1.10404e-33	0.720686	Fam98b	1.65632e-88	0.932182	Dnaja2	2.38184e-153	0.795068	Fmo2	0.583816	1.16502	Cdkn2c	2.22794e-100	1.93557	Gm26669	0.774929	1.37863	Itga8	1	4.31307	9330154K18Rik	1	0	B3galnt1	0.0451296	6.9709	Cdk2	0.029969	2.4609
524	Igsf3	3.36148e-137	0.878397	Psmd14	7.19343e-130	0.712826	Cftr	6.98006e-190	1.93536	Dvl1	5.93211e-46	0.756826	Gcsh	2.2022e-205	1.09404	Etfa	7.73915e-62	0.649193	Pecr	1.45646e-33	1.55307	Calm2	1.73328e-88	0.50705	Usp1	2.84239e-153	1.37255	Baiap3	0.58553	2.00778	Cbx3	2.78456e-100	0.899207	Litaf	0.776049	0.404565	Cd37	1	3.18682	Gm17173	1	0	Fastk	0.0453889	1.38491	Cd36	0.0301184	1.98728
525	Wdr83os	9.82479e-137	0.791738	Dnajc2	1.84266e-129	0.794032	Ankrd40	8.0458e-190	0.979732	Ifi27l2b	9.69248e-46	2.54341	Psat1	8.88327e-205	1.11954	Slc25a36	9.65653e-62	0.959457	Rab9	2.16487e-33	0.432654	Hp1bp3	2.31486e-88	0.638458	Gjb4	4.0446e-152	1.86344	Phf14	0.590678	0.66868	Thoc7	2.97342e-100	0.881281	Mex3a	0.786158	0.948095	Rgsl1	1	1.75453	Gm30524	1	0	Prkcsh	0.0454412	1.11261	Nkd1	0.0303116	2.02313
526	Ndufb3	1.60624e-136	0.49583	Calm1	2.65486e-129	0.445387	Wls	2.8424e-189	0.720647	Chmp4c	9.94421e-46	0.860606	Cenpa	1.37284e-204	1.37953	Tspan15	1.03871e-61	1.13606	Ccdc186	2.48001e-33	0.765495	Pmpcb	2.69336e-88	0.761741	Rbx1	4.14158e-152	0.636593	Fam183b	0.591616	4.25502	Sgk1	3.19448e-100	1.46131	Trabd2b	0.80024	2.04311	Gm37634	1	2.28485	Gm28523	1	0	Jkamp	0.0455833	1.30861	Antxr1	0.0303116	2.328
527	Adcy7	2.3766e-136	1.24208	Calm3	3.96419e-129	0.520333	Slc3a2	1.18881e-188	0.815931	Cct5	1.28359e-45	0.362327	Rrbp1	2.13623e-204	0.709319	Rps27l	1.33528e-61	0.426585	Raph1	2.76886e-33	0.547814	Clic5	2.91118e-88	1.08703	Cystm1	5.59035e-152	0.634821	Gm43603	0.594175	2.5477	Vta1	4.58043e-100	1.01795	Dst	0.80743	0.619451	Zfp521	1	2.10246	Gm15991	1	0	Ranbp1	0.0455833	1.22268	Ddx6	0.0303667	1.34699
528	Maz	3.22315e-136	0.815233	Imp3	9.55683e-129	0.545861	Kansl1l	1.54988e-188	1.87777	Rac1	2.66093e-45	0.358681	Lsm2	3.22395e-204	0.972239	Cxcl17	1.74966e-61	1.50366	Fn1	6.04105e-33	0.318672	Ppp1r14c	3.18014e-88	0.851934	Nudt5	5.2407e-151	1.10238	Pcdhga12	0.597653	1.49349	Eef1b2	9.68277e-100	0.643785	Ubash3b	0.808375	1.3829	Gad2	1	0.532501	Slco1c1	1	0	Basp1	0.045891	1.41228	Cep170b	0.0305442	1.72162
529	Apoc1	6.79721e-136	1.4309	Akr7a5	1.84389e-128	0.788969	Ppp1r16a	2.91888e-188	1.25445	Wbp2	3.09641e-45	0.456598	Manf	4.71016e-204	0.870528	Rnf13	2.39597e-61	0.871637	Naca	6.69671e-33	0.22315	Apmap	3.24268e-88	0.952174	Tyms	1.11231e-150	1.35609	Srebf1	0.597899	0.387734	Mmp14	1.22738e-99	1.34105	Anxa8	0.821666	0.529503	Ptpn5	1	3.05391	Npy5r	1	0	Fez1	0.0459112	6.61969	Kdelc2	0.03062	2.14142
530	Arfgef3	1.18104e-135	1.19218	Stx7	6.07855e-128	0.684277	Pank3	6.64719e-188	1.0688	Tnip1	3.85037e-45	0.93578	Ftsj3	5.76813e-204	1.26389	Zkscan1	2.68203e-61	1.33449	Lyz2	6.91805e-33	0.672365	Carnmt1	3.36569e-88	0.73912	Imp4	4.73882e-150	1.43966	Rogdi	0.600887	0.907682	Eef1d	1.31531e-99	0.760751	Tnfrsf26	0.821991	1.56791	Syt4	1	4.40925	Gm42575	1	0	Gjc1	0.0459112	6.58963	Slc41a1	0.0307363	1.80902
531	Prkaca	5.70015e-135	0.800812	Trappc4	2.34455e-127	0.591277	Cytip	9.0807e-188	2.44311	Med31	4.55682e-45	0.72021	Sox4	6.06246e-204	0.892964	2810474O19Rik	4.38991e-61	0.863349	Dguok	8.16463e-33	0.623653	Lrrc58	7.07647e-88	0.692002	Plaa	5.42629e-150	1.24061	Prdm1	0.603073	1.69713	Vdac3	1.40386e-99	0.949626	Cyr61	0.829088	0.293983	Gm16045	1	4.59587	Slco1b2	1	0	Asns	0.0461383	1.61275	Ccdc141	0.0307714	1.71561
532	Pcyt2	2.92391e-134	0.812762	Ddost	2.64995e-127	0.562294	Mthfd1	1.22842e-187	0.868957	Hnrnpc	4.62604e-45	0.416283	Lsm12	8.92298e-203	0.823998	Abhd17c	1.64825e-60	1.0934	Iigp1	9.49365e-33	4.72209	Spg7	8.11291e-88	0.862651	Bcas2	8.37408e-150	0.813527	Gcn1l1	0.616788	0.7242	Mtus1	1.98591e-99	1.56721	Smarca5	0.837082	0.229884	Sun3	1	3.41879	Gm42450	1	0	Angptl4	0.0466001	2.53214	Tbc1d2b	0.0307714	2.28515
533	Scand1	5.82937e-134	0.465224	Ntmt1	4.74703e-127	1.1924	Nfkb1	6.20738e-187	1.04788	Zyx	7.64489e-45	0.690282	Parl	1.28963e-202	0.979312	Tns3	1.68228e-60	1.31979	BC030867	1.62809e-32	2.45662	Psmd2	1.08776e-87	0.636154	Metap2	1.20075e-149	0.745556	P4htm	0.622329	2.15782	Gm8186	2.12194e-99	1.41597	Cdc25a	0.83833	0.985931	Gm16054	1	4.73097	Olfr701	1	0	Vgll3	0.046943	6.18484	Ago2	0.0307714	1.45176
534	Acat2	7.60362e-134	0.887594	Glrx5	4.79147e-127	0.555415	Arfgef3	1.55955e-186	1.56453	Eif3d	8.05191e-45	0.448029	Galnt3	1.69721e-202	1.02438	Sdf2	5.91985e-60	0.589179	Prkab1	3.81414e-32	0.621837	Copa	1.26913e-87	0.677724	Hsp90b1	1.47756e-149	0.734517	4833418N02Rik	0.633303	1.46881	Emp1	2.13362e-99	1.18831	Capn5	0.850609	0.894092	Pebp4	1	3.12226	Scn4b	1	0	Rnft1	0.0470602	1.39102	Macf1	0.0307714	1.55376
535	Pgd	1.09253e-133	0.603236	Cyr61	6.87333e-127	0.940393	Limch1	2.00221e-186	1.85161	Sprr1a	9.05513e-45	1.3068	Tinagl1	1.76999e-202	0.946532	Fundc2	6.7647e-60	0.687399	Rps27rt	3.81935e-32	0.511331	Atp5g1	1.31123e-87	0.547913	Phb2	1.69289e-149	0.783446	Gm26625	0.634412	3.05695	Psma1	5.0492e-99	0.838151	Pitpnc1	0.855646	0.954925	Cyp4f14	1	3.52192	Hsf3	1	0	Marcksl1	0.0470602	1.23807	Gkap1	0.0307714	1.89748
536	Megf9	1.21712e-133	1.15096	Zbtb8os	1.18414e-126	0.787393	Kank2	4.06475e-186	1.65047	Polr1d	1.07528e-44	0.353016	Mrpl11	2.64087e-202	0.922214	F11r	7.73176e-60	0.942947	Kxd1	4.02832e-32	0.528603	Cthrc1	1.34496e-87	2.17255	Hsd17b11	2.58684e-149	1.0152	Dnase1l2	0.637244	3.28293	Gemin6	6.81156e-99	1.63513	Fam213a	0.8597	0.422176	Mdh1b	1	3.63647	Myot	1	0	Gulp1	0.0472427	6.22325	Cnot6l	0.0308084	1.76657
537	Atxn7	1.25876e-133	0.989229	Tmem160	1.96386e-126	0.642927	Lamp2	4.57401e-186	0.705978	Setd5	1.20112e-44	0.542261	Sys1	4.74282e-202	0.780677	Tecr	9.97504e-60	0.502185	Cmtm8	6.45185e-32	0.403613	Mdm2	2.02872e-87	0.850559	Naa20	1.37445e-148	1.03001	Phf24	0.661132	1.15859	Uhrf1	9.51834e-99	1.69092	Hells	0.861577	0.687657	Pou4f3	1	4.50891	4930512B01Rik	1	0	Ccdc102a	0.0475247	3.22199	Tmem194	0.0308084	3.04281
538	Mcee	1.53366e-133	0.81383	Sub1	4.79915e-126	0.425786	Clk4	5.46915e-186	1.01082	Cmas	2.42272e-44	0.517365	Smarca5	6.19301e-202	0.830175	Zfhx3	1.73627e-59	0.596008	Shfm1	6.55089e-32	0.255654	Ufm1	2.05182e-87	0.688998	Psme3	1.4148e-148	1.44212	4833445I07Rik	0.664875	3.38262	Leprotl1	9.78467e-99	1.03766	Mgat4a	0.86421	1.12966	Fmn2	1	3.23619	Spink12	1	0	Clic1	0.0483781	0.962812	Acap2	0.0308107	1.82396
539	mt-Nd4	6.40403e-133	0.347143	Il4ra	5.95214e-126	1.05719	Esam	9.19513e-186	0.954327	Arl4c	2.54378e-44	0.592752	Pnn	2.4624e-201	0.868238	Prmt2	2.27279e-59	1.17599	Bhlhe41	1.03291e-31	1.76297	Ywhab	2.15449e-87	0.575304	Arl2bp	1.66996e-148	1.12993	Zan	0.665609	2.58948	Sltm	1.21834e-98	0.96849	Ammecr1	0.870234	1.11028	Gm26857	1	3.58502	Gpx5	1	0	Eif3e	0.0488371	0.87329	Raph1	0.0311709	1.58306
540	Baz2b	1.45657e-132	0.704576	Srsf9	9.02153e-126	0.540659	Kiz	2.19045e-185	1.62491	Cmip	4.60677e-44	0.57428	Timm10b	2.60771e-201	0.834713	Atp5k	6.71126e-59	0.509699	Stc1	1.10864e-31	1.59575	Hnrnpf	2.56107e-87	0.583082	Fam96a	2.02399e-148	0.916994	Proca1	0.672839	1.51373	Hist1h1e	1.67403e-98	1.98534	Pacrg	0.878524	1.01512	Pih1h3b	1	4.42194	Dgkb	1	0	Rps15a	0.0489689	0.512761	Megf9	0.0311709	1.82109
541	Mthfd1	2.29838e-132	0.639246	Elof1	1.01908e-125	0.60232	Cry2	1.3561e-184	1.50701	H2afy	5.86972e-44	0.300112	Tmed5	2.88129e-201	0.9487	Enah	1.09245e-58	1.52007	Slc25a35	1.11044e-31	1.14864	Snx25	3.82963e-87	0.68143	Snx5	2.26862e-148	0.988128	Myom2	0.674227	2.52484	Asf1b	1.76016e-98	1.73811	Atrx	0.886486	0.058328	Tusc5	1	4.37889	1700054M17Rik	1	0	Igfbp2	0.0499653	6.42148	Fam189a2	0.031245	2.36349
542	Ankrd12	8.12247e-132	0.801803	Cystm1	1.81393e-125	0.412523	Ggt5	1.99189e-183	2.61234	Sf3b1	7.98281e-44	0.348499	Zc3h15	2.97185e-201	0.789488	Mtus1	1.34208e-58	1.45409	Pi4k2b	1.89091e-31	0.396697	Ssr1	4.06947e-87	0.699558	Hn1	7.05976e-148	0.926193	Thap8	0.68009	4.52323	Fam179b	3.2398e-98	1.24485	Runx2	0.889861	1.14324	Tmem156	1	3.51522	Gm29137	1	0	Grem2	0.0504792	6.06504	Cdc42bpg	0.0314199	1.86588
543	Atraid	8.92818e-132	0.704969	Nono	2.78308e-125	0.542641	Scamp1	1.96924e-182	1.05429	Taf1d	8.19889e-44	0.605464	Lamc2	8.21264e-201	0.868489	Pef1	1.40067e-58	1.02692	Acot1	2.1607e-31	0.66324	Alas1	4.08542e-87	0.720202	Mcm7	1.76122e-147	1.29747	Gm17182	0.682961	1.32905	l7Rn6	4.37531e-98	1.07691	Rab6a	0.896314	0.30356	Ambp	1	2.57636	Ccdc105	1	0	Unc5b	0.0511945	2.99424	Wnk1	0.0314432	1.24801
544	Fnta	1.18356e-131	0.715218	Dda1	1.23262e-124	0.760743	Fgf1	3.60461e-182	1.43564	Pmepa1	1.05281e-43	0.529954	Rnaseh2a	1.49505e-200	1.26602	Unc50	2.27176e-58	0.745577	H6pd	5.23131e-31	0.636931	Rnf115	4.25072e-87	0.820975	Gjb3	3.01255e-147	1.30679	Ccdc15	0.69529	1.79463	Metap2	7.75518e-98	0.776872	Ankrd1	0.899046	0.858087	Gm20652	1	2.69773	4930456L15Rik	1	0	Orc3	0.0511945	1.89312	Cdc42bpa	0.0315077	1.49208
545	Vimp	1.48327e-131	0.56138	Ift43	1.46772e-124	0.855467	Tmem163	5.9026e-182	0.873334	5430416N02Rik	1.08999e-43	1.44774	H2afy	3.16659e-200	0.675667	mt-Nd2	3.10217e-58	0.308183	Trim12c	1.07562e-30	1.23441	Sept2	4.92707e-87	0.62617	Wbp11	3.39807e-147	1.06646	Eif4e3	0.697018	1.29685	Cxcl17	1.11193e-97	1.49302	Cct2	0.924453	-0.0225284	St8sia4	1	2.93712	A930104D05Rik	1	0	Col16a1	0.0519078	5.7078	Sgol2a	0.0316932	2.21339
546	Ncoa7	2.02612e-131	1.17106	Ndufb6	1.46934e-124	0.525337	Ssh2	1.68696e-180	1.21732	Utp11l	1.29892e-43	0.506166	Sf3b5	4.11971e-200	0.749354	Churc1	4.10578e-58	0.689824	Pank3	1.1789e-30	0.578866	Msn	5.29491e-87	0.678327	Sf3b5	8.11755e-147	0.778508	Slc7a8	0.697783	2.21098	Bub1b	1.20669e-97	1.96207	Qk	0.929922	0.31865	Gm11615	1	2.59442	RP23-170L10.2	1	0	Armcx3	0.0520264	2.14913	Mkln1	0.0316932	1.58717
547	Gsk3b	1.83108e-130	0.539115	Cnbp	2.27014e-124	0.416246	Dock1	1.66934e-179	1.0903	Krtcap3	2.11488e-43	0.517249	Lmo7	4.90205e-200	0.902287	Pts	4.64288e-58	0.952906	Ccnl2	1.29416e-30	0.447888	Tmco3	7.97847e-87	1.03843	Cdc20	2.35565e-146	1.56693	Fbxl18	0.697868	0.977859	Creld2	1.32251e-97	1.15689	Podxl	0.933351	1.20319	Syngr4	1	2.36748	Tctex1d1	1	0	Ccne1	0.0522386	1.81798	Mllt10	0.0318488	1.59817
548	C1galt1c1	4.36822e-130	0.824319	Dcun1d5	2.45023e-124	0.627486	Pex11a	2.48976e-177	1.78755	Sbds	2.2358e-43	0.510782	Car2	2.28876e-199	1.12347	mt-Atp6	4.77668e-58	0.264801	Sorcs2	1.43415e-30	0.798909	Ndufb7	9.26666e-87	0.542095	Nadk	2.42846e-146	0.982415	Eps8l1	0.70298	1.01292	Tomm40	1.46696e-97	0.965992	Upk1b	0.93454	0.973689	Ccdc153	1	1.99437	Agtr1b	1	0	Plxdc2	0.0522924	5.32343	Rb1	0.032025	3.13103
549	Pbxip1	4.4281e-130	0.734671	Raly	3.24783e-124	0.507474	Man2a1	6.99023e-177	1.32132	Ethe1	2.52982e-43	0.73331	Hnrnpf	9.14484e-199	0.701221	Ift43	6.71862e-58	0.73019	Rab15	1.69864e-30	0.545676	Ap2m1	9.51049e-87	0.626556	Tomm40	3.07829e-146	0.959514	Hepacam	0.70449	1.99364	C330027C09Rik	1.83604e-97	1.82093	Med13l	0.938787	0.730246	Has1	1	0.989348	Gm43591	1	0	Eea1	0.0531906	1.4029	Fhdc1	0.0323267	2.10531
550	9130230L23Rik	6.08624e-130	1.6331	Cope	1.52307e-123	0.574441	Hsd17b4	1.80156e-176	0.920303	Ttc3	2.59295e-43	0.530151	Sigmar1	1.00481e-198	1.12463	Usp46	6.87647e-58	0.951335	Tspan12	1.98047e-30	0.82451	Susd6	2.1431e-86	0.754291	Eprs	5.87726e-146	0.863943	Park2	0.704624	1.70132	Sfxn1	1.91752e-97	0.96144	E2f7	0.940463	1.37622	Ctla2b	1	1.78091	Gltpd2	1	0	Sdpr	0.0557936	1.80338	Bcl9l	0.0323267	1.88427
551	Ap1b1	1.54761e-129	1.04371	Cib1	8.00711e-122	0.663304	Yod1	2.73936e-176	1.52535	Cd68	2.68509e-43	1.88216	Elof1	1.50183e-198	0.806721	Txndc15	9.17027e-58	0.851837	Tmco3	2.30526e-30	0.906329	Psme4	2.22014e-86	0.731095	Morc4	3.996e-145	1.35561	Gm10644	0.708746	3.37157	Hprt	2.16181e-97	0.910751	Iqgap3	0.941813	1.02257	Pilra	1	3.84979	Gm12786	1	0	Uchl1	0.0569255	5.6964	2700029M09Rik	0.032347	1.78256
552	Ankrd40	1.90928e-129	0.737315	Rbbp7	2.68508e-121	0.602652	Fbxo9	2.76149e-176	0.995788	Ddit3	2.68631e-43	1.50282	Psma6	6.02035e-198	0.777003	Limd2	1.01869e-57	0.593067	Hint3	3.05279e-30	0.563262	Ap4s1	2.45341e-86	0.912009	Mcm2	4.12108e-145	1.71849	Zmym6	0.712223	1.73906	Ncapg2	3.75106e-97	1.97645	Btbd11	0.942406	1.177	Oca2	1	3.0409	Gvin1	1	0	Cpt1c	0.0570623	4.99078	Rp2	0.0325006	2.1691
553	Kat2b	8.66167e-129	0.968076	Ube2i	3.30502e-121	0.407539	Il11ra1	1.39896e-175	1.85275	Ergic3	7.29767e-43	0.411531	Eprs	1.31854e-197	0.813995	Abcc5	1.74476e-57	1.0504	Mxra8	3.11487e-30	1.36587	Lamp1	3.39286e-86	0.530845	Rab11a	8.18961e-145	0.771481	Zfp446	0.71249	1.6368	Anxa3	4.29366e-97	0.824379	Colgalt1	0.947048	0.503229	Gm9970	1	3.40091	4930407G08Rik	1	0	Ergic1	0.0570623	1.40599	H1f0	0.0325969	2.02111
554	Cluh	9.92466e-129	1.00603	Onecut3	5.8713e-121	2.65202	Crtc3	2.94e-175	1.83306	Cdc42ep5	8.35391e-43	0.553259	Phf5a	8.37339e-197	0.80663	Eif5b	2.36686e-57	0.466374	Pon3	3.42401e-30	0.557405	Ugdh	5.03852e-86	0.847903	Smarca5	1.35575e-144	0.86819	Fbxw4	0.720846	0.858281	Smim11	5.31045e-97	0.925891	Slc6a6	0.94803	0.439648	Prl3d3	1	4.51392	A530010F05Rik	1	0	Tns3	0.0580205	1.79873	Hspa4l	0.0325969	1.72412
555	Irx1	1.9316e-128	0.517259	Pdia6	1.20547e-120	0.528502	Npas2	3.94721e-175	3.25329	Tmc4	1.15926e-42	0.489318	Lsm3	1.19937e-196	1.02854	Mff	5.00563e-57	0.611224	Hp	3.44741e-30	0.918857	Pcyt1a	6.67382e-86	0.823826	Ehd1	3.41379e-144	1.15138	Zfp607	0.730081	1.80236	Rac1	5.49229e-97	0.7522	Lrp8	0.948122	1.23678	Ngp	1	4.06895	Olfr558	1	0	Mgmt	0.0580205	3.32251	Pde4dip	0.0329518	2.05814
556	Pik3ca	6.46805e-128	0.66667	Ccdc34	1.20568e-120	1.14474	Smpd1	4.05049e-175	1.11703	Lpp	1.39858e-42	0.402717	Pcna	1.40285e-196	1.69987	Dnase2a	5.63149e-57	0.725977	Yae1d1	4.24013e-30	0.499123	Vps13a	7.39702e-86	0.892311	Dctpp1	6.46388e-144	1.05319	Gm26797	0.730185	2.12535	Kcnk1	5.58676e-97	0.971461	Mgat3	0.952877	0.973641	Col14a1	1	4.00195	Mannr	1	0	Klf2	0.0580802	2.50622	Mid1ip1	0.0329518	1.67917
557	mt-Nd3	7.27467e-128	0.571419	Anxa1	1.64432e-120	0.632104	Tacc1	5.54499e-175	1.49827	Osbpl3	1.58058e-42	0.694109	Kpnb1	2.64442e-196	0.877917	Hspb1	5.83194e-57	1.30186	Zfp787	4.5502e-30	0.737872	2700029M09Rik	7.72836e-86	0.766632	Fam136a	7.95896e-144	1.22849	Tril	0.736068	2.04728	Prpf38a	5.64638e-97	1.10118	Dph3	0.955749	0.337628	4931429I11Rik	1	3.74266	Gm44031	1	0	Pxdn	0.0582662	2.30284	Diaph1	0.0329518	1.45311
558	Atp8a1	1.41771e-127	0.546391	Cenpa	2.67988e-120	1.33045	Zfp385b	8.51967e-175	2.19238	Ifngr1	2.07701e-42	0.788616	Slc35d1	4.34931e-196	1.13393	Sypl	7.83559e-57	0.518452	Rpl18	5.50046e-30	0.206836	Tmed7	1.93205e-85	0.644913	Msln	8.02792e-144	1.21752	Cytip	0.741919	0.892077	Nsmce4a	5.92522e-97	0.924948	Scaf11	0.965704	0.16643	Hba-a2	1	3.06755	Tdgf1	1	0	Rpsa	0.0594788	0.702154	Vrk1	0.0334349	1.75098
559	Pex1	1.66245e-127	1.6252	Mrps6	1.99038e-119	1.14767	Slc26a9	1.36921e-174	1.06735	Pvrl2	2.76782e-42	0.381729	Eif3g	1.01883e-195	0.839167	Rab11fip2	8.91366e-57	1.16148	Cmtm6	6.93328e-30	0.51139	Hadh	1.97385e-85	0.692115	Ctnna1	1.07185e-143	0.684983	Slc8a1	0.74349	3.37644	Mybbp1a	6.44148e-97	1.16337	Celf4	0.966817	0.650933	Kit	1	3.96968	Gykl1	1	0	Mrpl45	0.0598933	1.18419	Cyb561	0.0334715	1.55819
560	Fam13a	2.62357e-127	1.1512	Sdf2l1	4.71573e-119	0.931535	Lyz1	1.9023e-174	2.2726	Tspan3	2.8802e-42	0.556387	Cldn7	1.26747e-195	0.702312	Smap1	1.50324e-56	0.584919	Atp5j	7.67946e-30	0.271524	Lsm4	2.22882e-85	0.64009	Gpatch4	1.07806e-143	1.54897	St6galnac6	0.75064	0.824719	Ddx21	7.08893e-97	1.12589	Rab31	0.975312	1.05726	4833427F10Rik	1	4.91269	1700034E13Rik	1	0	Grb10	0.0601219	2.33067	Cyp4v3	0.0337505	2.1141
561	Camk1	3.52155e-127	0.836126	Rnf7	1.09712e-118	0.482799	Hip1r	2.53707e-174	1.33414	Sfr1	3.03602e-42	0.388034	Ssrp1	1.60222e-195	0.873884	mt-Nd3	1.64434e-56	0.500515	Gnptab	1.04229e-29	0.695271	Smarcb1	2.40451e-85	0.722436	Wfdc2	2.38424e-143	0.51651	9530036O11Rik	0.763407	1.3622	Uck2	1.21248e-96	1.16496	Axl	0.989265	1.14183	Gm28989	1	2.18339	Olfm3	1	0	Cnih1	0.060255	0.991191	Med14	0.0337964	2.20241
562	Ndufa2	4.42964e-127	0.388438	Aes	1.19085e-118	0.399255	Mob1b	2.67449e-174	0.826671	Itga6	3.29203e-42	0.448994	Immt	3.50687e-195	0.819688	Ralbp1	4.97752e-56	0.537379	Hhex	1.07299e-29	1.3009	Fuca2	3.66026e-85	0.745427	Sh2d1b1	2.66757e-143	2.58035	Mical2	0.767459	0.579336	Cbx5	1.47216e-96	0.978592	Psapl1	0.992154	1.52951	4930528D03Rik	1	2.18503	Tktl2	1	0	Galk1	0.0603252	1.00911	Mast2	0.0340031	2.10493
563	Gaa	1.10534e-126	0.789307	Gsr	1.64647e-118	0.578938	Gja1	3.63865e-174	0.883647	Adss	3.43306e-42	0.443034	Atic	1.71309e-194	1.2618	Fat1	1.13099e-55	0.831531	Tmem176b	1.12948e-29	0.357128	Bcap31	3.96426e-85	0.562019	Hk1	5.67112e-143	1.16456	Cpeb3	0.767459	0.934711	Rpl12	1.89719e-96	0.822182	Onecut3	0.993226	1.14791	Serpina3g	1	1.05615	RP24-554K14.5	1	0	Mnat1	0.0603877	1.33401	Ces1d	0.0344268	2.0301
564	Arfgef2	1.28998e-126	0.970044	Vdac3	4.69022e-118	0.658901	Tanc2	4.85847e-174	0.955641	Erdr1	4.29664e-42	0.835017	Exosc8	7.76782e-194	1.13274	Macf1	1.81906e-55	0.701158	R3hdm4	1.21439e-29	0.352385	Atad2	4.03278e-85	1.15749	Furin	1.84245e-142	1.20089	Acrbp	0.770518	1.27505	Aspa	1.90507e-96	3.23261	Cxcl5	0.994334	0.57699	Pirb	1	1.76416	Shc3	1	0	Psph	0.0606183	1.81068	Pdzd8	0.0348463	1.81813
565	Crnde	3.11981e-126	1.29283	Psmb7	7.99001e-118	0.585964	Cachd1	1.11185e-173	2.54684	Idh3b	5.07361e-42	0.535188	Slc25a24	1.62032e-193	1.11789	Atp6v1f	1.95013e-55	0.39096	Selm	1.31087e-29	1.99073	Plb1	6.4391e-85	2.27591	Tceb1	3.59549e-142	0.750658	Plp1	0.773379	2.32196	mt-Nd3	2.26719e-96	0.87523	Pbrm1	1	0.180117	Gm1661	1	2.87678	Fam170a	1	0	Aplp1	0.0616506	5.02196	Arid2	0.034939	1.50806
566	Etv1	3.27796e-126	2.46313	Higd2a	9.82366e-118	0.50333	Mtcl1	1.45522e-173	0.928142	Ech1	5.27856e-42	0.536456	Eif4g2	5.60785e-193	0.665313	Cox7c	2.23077e-55	0.31477	Arg1	1.57837e-29	3.04812	Ndufb8	7.52808e-85	0.559012	Cdk2ap2	1.0902e-141	0.804348	Phactr1	0.775351	1.07596	Wbscr22	2.44215e-96	1.11996	Clic4	1	0.542868	Tacr2	1	3.46597	Fcrlb	1	0	Snrpd3	0.0617442	1.1197	Ndc1	0.0353437	2.90356
567	Psmb8	9.438e-126	0.771036	Rps23	1.07934e-117	0.321438	Slc37a1	1.32571e-172	1.52306	Rsrc2	5.92627e-42	0.47183	Ecm1	1.10292e-192	1.46018	Gabarapl1	3.07028e-55	1.00088	Akr1c19	1.58867e-29	0.955617	Ndufv1	7.82851e-85	0.684548	Tpm4	2.1651e-141	0.727188	Rassf2	0.776426	1.09601	Haus8	3.11401e-96	1.40458	Myl7	1	0.411003	Krtap4-16	1	3.38707	Gm16152	1	0	Psmb2	0.0619251	0.888533	Hn1	0.035472	1.55463
568	Dbp	9.95325e-126	1.33719	Smc2	1.1673e-117	1.12263	Cdc42ep4	3.08594e-172	1.38676	Clybl	6.51381e-42	1.40831	2810417H13Rik	1.65023e-192	1.38818	Ucp2	3.5716e-55	0.509947	Cisd1	1.69614e-29	0.385354	Nudcd2	8.2666e-85	0.695407	Ssr1	3.78086e-141	0.898466	Foxj1	0.77959	2.31194	Tspan3	3.38249e-96	1.03035	Rps17	1	-0.210126	Gm28497	1	3.23981	Gm9889	1	0	Eef1d	0.0620956	0.89752	Fam168a	0.0355186	1.6274
569	Tmem189	1.82158e-125	0.753355	Selk	1.35126e-117	0.407191	Amfr	2.30301e-171	0.847704	Sgms2	8.18482e-42	1.07574	Ppia	1.69287e-192	0.525463	Rasgef1a	5.1687e-55	1.45345	Pcbd1	2.09121e-29	0.587357	Dpy30	8.30758e-85	0.652852	Rrp15	4.17322e-141	1.5835	1810064F22Rik	0.782046	1.94737	Nars	3.66216e-96	0.925166	Htr1b	1	2.02112	Gm16982	1	3.47125	1700065O20Rik	1	0	Ptges	0.0621901	1.19605	Jag1	0.0355186	2.08196
570	Rilp	8.63404e-125	1.57191	Ddah2	3.01942e-117	0.937139	Map4k3	2.81193e-171	1.33999	Myc	1.35372e-41	1.34641	Mcm7	1.86705e-192	1.14401	Jund	5.43209e-55	0.422482	Acadm	2.10569e-29	0.577057	Cks2	9.80221e-85	0.846699	Zyx	8.37935e-141	1.21366	Trim65	0.785027	1.30776	Mrpl3	3.88953e-96	1.13689	Glud1	1	0.404172	Kcng3	1	3.27053	Vmn1r181	1	0	Mars	0.0626761	1.48911	Mettl5	0.0357381	2.08023
571	Ankrd54	1.18138e-124	0.931487	Llph	6.56186e-117	0.577406	Adgrg1	3.01084e-170	0.706624	Rpl41	1.36884e-41	0.234516	Hypk	8.20204e-192	0.925727	Qsox1	5.43813e-55	0.809315	Eef2kmt	2.63652e-29	0.770106	Nus1	1.00039e-84	0.743669	Gldc	8.39999e-141	3.74455	Ciita	0.7854	1.54213	Fam136a	4.53593e-96	1.11941	Aes	1	-0.193068	4932430I15Rik	1	4.00084	Cd8a	1	0	Ptprs	0.0626806	1.37086	Mapk1	0.0358773	1.32533
572	Ppm1h	2.4857e-124	1.46045	Atp5g3	7.33071e-117	0.437144	Zbtb44	4.96008e-169	1.50193	Cap1	1.52025e-41	0.502381	Ahnak	9.40755e-192	0.900127	Ten1	6.2706e-55	0.772171	Tusc3	5.10311e-29	0.384291	Bex4	1.09993e-84	0.792276	Eef2	9.66386e-141	0.412611	Catsperg1	0.785859	2.95595	Ptgs2os2	5.97198e-96	1.36411	Pcbp1	1	-0.129115	Gm766	1	2.67275	Gm4070	1	0	Hcfc1r1	0.0631629	1.05467	Zfp871	0.0362384	1.73557
573	Esam	3.26616e-124	0.71038	Magoh	3.10335e-116	0.622853	Zfp467	1.16432e-168	1.23776	Ddah1	1.65171e-41	0.930653	Ceacam1	1.08404e-191	1.19292	Hipk2	6.89156e-55	1.17246	Lppos	5.41316e-29	0.858673	Nfic	1.13815e-84	0.699253	Rras2	1.02105e-140	1.51078	Tox	0.78786	1.33733	5730508B09Rik	6.51943e-96	1.2328	Ntm	1	1.05101	Pirt	1	3.14454	Ang2	1	0	Adgrl1	0.063225	2.40158	Tbc1d31	0.0363115	3.01775
574	Tpp1	4.03044e-124	0.598422	Ppih	4.04175e-116	1.08936	Maff	6.73562e-167	1.04695	Cct2	1.78439e-41	0.363392	Sec61b	1.84537e-191	0.632745	H2afv	2.36732e-54	0.426445	Ccnt2	5.87858e-29	0.518373	Rer1	1.23442e-84	0.572865	Gars	1.34965e-140	0.948458	Sec14l2	0.795674	0.924912	Clns1a	1.32411e-95	1.02489	Hnf4a	1	1.48063	Ocstamp	1	3.50793	4933406G16Rik	1	0	Rpl27a	0.0646416	0.511557	Cd74	0.0363919	2.60629
575	Bend7	1.03264e-123	0.634174	Spint2	7.72367e-116	0.329524	Rpl10-ps3	2.38912e-166	1.65295	Mapk6	2.37133e-41	0.598037	Sh2d1b1	3.46627e-191	2.19144	Gtf2b	2.36732e-54	0.689302	Itm2a	5.95136e-29	1.1748	Emc1	1.26391e-84	0.976334	Rbmxl1	1.79955e-140	0.995228	Ncoa7	0.796069	0.856909	Sf3b4	1.90655e-95	1.01671	Eif3c	1	-0.0439702	4930539E08Rik	1	3.55143	Gm16350	1	0	Psmd9	0.0651426	1.28987	Marveld1	0.0364333	1.78587
576	St3gal6	2.67838e-123	1.18247	Hnrnpab	1.50007e-115	0.470094	Hp	5.33802e-166	0.630473	Htatip2	2.68905e-41	0.702274	Ube2j2	3.60278e-191	0.866956	Ndufs4	3.10158e-54	0.495722	Fam126b	8.31313e-29	0.640307	Bag2	1.64728e-84	0.779851	Naaa	2.11471e-140	1.97798	1110035H17Rik	0.797457	1.57657	Psmd12	2.15779e-95	0.911763	Tmed2	1	-0.160189	Cidec	1	4.71247	Gm42906	1	0	Tmsb10	0.0651426	1.07739	Ctsc	0.0364333	1.4315
577	Tnfaip1	2.81952e-123	0.554327	Mrpl54	1.53485e-115	0.541992	Cecr2	6.97609e-166	2.13909	Grina	3.02661e-41	0.499209	Ppid	1.06239e-190	0.990078	Gnb2	3.14048e-54	0.311027	Clybl	1.43657e-28	1.3855	Ndufaf4	2.13079e-84	0.896025	Timp2	2.97827e-140	0.887617	Birc2	0.799464	0.971846	Nek2	2.21661e-95	2.33418	Hecw1	1	1.23689	Gm43194	1	3.66809	Vwc2	1	0	Ttc39c	0.0671209	4.22745	Haus3	0.0364333	2.09592
578	Slc43a2	5.20324e-123	0.956189	Cetn3	2.75436e-115	0.61228	Nedd9	1.79186e-165	1.04154	Serf1	3.05516e-41	0.651152	Fam213a	1.29765e-190	0.867926	Rnf150	8.18659e-54	4.13394	Limd2	1.61662e-28	0.391691	Atp6v1d	2.60224e-84	0.669723	Fubp1	8.57404e-140	0.876673	Ncf1	0.814885	1.60805	Cse1l	2.69482e-95	1.24854	AU020206	1	1.21107	Gpm6a	1	2.80087	Tlr8	1	0	Zfp428	0.0671233	2.47441	Gm28875	0.0364333	6.52201
579	Cyb5r3	5.67308e-123	0.452053	Wfdc2	4.39166e-115	0.321538	Vpreb3	1.8433e-165	4.37994	Pdlim4	4.25527e-41	1.95077	Cysrt1	1.51714e-190	2.0928	Sema3b	9.97505e-54	1.73191	9530077C05Rik	1.73779e-28	1.902	Macc1	2.79195e-84	0.882918	Cct5	2.16345e-139	0.774794	Fry	0.816445	1.03814	Pbdc1	2.74251e-95	1.16467	Cystm1	1	-0.171677	Adgb	1	3.39999	Gm9964	1	0	Nedd4	0.067178	0.701952	Mtch1	0.0367819	1.14132
580	Zbtb38	5.96721e-123	0.698183	Cfdp1	5.42937e-115	0.593529	Sp3	2.68388e-164	1.10402	Sms	4.89667e-41	0.435838	1810022K09Rik	1.62267e-190	0.827944	Fam177a	1.07011e-53	0.518709	Tmem243	1.80503e-28	0.419688	Ppp4c	4.92605e-84	0.657766	Bod1	2.7099e-139	1.0122	Wbscr25	0.817047	1.80942	Mcm2	3.45041e-95	1.45544	Mbnl2	1	0.0741541	Gap43	1	2.73567	Sprn	1	0	Palld	0.0680373	2.29467	Smad4	0.0370015	1.38466
581	Mtfr1l	8.66708e-123	0.546587	Actg1	2.68385e-114	0.411289	Epn3	9.90957e-164	1.07332	Eif3e	4.96892e-41	0.357077	Hnrnpa3	3.30752e-190	0.685833	Gabarap	1.1684e-53	0.359754	Ift81	2.06842e-28	1.06779	M6pr	5.01438e-84	0.665157	Psmc3	2.95e-139	0.876994	Apoc4	0.817213	3.49096	Cct5	4.12283e-95	0.826098	Padi2	1	1.07402	Inpp5d	1	2.65342	Gm26581	1	0	Slc48a1	0.0687303	1.1841	Tinag	0.0372954	2.10582
582	Snapc5	1.00962e-122	0.772478	Mrps36	2.82206e-114	0.572391	Ntn1	1.07781e-163	3.66678	Itm2b	5.2695e-41	0.293116	Cfdp1	4.76436e-190	0.808925	Rab14	1.25188e-53	0.384836	Cd38	2.48926e-28	1.31505	Ostc	5.15686e-84	0.633414	Polr2d	7.94528e-139	1.30263	Zfp957	0.81861	3.76392	Tsen34	4.66497e-95	0.920064	Ptgs2os2	1	0.745975	Slc22a20	1	2.14487	Gm26740	1	0	Sumo2	0.0688257	0.766578	Glipr2	0.0374986	2.8652
583	Pnkd	2.06833e-122	0.633098	Tyms	3.67151e-114	1.12913	Icam1	1.31519e-163	0.732597	Ugdh	8.94041e-41	0.765219	Stip1	5.0996e-190	0.879453	Casp4	1.81571e-53	3.4143	Mien1	2.55483e-28	0.334466	Minpp1	7.57995e-84	0.975542	Ywhag	1.244e-138	0.926346	Gpr153	0.819054	1.61025	Atic	5.54122e-95	1.22042	Mmp13	1	0.686599	Gm15918	1	1.60017	Gm16833	1	0	Bnip3	0.0688497	1.20947	Zfp652	0.0375363	1.46865
584	Atp6v0a4	2.35344e-122	1.73229	Ube2n	5.74098e-114	0.511388	S100pbp	1.43507e-163	1.80638	Acadm	1.12236e-40	0.633792	Ndufs4	6.7019e-190	0.768543	Specc1	1.93309e-53	0.783677	Mgst2	3.41706e-28	0.935928	Cct3	7.87612e-84	0.632983	Lima1	1.45275e-138	1.00451	Id4	0.821257	2.36845	Kif21a	6.66993e-95	1.16722	Fblim1	1	0.962364	Gm26876	1	0.906432	Ccr3	1	0	Creld2	0.0688497	1.18602	Junb	0.037828	1.6333
585	Gtf2i	3.22353e-122	0.64856	Mrpl18	1.3596e-113	0.5674	Nfia	1.57762e-163	0.843153	Stard10	1.53441e-40	0.316265	Myof	8.4461e-190	0.853203	Kif5b	4.65027e-53	0.426572	Ssbp4	3.41793e-28	0.470011	Mrfap1	8.28042e-84	0.497772	Eif3b	3.62823e-138	0.785646	Fhdc1	0.821257	0.866039	Mak16	9.09076e-95	1.08935	Arhgap11a	1	0.946098	Ifitm1	1	1.29259	H60b	1	0	Mrps6	0.0694597	1.62328	Klf11	0.037888	2.68913
586	Zfp385b	8.60644e-122	1.68115	Stip1	1.78639e-113	0.729241	Bag3	1.96574e-163	1.21874	Golga4	1.63462e-40	0.47641	Gm16286	1.0251e-189	0.807817	Wfdc1	5.37227e-53	4.05639	Use1	3.54107e-28	0.478359	Hspa9	9.16565e-84	0.605531	Camk2d	3.65994e-138	0.83501	Zfp169	0.821691	1.73611	Vma21	1.41273e-94	0.989237	Emp2	1	-0.125342	Hist2h4	1	1.97136	Kcnj3	1	0	Rgs3	0.0701446	2.62938	Luc7l2	0.0381432	1.26193
587	Hipk3	2.78244e-121	0.877224	Plekhj1	1.81067e-113	0.695687	Tnrc18	2.22765e-163	1.0812	Utp3	1.70014e-40	0.481831	Uqcrq	1.09374e-189	0.590569	Pdcd6ip	5.62606e-53	0.515581	Znfx1	3.77009e-28	1.26084	Ankrd40	1.06008e-83	0.691451	Endod1	7.53563e-138	1.34688	Gm20692	0.827804	2.99865	Sec14l1	2.53706e-94	0.899481	Gm17275	1	2.29703	Tmsb15b2	1	1.77891	Gm26603	1	0	Slc3a2	0.070768	0.948312	App	0.0383091	1.12934
588	Glyr1	4.64119e-121	0.654332	Arl6ip4	2.18318e-113	0.65547	Arntl	5.88151e-163	1.9324	Psmc6	1.75389e-40	0.407479	Aes	1.35683e-189	0.584898	Sbds	7.53942e-53	0.65287	B4galnt1	3.80036e-28	0.550798	Sec61b	1.24009e-83	0.541457	Uhrf1	8.03492e-138	1.93852	Slc38a4	0.829367	1.09279	1110004F10Rik	7.26904e-94	0.846462	Efna5	1	0.939935	Col9a1	1	3.72151	Gm42745	1	0	Igf2bp2	0.0709618	1.73423	Tob2	0.0385595	1.52159
589	Daam1	5.08879e-121	0.805506	Rala	2.39801e-113	0.448647	Ash1l	7.23863e-163	0.75726	Ctnna1	2.39371e-40	0.283598	Mphosph10	1.59566e-189	1.1947	Ube2d3	8.94453e-53	0.33262	Vldlr	3.95891e-28	0.730514	Mrpl4	1.48263e-83	0.670637	Atp2b1	8.43783e-138	0.816029	Glul	0.830662	0.542246	Cebpb	1.39901e-93	0.966787	Smarcc1	1	0.452781	Ifne	1	3.85257	Olig3	1	0	Vkorc1	0.0709867	1.6855	Fbxl14	0.038695	1.79349
590	Cox7c	1.08897e-120	0.366259	Lsm1	2.42831e-113	0.728435	Thsd4	1.21943e-162	1.30029	Kdm3a	2.50612e-40	0.900227	Rbm8a	8.46239e-189	0.768595	Tuba1a	8.98919e-53	1.51962	Mrpl24	4.12324e-28	0.41352	Scamp3	1.61478e-83	0.705159	Ccnb1	1.57464e-137	1.84638	Adam22	0.831575	1.36472	Larp7	1.42224e-93	1.36244	Itga2	1	0.677726	Lefty2	1	2.99298	1700020N01Rik	1	0	Ifnar2	0.0711847	1.57529	Gm8186	0.0390027	1.68039
591	Smim4	9.67551e-120	1.09428	F3	8.41407e-113	0.753989	Arl6ip1	1.53729e-162	0.629033	Kansl3	2.58256e-40	0.925198	Ppan	9.89672e-189	1.27488	Mdm2	1.08107e-52	0.937883	Klk14	4.15607e-28	2.28325	Ppp1r14b	2.96492e-83	0.723119	U2af2	1.72031e-137	1.14315	B230344G16Rik	0.833118	2.16247	Impdh2	2.03048e-93	0.973154	Pls3	1	0.155732	Gm18336	1	4.33105	Gm13522	1	0	Uqcrq	0.0711847	0.669941	Dpp4	0.0390921	1.77624
592	Dhrs3	1.41887e-119	0.702799	Gtf2e2	4.88596e-112	0.926556	Hnrnph3	1.79936e-162	0.935005	Arl8a	2.99159e-40	0.679089	Mrpl49	1.00612e-188	1.03319	Crlf3	1.56464e-52	1.33726	Lonp2	4.55198e-28	0.647822	Ndufs1	2.96492e-83	0.776719	Ppp1r2	1.7384e-137	0.878199	A130014A01Rik	0.841764	1.8671	Plscr1	2.46377e-93	1.04077	Sh3d19	1	0.544972	Nr1i2	1	3.68431	Trpc6	1	0	Anp32b	0.071833	0.959941	C330007P06Rik	0.0391117	1.7734
593	Rragc	1.46132e-119	0.764575	Timm50	7.06906e-112	0.87937	Akap7	2.51355e-162	1.62625	Thap3	3.40102e-40	0.84195	Pmepa1	3.08906e-188	0.943404	Hadha	1.98096e-52	0.687161	Dtx3	5.7855e-28	0.868383	Bmyc	3.10317e-83	1.26533	Rpl13	3.66792e-137	0.402954	Gm4419	0.842832	2.4531	Syt8	2.72428e-93	2.04712	Rtn4	1	0.0230013	Tmprss11g	1	4.05112	Lhx1os	1	0	Ppib	0.071833	0.609663	Med12	0.0391362	1.93469
594	Mtss1	2.94695e-119	0.942273	Ddx39	8.3927e-112	0.734473	Gas2l1	2.70988e-162	1.38947	Cript	3.92402e-40	0.43286	Mrpl33	3.35562e-188	0.718428	Nedd4	2.53602e-52	0.352469	Scgb3a1	8.09819e-28	2.85793	Slc39a8	5.01049e-83	0.648983	Metrnl	3.95394e-137	1.40286	Pde1b	0.844438	2.25838	Kif11	4.00713e-93	2.11063	Vopp1	1	1.14509	Gm42637	1	3.16284	Nkx3-2	1	0	Ccbe1	0.071833	4.2087	Clspn	0.0391362	2.88765
595	Mfap3l	3.60015e-119	1.18312	Capzb	1.98535e-111	0.459888	Pde4c	6.68398e-162	4.84896	Jund	9.72539e-40	0.35417	Rps3a1	3.95403e-188	0.373675	Rasl11a	2.85892e-52	0.891745	A530020G20Rik	1.06695e-27	1.55843	S100g	5.45307e-83	0.857467	Ddx27	7.95794e-137	1.20181	Pbld2	0.847045	1.28234	Ncaph	6.28272e-93	2.11932	Cdca3	1	0.468517	Wisp2	1	3.56088	Gm13490	1	0	Tmem120a	0.0719149	1.80072	Prps2	0.0394295	1.70179
596	Cisd1	1.5953e-117	0.536251	Map2k2	3.90752e-111	0.472627	Fry	1.5667e-161	2.54649	Ctsz	1.19541e-39	0.398126	Snrpf	7.2563e-188	0.709011	Clk1	3.14483e-52	0.587623	Phkb	1.29288e-27	0.732658	Dclk1	5.82906e-83	1.56392	Rpl8	9.69753e-137	0.442441	Klkb1	0.847984	1.73358	Cetn2	1.00878e-92	1.00586	Wdr1	1	0.31746	Shbg	1	2.76555	1700057H21Rik	1	0	Kdelr1	0.0721683	0.813486	Taf1	0.0394295	1.63411
597	Gpd1	2.46986e-117	1.28744	Cstb	8.49191e-111	0.496963	Tmem178	3.65414e-161	6.22466	Atg12	1.38962e-39	0.755415	Rpp21	9.21237e-188	0.854679	Ndufb4	4.76817e-52	0.455678	Atp5c1	1.35102e-27	0.291828	Adk	6.90991e-83	0.63525	Cacybp	1.37648e-136	0.873443	Gm17249	0.848645	2.587	Eva1c	1.0193e-92	1.32293	Insm1	1	1.08322	Eln	1	3.79113	Cpa1	1	0	Psmd13	0.0735148	0.964266	Chd4	0.0398724	1.18204
598	Gstk1	4.08157e-117	0.866135	Ppan	9.45289e-111	1.28267	Tbcel	3.74587e-161	1.28513	Clk3	1.55825e-39	0.735202	Dbf4	1.64038e-187	1.16762	Igf1r	5.27886e-52	0.909993	Acaa1a	1.66382e-27	0.425909	Mrpl33	9.3295e-83	0.579887	Ppih	2.58879e-136	1.34799	Hyal1	0.849238	1.27151	Noc4l	1.1652e-92	1.22362	Ppp1r18	1	1.00761	Gkn1	1	4.22067	Gm13782	1	0	L3hypdh	0.0747539	4.11594	Tsen34	0.0399182	1.32384
599	Yae1d1	8.10094e-117	0.65078	Mpzl1	1.09516e-110	0.964685	Ccnj	1.24823e-160	2.69995	Vopp1	1.82275e-39	1.4272	Cltb	2.72009e-187	0.778099	Fgfr3	5.60201e-52	2.06785	Zmynd8	1.8376e-27	0.68368	Tmem123	9.87777e-83	0.659856	Slc35e4	5.7061e-136	1.40546	Crebl2	0.850512	0.911227	Etfa	1.19663e-92	0.927259	Hnrnpu	1	0.253643	Krtap28-13	1	3.00373	Sec14l5	1	0	Myo9b	0.0753494	1.57101	Cask	0.0399717	1.4721
600	Agpat3	1.01889e-116	0.619541	Lsm8	2.62269e-110	0.757425	Smoc2	5.51486e-160	5.73905	Trib3	1.89281e-39	1.58701	Gtf2h5	3.09592e-187	0.712647	Ywhae	7.31064e-52	0.338762	Pygl	1.95803e-27	1.59922	Psma1	1.14813e-82	0.596314	Idh3a	6.55796e-136	0.996462	Gm15396	0.850797	1.7313	Zyx	2.70039e-92	1.03402	Kitl	1	1.03059	Ctnna3	1	2.39624	Prl2b1	1	0	Prkar1b	0.075376	3.60462	Hnrnph1	0.0400203	1.38923
601	Tmem184c	1.65748e-116	1.03527	Dnajb6	2.63056e-110	0.506956	Tmem8	1.08514e-159	1.98821	Smagp	2.54689e-39	0.508375	Tubb4b	4.46916e-187	0.938463	Creb3	7.38748e-52	1.05073	Ogfr	2.97831e-27	0.756301	Mfsd6	1.24208e-82	0.885693	Spint2	1.28838e-135	0.49761	Nktr	0.853859	0.26563	Dazap1	2.79377e-92	0.875958	Pdlim7	1	0.49443	Tmem119	1	2.45984	Gm11201	1	0	Uqcrc1	0.075376	0.940926	Sik1	0.0401867	1.97224
602	Tmem106b	4.00836e-116	0.796996	Itga3	5.19843e-110	0.819174	Mapk8ip1	4.21014e-159	2.25767	Rab25	3.01035e-39	0.359074	Ehd1	7.08472e-187	0.953836	Oaz1	7.6885e-52	0.232907	Serf2	3.0873e-27	0.172275	Igfbp6	1.39444e-82	1.52675	Nab1	1.6298e-135	1.04207	Pik3ap1	0.855205	3.39288	Slbp	3.24766e-92	1.13353	Pgap1	1	0.842212	Gm38186	1	2.31952	Il1f10	1	0	Col15a1	0.075376	4.00408	Dlc1	0.0406374	2.25685
603	Pank3	4.77066e-116	0.728352	Psmd7	1.70712e-109	0.509302	Tbc1d8	5.3682e-159	1.84481	Cx3cl1	3.3107e-39	1.33164	C1qbp	1.47524e-186	0.813846	Rheb	9.12576e-52	0.45696	Ebpl	3.16758e-27	0.868653	Mrps28	1.622e-82	0.764053	Magoh	2.59333e-135	0.885779	5330417C22Rik	0.855515	0.654455	Sgol2a	3.78364e-92	1.4532	St13	1	0.0238283	A230001M10Rik	1	1.76299	Taar4	1	0	Il11	0.0755325	4.81475	Ppp2r5d	0.040718	2.00867
604	Zfp266	7.41988e-116	0.851841	Pcsk6	3.51095e-109	1.041	Kif13a	5.79883e-159	1.26548	Clic5	4.35648e-39	0.905296	Pin4	2.61001e-186	0.816733	Nrg1	1.12993e-51	1.81911	Sdc1	5.07669e-27	0.284182	Sfn	1.67035e-82	0.83304	Vdac2	5.35231e-135	0.698121	A230083N12Rik	0.856366	3.68243	Ufm1	7.82098e-92	0.933065	Ank1	1	1.36979	Tmem63c	1	2.01354	Vmn2r30	1	0	Apopt1	0.0755325	1.29979	Hcfc1	0.0411716	1.49735
605	Lrp10	8.96866e-116	0.583255	Snhg20	4.18159e-109	1.08147	Tceal8	8.91093e-159	0.912004	Ahr	4.39321e-39	0.732754	Bud31	3.24772e-186	0.855531	Dnajb6	1.38734e-51	0.470597	Lynx1	5.99427e-27	1.23004	Lgals3	1.84375e-82	0.887416	Tsen34	8.15822e-135	0.912688	9430037G07Rik	0.858958	2.82537	Uap1	1.00007e-91	1.03837	2700016F22Rik	1	2.14682	Tcf15	1	2.04489	Stk32b	1	0	Ifngr2	0.0770095	1.27917	Jak1	0.0417013	1.50003
606	Gnptg	9.08694e-116	0.98723	Lmcd1	7.05983e-109	2.5867	Setd1b	2.08068e-158	1.41776	Hscb	4.56507e-39	0.843227	Pak1ip1	4.95164e-186	0.898103	Amotl2	1.53486e-51	0.842012	Gzf1	6.33316e-27	0.729119	Tkt	2.15011e-82	0.545109	Pbk	2.21652e-134	1.74342	Pcdhga2	0.859457	2.93417	Tuba1b	1.17049e-91	1.06032	Casc5	1	0.766687	Fam163a	1	1.52504	Csrnp3	1	0	Ppp1r18	0.0770151	2.20573	Cdc25b	0.0420772	2.65824
607	AW549877	9.33329e-116	1.32607	Morf4l2	9.77257e-109	0.511373	Hspb8	2.21876e-158	1.27008	Acot13	5.00695e-39	0.527656	Tomm70a	5.79336e-186	0.991244	Mrpl23	1.68211e-51	0.548493	Cd36	7.69126e-27	0.383333	Raf1	2.1631e-82	0.721903	Dpy30	2.69674e-134	0.887999	Gm26518	0.860735	1.18195	Cenpe	1.40361e-91	2.028	Pag1	1	1.85124	March4	1	2.03512	Aurkc	1	0	Hint1	0.0773883	0.71443	Scrib	0.0420772	1.64242
608	Raph1	1.2554e-115	0.62674	Srpk1	1.08385e-108	0.722109	Col6a1	7.18279e-158	1.21192	Fbln2	1.46787e-38	2.10406	Dnttip2	6.45968e-186	0.987469	Tpd52l2	1.79106e-51	0.598396	Sdf4	8.36385e-27	0.364178	Taf11	2.44202e-82	0.745031	Glud1	4.54523e-134	0.919678	A630077J23Rik	0.862587	1.91861	Runx2	1.58558e-91	2.6393	Sox9	1	0.890138	Gp2	1	1.13614	RP23-218E6.1	1	0	Ckb	0.0783447	1.58276	Sptbn1	0.0425501	1.0795
609	Mtm1	1.70038e-115	1.30035	Psmc2	1.24403e-108	0.625584	Tle2	9.36645e-158	1.58164	Ccng2	1.72406e-38	0.875866	Zranb2	6.72172e-186	0.84719	Epb41l4a	2.44665e-51	1.69424	Lman1	1.06406e-26	0.38397	Pfn1	2.8611e-82	0.557752	Atic	7.08186e-134	1.43553	2410080I02Rik	0.863826	2.29366	Hspa5	1.62142e-91	0.829322	Krt4	1	1.41808	Gm37696	1	2.5332	Msmp	1	0	Tnfsf15	0.0783447	4.76766	Clock	0.0427291	1.47958
610	Ctsa	2.29707e-115	0.684139	Med28	1.80795e-108	0.579774	Wdr6	7.51124e-157	1.07338	Ube2d2a	3.19089e-38	0.328571	Rpl11	2.28345e-185	0.407404	Matn4	2.84553e-51	0.975015	Piwil4	1.07246e-26	1.07311	Magi3	3.71725e-82	0.717831	Gmnn	9.44081e-134	1.27702	Gm15234	0.864835	2.47857	Rcc2	1.62482e-91	0.942083	Sprr2a3	1	0.494621	Dnali1	1	2.70772	Carlr	1	0	Erc1	0.0784013	1.78006	Mum1	0.0430192	1.69662
611	Mbip	3.12984e-115	0.557528	Tuba1c	2.11757e-108	0.764831	Arrdc3	1.05741e-156	1.91494	Nisch	3.51574e-38	0.4059	Pgp	4.31523e-185	0.867845	Sh3bp4	4.02749e-51	1.08277	Uhrf1bp1l	1.08631e-26	0.447762	Sel1l	4.2248e-82	0.672381	Psip1	1.92786e-133	1.01629	Cmya5	0.87138	2.03385	Carnmt1	1.66688e-91	0.999981	Syne1	1	1.71059	Gm16253	1	0.729728	Gm15245	1	0	Serf2	0.0784144	0.631225	Gas6	0.0432804	1.46999
612	Rbm47	1.46523e-114	0.58259	Srm	2.86123e-108	1.03704	St6galnac4	2.02985e-156	1.34502	Pfdn6	4.73518e-38	0.421044	Rraga	9.96188e-185	0.850307	Akap11	4.23136e-51	1.02549	Aldh1a1	1.27348e-26	0.895337	Egfl6	4.96328e-82	0.761859	Pdlim1	1.96485e-133	0.920096	Map4k2	0.872512	1.05232	Lbr	1.8723e-91	1.17631	Fam84a	1	1.13594	Cidea	1	1.29121	Ccl19	1	0	Fkbp9	0.0794366	1.51734	Ino80d	0.0433495	1.66374
613	Lamtor4	1.54786e-114	0.562115	Eif5	2.87729e-108	0.417992	Klhl24	5.5155e-156	1.241	Rpl14	4.88012e-38	0.252418	2700094K13Rik	3.86585e-184	0.742369	Luzp1	4.69232e-51	0.796146	0610011F06Rik	1.3187e-26	0.391538	Chchd1	5.29783e-82	0.584437	Cttn	2.70665e-133	0.837117	Kctd8	0.881589	1.53131	Hsd17b7	3.85774e-91	1.41195	Srgap1	1	1.01054	6030445D17Rik	1	0.166156	Gm26571	1	0	Mrto4	0.0803227	1.159	Troap	0.0433495	5.19594
614	March6	2.02691e-114	0.749413	Tubb6	5.09701e-108	1.11251	Fzd5	7.60165e-156	1.46429	Irf7	5.24303e-38	1.61384	Pdcl3	6.84197e-184	0.817895	Fnbp1l	5.72949e-51	0.680957	Rnf186	1.41746e-26	0.764401	Eprs	6.115e-82	0.63833	Ttll7	4.35145e-133	0.921039	Pkd1	0.882402	1.27091	Rab2a	5.27218e-91	0.728474	Nptx1	1	0.79488	Adgra1	1	2.60927	4921504E06Rik	1	0	Pea15a	0.0803227	1.71427	Pias1	0.0439118	1.83099
615	Ppp1r16a	2.23941e-114	0.855591	BC031181	9.7548e-108	0.466868	Cpeb4	2.85153e-155	0.878401	Asap1	5.60002e-38	0.904442	Cox7b	7.04734e-184	0.600495	Lrrcc1	6.39792e-51	1.5603	Creb3l1	1.82434e-26	0.799828	Rab18	8.56083e-82	0.702902	Nudt21	1.31673e-132	0.939112	Gm42722	0.884257	1.5933	Plpp2	1.20477e-90	0.919789	Prc1	1	0.458383	Hlx	1	3.57631	Heatr4	1	0	Smap1	0.0803811	0.865477	Suz12	0.0441077	1.53222
616	Pard3	3.48177e-114	0.70643	Ndufa8	1.11044e-107	0.474056	Rtkn	4.32116e-155	1.13257	1810058I24Rik	6.52929e-38	0.43633	Endod1	8.01331e-184	1.05624	Mnat1	6.6318e-51	0.970501	Rrbp1	1.89428e-26	0.32387	Nsfl1c	9.12661e-82	0.688968	Fam120a	1.51733e-132	0.931497	Gm4890	0.884283	1.74447	Gm10073	1.27455e-90	0.978473	Itpripl1	1	1.39283	Sla	1	3.53382	Gm37381	1	0	Nav1	0.0803811	2.92385	Cpm	0.0441649	1.78982
617	Cpeb4	4.56722e-114	0.645108	Nudt21	1.29161e-107	0.650954	Gdnf	5.88196e-155	3.01496	Fip1l1	1.13322e-37	0.506181	Plec	1.44224e-183	0.931316	Tspan2	6.95198e-51	1.1069	Fos	3.82743e-26	0.427697	Ndufb2	1.29144e-81	0.587101	Tacc3	1.005e-131	1.70284	Gm26764	0.886505	2.42912	Sec13	1.31336e-90	0.933645	Dmbt1	1	1.09411	Cdsn	1	3.44672	Gm28095	1	0	Laptm4a	0.0808074	0.785297	Erbb3	0.0445161	1.45429
618	Cpn1	1.31413e-113	1.85273	Mettl9	2.12034e-107	0.706321	Gm11744	8.14862e-155	2.81198	Hspg2	1.20262e-37	0.929941	Dcun1d5	4.54384e-183	0.814918	Ngfrap1	7.21058e-51	0.448075	Gstm1	5.16011e-26	0.697945	Hars	1.48101e-81	0.773787	Ralgps2	1.05733e-131	1.25381	Cftr	0.887172	0.918716	Itga2	1.3632e-90	1.44034	Tgfb3	1	0.975856	Ttc29	1	4.10251	Treml1	1	0	Eif1b	0.0815855	1.16132	Dnph1	0.0445261	2.15796
619	Pik3r1	1.4327e-112	0.897775	Ly6e	2.26429e-107	0.451548	Bcl6	1.04901e-154	1.42988	Micu1	1.39921e-37	0.64889	Capns1	1.1146e-182	0.676454	Ggact	7.72262e-51	1.53234	Mrpl14	6.05533e-26	0.296093	Tmem110	1.60048e-81	0.765253	Hacd1	2.57103e-131	0.96939	Zfp276	0.88837	1.57472	Pafah1b2	2.52717e-90	0.931008	Loxl4	1	1.72079	Gm17305	1	2.92349	Slc44a5	1	0	Tmem237	0.0815855	2.20595	Uba2	0.0449168	1.45261
620	Foxp1	2.34256e-112	0.499355	Tes	3.34459e-107	0.705976	Vegfa	4.07948e-154	0.68802	Pcmtd1	1.81564e-37	0.507568	Nip7	1.27179e-182	1.03459	Shisa5	8.91898e-51	0.574074	Wbscr27	6.15531e-26	1.26243	Ndufb5	3.6345e-81	0.507949	Eif3m	4.19489e-131	0.708698	6030419C18Rik	0.888811	1.31411	Rbm28	2.6274e-90	1.06347	Ctgf	1	0.39431	Fgf5	1	3.34604	Smlr1	1	0	Fam69a	0.0819351	2.07517	Pde4d	0.0451881	1.77445
621	Stap2	7.10572e-112	0.936241	Serbp1	4.62874e-107	0.417198	Tmprss4	6.87665e-154	0.995921	Pdlim1	1.89932e-37	0.506198	Ier3	1.43667e-182	0.882824	Rnf215	1.09738e-50	1.44612	Ndufs7	1.23886e-25	0.293278	Hat1	4.4735e-81	0.848926	Npm3	7.09372e-131	1.07727	Gm26884	0.891074	4.18772	Cmas	2.6836e-90	1.00326	Nid1	1	1.2221	Pkd1l1	1	3.19136	Amelx	1	0	Rpl11	0.0827608	0.452033	Ppp4r1	0.0456043	1.61709
622	Chd3	2.88088e-111	0.629764	Fam104a	8.02996e-107	0.501959	Rnf145	8.39393e-154	1.08799	Hspa1b	2.02146e-37	1.06327	Ddx18	1.57057e-182	1.02804	Rbm42	1.14023e-50	0.74147	Fcgrt	1.60081e-25	1.55433	Lamtor3	5.03847e-81	0.677424	Cdc34	2.46572e-130	0.938463	Ric3	0.896184	2.46536	Tspan8	7.45242e-90	1.02235	Topbp1	1	0.717917	Pcdhb7	1	2.90213	Gm2564	1	0	Vegfa	0.0827901	1.20318	Lrrc8e	0.0463345	2.0532
623	Coprs	5.42666e-111	0.994327	Ezh2	9.2582e-107	0.896244	Bcl9l	1.30753e-153	1.33308	Gnpda2	3.02612e-37	0.887375	Gpatch4	1.86829e-182	1.23218	Klhdc8a	1.37444e-50	1.45816	Szt2	2.0141e-25	0.791214	Pbrm1	5.15015e-81	0.605389	Tmem238	2.51982e-130	0.821407	2810454H06Rik	0.896596	1.47207	Ckap4	1.04164e-89	0.942282	Pcdh7	1	1.03707	Hcar1	1	4.33512	Nxph2	1	0	Trp53i13	0.0828405	2.16562	Srrt	0.0463366	1.47657
624	Oplah	8.50462e-111	1.45257	Isyna1	2.43472e-106	0.810842	Lars2	8.91261e-153	0.821078	Rps9	3.06877e-37	0.18614	Timm50	1.95103e-182	0.968515	Lrrfip1	1.68956e-50	0.456276	Pex1	2.65112e-25	1.09313	Tbcb	6.7094e-81	0.626021	Ndufaf4	2.83865e-130	1.41933	Mterf1a	0.898289	1.53921	Suclg2	1.06192e-89	1.04965	Scara3	1	1.13101	AI847159	1	2.69027	Cysltr2	1	0	Mdh2	0.0829474	0.751882	Acot7	0.0463366	1.40455
625	Hpn	1.70542e-110	0.919551	Itpr3	4.61544e-106	0.89975	Axin2	1.25674e-152	3.25319	Spint1	3.68945e-37	0.484683	Ezr	2.77356e-182	0.700741	Acaa1a	2.09223e-50	0.611494	Smim20	3.02659e-25	0.538585	Snrnp40	9.34146e-81	0.693084	Ets1	3.03168e-130	1.82657	Tppp	0.901586	1.44863	Hist1h4d	1.29333e-89	2.30293	Epha4	1	0.673873	Cd244	1	3.12089	Gm13485	1	0	Mcfd2	0.0831851	1.0462	Atl3	0.0463366	1.48257
626	Npdc1	2.89215e-110	0.569094	Cdca8	5.28065e-106	1.17577	Vasn	1.52967e-152	1.53606	Rnf186	4.00697e-37	1.08915	Abcb1b	3.54427e-182	2.17397	Mrc2	2.4429e-50	3.48821	Ube2h	4.053e-25	0.402278	Rab14	1.04657e-80	0.502707	Pitpna	8.22681e-130	0.809479	Stab1	0.901827	1.61321	Rpl27a	1.33001e-89	0.496302	Fbln2	1	0.468006	2210019I11Rik	1	4.12115	Gm13465	1	0	Cldnd1	0.0849579	1.27812	Dynll2	0.0463366	1.18821
627	Acot13	4.05635e-110	0.614452	Wdr18	1.67086e-105	0.981575	Mgst1	2.35898e-152	0.849943	Rpl10	4.18628e-37	0.219564	Golim4	8.87188e-182	0.929246	Pitpnm3	2.48018e-50	1.96032	Auh	4.73767e-25	0.644007	Rrm2	1.10577e-80	1.64413	Tmem183a	9.48707e-130	0.98342	Cfap45	0.905252	1.5852	Timm17a	2.032e-89	0.867382	Aff4	1	0.267856	Fgf2os	1	2.6927	Gm26820	1	0	Rhob	0.0853128	1.0855	Ptprf	0.0464232	1.27999
628	Clmn	7.70585e-110	0.958016	Lsm6	3.74812e-105	0.554648	Mecom	4.22246e-152	0.849403	Myl12a	4.45804e-37	0.269096	Tbrg1	1.35205e-181	0.787891	Rpl37a	3.06177e-50	0.292216	Ndufb10	5.01746e-25	0.287627	Shtn1	1.1439e-80	0.702866	Hint1	1.32582e-129	0.627062	Apc2	0.905829	2.9317	Rangrf	2.18842e-89	1.50105	Adam12	1	1.25447	6430710C18Rik	1	2.88926	Ccl1	1	0	Igfbp4	0.0854663	1.47137	Syncrip	0.0466563	1.30217
629	Trpm6	1.1121e-109	1.15971	Gars	7.91227e-105	0.659393	Dync2li1	1.43885e-151	1.19483	Pard6b	5.94112e-37	0.683739	Nop14	2.10131e-181	1.14187	Tmem208	3.22846e-50	0.505352	Plod2	5.30066e-25	1.43459	Lamc1	1.38619e-80	0.78168	Eif3d	4.63684e-129	0.872105	Gm13449	0.911011	4.0827	Sptssa	4.05133e-89	0.98741	Gabrp	1	0.641038	Gm11646	1	1.8051	Gm16401	1	0	Osr1	0.0855693	3.56425	1700025G04Rik	0.0468757	2.52809
630	Adssl1	2.45139e-109	0.537784	Mrpl51	1.91853e-104	0.53273	Dopey2	1.52394e-151	1.44023	Ube2g1	6.50721e-37	0.529489	Zfp106	3.61129e-181	0.797571	Ctdsp2	3.95067e-50	0.927963	Trib2	5.85765e-25	2.43042	Mcrs1	1.5522e-80	0.767568	Aen	7.26011e-128	1.5067	Ablim1	0.911074	0.833372	Gtpbp4	4.45154e-89	0.963258	Gzme	1	0.201531	Krt34	1	2.00277	Prm3	1	0	Cyp1b1	0.0859412	2.6409	Magi1	0.0470254	1.92343
631	Man2a2	4.62614e-109	0.894171	Gabarapl2	2.06548e-104	0.409744	Fzd7	3.07896e-151	1.77409	Ifngr2	6.65062e-37	0.594928	Mrpl35	3.96293e-181	0.946071	Atp6v1d	4.3486e-50	0.610665	Acat2	6.09072e-25	0.617128	Itpa	1.94018e-80	0.739888	Pcsk6	1.01308e-127	1.25437	Gm14703	0.91143	2.8188	Pole4	7.18667e-89	0.969687	Hmga1	1	1.07627	Itgam	1	2.38241	1700024B18Rik	1	0	Rpl39	0.0860068	0.614765	Peli1	0.0471745	1.77411
632	Lactb2	6.03616e-109	0.848235	Cops6	2.0995e-104	0.587572	Cd302	1.30966e-150	1.34092	Stxbp1	7.69395e-37	1.48986	Polr2c	6.37755e-181	0.787481	Ap2m1	4.78829e-50	0.541941	P4ha2	6.28211e-25	0.566056	Myef2	2.19278e-80	0.763499	Noc4l	1.85427e-127	1.52504	D730045B01Rik	0.914911	2.55524	Bcl10	7.38107e-89	0.969932	4930444P10Rik	1	2.57048	RP23-152P20.2	1	1.39438	Gm11816	1	0	Cct7	0.0864118	0.811532	Mink1	0.0471745	1.85186
633	Rragd	6.53517e-109	1.5534	Arf4	2.44875e-104	0.427861	Csgalnact2	3.23188e-150	1.02002	Eif3c	8.22654e-37	0.312293	Uchl5	1.70999e-180	1.02964	Itpr1	6.7618e-50	0.951623	Tubb2a	1.09533e-24	0.69392	Mpp7	2.32098e-80	0.867364	Sfxn1	4.12588e-127	0.895782	4930556M19Rik-1	0.919171	1.10832	Mrpl22	1.10522e-88	1.0186	Eif3f	1	-0.207645	Fmr1nb	1	1.18139	Srd5a2	1	0	Cxxc5	0.0869854	1.85494	S100pbp	0.0471745	2.048
634	Braf	2.60595e-108	0.883128	Ptov1	2.93336e-104	0.519997	Ubl3	4.22236e-150	0.662546	Hspa9	8.25358e-37	0.367257	Lsm5	2.74906e-180	0.898253	Xrn2	7.37965e-50	0.50266	Gm9843	1.38001e-24	0.406255	Cox20	2.32857e-80	0.730573	Smarce1	9.48948e-127	0.948326	Auts2	0.920778	0.96508	Eftud2	1.10522e-88	1.10856	Fam81a	1	2.23614	Nhlrc4	1	0.338003	RP23-350G1.5	1	0	Psmb3	0.0875388	0.799759	Ubr1	0.0471745	1.45607
635	Pip4k2c	2.68819e-108	0.723999	BC003965	3.07672e-104	0.823198	Ick	2.92634e-149	1.11987	Ogt	1.06213e-36	0.48885	Cdca3	3.64279e-180	1.36036	Ndufa13	9.47643e-50	0.354068	8430408G22Rik	1.41044e-24	1.34088	Scoc	2.65144e-80	1.055	Srp9	1.93356e-126	0.646007	5330439K02Rik	0.92351	2.31787	Tmed5	1.12647e-88	0.95022	Fut9	1	1.32903	Gm28551	1	2.26997	Gm42982	1	0	Sirt2	0.0882382	1.17357	Tardbp	0.0473253	1.14431
636	Pik3r3	3.36801e-108	1.24445	Fam96b	2.39791e-103	0.598423	Pgs1	5.11638e-149	0.714921	Emp3	1.47564e-36	0.904275	Trmt6	6.40627e-180	1.34286	Ctsl	1.05138e-49	0.428537	Adrbk2	1.45066e-24	0.572734	Ubl3	2.97308e-80	0.612516	Cgnl1	6.68491e-126	0.864355	Gm15634	0.927829	1.19908	Acsl3	1.19654e-88	1.02681	Far2	1	3.03765	Scube3	1	1.94203	Gm26512	1	0	Clic4	0.0882382	1.01383	Sdc4	0.0474617	1.05838
637	Samd9l	8.76261e-108	1.02837	Gadd45b	7.99456e-103	0.610078	Ifrd1	5.82744e-149	0.766977	Mpzl2	1.56293e-36	0.67159	Sae1	1.02539e-179	0.850997	Sat1	1.20877e-49	0.533823	Zbp1	1.46246e-24	2.80087	Cs	4.43585e-80	0.646215	Noc2l	7.13352e-126	1.26786	Prob1	0.928088	1.26156	Ltv1	1.34972e-88	1.26678	Chn2	1	1.07343	5930412G12Rik	1	1.51959	Gm43507	1	0	Casc4	0.0882382	2.03302	Foxn2	0.0474617	2.06147
638	Hip1r	1.07766e-107	0.909104	Exosc4	1.09697e-102	0.823396	Per1	6.7834e-149	1.49572	Nt5e	2.2621e-36	0.509474	Gmps	2.87095e-179	0.960666	Habp4	1.29758e-49	1.64689	Rpl23	1.49542e-24	0.19982	Rpa1	5.31279e-80	1.02836	Uba2	8.9089e-126	0.953033	Myom3	0.934915	1.99802	Tex30	1.56885e-88	1.19743	Epb41l2	1	0.787118	Krt20	1	1.26826	Gm44257	1	0	Nme4	0.0891864	2.70759	Klf2	0.0474826	2.91526
639	Acss1	1.35017e-107	1.2413	Nnat	1.18e-102	1.23115	Crebbp	6.91903e-149	0.89258	Wwtr1	2.31668e-36	0.540416	Aimp1	3.73147e-179	0.788002	Comt	4.81377e-49	0.582296	Junb	1.67743e-24	0.42052	Pdcd6ip	5.58943e-80	0.593757	Nfyb	9.90848e-126	1.26341	Fam227a	0.937476	1.92732	Fam177a	1.65105e-88	0.827578	Tenm4	1	0.861439	Ankk1	1	3.88915	CR974586.5	1	0	Chid1	0.0900765	1.95871	Cse1l	0.0482892	1.81055
640	Tmem123	1.4139e-107	0.613782	Tsn	2.57334e-102	0.467561	Acox1	7.11986e-149	0.857881	Eps8l2	2.63675e-36	0.661457	Ppih	3.94097e-179	1.06543	Arpc5	5.15867e-49	0.422197	Unc93b1	1.77529e-24	1.21709	Ranbp1	6.84084e-80	0.68994	Emc8	4.59922e-125	0.993012	Rasgrp2	0.941254	1.4382	Polr2c	1.90898e-88	0.859711	Taok1	1	0.424697	Gm33969	1	3.88278	Serpina3c	1	0	Arhgef40	0.0900765	1.92458	Haus4	0.0482892	2.81714
641	Ddhd1	2.34274e-107	0.935012	Paox	5.7459e-102	1.21958	Cth	1.08825e-147	2.18018	Pafah1b1	2.72701e-36	0.32142	Mrps7	1.02218e-178	0.827287	Tcea3	5.68792e-49	0.80154	Malat1	2.78372e-24	0.339244	2810417H13Rik	7.49086e-80	1.47257	Fhl2	7.19012e-125	1.30764	Pcdhgc5	0.947613	1.71718	Fkbp3	3.01692e-88	0.890806	Spsb1	1	1.08773	Padi3	1	2.9335	Gm43016	1	0	Pstk	0.0901129	1.75711	2210011C24Rik	0.0482986	2.92125
642	Ndufa7	5.87009e-107	0.357503	Srp19	6.31394e-102	0.515476	Epha7	2.49285e-147	1.54244	Hbp1	3.02671e-36	0.524981	2310036O22Rik	1.10131e-178	0.671159	Zfp266	1.23608e-48	0.988921	Isca2	3.12989e-24	0.54649	Denr	8.01973e-80	0.618646	Txnl1	1.30884e-124	0.757511	Gm26601	0.947975	1.44428	Ilf2	3.33289e-88	0.955095	Tnfrsf23	1	0.641583	Grk1	1	2.4204	Serpinb9g	1	0	Rrbp1	0.0901129	0.772229	Ncaph	0.0485926	2.65357
643	Cpq	1.76444e-106	0.997811	2410015M20Rik	8.83748e-102	0.423115	Wsb1	3.72958e-147	0.957831	Llph	3.259e-36	0.401585	Aurkaip1	3.14035e-178	0.698852	Ifi27	1.76323e-48	0.862048	Etv5	4.03536e-24	0.326514	Gmfb	1.17579e-79	0.716834	Zfp706	4.61067e-124	0.669694	Fan1	0.955076	1.65039	Immt	3.8375e-88	0.857364	Chchd2	1	-0.143152	Sprr2e	1	3.03215	Gm11861	1	0	Rpl7l1	0.0901919	0.958716	Mllt4	0.0487091	1.14854
644	Ak1	2.81534e-106	1.31364	Bub3	1.43238e-101	0.670978	Birc3	6.63154e-147	1.48336	Fam114a2	3.39031e-36	0.553462	Wdr74	9.09524e-178	1.07978	Aldh3b1	1.93569e-48	1.84904	Tmem38b	4.23795e-24	0.706588	Igsf3	1.46403e-79	0.803894	Dnajb11	6.46324e-124	0.839359	Ccr6	0.956221	1.85059	Hsp90b1	4.09937e-88	0.741032	Efcab1	1	1.70453	Gm29237	1	3.01489	Serpinb9e	1	0	Anapc11	0.0917155	1.10407	Fntb	0.0487091	2.53519
645	Tigd2	3.45456e-106	0.748805	Ano1	2.60624e-101	0.753002	Flcn	1.0869e-146	1.68578	Pam	3.44389e-36	0.569437	Atp5b	1.56813e-177	0.540314	Etl4	2.30756e-48	0.91045	Fam13a	9.76836e-24	0.762997	Rac1	1.64612e-79	0.538049	Eftud2	7.40782e-124	1.3146	Cecr6	0.958237	2.48517	Mrpl42	4.3588e-88	0.864748	Rgs5	1	1.3232	F630028O10Rik	1	3.43523	CT868723.1	1	0	Wwtr1	0.0927282	0.893822	Dgkd	0.0487828	1.65799
646	Kcnj13	7.09718e-106	1.32801	Nt5c	7.5971e-101	0.663703	Bmf	3.65802e-146	1.712	Cct7	3.79716e-36	0.305337	Cgnl1	1.88299e-177	0.822209	Gm379	3.2995e-48	4.21227	Hes6	9.84711e-24	0.514508	Ube2i	2.48601e-79	0.491832	Mcu	9.49142e-124	1.30193	Gm20045	0.958237	1.12438	Baz1a	5.00911e-88	1.03413	Fut2	1	1.22658	Gm16222	1	3.55876	2410021H03Rik	1	0	Psma4	0.0928793	0.83927	Sfmbt1	0.0497946	2.59795
647	Tle2	1.42725e-105	1.08831	Nop56	8.97165e-101	0.757809	Ralbp1	4.4563e-146	0.638805	Tspan8	4.14781e-36	0.425926	Perp	2.61956e-177	1.0088	Ndufc2	5.9467e-48	0.346373	Dnajc1	1.33581e-23	0.423381	Metap2	2.53012e-79	0.55475	Rap1b	2.43308e-123	0.730317	Robo2	0.960474	2.12045	Ckap2	5.4448e-88	2.09932	Spire1	1	0.994806	BC028471	1	3.42394	Gm26839	1	0	Nol12	0.0940132	1.52036	Tob1	0.0498916	1.62719
648	Cthrc1	2.20604e-105	1.99592	Eny2	1.151e-100	0.465962	Nipal1	4.14294e-145	1.13225	Ankrd50	7.55402e-36	0.861764	Rrp1	2.97172e-177	0.734481	Vnn1	7.34905e-48	1.93024	Wbp5	1.38442e-23	0.303233	Tmem56	2.56528e-79	1.22432	Hspa5	3.50474e-123	0.745589	Lat	0.964228	2.93138	Pabpc4	7.15577e-88	1.06891	S100a7a	1	1.0994	A830018L16Rik	1	3.08143	3300002P13Rik	1	0	Slc38a10	0.0952432	1.19272	Ccng2	0.0500792	1.74726
649	Apmap	3.44822e-105	0.933091	Dazap1	1.22799e-100	0.562867	Frmd6	6.85487e-145	1.26068	Maea	8.54676e-36	0.44161	Ube2i	1.30687e-176	0.598222	Ifngr2	9.79567e-48	0.800483	Apoc1	1.57599e-23	1.08613	Dld	2.59018e-79	0.731078	Tmed2	3.78588e-123	0.579915	Vwa5b2	0.968157	3.3469	Crls1	1.05658e-87	1.10238	9930111J21Rik2	1	0.831021	Slitrk6	1	2.63784	Ccl11	1	0	Txndc17	0.095438	0.7451	Slc34a2	0.0502831	2.95011
650	Vcpkmt	4.31477e-105	1.22843	Krtcap3	2.05535e-100	0.691704	Arhgap44	1.50986e-144	1.08669	Ept1	8.92005e-36	0.803998	Luzp1	1.54917e-176	0.880675	Fam234a	1.13519e-47	1.18779	Nsdhl	2.31047e-23	0.645272	Rnf149	3.5706e-79	0.608731	Mprip	4.1236e-123	0.814488	Cracr2a	0.968408	2.89694	Msln	1.25134e-87	1.20864	Mybl2	1	0.913531	Cfap58	1	2.94455	Gm11823	1	0	Spop	0.0961212	0.958773	Vav2	0.0505307	1.85371
651	Avpi1	4.72999e-105	0.43138	Ccnb2	2.60438e-100	1.48329	Ttn	4.17789e-144	3.0386	Pcdh1	1.12026e-35	1.14035	Hdlbp	2.38344e-176	0.652016	Clip4	1.23221e-47	0.826737	H2-Ke6	2.48916e-23	0.586552	Tyms	3.72978e-79	0.981899	Dhx15	5.27743e-123	0.865732	Gm10392	0.969881	3.4937	2310007B03Rik	1.30757e-87	1.23441	Haus6	1	1.02635	Gm13381	1	1.99364	Gm10097	1	0	Flna	0.0961212	1.09636	Rbm14	0.0505307	2.02046
652	Hmgcr	6.92883e-105	0.576269	Mrpl49	3.7883e-100	0.914035	Aldh2	5.71778e-144	0.628034	Irf9	1.12026e-35	1.01602	Imp4	3.77033e-176	1.08925	Cnpy2	1.27129e-47	0.453922	Grhpr	2.55223e-23	0.477637	Usp14	4.13671e-79	0.650039	Trmt112	6.87394e-123	0.724931	Ap4e1	0.971553	1.24492	Mrps28	1.85735e-87	0.986182	Adgra2	1	1.99483	Gm14124	1	1.9624	Htr2c	1	0	Sucla2	0.0961212	0.9906	Arfgef3	0.0505307	1.95713
653	Comt	1.4621e-104	0.577857	G3bp1	4.65278e-100	0.482483	Ccpg1	1.0362e-143	1.89845	Sema3c	1.66493e-35	0.641339	Cdc42	8.04033e-176	0.579349	Abracl	2.21064e-47	0.495169	Tap2	2.6253e-23	0.974849	Rnf11	4.32472e-79	0.616557	Tspan4	8.59779e-123	1.14795	Gm15261	0.97371	2.20136	Ube2l3	1.91251e-87	0.773183	Birc5	1	0.116854	Col5a2	1	0.653865	Gm13861	1	0	Jmjd6	0.0962216	1.3564	Acot1	0.050596	1.68918
654	Megf6	1.69017e-104	0.808909	Tsg101	5.1686e-100	0.586255	Ddhd1	1.39173e-143	1.35274	Fam63b	1.93526e-35	0.562747	Samm50	9.42406e-176	0.881858	Trp53bp2	3.0405e-47	1.26777	H2-DMb1	2.62581e-23	0.555557	Copb1	4.90662e-79	0.636569	Crb3	1.01428e-122	0.691511	N4bp2l2	0.973924	0.542754	Lman2	2.0877e-87	0.835534	Rnd3	1	0.795714	Gm16049	1	1.80794	Gm11802	1	0	Psmd7	0.0963062	0.833703	Sorl1	0.050596	1.4766
655	Dnase2a	1.79596e-104	0.58976	Hilpda	6.91598e-100	1.01841	Nrbp2	1.81915e-143	1.42524	Gm21092	2.07437e-35	0.644371	Ahsa1	1.50635e-175	0.863328	Hes1	3.26888e-47	0.599111	Lama5	3.0484e-23	0.426258	Dnase2a	5.76717e-79	0.708813	Lpcat4	1.03492e-122	1.81414	Hes2	0.974309	1.8791	Nfyb	2.16941e-87	1.05815	Dock11	1	1.23066	Selp	1	3.41374	Scml1	1	0	Bzw2	0.0971699	1.18821	Cdca7	0.0510299	2.78495
656	Hbp1	2.27262e-104	0.612897	Coa3	1.81082e-99	0.455387	Atcayos	3.47416e-143	3.70031	Gadd45a	2.85477e-35	0.788352	Rps19	4.30916e-175	0.248178	AU021092	5.9074e-47	0.981472	Sepp1	3.42471e-23	0.326974	Msrb2	6.72101e-79	1.3577	Lsm8	1.61723e-122	0.983143	C330011M18Rik	0.976187	2.2547	Polr3k	2.18012e-87	0.918949	Wnt10a	1	0.801055	1110028F18Rik	1	2.76449	Arhgap15os	1	0	Egfr	0.0979751	3.68335	Bcl7c	0.0510299	1.48718
657	Rnf13	2.46991e-104	0.655749	Pcbd1	1.06475e-98	0.823511	Serpinb9	3.48838e-143	0.846475	Fbxl20	2.91863e-35	0.915322	Fdx1l	1.76329e-174	0.932253	Rassf8	6.3208e-47	1.9914	Reep6	3.66401e-23	0.669275	Mtch2	7.40175e-79	0.580353	Cdh16	1.64709e-122	2.9672	B230303O12Rik	0.977172	2.24918	Coq10b	2.72174e-87	0.993298	Vgll3	1	1.88919	Rgs6	1	2.62313	Serpina11	1	0	Nradd	0.0991287	1.2963	Taok2	0.0510299	1.96708
658	Uvrag	2.99093e-104	0.744816	Ecm1	1.36043e-98	1.4368	Elmod3	1.26731e-142	1.97862	Tbl1x	3.48344e-35	0.433787	Cad	5.10483e-174	1.3433	Dennd3	7.04161e-47	2.05612	Gltscr2	3.74989e-23	0.468135	Erp44	8.33982e-79	0.649846	Ilf2	2.50607e-122	0.99051	Usp11	0.977254	1.60432	Tmod3	3.288e-87	0.828142	Wasf1	1	1.62493	Tmem88b	1	3.64829	Gm17644	1	0	2310022B05Rik	0.0999864	1.64003	Casp8ap2	0.0510299	1.7273
659	Ptpn18	2.99093e-104	0.84334	Rnf126	1.85383e-98	0.660355	Mknk2	2.94485e-142	0.899937	Cebpg	4.09547e-35	0.466899	Eif4g1	9.10384e-174	0.723043	Ctnnd1	8.08749e-47	0.574543	Ccbl1	4.00582e-23	1.45132	Uqcrb	9.10453e-79	0.488529	Sap30	2.45781e-121	1.20045	Arhgap24	0.978029	1.89709	Slc25a13	3.63016e-87	1.17983	Vash2	1	1.46125	Gm11636	1	3.44856	Mmp1b	1	0	E2f8	0.100021	2.37257	Lyz2	0.0510299	4.56226
660	Mdfic	3.81991e-104	0.76802	Prpf40a	2.61184e-98	0.492995	Aldh1l1	3.07569e-142	2.67921	Il4ra	4.1999e-35	0.599752	Anxa5	2.51164e-173	0.787868	Bik	8.61218e-47	1.80434	Mpc2	4.49897e-23	0.325303	Ces1g	1.05265e-78	5.28332	Mthfd1l	2.89777e-121	2.14174	Gm17029	0.979059	2.94649	Btc	4.6906e-87	1.86873	Cnksr2	1	1.5371	Stfa1	1	4.74533	Serpina1e	1	0	Cfl1	0.101838	0.627729	Hdgfrp2	0.0510299	1.66809
661	Smdt1	5.52005e-104	0.407309	Ssrp1	2.82919e-98	0.606885	Rap1gap	3.38762e-142	0.958754	Lad1	4.72167e-35	0.656153	Mcm5	2.93001e-173	1.4344	Llgl2	9.63693e-47	0.940944	Bola1	4.82421e-23	0.459614	Plaa	1.28103e-78	0.737296	Nup62	5.8929e-121	1.37152	Mycbpap	0.980562	1.65664	Usp14	4.93662e-87	0.887646	Ddx21	1	0.520466	Iqcf5	1	2.64171	Gas2l2	1	0	Golt1b	0.10416	1.30143	Zbed4	0.0510761	2.51562
662	Eci1	6.32498e-104	0.602257	Atp5f1	1.09163e-97	0.36424	Atf7ip	9.41074e-142	1.05512	Zfp787	6.96839e-35	0.694648	Mrpl57	3.26969e-173	0.743221	Mob2	1.28161e-46	1.03592	Cdk5rap3	5.12829e-23	0.503728	Sfxn1	1.44247e-78	0.653254	Nudcd2	7.52622e-121	0.928665	1110017D15Rik	0.983589	3.10562	Dnaja1	5.68263e-87	0.677065	Ttyh2	1	1.58442	Cldn19	1	2.90469	Gm27196	1	0	Erp44	0.10416	0.913543	Rpa1	0.0511181	2.31575
663	Deptor	6.8256e-104	0.815742	Med10	1.18509e-97	0.711009	Slc6a6	9.6238e-142	0.809523	Cxcl16	7.06743e-35	0.553354	Smc4	4.9452e-173	1.02767	Ube2r2	1.43584e-46	0.416427	Ndufs5	5.72732e-23	0.255504	Nampt	1.96707e-78	0.833284	Sdf2l1	8.04134e-121	1.08777	Gm20696	0.986908	1.56965	Slc6a14	7.53341e-87	1.13403	Slc25a48	1	1.21925	4930578M01Rik	1	3.63486	Gm26843	1	0	Txnl1	0.10416	0.871562	Spry1	0.0511181	1.43562
664	Pyurf	8.13377e-104	0.853949	Syce2	2.03284e-97	1.2715	Snx22	9.99963e-142	2.37855	Dusp5	8.14263e-35	1.10944	G3bp1	6.16565e-173	0.728639	Atp6v0b	1.74368e-46	0.330046	Mafb	5.80417e-23	1.2931	Sf3b6	2.11374e-78	0.578307	Rpl35a	8.4398e-121	0.320109	Gm15222	0.986908	1.36895	Uqcrb	8.08723e-87	0.639837	Tshz1	1	0.797262	Cpa2	1	2.67311	Far2os2	1	0	Tsn	0.104796	0.797403	Ahnak	0.0511827	1.44692
665	Cox20	1.24331e-103	0.678778	Top2a	2.43977e-97	1.14397	Dcxr	1.73849e-141	0.704055	Klc3	8.53065e-35	0.705554	Usp1	6.18186e-172	1.07408	Pbx2	2.06745e-46	0.987231	Cyb5b	6.3285e-23	0.329496	Wls	2.777e-78	0.579397	Nono	9.84249e-121	0.73991	Snx25	0.989222	0.388871	Smarcc1	9.03227e-87	0.965144	Agrn	1	0.492176	4933416M07Rik	1	1.9151	Gm13556	1	0	Tbpl1	0.105725	1.37926	Irf2bpl	0.0511827	1.38221
666	Prkaa2	1.43378e-103	1.62302	Psmd13	3.53922e-97	0.549979	Plxna2	3.35633e-141	1.12777	Ddr1	1.03042e-34	0.659107	Eif3i	8.69217e-172	0.636835	Atp10b	2.45466e-46	2.73913	Psmg4	6.69891e-23	0.510753	Dynll2	3.58088e-78	0.603898	Strn3	1.38412e-120	0.794039	Tex11	0.989861	1.64661	Cpd	9.36305e-87	1.10394	Pum2	1	0.348263	Foxs1	1	1.95242	4930570G19Rik	1	0	Sgk1	0.106369	1.63011	Prkag1	0.0512358	1.48884
667	Aga	3.33544e-103	0.805752	Bzw2	3.94943e-97	0.810521	Creb3l1	9.64372e-141	1.47209	Snrpd2	1.08479e-34	0.269725	Krt23	1.89025e-171	1.0658	Ntn4	5.22741e-46	3.64876	Slc39a11	8.19227e-23	1.12297	Ddx39	3.73047e-78	0.682127	Golm1	1.51784e-120	0.869011	Il11ra1	0.994583	0.905396	Rps11	1.38403e-86	0.514526	Aspm	1	0.837593	Gm12002	1	1.937	Bach2os	1	0	Lipa	0.106369	2.19841	Irx5	0.051477	1.50861
668	Rgl2	5.34856e-103	1.04724	Atp6v0e	4.95567e-97	0.375228	Hp1bp3	1.11751e-140	0.682113	Fam104a	1.12235e-34	0.370805	Pak2	1.97343e-171	0.773097	Ptprs	5.34545e-46	0.896075	Arl2	9.13727e-23	0.405828	Ppp1r7	3.92855e-78	0.749863	Cse1l	2.31281e-120	1.36552	Hist2h3c1	0.995586	1.95848	Cinp	1.9974e-86	1.26269	Nek2	1	0.910906	Gm5422	1	2.53297	Slfn3	1	0	Xpnpep1	0.106832	1.1516	Dock9	0.0515912	1.67742
669	Alad	5.84861e-103	0.536285	Bcas2	5.51473e-97	0.470599	Crebl2	9.9517e-140	1.9605	Ywhag	1.14764e-34	0.425601	Rsrc1	2.12709e-171	1.01929	Ces1d	7.13958e-46	0.779999	Coq9	9.13727e-23	0.741642	Immp1l	4.79793e-78	0.71509	Tbc1d15	8.94607e-120	1.09437	Enkur	1	1.79204	Kif20b	2.71196e-86	1.82472	Ssrp1	1	0.317533	Rcn3	1	1.08662	Grm1	1	0	Pdia6	0.107231	0.803605	Nup62	0.0519497	1.76194
670	Iqgap1	6.6062e-103	0.422274	Abhd17a	5.63084e-97	0.570533	Elfn1	1.1535e-139	3.05987	Nfe2l3	1.22084e-34	2.10264	Psmb6	3.19236e-171	0.638529	Ebp	2.65024e-45	0.768725	Scarb2	9.46757e-23	0.372818	Armc1	5.93816e-78	0.700915	Polr2c	1.19788e-119	0.804464	Hist2h2aa1	1	2.16461	Plk1	3.22527e-86	1.95607	Fam209	1	1.77656	Ust	1	2.14451	Zcchc16	1	0	Srm	0.10748	1.50173	Sp5	0.0523558	2.06273
671	Tmco3	8.58097e-103	0.998968	Stoml2	5.87929e-97	0.663701	Szt2	1.35115e-139	1.42924	Ctgf	1.36618e-34	1.29786	Rpl7l1	3.54263e-171	0.821124	Fgf1	2.6913e-45	1.42064	Plxnb2	1.00181e-22	0.313555	Hprt	6.42422e-78	0.628332	Selt	1.20071e-119	0.786522	D230017M19Rik	1	1.76991	Eprs	3.23948e-86	0.839563	Gata5	1	2.48847	Gm12729	1	2.65867	Gm14547	1	0	Snhg6	0.107837	1.11477	Hnrnpa0	0.0524264	1.17003
672	Sod1	1.69892e-102	0.523507	Tma7	1.25305e-96	0.391155	Rps27	1.75706e-139	0.415656	Enpp1	1.47208e-34	1.60408	Ppp1r18	3.65094e-171	1.61371	Epha4	2.80684e-45	1.06599	Sfta2	1.17754e-22	0.506227	Limd1	6.9533e-78	0.739304	Gsta1	1.31851e-119	2.75754	Podn	1	2.72583	Wars	3.82635e-86	1.05899	Kif11	1	0.660945	Dkk3	1	-0.678385	Sardhos	1	0	Ran	0.108177	1.0044	Pcf11	0.0529864	1.64035
673	Vldlr	2.03161e-102	0.925837	Actn1	1.45485e-96	0.604695	Gtf2i	2.51953e-139	0.766219	Isg20	1.90412e-34	0.648613	Mrpl52	3.86277e-171	0.641531	Mark3	3.28766e-45	0.73681	Urah	1.27917e-22	0.543358	Abracl	7.99789e-78	0.581672	C1d	1.67436e-119	0.975203	Sarm1	1	2.96503	Tpt1	4.11396e-86	0.335867	Sacs	1	1.69378	Ptafr	1	1.98388	Sntg1	1	0	Sra1	0.108448	0.884577	Smc1a	0.0530998	1.2817
674	Atp5a1	3.44241e-102	0.359441	Pitpna	1.92173e-96	0.510402	Arid2	4.84256e-139	0.925876	Smim22	2.04238e-34	0.373118	Spc24	4.4614e-171	1.20863	Hadhb	5.37548e-45	0.812059	Tacc1	1.73331e-22	0.717424	Morf4l2	9.24422e-78	0.602498	Pttg1ip	2.66941e-119	0.867429	Ntn5	1	2.62496	Smn1	5.92888e-86	1.04879	Camk1d	1	1.21134	Ccdc67	1	3.21229	Gm13848	1	0	Jdp2	0.108448	2.20802	Hdac1	0.0530998	1.9184
675	Stat3	4.5512e-102	0.513888	Anxa10	2.34477e-96	1.09183	Atxn7	5.86178e-139	1.19456	Ubl5	2.21646e-34	0.192325	Apex1	7.31449e-171	0.948595	Arhgap44	5.40026e-45	0.994662	Trim25	1.99148e-22	0.650868	Trp53inp2	1.23826e-77	0.675422	Eif3i	7.15389e-119	0.653876	Gm12576	1	1.90225	Rfc4	5.96423e-86	1.25952	5730522E02Rik	1	3.67078	Brsk2	1	3.39938	Gbgt1	1	0	Rpl30	0.10852	0.448447	Gsk3b	0.0530998	1.08856
676	Ppfibp2	7.29167e-102	0.899979	Rpl4	2.44879e-96	0.345442	Abhd5	7.40542e-139	0.9026	Calu	3.02539e-34	0.427052	Hmgb1	5.14555e-170	0.622942	Tbl1x	7.54668e-45	0.625326	Ly6c1	2.17928e-22	0.472164	Ptp4a1	1.42653e-77	0.59222	Rala	1.13863e-118	0.680811	P2rx6	1	2.9433	Topbp1	6.10471e-86	1.14779	Cdh10	1	1.06928	Egfros	1	2.99454	Scn1a	1	0	Ubxn4	0.10852	0.79299	Swt1	0.0531553	1.34951
677	Txlng	8.59619e-102	0.777182	Ebna1bp2	3.72551e-96	0.673012	Bach2	1.68078e-138	2.58666	Id1	3.09525e-34	0.626964	Ethe1	1.08437e-169	1.01124	Eva1b	8.18664e-45	1.03376	Atp6v1e1	2.20755e-22	0.287061	Trappc10	1.46557e-77	0.833953	Bccip	1.83734e-118	0.986944	F7	1	2.4431	Rhof	6.38671e-86	1.47441	Pcdh19	1	1.2034	Hist1h2ao	1	3.58349	Gm17308	1	0	Sap18	0.110006	0.996856	Kif1c	0.0535074	1.80265
678	Net1	1.12119e-101	0.798253	2700029M09Rik	1.4749e-95	0.809209	Map1lc3a	2.03647e-138	0.626568	Dstn	3.10733e-34	0.253291	Nol12	1.57271e-169	1.15865	Klc3	1.02651e-44	0.974565	Bad	2.39583e-22	0.41868	Gfm1	1.54291e-77	0.988542	Rps3a1	3.15296e-118	0.362633	Snrnp70	1	0.115462	Ndnl2	6.43363e-86	1.01151	Fn3krp	1	1.58713	Kcng2	1	3.12815	Gm3693	1	0	Hsp90aa1	0.110006	0.816226	Oxct1	0.0535964	1.46308
679	Ifitm2	3.7304e-101	0.532703	Rpl15	2.08975e-95	0.404294	Atf4	2.36632e-138	0.633143	Rnf128	3.10733e-34	1.20529	Psip1	4.28453e-169	0.879731	Pxdn	1.52931e-44	1.82356	Fth1	2.45737e-22	0.203173	Knstrn	1.60627e-77	1.43341	Agpat5	3.82552e-118	1.29233	Faap100	1	1.06444	Sf3a1	6.98905e-86	1.11793	Tbc1d1	1	0.825594	Gm12951	1	2.61716	Dpy19l2	1	0	Ipo5	0.110338	1.24633	Hyls1	0.0536294	4.16398
680	Susd6	6.27484e-101	0.685572	Mcm7	2.3628e-95	0.909865	Dpysl2	2.53701e-137	1.03673	B2m	3.42827e-34	0.377249	Phb2	1.87118e-168	0.682499	Snx18	2.28836e-44	0.856265	Igtp	2.85811e-22	2.22565	Acadvl	1.86514e-77	0.762113	Rps27a	6.83477e-118	0.44761	Slc4a3	1	1.42489	Pmepa1	8.91934e-86	0.89653	Itgb4	1	0.978491	Srpx	1	0.403991	Gucy1b2	1	0	Nrn1	0.112141	2.39309	Fbxo28	0.0536426	1.59201
681	Ccdc146	6.60147e-101	2.45501	Epb41l2	2.85993e-95	1.34039	Dgkg	3.46462e-137	4.17396	PISD	4.7542e-34	0.408177	Cbx5	2.07103e-168	0.824344	Dclk1	2.35853e-44	1.73424	Ankrd54	3.01595e-22	0.637816	Fuom	3.22855e-77	0.882932	Ak6	7.14423e-118	0.915386	Fndc7	1	2.46359	Srd5a1	1.07151e-85	1.89202	Ddah1	1	0.588355	Gm5103	1	0.434689	Gm4131	1	0	Slc2a8	0.112141	2.08485	Rab3c	0.0536426	4.43137
682	Pon2	7.71752e-101	0.488058	Reep5	3.41713e-95	0.407627	Kdm7a	6.60849e-137	1.24827	Cblc	6.18937e-34	0.625599	Pno1	2.25395e-168	0.99779	Ptp4a3	3.84908e-44	1.46209	Mettl9	3.04262e-22	0.522878	Haus8	3.36078e-77	1.10645	Rpl34	8.35204e-118	0.321694	Kifc2	1	1.47939	Rnd3	1.08452e-85	1.41943	Fam228b	1	2.23058	Gm13305	1	0.695535	1700007P06Rik	1	0	Cep170	0.112353	1.89987	Atp2a3	0.0536461	2.56851
683	Naga	1.23552e-100	0.890418	Ptrh2	3.42897e-95	1.01865	Sik1	1.21938e-136	1.70676	Mboat1	8.77807e-34	0.499352	Pum3	5.72654e-168	1.11953	Pbxip1	4.77056e-44	0.753408	Etnk1	3.33222e-22	0.437208	Psma4	4.90289e-77	0.597552	Rpl11	1.04979e-117	0.398874	H2-DMb2	1	2.02278	Specc1	1.11971e-85	0.97719	Cks1brt	1	1.15443	Bend6	1	1.76678	Mog	1	0	Tubb2a	0.112464	1.60557	Nptxr	0.0536695	4.03284
684	Cbr3	2.24037e-100	0.831891	Plek2	7.5225e-95	1.33989	Efnb1	2.85509e-136	1.13215	Camta1	9.05439e-34	0.618344	Slc7a11	7.95234e-168	1.23968	Pdcl3	6.52194e-44	0.523691	Etv1	3.42995e-22	1.68421	Slc22a23	4.90868e-77	0.741892	Tmbim1	1.44497e-117	0.940403	Gt(ROSA)26Sor	1	2.09122	Syncrip	1.20855e-85	0.88945	Plxnb2	1	0.134	Wisp1	1	0.719609	Lrrc55	1	0	Gpx7	0.112712	3.25971	Ski	0.0537241	1.49726
685	Sepsecs	3.65016e-100	1.48005	Emc8	1.32617e-94	0.702488	Filip1l	1.37674e-135	1.85735	Inf2	1.06798e-33	0.787286	2810428I15Rik	2.20847e-167	0.733281	Nrbf2	2.46466e-43	0.844535	Nucb1	3.43627e-22	0.448195	Cask	5.12718e-77	0.864849	Nsmce1	1.81796e-117	0.859241	Gm4673	1	1.67006	Chchd1	1.33804e-85	0.777718	Flt4	1	1.46046	Plin4	1	2.11416	Tbx20	1	0	Pafah1b2	0.113641	1.09171	Sept11	0.0537241	1.47154
686	Angptl8	1.04677e-99	2.79549	Tnip3	2.82315e-94	0.915517	Add3	3.61998e-135	1.20808	Slc4a7	1.10227e-33	0.611077	Asns	4.54172e-167	1.09802	Commd4	2.46747e-43	0.7259	Wdr91	3.57199e-22	1.24544	Stt3b	5.13286e-77	0.674911	Ywhab	1.96251e-117	0.675272	Col16a1	1	1.76417	Eif3i	1.56008e-85	0.70663	Krt6a	1	2.01797	1700048O20Rik	1	2.34375	Pabpc5	1	0	Mfap4	0.113641	10.248	Bcam	0.0537241	1.1307
687	Fgf1	1.16428e-99	0.880504	Tpm4	4.25875e-94	0.428174	Tgfbi	1.03567e-134	2.08876	Wdr45	1.43513e-33	0.625965	Smyd2	4.82296e-167	1.16347	Rbx1	3.34573e-43	0.320065	Srebf2	3.9678e-22	0.468759	Cenpm	5.32081e-77	1.61655	Ddx18	2.07862e-117	1.11813	H2-Q7	1	0.999775	Phb2	1.6175e-85	0.775026	Cubn	1	1.52566	Acot4	1	0.142223	4930579F01Rik	1	0	Tro	0.113641	9.7613	A3galt2	0.0537241	4.21205
688	Bach1	1.31223e-99	0.753857	Lyar	1.50875e-93	0.802013	Rab33b	8.45944e-134	1.75546	Skil	1.57697e-33	0.52699	Rrs1	7.5495e-167	1.22868	Cfl2	3.78444e-43	0.597399	Ndufb7	4.35457e-22	0.26748	Ipo5	5.9164e-77	0.739687	Gm12603	2.99774e-117	2.19535	1700093K21Rik	1	1.78142	Ormdl2	1.74296e-85	0.837712	Map2	1	0.978016	Lama2	1	3.62023	Gm11211	1	0	Leprot	0.113816	1.14211	Tns2	0.0537843	2.48638
689	Gstm1	1.62093e-99	1.07968	Bud31	1.82463e-93	0.652122	Pcf11	2.48643e-133	0.900345	Cdc37	1.63462e-33	0.320991	Ankrd11	1.00475e-166	0.719934	Lars	4.12268e-43	0.664652	Thap3	4.4716e-22	0.711762	Snrpd1	8.90866e-77	0.695438	Psmd8	3.09103e-117	0.692693	Tnfrsf25	1	2.45493	Gnb2	2.4829e-85	0.549472	Rnf4	1	0.526452	Asb2	1	2.47011	Gm6665	1	0	Lum	0.113816	10.2913	Parp2	0.0537917	1.94153
690	Mlx	2.60682e-99	0.697225	Mlf2	2.68606e-93	0.419747	Mdfic	6.11914e-133	1.01414	Pvr	1.69456e-33	0.835138	Eif4e	1.02558e-166	0.765201	Dlgap4	4.43109e-43	0.786946	Gstm2	4.94111e-22	0.945951	2610001J05Rik	9.47419e-77	0.711498	Snrpa	7.68334e-117	1.05651	Tceal1	1	0.983211	Ssrp1	2.77187e-85	0.904575	Krt36	1	1.95984	Gm36569	1	3.37632	Gm26580	1	0	Cdk7	0.114075	1.26326	Elmo2	0.053916	1.65293
691	Rhoq	2.87401e-99	1.03561	Prr13	2.71108e-93	0.518367	Ociad2	1.0864e-132	0.772307	Rab11fip1	1.79337e-33	0.691109	Mrps10	1.19334e-166	0.83324	Ppfibp1	4.81405e-43	0.797697	Aldh3b1	6.22349e-22	1.07553	Edem1	9.73568e-77	0.835934	Lsm1	1.02715e-116	0.909438	Gm26545	1	1.85435	Ssbp3	2.77187e-85	1.07301	Esco2	1	0.47136	Gm28062	1	2.67198	Gm29638	1	0	Tars	0.114157	1.18682	Arf2	0.053916	1.84952
692	Lamtor3	3.60763e-99	0.595581	Tubb2b	1.48204e-92	1.84968	Maged1	1.35089e-131	0.678661	Sap18	1.81185e-33	0.418509	Ereg	2.56486e-166	1.35822	Thbs1	5.91077e-43	0.923138	Mrpl30	6.29521e-22	0.278665	Keap1	1.00513e-76	0.711594	Ube2l3	1.20177e-116	0.693631	Gm15319	1	2.4706	Eef1g	3.26189e-85	0.681115	Gm37502	1	4.29595	Tcp10b	1	2.71987	Adra2c	1	0	Cd248	0.114157	9.19389	Cdan1	0.0541766	4.09871
693	Ncor1	6.94554e-99	0.429982	Fkbp8	1.53375e-92	0.437378	Gm26802	1.90504e-131	4.06157	Arhgap5	1.82519e-33	0.436327	Tmed9	3.89051e-166	0.666433	Mrps21	5.93175e-43	0.399337	Tmem9	7.31811e-22	0.479369	Timp3	1.03085e-76	0.578876	Slmo2	1.81753e-116	1.05792	Dpp4	1	0.417007	Akr1b8	4.0454e-85	1.06419	Pyy	1	0.526459	Fbxw24	1	3.75953	Rhag	1	0	Ebf1	0.114576	8.60083	Usp42	0.0544114	2.50408
694	Pld3	3.65099e-98	0.908075	Ube2e1	1.76855e-92	0.552198	Pdzk1ip1	1.99682e-131	1.01192	Actr3	2.40952e-33	0.264842	Sf3a3	3.93698e-166	1.01917	Calm2	8.26576e-43	0.380617	Nfil3	7.92258e-22	0.75678	Slc25a4	1.03718e-76	0.59064	Ahnak	4.11466e-116	0.828977	Dnhd1	1	1.8621	Ptgr1	4.11468e-85	1.05278	Rab10	1	0.0960023	2310008N11Rik	1	2.46715	1700019G24Rik	1	0	Prelp	0.114576	9.52388	Myo1d	0.0545768	1.45631
695	Pde7b	4.42811e-98	1.91734	Fbp2	7.14474e-92	0.972122	Prrc2b	3.5578e-131	0.712288	Slu7	2.76266e-33	0.722159	Fam162a	3.0458e-165	0.701434	Ier3	8.50977e-43	0.520416	Lrrc8c	8.603e-22	0.370807	Ddost	1.14203e-76	0.57598	Usp14	4.39388e-116	0.845833	Cyp2d22	1	2.75335	Ezh2	5.18311e-85	1.06789	Flrt2	1	1.22036	Rec114	1	2.2895	Mup17	1	0	Frzb	0.114604	8.97316	Myef2	0.0548145	1.57594
696	Fam117a	8.46863e-98	0.816077	Col8a1	4.14282e-91	2.14142	Myo1d	8.59661e-131	0.856152	Cpe	3.3418e-33	1.56258	Mrps15	3.76875e-165	0.819276	Anp32a	1.07748e-42	0.393294	Hspb11	1.26965e-21	0.500738	Kcnk2	1.4397e-76	1.65492	Sec61g	8.17831e-116	0.577816	Lrrc23	1	3.02824	Cpsf2	6.05317e-85	0.983879	RP24-402O2.2	1	1.92634	Prss56	1	3.05359	Mup9	1	0	Hic1	0.114884	8.44155	Lrrc40	0.0548145	2.39326
697	Dbt	1.69801e-97	0.986801	Eif3g	4.8387e-91	0.551215	Zmym5	1.84192e-130	1.05074	Gm2a	3.41529e-33	0.920149	Lig1	7.46596e-165	1.3888	Necap2	1.20552e-42	0.604835	Cyc1	1.27122e-21	0.307278	Ttc7	1.92114e-76	0.820957	Eea1	9.56407e-116	1.34141	AA386476	1	1.81579	Polr2d	1.07532e-84	1.04505	Zic5	1	1.97612	Col6a5	1	2.4837	Rit2	1	0	Dkk3	0.115343	8.36678	Dido1	0.0550487	1.57479
698	Fgd2	2.10768e-97	1.48154	Id3	7.63737e-91	1.04383	Pld1	3.04283e-129	1.72185	Cdk6	3.89142e-33	0.655303	Thop1	1.80247e-164	1.31324	Ndufa8	1.28543e-42	0.388377	Nkx2-1	1.44452e-21	0.344629	Commd1	1.92114e-76	0.648646	Ptgs2os2	1.00986e-115	1.55688	Tha1	1	1.51251	Kif4	1.19115e-84	2.03825	Capn12	1	1.32476	Myo1f	1	2.24357	Rtn4rl2	1	0	Cnn1	0.115833	8.66054	Myh14	0.055092	1.40194
699	Mroh1	9.11788e-97	1.12941	Ciapin1	1.03819e-90	0.784883	Apbb1	5.23181e-129	1.31099	Itm2c	4.06439e-33	0.325526	Hilpda	2.1288e-164	1.00383	Trappc3	1.34687e-42	0.59614	Morc3	1.46867e-21	0.556752	Bod1	2.00082e-76	0.655092	Gclm	1.34962e-115	0.930447	Slc4a5	1	1.1663	Hn1l	1.22355e-84	1.10848	Cpa4	1	1.73193	Gm15537	1	3.36041	Opn5	1	0	Il1rl1	0.116088	9.0226	Taok1	0.055092	1.38381
700	Sos2	1.02008e-96	0.946431	Tead2	1.04334e-90	1.99229	Axdnd1	7.18545e-129	3.23304	Stom	4.32005e-33	1.02784	Atp2b1	4.8534e-164	0.716907	Rab18	1.50942e-42	0.472735	Bahd1	1.79362e-21	0.853754	St3gal6	2.47056e-76	1.11177	Slc3a2	2.41941e-115	0.847994	Gm26890	1	1.35843	Krr1	1.29782e-84	1.10068	Zfp691	1	1.29458	H2-Q1	1	2.65087	0610031O16Rik	1	0	BC028528	0.116088	7.14816	Prr14	0.0553595	1.93652
701	Plin3	1.13652e-96	0.55223	Pigx	1.0717e-90	0.910975	Rassf3	9.14979e-129	0.739017	Pdcd4	4.46814e-33	1.02001	Mydgf	5.02921e-164	0.720803	Tmem128	1.51225e-42	0.650695	Ndufb2	1.93059e-21	0.29353	Copb2	2.65006e-76	0.608362	Pglyrp1	6.17962e-115	0.876766	Kmt2d	1	0.907067	Nip7	2.06592e-84	1.03144	Coro2a	1	0.990981	Gm12589	1	2.84807	Npsr1	1	0	Tshz3	0.116088	7.69756	Smad7	0.0553595	1.48473
702	Ak3	1.1496e-96	0.682702	2810428I15Rik	1.29589e-90	0.511916	Ttc38	1.06839e-128	2.05127	Polr2g	4.93994e-33	0.361092	Ciapin1	5.80932e-164	0.905752	Acaa2	2.36355e-42	0.595015	Elf5	2.09839e-21	0.684762	H2afj	3.15819e-76	0.526343	Hs3st1	6.76447e-115	1.4866	Madd	1	0.951813	Incenp	2.22063e-84	1.60214	Foxc1	1	1.01707	Gm568	1	1.09947	Gm29430	1	0	Cd109	0.11624	8.00376	Znrf3	0.0555075	2.49864
703	Stxbp2	7.276e-96	0.58494	Itga6	1.39273e-90	0.516637	Cdc14a	1.58589e-128	1.4661	Rps12-ps3	5.85814e-33	0.311316	Sh3bgrl3	7.12381e-164	0.691211	Ube2q1	3.37093e-42	0.595619	Rpl6	2.34625e-21	0.154303	Timm22	3.1913e-76	0.69712	Coq10b	8.59006e-115	1.04096	Arhgap4	1	2.27287	Ehf	2.60542e-84	0.983716	Gm43579	1	3.77662	Dgkk	1	1.11845	Pou3f4	1	0	Hdgfrp2	0.116539	1.43623	Prr14l	0.055576	1.80703
704	Inpp4b	1.28425e-95	0.890898	Cenpv	1.70746e-90	0.696851	Bscl2	3.12448e-128	1.17315	Akt3	6.50267e-33	1.66744	Slc4a11	2.47027e-163	1.98904	Phactr1	3.99525e-42	3.42698	Arrdc4	2.40361e-21	0.961519	Psmd7	3.85013e-76	0.576586	Timm13	1.29621e-114	0.607217	Gm10647	1	5.9638	Tbx1	3.14287e-84	1.7191	Gm13055	1	2.31095	Ppp1r3d	1	3.53804	Gm4861	1	0	Apbb2	0.116621	1.41755	Nbea	0.055576	1.41804
705	Tinag	1.31262e-95	1.08849	Ndufv2	2.6169e-90	0.468613	Cers4	4.49404e-128	2.71173	Tor1aip2	7.37494e-33	0.467568	Fam96b	8.71357e-163	0.768585	Trappc6a	6.48401e-42	0.501724	Acaca	2.46882e-21	0.444465	Agfg2	4.03968e-76	0.888276	Arpp19	2.03973e-114	0.628662	Atcayos	1	1.10921	Rpl4	4.09487e-84	0.544039	Ank2	1	2.99893	Prkg1	1	3.06112	A730004F24Rik	1	0	Ddx1	0.116621	1.04545	Pbx3	0.055576	1.89263
706	Vrk3	1.79054e-95	0.720308	Mrps18a	2.96311e-90	0.670606	Baiap2l1	5.39141e-128	0.7365	Gm10076	9.63482e-33	0.362572	Mrps6	2.28526e-162	1.02877	H2-T23	6.9679e-42	1.07125	Acot13	2.47408e-21	0.413549	Pdia6	5.58727e-76	0.585053	Ttc9	2.09672e-114	1.06053	Ttll13	1	2.26875	Pkig	4.97926e-84	1.00235	Ankrd6	1	1.07432	A230020J21Rik	1	2.46307	Hoxa11	1	0	Srfbp1	0.11675	2.20083	Gprin3	0.055576	1.83447
707	Cracr2b	3.22159e-95	0.777781	Ebp	4.26541e-90	0.812719	Msl2	6.6598e-128	1.33157	Nptn	1.00174e-32	0.42582	Tns4	4.46565e-162	1.46401	Cuedc2	7.6736e-42	0.76576	Tet2	2.70559e-21	0.743297	Ufc1	6.57076e-76	0.55941	Tmsb10	7.334e-114	0.846012	Iyd	1	1.70638	Krt8	5.24675e-84	0.960913	Gm42893	1	2.69925	Itgam-1	1	2.5282	Cacng3	1	0	Medag	0.116964	3.30261	Hes1	0.055636	1.46649
708	Tmem38b	7.64674e-95	0.84298	Lama5	6.41639e-90	0.675958	Plekhd1	8.04176e-128	1.73883	Dusp4	1.09815e-32	1.26876	Rrm1	6.68628e-162	1.09801	Mbnl1	7.77781e-42	0.484955	Fkbp11	3.13192e-21	0.740211	Acer3	7.22803e-76	0.707742	Sh3glb1	9.21938e-114	0.702466	Ttll8	1	1.98247	Esf1	6.61057e-84	0.95866	Tmem121	1	1.19611	U90926	1	1.18259	Astn2	1	0	Ror2	0.117996	6.89002	Prim1	0.0556653	2.5085
709	Lgals3bp	1.11128e-94	0.749366	Tmem176a	2.6636e-89	0.440523	Paip1	8.87072e-128	0.831157	Pdcd6	1.10474e-32	0.32853	Rab21	1.09324e-161	0.809339	Ext2	8.12096e-42	0.913046	Rps15a	4.0018e-21	0.17132	Ddx47	7.42399e-76	0.791328	Stmn1	1.34645e-113	0.846242	Slc24a1	1	2.9902	Cdkn3	8.29227e-84	1.87574	Prr9	1	2.05669	Slc4a10	1	1.09343	Gm29266	1	0	Kdelc1	0.117996	2.05429	Hist1h2ae	0.0557666	4.07049
710	Dock1	1.50828e-94	0.702828	Ckap4	3.50797e-89	0.622262	Raf1	1.53473e-127	0.892916	Pgm2	1.21646e-32	0.499436	Lsm1	1.26125e-161	0.83368	Cdkn1c	9.46257e-42	1.23126	Stxbp2	4.36292e-21	0.423175	Mrps17	7.53329e-76	0.639642	Smn1	1.44245e-113	1.18511	Smgc	1	1.32445	Haus1	8.41212e-84	1.44883	Amot	1	1.10958	4933429H19Rik	1	2.65514	Gm16141	1	0	Hdhd2	0.118199	1.57944	Egr1	0.055779	2.44382
711	Ace2	1.83578e-94	2.15477	9130008F23Rik	5.35425e-89	1.44673	Smpdl3a	2.74668e-127	1.06143	Vps37a	1.24359e-32	0.581965	Ppil1	1.36182e-161	0.958224	Ing4	1.10286e-41	0.85905	Pde4b	4.6468e-21	2.92951	Slmo2	8.09794e-76	0.687638	Fam63a	1.56608e-113	1.14825	3930402G23Rik	1	1.45568	Cetn3	9.74115e-84	0.837141	Gm35507	1	1.64325	Gm10306	1	2.40963	Fabp9	1	0	Cyp20a1	0.118229	1.57529	Cracr2b	0.0559388	1.66249
712	Gclc	2.27549e-94	0.531648	Mapk13	6.45968e-89	0.554107	Ncoa1	4.75822e-127	1.10929	3110043O21Rik	1.41342e-32	1.34802	Hddc2	2.17699e-161	0.975388	Decr1	1.31209e-41	0.894503	Map3k1	4.70538e-21	0.846105	Dynlt3	9.15768e-76	0.586806	Ubl4a	2.04485e-113	0.971478	RP23-68N11.1	1	3.12211	Capza1	1.02763e-83	0.893536	Rnf222	1	2.99325	Gm4876	1	1.97971	Hoxa6	1	0	Hebp1	0.118482	1.7035	Snx30	0.0570131	1.62408
713	Elovl5	2.33323e-94	0.569389	Psme2	7.85194e-89	0.46414	Igsf3	2.12274e-126	0.967094	Rps26-ps1	1.44209e-32	0.602496	Mrps18c	2.19731e-161	0.79148	Phc3	1.97846e-41	0.957327	Gjb2	5.19753e-21	1.2963	Arpp19	9.70037e-76	0.515496	Tmem40	2.49197e-113	2.07191	Hpgds	1	1.96006	Ssbp1	1.04226e-83	0.897194	Tdrd1	1	2.52908	Htr1d	1	1.17172	Gm16140	1	0	Slc2a1	0.118702	1.3528	Zfp91	0.0574368	1.14082
714	Ptov1	3.48821e-94	0.45558	Eif4a3	1.11594e-88	0.625309	Ltbp3	4.25011e-126	0.830571	Klf5	1.65153e-32	0.470223	Phlda2	2.21299e-161	1.06201	Btaf1	2.09662e-41	1.24097	Camk2n1	5.57704e-21	0.546745	Zadh2	9.96564e-76	1.15717	Dbf4	2.59802e-113	1.26367	Gm37233	1	2.53257	B4galt4	1.23701e-83	1.90694	Parvb	1	0.960722	Ptprc	1	2.55771	Ceacam15	1	0	Ddost	0.119442	0.832877	Dtl	0.0574368	2.653
715	Copz2	7.79686e-94	1.25691	Limd2	1.14579e-88	0.522798	Fam129b	1.3387e-125	0.621888	Nans	1.71205e-32	0.477888	Anln	1.29102e-160	1.34747	Trim16	2.44316e-41	1.20631	App	7.30274e-21	0.270648	Surf4	1.03959e-75	0.604942	Ahcyl1	2.98448e-113	0.901651	Tspyl4	1	1.1674	Eef1e1	2.3277e-83	0.993045	Gm27019	1	3.45121	Gzmn	1	3.01038	Hs3st4	1	0	Slc5a3	0.119575	2.2985	Parpbp	0.0577326	3.98167
716	Usp8	1.65177e-93	0.534602	Psap	2.3684e-88	0.472838	Topors	1.40836e-125	0.909627	Sema7a	1.86857e-32	1.89129	Mrps5	1.50451e-160	0.953329	Arhgef28	3.04219e-41	1.23871	Sstr2	8.80931e-21	3.12137	Ublcp1	1.16921e-75	0.823957	Flnb	5.73975e-113	1.05347	Cd83	1	1.37865	Glrx5	2.35887e-83	0.788833	Ppbp	1	0.548741	Ak8	1	2.43781	Gm19434	1	0	Snap47	0.11979	1.44784	Dhx32	0.0577326	1.81473
717	Rps27rt	3.87735e-93	0.578018	Ndufs2	2.43476e-88	0.4404	Kmt2c	2.09856e-125	1.00085	Dbp	1.89371e-32	0.985115	Gtf2e2	1.9966e-160	0.894981	Shroom3	3.07096e-41	1.18272	Gm5431	1.00727e-20	4.78042	Tmem183a	1.35369e-75	0.642632	Snrpg	1.01252e-112	0.740964	Khdrbs3	1	1.16164	Psmd3	2.84193e-83	0.846531	Gm15241	1	2.1251	9030612E09Rik	1	1.93877	Gm29443	1	0	Nnmt	0.120448	6.81888	Eea1	0.0577326	1.54551
718	Jmjd1c	5.29503e-93	0.542749	Paqr5	1.3576e-87	2.21367	Kdsr	3.98156e-125	1.01617	Tm2d1	1.92506e-32	0.400368	Isg20	2.02479e-160	0.942063	Pkhd1	6.27875e-41	2.86444	H2afv	1.13739e-20	0.282799	Cbx5	1.42872e-75	0.641403	Cbx5	3.9613e-112	0.846092	Hist1h3f	1	3.17066	Mrfap1	3.76488e-83	0.63931	Mixl1	1	1.70866	4930412B13Rik	1	2.06641	Tnfsf8	1	0	Zfyve21	0.120448	1.45695	Atxn2l	0.0577326	1.49535
719	Birc3	1.06228e-92	1.01489	Cript	3.59372e-87	0.537286	Phf2	5.06862e-125	1.31789	Gatsl3	2.27474e-32	1.11778	Impdh2	2.26086e-160	0.826941	Lamb2	1.80499e-40	1.12163	Retsat	1.30071e-20	1.20125	Pbdc1	1.44384e-75	0.777097	Peak1	7.3112e-112	1.48524	D6Ertd527e	1	1.72178	Pcbp2	5.17642e-83	0.649881	Plcl1	1	1.70588	RP23-53O7.2	1	1.6546	Wnt8a	1	0	Hspb8	0.120448	1.21718	Mta1	0.0582979	1.35955
720	Marveld1	1.38919e-92	0.628129	Txn1	7.26578e-87	0.351582	Cdkn2aip	1.29949e-124	1.46689	Tmem59	2.83953e-32	0.281674	Stard10	2.33627e-160	0.620787	Rusc2	2.56119e-40	1.52625	Gpc3	1.44624e-20	1.435	Arhgap1	1.49788e-75	0.690455	Spc24	1.23926e-111	1.29039	Proz	1	2.20022	Hist1h1b	5.28557e-83	3.1912	Pkp1	1	0.948832	Teddm2	1	1.90448	4930433J02Rik	1	0	Leprotl1	0.121476	1.1344	Abi2	0.0583752	2.49026
721	Hnf1b	1.44188e-92	1.2756	Eva1a	1.66529e-86	0.854542	Arid1b	2.06387e-124	1.11374	1810022K09Rik	3.10895e-32	0.374848	Rac1	2.50963e-160	0.620879	Hbp1	3.06941e-40	0.634891	Wipi1	1.56876e-20	0.672271	Tmem106b	1.49788e-75	0.747037	Smarcc1	1.87688e-111	0.928222	RP23-36D15.9	1	3.01645	Terf1	6.9453e-83	1.36654	Rundc3b	1	1.41693	Fam57b	1	0.196004	1700018C11Rik	1	0	Myl12a	0.121476	0.592428	Anapc15	0.0584065	1.5291
722	Rchy1	2.17028e-92	0.703153	Hspa5	3.18144e-86	0.460232	Tbc1d30	3.29906e-124	2.34129	Rnf217	3.21779e-32	0.916039	Atg101	2.61448e-160	0.828207	Lrp10	3.2223e-40	0.572599	Rabac1	1.61922e-20	0.255389	Lrrk2	1.50241e-75	0.714364	Anxa1	2.8829e-111	0.853168	Gm20633	1	3.3066	Ndufaf2	7.98118e-83	1.08675	Ndp	1	2.07337	Timp1	1	0.764756	Gm37662	1	0	Hspd1	0.123537	0.988411	Dtymk	0.058738	1.41574
723	Ttc38	3.05761e-92	1.49379	Fblim1	3.26557e-86	1.53574	Sh3rf1	3.65774e-124	0.997396	Ctnnd1	3.76076e-32	0.434867	Galk1	3.17355e-160	0.786721	Pygb	4.383e-40	0.94032	Tmem176a	1.64429e-20	0.355094	Atp6v0a2	1.60446e-75	0.838024	Slc25a5	3.84469e-111	0.62926	Zfp105	1	1.84775	Arf4	7.98659e-83	0.697898	Mmp24	1	1.42386	Tnn	1	2.96342	Gm34882	1	0	Rpa1	0.124908	1.30009	Abhd8	0.058738	1.92136
724	Ddx5	4.70498e-92	0.322093	Mcpt2	3.58636e-86	2.8733	Serpinb6b	9.28878e-124	0.65395	Aplp2	3.76755e-32	0.309874	Ap2s1	5.9099e-160	0.714139	Zfp664	4.42905e-40	0.675253	Gm15217	1.99624e-20	1.66772	Rab1b	1.61028e-75	0.65849	Tmem167	6.91035e-111	0.723561	Cacnb1	1	1.58707	Tnfrsf12a	8.35181e-83	1.00802	Pbp2	1	1.9546	Tmem132b	1	2.06848	Grik2	1	0	Anxa5	0.125173	0.968084	Lcorl	0.0588705	2.02217
725	Cdpf1	5.00443e-92	0.839939	Celf4	1.14975e-85	0.995321	Raph1	4.98492e-123	0.7405	Sdf2	3.77051e-32	0.397099	Nap1l4	7.54739e-160	0.841846	Cdkn1b	5.60378e-40	0.921727	Igsf3	2.03099e-20	0.567478	Ang	1.70817e-75	0.964843	Rwdd4a	7.0183e-111	1.23466	Fbxl21	1	2.25195	Rpl36a	1.1482e-82	0.500233	Sfmbt2	1	1.53877	Myoz1	1	3.44015	Gm567	1	0	Tslp	0.125173	6.75288	Terf2	0.0590573	1.71841
726	Pcyt1a	1.35385e-91	0.746466	Sap30	2.83804e-85	0.875698	Clmn	6.51445e-123	1.11756	Grpel2	3.87498e-32	0.612056	Srsf2	8.40719e-160	0.686472	Med30	6.08483e-40	0.543405	Gm6483	2.03223e-20	0.669742	Mrpl46	1.77527e-75	0.753973	Psma1	7.28135e-111	0.703103	Mc1r	1	1.92636	Etf1	1.28245e-82	0.803711	Lrrc66	1	3.02524	Zfp647	1	3.32598	Gm12023	1	0	Syde1	0.125173	3.05469	Serpinb9	0.0592194	1.67695
727	Sec11c	7.60517e-91	0.454763	Ralgps2	3.05805e-85	0.874754	Golph3	6.8635e-123	0.790018	Ttc14	4.68614e-32	0.492925	Ube2e3	1.19304e-159	0.731802	mt-Co1	6.51487e-40	0.19882	Pgk1	2.07592e-20	0.756	Osbpl9	1.89774e-75	0.622995	Ppp2r1a	8.21945e-111	0.767234	Egfl8	1	2.79867	Parp1	1.40947e-82	1.06011	Pou1f1	1	2.41459	Gm15640	1	2.18487	Ces4a	1	0	1110046J04Rik	0.125173	3.05965	Ppp1r15a	0.0593025	1.54269
728	Atp6v1d	7.61921e-91	0.535308	Vdac1	4.32837e-85	0.425043	Ppfibp2	7.09365e-123	1.21643	Igbp1	5.54628e-32	0.538096	Ttc9	1.56086e-159	0.93652	Fermt2	7.59009e-40	0.620042	Efna3	2.28087e-20	1.31445	Rnpep	2.66062e-75	0.656444	Tmed9	1.67906e-110	0.651843	Fgf8	1	3.70145	Clptm1l	1.5389e-82	0.848938	Samd4b	1	0.699053	Gm13010	1	3.24682	Gm29245	1	0	Stt3a	0.125173	0.872644	Irf2bp2	0.0593825	1.23103
729	Aox1	8.23617e-91	1.0872	Cotl1	1.12654e-84	0.901222	Pnpla2	1.18684e-122	0.697948	Tuft1	6.01195e-32	0.738134	Clns1a	1.96027e-159	0.862984	Plscr3	7.59009e-40	0.774242	Gpc6	2.4899e-20	1.33491	Spcs1	2.70692e-75	0.50515	Wdr5	2.10407e-110	1.43067	Cdh24	1	2.73406	Prep	1.59739e-82	1.03234	Rbm46	1	2.31346	Rbp2	1	3.24797	Gm12580	1	0	Ap2s1	0.125341	0.937356	Apitd1	0.0593901	2.44515
730	Cuedc2	8.45486e-91	0.641178	Ubl4a	1.13835e-84	0.733818	Acadsb	1.23399e-122	1.10694	1810032O08Rik	6.4503e-32	1.19349	Cbx1	3.4968e-159	0.73812	Irf2	8.16498e-40	0.748955	Prdx4	2.97893e-20	0.339545	Hypk	2.72659e-75	0.660328	Psma4	2.9508e-110	0.716467	BC051142	1	2.59448	Med21	1.60098e-82	0.854553	Rgs8	1	2.60976	Hey2	1	2.40435	1700016P04Rik	1	0	Timm10	0.125341	1.13921	Ptgfrn	0.0595932	1.37437
731	Tbcel	1.73642e-90	0.830453	Areg	1.1866e-84	0.609626	Fam184a	1.65436e-122	2.53299	Pebp1	7.63608e-32	0.27109	Lamb1	5.25624e-159	1.22845	Ndufa5	9.79242e-40	0.45871	Acaa2	3.74903e-20	0.361526	Sept7	2.87186e-75	0.554443	Fam104a	5.82624e-110	0.721905	Slc37a2	1	2.3899	Wdr75	3.0551e-82	1.15499	Git1	1	0.968094	Lrrc34	1	1.9737	Gm36669	1	0	Akirin1	0.127933	0.923844	Neil3	0.0596082	3.7904
732	Aes	2.97458e-90	0.373448	Fkbp4	2.00076e-84	0.418168	Sytl2	3.68789e-122	1.68935	Golga7	8.85528e-32	0.516704	Vta1	6.76242e-159	0.8188	Cdipt	1.01481e-39	0.755543	Arpc1b	3.76505e-20	0.270946	Cebpb	2.98988e-75	0.653275	Atad2	7.38047e-110	1.3194	Zfp458	1	1.89336	Eif1a	5.4687e-82	0.841586	Tmod2	1	1.14308	Abcd2	1	1.8796	Gm29771	1	0	Rarg	0.128369	1.91961	Irx3	0.0596747	1.32106
733	Chsy1	3.72306e-90	0.786195	Fbl	2.37817e-84	0.654504	Nceh1	4.33332e-122	1.26197	9930111J21Rik2	1.15908e-31	0.984863	Glrx5	8.16093e-159	0.690149	Serinc2	1.42541e-39	1.18341	Lamtor2	3.89656e-20	0.268346	Elovl7	3.2222e-75	0.864618	Upp1	8.37919e-110	2.57966	Zfp112	1	1.75092	Lyrm9	6.97719e-82	1.30939	Gm28981	1	5.92015	Lrrc25	1	1.5882	4932702P03Rik	1	0	Cd44	0.129127	0.914077	Sfta2	0.0596747	1.96092
734	Col6a2	1.55458e-89	3.25502	Psma4	7.07423e-84	0.458892	Vezf1	1.09571e-121	0.974579	Ndfip1	1.35073e-31	0.665722	Rwdd4a	9.87076e-159	1.01804	Erlec1	1.64025e-39	0.810601	Pck2	4.10544e-20	0.731337	Syap1	4.01776e-75	0.852143	Csnk1a1	9.74036e-110	0.596369	Gkn3	1	0.953042	Nsun2	1.28732e-81	0.973932	Igf2bp1	1	0.934195	Il27ra	1	1.24968	Gm26666	1	0	Dact3	0.129317	5.3406	Ctnnb1	0.059828	0.805961
735	1700112E06Rik	2.4911e-89	1.51628	Pttg1	1.09384e-83	1.1642	Mitf	4.13589e-121	3.3823	Sept9	1.466e-31	0.74084	Aim1	1.68109e-158	1.44485	Col4a2	1.78947e-39	0.567944	Slc25a17	4.29148e-20	0.490163	Slc12a2	4.09649e-75	0.616285	Tgfa	1.38199e-109	1.63324	AI182371	1	2.9599	Pycr2	1.49186e-81	0.967118	Col1a2	1	-0.265411	Fbxw20	1	1.11341	Gm37041	1	0	Rgs17	0.130477	5.37729	Fancd2	0.0599452	3.83711
736	Trappc6b	3.23862e-89	0.501025	1700037H04Rik	1.27837e-83	1.37175	Klf15	1.33529e-120	2.92563	Anxa7	1.49037e-31	0.427476	Eri1	1.78989e-158	1.03903	Lama5	2.47226e-39	0.641078	1810058I24Rik	4.38214e-20	0.301146	Ndufb4	4.29908e-75	0.541716	Rpl28	4.54018e-109	0.486581	A530017D24Rik	1	1.3144	Gtf2b	1.59591e-81	0.877358	Krt8	1	-0.0434284	Art5	1	0.86443	Gm26535	1	0	Fbln1	0.130869	5.22197	Pom121	0.0604248	1.90566
737	Nek6	4.03474e-89	0.560206	Smarcc1	1.41599e-83	0.686418	Vgll4	4.80939e-120	0.79452	Tor3a	1.75395e-31	0.729547	Gpd2	4.10295e-158	1.03348	Cish	5.27856e-39	1.00684	Tonsl	4.7139e-20	0.340625	Cisd2	4.42486e-75	0.604152	Srsf1	5.03471e-109	0.850853	Corin	1	2.4946	Pnp	1.88588e-81	0.868463	Cyp2d26	1	1.99195	Gm12474	1	0.443715	Vmn1r90	1	0	Mrps24	0.13133	0.743219	Ccdc77	0.0608193	2.38032
738	Kmt2c	6.26876e-89	0.730568	Prdx6	2.34481e-83	0.273403	Zbtb7a	5.66222e-120	0.688804	Epb41l2	1.81911e-31	0.770139	Vasp	1.9998e-157	0.691572	Zfand6	7.29129e-39	0.411061	Crot	5.04692e-20	0.937912	Glyr1	4.98589e-75	0.630678	Prkcdbp	1.02601e-108	1.15253	BC025920	1	1.86127	Bace1	1.99847e-81	1.56918	Arfgef1	1	0.30948	1700001C19Rik	1	0.459486	Gm13647	1	0	Edf1	0.131713	0.671485	Gmcl1	0.0618911	2.01414
739	Egln2	1.11259e-88	0.603894	Anapc11	2.64348e-83	0.552812	Micall1	9.28221e-120	1.70618	Trip10	1.88024e-31	0.549286	Gjb3	7.90592e-157	0.961627	Pcmtd1	8.64887e-39	0.610698	Ap3b1	5.80762e-20	0.461862	C330007P06Rik	5.3147e-75	0.825669	Tcof1	1.0689e-108	1.47127	Zmat1	1	1.28087	Naca	2.18306e-81	0.445092	Rnf180	1	2.55108	Aire	1	1.42768	Gm26777	1	0	Nit2	0.132267	1.52836	Cdkn1a	0.0623244	1.7756
740	Sesn2	1.65746e-88	1.00775	Polr3k	3.67505e-83	0.641031	Elf5	1.66465e-119	1.28647	Slk	2.81312e-31	0.434414	Chaf1a	7.97693e-157	1.61849	Emc10	9.9736e-39	0.488239	Smim6	5.89429e-20	0.423777	Fam49b	6.6238e-75	0.641538	Tsfm	1.07395e-108	1.02943	RP24-281E22.1	1	2.67645	Aurka	2.19655e-81	1.775	Gm6878	1	4.65063	Gm16001	1	2.41768	Olfr456	1	0	Eif2s2	0.132329	0.709045	Nt5dc2	0.0625747	2.31041
741	Rnf144b	1.69941e-88	1.38053	Crb3	6.69266e-83	0.388682	Myd88	3.01182e-119	1.39477	Sbno1	2.84816e-31	0.393979	Tpx2	9.45357e-157	1.54865	Mecom	1.11597e-38	0.628213	Rab34	6.22588e-20	0.490451	Zfp266	7.51639e-75	0.752792	Caprin1	1.52795e-108	0.757805	Gramd1b	1	1.13393	Thbs1	2.45449e-81	1.36361	Gm9930	1	1.30034	Adcy2	1	2.1257	Sult2a1	1	0	Ercc1	0.132779	1.343	Klf13	0.0625959	1.3041
742	Limch1	2.03086e-88	0.801935	Gcsh	7.42367e-83	0.848323	Zfp644	1.41172e-118	0.831092	Rps27rt	4.24511e-31	0.521658	Commd1	1.29541e-156	0.799827	Aamp	1.29937e-38	0.415583	Serpine2	7.54188e-20	0.519112	Nradd	1.05353e-74	0.716249	Ppp1cc	4.50824e-108	0.77054	BC051537	1	4.4532	Ssu72	2.62008e-81	0.746208	Gm15491	1	1.84089	Myh11	1	3.75454	Gm13256	1	0	Gtf2b	0.132864	0.898231	Gm37494	0.0626425	2.48204
743	Smim22	4.57403e-88	0.464215	Csnk2b	8.05112e-83	0.432604	Hist1h2bc	1.67135e-118	0.720074	Cyba	4.48822e-31	0.368252	Ect2	1.46643e-156	1.3597	Arl2	1.43201e-38	0.647786	Tspan11	7.72142e-20	0.533713	Atp11a	1.54984e-74	0.679978	Polr2f	5.02457e-108	0.694854	Sec1	1	1.76059	Casc5	3.50269e-81	1.93294	Actr3	1	-0.113334	Zap70	1	2.71083	Epx	1	0	Aldoa	0.132906	0.871176	Myh10	0.0627196	2.42032
744	Ubxn6	5.02585e-88	0.646456	Ptprs	8.85624e-83	0.941875	Ptp4a1	2.01214e-118	0.570585	Unc13c	5.27639e-31	1.34881	Ywhah	1.55644e-156	0.733307	Rhoc	1.43544e-38	0.640189	Rabgap1l	8.85022e-20	0.383067	Hyou1	1.78041e-74	0.874005	Dusp5	5.05402e-108	1.96941	Mtch1	1	-0.0833398	Rps4x	4.27031e-81	0.473364	Pla2g4e	1	1.56573	Ptprh	1	3.27315	Gm15687	1	0	Mrpl52	0.133491	0.714911	Sf3b2	0.0634068	1.05422
745	Acaa1a	8.50621e-88	0.530056	Rheb	1.12902e-82	0.415723	Alkbh5	3.24986e-118	0.635044	Loxl2	5.33145e-31	2.3448	Arl4a	1.75202e-156	1.22523	Akr1a1	1.53558e-38	0.26755	Cox6b2	1.07186e-19	1.14692	Cdc42bpg	1.82287e-74	0.86421	Emp3	1.23682e-107	1.48349	Syndig1l	1	2.3305	Aurkb	4.59839e-81	1.98557	Ccdc151	1	2.12088	Abca6	1	1.90734	Mylk4	1	0	Dohh	0.135028	0.944251	Nup133	0.0634542	2.64287
746	Nol3	4.88459e-87	1.54391	Rpl22l1	1.31472e-82	0.321399	Atp6v1a	4.19177e-118	0.599488	Capn2	5.34599e-31	0.445107	Eif3b	1.86818e-156	0.68406	Mpc1	2.18146e-38	0.448177	BC004004	1.22003e-19	0.575212	Fam96a	1.8935e-74	0.595386	Clns1a	1.42652e-107	0.962921	Igf2	1	3.00802	Stip1	4.93352e-81	0.889009	Mdga1	1	1.29353	Zscan30	1	2.04297	Lmntd1	1	0	Pfdn4	0.135038	1.03076	Kat7	0.063836	1.82429
747	Slpi	5.18142e-87	0.73349	Mpp6	1.41254e-82	0.682977	Spns1	5.31951e-118	0.985297	Sema3f	5.41691e-31	1.3767	Rfc1	5.76757e-156	0.950554	Frg1	3.57298e-38	0.614823	Tmem180	1.34134e-19	1.41563	Mcm5	2.16712e-74	1.29456	Rock2	2.13199e-107	0.740432	Rep15	1	1.42401	Ddx27	5.08037e-81	0.990216	S100a5	1	3.84481	Sync	1	1.39581	Slc10a1	1	0	March5	0.135859	0.812303	Ctdsp1	0.0638546	1.81049
748	Plekhf2	1.05097e-86	0.670593	Igfbp3	1.70989e-82	1.13059	Retsat	2.92818e-117	2.03223	P3h4	5.47401e-31	0.75692	Zyx	1.06936e-155	0.89457	March2	3.90296e-38	0.864314	Carkd	1.44058e-19	0.309435	Plbd1	2.30195e-74	1.83713	Dnmt1	4.46961e-107	1.19964	Gm13830	1	1.53609	Hist1h4i	8.19349e-81	1.6344	Rgs7bp	1	2.58095	Tm4sf5	1	1.66619	Pip	1	0	Zswim7	0.135929	2.30822	4930579G24Rik	0.0638546	3.8057
749	Tmem41b	1.49402e-86	0.601035	l7Rn6	3.09028e-82	0.810302	Phkb	3.39092e-117	1.15266	Pla2g4a	6.20358e-31	0.954643	Zrsr2	1.08282e-155	0.914153	Clip1	4.1565e-38	0.75663	Parp9	2.07449e-19	1.03911	Mrpl57	2.77953e-74	0.582671	Rps21	7.42893e-107	0.379275	Hist2h4	1	2.76527	Chn2	8.49316e-81	2.93781	Anxa11os	1	2.19188	Lrrc17	1	1.87667	Il2ra	1	0	Mrps12	0.137507	0.986115	Stag2	0.0641187	1.38534
750	Kiz	1.50997e-86	0.981016	Brix1	4.81456e-82	0.774556	Scarb2	3.63743e-117	0.662138	Arhgef28	7.48605e-31	0.883929	Trp53i11	1.29936e-155	1.30006	Marcksl1	4.36794e-38	0.852716	Adgrl2	2.25288e-19	0.612935	Vps36	2.82359e-74	0.597481	Naa15	1.07308e-106	0.912903	Amigo2	1	2.31377	Ccnd1	9.03928e-81	1.02172	F5	1	1.75181	Adcy1	1	1.70324	Fam26d	1	0	Slc7a2	0.13771	5.09834	Abl1	0.0642907	1.85296
751	Dtx3	2.1419e-86	0.976717	Nubp1	4.86795e-82	0.689082	Aldh3a2	7.06403e-117	1.12396	Gls	8.41882e-31	0.391328	Psma3	1.34569e-155	0.608307	Sept2	4.8154e-38	0.470445	Alas1	2.36554e-19	0.419264	Snf8	3.20429e-74	0.637323	Dnaja1	1.28465e-106	0.591402	2310039L15Rik	1	2.62727	Aimp1	1.22174e-80	0.830227	Atp10b	1	0.758554	Krt28	1	0.042799	Gm26743	1	0	Sec61a2	0.138221	1.98197	Etaa1	0.0644555	2.36906
752	Iscu	6.14411e-86	0.472267	Flnb	1.62816e-81	0.787304	Ralgapb	3.66252e-116	1.08814	Fscn1	1.0278e-30	2.04514	Mrpl21	1.40885e-155	0.777334	Fbxo32	7.52932e-38	1.49028	Dynlrb1	2.40233e-19	0.273151	Hist1h1e	3.2781e-74	1.43842	Cmbl	1.39736e-106	2.13781	Tle6	1	1.01806	Mrpl52	1.80506e-80	0.688082	Rbm20	1	2.65761	Gm26787	1	0.237515	Gm11493	1	0	Psma5	0.138254	0.81586	Ewsr1	0.0644555	1.08614
753	Snx27	6.61542e-86	0.671498	Ssx2ip	2.04678e-81	0.798477	Crnde	5.25151e-116	1.41637	Usmg5	1.68603e-30	0.224975	Nono	1.83405e-155	0.677979	Ctsh	1.30431e-37	0.321275	Malt1	2.64024e-19	0.842555	Slirp	3.33902e-74	0.622785	Efhd2	2.29406e-106	0.815758	Ntf3	1	1.92427	Parl	2.60824e-80	0.912735	Gm28875	1	1.49142	Krt17	1	0.436529	Vwde	1	0	Snx3	0.138998	0.754474	Mbd1	0.0644555	1.74011
754	Ubl5	1.70712e-85	0.319105	Snx6	2.19488e-81	0.508583	Tagln2	1.94353e-115	0.47764	Wipf2	1.86981e-30	0.643579	Hmmr	1.8531e-155	1.62986	Tsc22d4	1.43554e-37	0.642574	Suv420h2	3.25708e-19	0.983489	St6galnac4	5.3585e-74	1.01554	Eif1b	2.37994e-106	0.886028	Gm44175	1	2.65114	Eif4ebp2	2.65189e-80	1.04839	Gm43159	1	2.76746	Fat3	1	1.70778	Gm15688	1	0	Pja1	0.140053	1.10388	Optn	0.0653996	1.48475
755	Man2a1	2.2263e-85	0.755753	Fam32a	2.71755e-81	0.499099	Tmem63b	4.52551e-115	0.658817	Cox6b1	1.93185e-30	0.198693	Gars	2.16821e-155	0.785338	Snx3	1.49461e-37	0.347463	Hscb	3.36351e-19	0.706407	Dnajb14	5.67529e-74	0.77155	Wdr43	2.5478e-106	1.14618	Nrip2	1	2.50552	Gltp	2.78027e-80	1.01563	Spag16	1	1.98447	Nppc	1	1.66818	Gimap6	1	0	Rabepk	0.140053	1.72453	Sirt1	0.0654489	2.18895
756	Ralgapb	2.5544e-85	0.804719	Dpy30	3.79324e-81	0.52014	Use1	5.5198e-115	0.719507	Pcgf5	2.29071e-30	1.01463	Tpt1	2.49462e-155	0.30135	Sf3b2	1.73322e-37	0.377818	Pla2g6	3.89195e-19	0.957052	Bcl2a1b	6.65357e-74	1.27571	Psph	3.46847e-106	1.42382	Cabp2	1	2.38282	Dtd1	3.06994e-80	1.094	Cfap58	1	2.0859	Gm26710	1	1.83028	Gm15689	1	0	Ndufb6	0.14056	0.804404	Herc1	0.0654826	1.47425
757	Epn3	2.98405e-85	0.680717	2310007B03Rik	4.14309e-81	1.20875	Mkln1	9.95004e-115	0.677416	Ppm1j	3.3178e-30	2.07413	Rbbp7	2.85042e-155	0.739699	Braf	1.87382e-37	0.943377	Mxi1	5.37692e-19	0.622843	Lars	8.0301e-74	0.666692	Knstrn	4.03636e-106	1.46295	Fgd4	1	0.941415	Lmo7	3.07453e-80	0.860345	Chst15	1	0.966665	Gm17399	1	1.15702	Rp1l1	1	0	C1qbp	0.141192	0.993328	Gprc5b	0.0657459	1.74059
758	Fam69b	4.28308e-85	0.794602	Fdx1l	4.32643e-81	0.724795	Mapre2	1.75068e-114	1.08374	Nub1	3.81842e-30	0.604591	Eif1ad	2.99382e-155	1.04878	Rhog	1.96657e-37	0.9476	Ltf	5.97891e-19	2.22394	Fam120a	8.91555e-74	0.627307	Ppp1r18	4.31413e-106	1.86575	Exoc3l	1	1.8964	Spc25	3.25442e-80	1.91683	Sfxn5	1	1.04763	Cd8b1	1	2.89497	1700060C16Rik	1	0	Tpbg	0.141798	2.50049	Epha2	0.0657459	1.20554
759	Il34	6.50289e-85	1.15649	Gcnt3	1.54351e-80	1.14397	Efna2	1.88236e-114	3.64155	Anxa3	3.83604e-30	0.252803	Ahsa2	3.21975e-155	1.06339	Slc7a7	3.40419e-37	2.50726	Map2k1	6.17383e-19	0.37235	Fam174a	9.59627e-74	0.777605	Gm10076	4.31413e-106	0.785301	A730011C13Rik	1	1.68227	Psmd7	3.26116e-80	0.776036	Evc	1	0.731361	Gm17134	1	2.9725	4930405D11Rik	1	0	Npm1	0.142041	0.932946	Mesp2	0.0658908	3.65189
760	Atf5	8.6578e-85	1.24913	Cyc1	5.20353e-80	0.414841	Sirt1	2.43609e-114	2.12832	Trmt112	8.77209e-30	0.293888	Gcc2	3.4477e-155	0.818955	Fbxw2	3.45637e-37	0.613559	Trafd1	6.44061e-19	0.925386	Akap13	9.95584e-74	0.593521	Uap1l1	4.66426e-106	1.03929	Gm43403	1	3.53878	Psma7	3.78685e-80	0.702834	Ankrd34a	1	3.5715	Asxl3	1	2.70381	Dlx6os1	1	0	Gpx3	0.14218	5.69313	Mzt1	0.0662665	1.48943
761	Mfsd11	2.76783e-84	1.11892	Dph3	7.5054e-80	0.557441	Cmtm6	2.87542e-114	0.73509	Angptl2	9.5744e-30	2.04819	Eif4a3	8.13692e-155	0.803084	Tcf4	3.67819e-37	0.942929	1810010H24Rik	7.09899e-19	1.03774	Ptgfrn	1.21068e-73	0.64826	Aurka	4.87468e-106	1.91227	Gm11696	1	1.67578	Map2k3	3.94841e-80	0.887184	Gm26819	1	2.97001	St8sia3	1	2.67153	Zswim2	1	0	9130401M01Rik	0.145154	1.3849	Tbcel	0.0669795	1.77498
762	Inhbb	3.34164e-84	1.408	Utp11l	1.06467e-79	0.603728	Fchsd2	3.32628e-114	1.00494	Rasa2	1.00115e-29	0.825534	Dera	2.49232e-154	0.937341	Sri	4.2389e-37	0.416312	Gpr108	7.73014e-19	0.526634	Cenpw	1.21134e-73	1.00152	S100a13	1.09736e-105	0.72589	Lhfpl4	1	1.94216	Zfp706	5.08668e-80	0.707088	Itgal	1	2.1497	Tlr7	1	3.11597	Tex21	1	0	Ttc39b	0.145287	1.23526	4930427A07Rik	0.0669942	3.75978
763	Tmem59	6.73314e-84	0.39983	Hnrnpk	1.90175e-79	0.33084	Ids	3.49851e-114	1.37623	March7	1.05419e-29	0.356037	Dnajc19	3.01779e-154	0.775732	Plscr2	5.44159e-37	2.38869	Fbxo36	9.02084e-19	1.17907	Pno1	1.25884e-73	0.738432	Bola2	1.41107e-105	0.806479	BC021614	1	0.903082	Arpp19	6.94811e-80	0.680103	Sgk2	1	1.41835	Tpte	1	2.64899	Gm43616	1	0	Rab7b	0.145616	4.65316	Cdc25a	0.0673653	1.81227
764	Atp6ap1	7.45238e-84	0.560883	Mrpl14	2.31453e-79	0.369744	Lrg1	1.98928e-113	0.642817	Arhgap22	1.10735e-29	1.28958	Naa20	3.05969e-154	0.804102	Plbd2	5.64713e-37	1.06299	Tpd52l1	9.15757e-19	0.645243	Poldip2	1.35964e-73	0.652791	Ssr3	1.64294e-105	0.693197	Sh3rf3	1	1.64974	Iqgap2	7.33309e-80	1.35549	Slc16a5	1	2.15244	Ankrd66	1	2.65054	Gm33651	1	0	Rps11	0.14593	0.494589	Gnb2	0.0673653	0.782386
765	Rab33b	7.46124e-84	1.18587	Guk1	4.11245e-79	0.600269	Inpp5b	2.1426e-113	1.15459	Nlgn2	1.14073e-29	1.68328	Capzb	5.96589e-154	0.638277	Rab24	6.07409e-37	0.575107	Trim56	1.04825e-18	0.644859	Rnf10	1.4136e-73	0.561568	Psmd14	3.02198e-105	0.81667	Mag	1	2.76478	Cnih1	7.89887e-80	0.852472	Rptoros	1	1.96563	D430041D05Rik	1	1.69255	Gm17080	1	0	Sh3bp5	0.146495	4.78225	Rassf3	0.0681027	1.5272
766	Mapre2	7.65466e-84	0.807495	Mrps7	4.19203e-79	0.562977	Fbxl3	2.55483e-113	1.07979	Aprt	1.22554e-29	0.315641	Mlf2	2.35465e-153	0.635959	Iscu	6.57364e-37	0.524805	Pld3	1.45743e-18	0.622229	Leprotl1	1.99074e-73	0.65861	Sec61b	3.03701e-105	0.581899	AA474408	1	2.10609	Med10	8.21734e-80	0.883117	Vmn2r1	1	2.55698	A230065N10Rik	1	1.75111	Gm16233	1	0	Ifnar1	0.146495	1.30152	Xiap	0.0683099	1.27156
767	Mccc1	9.4396e-84	1.16264	Xrn2	7.71714e-79	0.448675	Susd6	1.29423e-112	0.831423	Palld	1.28528e-29	0.990048	Polr3k	2.5709e-153	0.805583	St3gal5	6.7548e-37	1.13638	Id2	1.58002e-18	0.389561	Rfc5	2.03253e-73	1.00214	Fen1	3.03701e-105	1.50967	Tox2	1	2.67426	Mrps10	1.18146e-79	0.906903	Slc34a1	1	2.53492	Sod3	1	1.8227	Ankfn1	1	0	Has2	0.146495	4.96454	Cds1	0.0684439	1.8304
768	Rogdi	1.71724e-83	0.992602	Lsr	8.17145e-79	0.492034	Rnpepl1	1.32151e-112	0.860061	Mpp5	1.53103e-29	0.528514	Anapc15	4.54312e-153	1.14956	Gcnt2	7.31512e-37	1.03673	Agpat2	2.18416e-18	0.50042	Ppa2	2.2318e-73	0.602663	Nt5c3	3.12825e-105	1.25148	1700016F12Rik	1	1.90295	Vdac1	1.22033e-79	0.743215	Brsk2	1	2.19148	RP23-430B14.2	1	0.875721	Dthd1	1	0	Calm3	0.14882	0.73737	Itpr1	0.0687508	1.74658
769	Gjb1	2.02054e-83	2.20887	Fkbp2	9.32876e-79	0.445183	Clcn4	1.36689e-112	0.994295	Ahnak2	1.67837e-29	0.96471	Obfc1	8.23988e-153	1.24713	Lamtor2	1.18651e-36	0.343403	Eif3h	2.25417e-18	0.197104	Paics	2.31239e-73	0.57445	Racgap1	5.2694e-105	1.50373	Elavl3	1	1.63743	Dnph1	1.2905e-79	1.33614	Twf1	1	0.420072	Iapp	1	-0.188589	9530034A14Rik	1	0	Mrpl15	0.148933	0.994945	Srsf2	0.0689361	1.15358
770	Scgb1c1	2.89635e-83	1.50903	Zc3h15	1.10226e-78	0.436458	Tor1aip1	3.50863e-112	0.853397	Hexa	1.84838e-29	0.430888	Cox17	1.31232e-152	0.70601	Arid4b	1.29316e-36	0.436843	Cat	2.40474e-18	0.330409	Capza1	2.42278e-73	0.626417	Snx15	6.52401e-105	1.12904	4930518I15Rik	1	2.41361	Pigf	1.32247e-79	1.06812	Ppp2r2c	1	1.84713	Gm9797	1	2.40166	Dsg1c	1	0	Rassf1	0.148942	1.35299	Dhrs4	0.0689361	1.67374
771	Nxf1	3.34425e-83	0.452068	Ccdc58	1.727e-78	0.76718	Cir1	5.1888e-112	0.878895	S100a13	2.12278e-29	0.409708	Mrpl13	1.56417e-152	0.76545	Kdelr1	1.38918e-36	0.378805	Entpd2	2.72783e-18	1.67135	Tmpo	2.68773e-73	0.738253	Rpl30	7.89403e-105	0.357172	Atp1b2	1	2.48034	Hspa4	1.53738e-79	0.81134	Cma2	1	3.11693	Hcst	1	1.94654	Adam2	1	0	Adpgk	0.149073	1.7353	Usp37	0.0689361	2.40204
772	Tmem150a	4.11123e-83	1.21784	Rraga	1.79864e-78	0.577192	Plin3	5.41458e-112	0.666862	Ifi44	3.43275e-29	2.33342	Eef1e1	1.57275e-152	0.854946	Sqstm1	1.61747e-36	0.472955	Mpzl1	2.96368e-18	0.411027	B3galnt2	3.20898e-73	1.06743	Gprc5a	8.97188e-105	0.806048	4930589L23Rik	1	3.41793	Mrpl35	1.8015e-79	0.912767	Gm12278	1	2.61916	Dnah11	1	1.77642	Gm15996	1	0	Prr7	0.151365	4.63308	Alcam	0.0689361	1.21349
773	March5	6.48289e-83	0.496359	Tmem126a	4.38874e-78	0.622971	Sec14l2	7.26731e-112	2.02023	Plin2	3.56832e-29	0.351961	Orai1	2.93624e-152	0.86106	Prss8	1.67395e-36	0.686326	Fbxo44	3.03436e-18	1.03448	Mcm6	3.62362e-73	1.06877	Cfdp1	1.04259e-104	0.760146	Agmo	1	1.35547	Timm10b	1.84702e-79	0.820268	Ak7	1	1.30165	Eps8l3	1	2.61455	2600014E21Rik	1	0	Nudt19	0.15152	1.6588	Nedd9	0.0689361	1.42738
774	Grb14	1.01226e-82	0.465008	Vasp	5.04555e-78	0.43095	Aldh1a7	9.91085e-112	0.752198	Pmm1	3.57504e-29	0.635799	Mgst3	3.20262e-152	0.753607	Fibp	1.78206e-36	0.725027	H2-Q2	3.12119e-18	0.9655	Ehd2	3.65273e-73	0.657066	Wdr26	1.6209e-104	0.709351	4930532G15Rik	1	2.5483	Gtf3c6	2.10063e-79	0.939938	Hspa12a	1	1.61001	Cdhr3	1	2.81343	Gm10032	1	0	Pinx1	0.152788	1.70228	Tubgcp3	0.0691296	2.44262
775	Ccng1	1.01885e-82	0.585545	Gm16286	8.47701e-78	0.475566	Tcf7l1	1.4548e-111	1.05982	Klf7	4.17722e-29	0.627967	Tmpo	3.68741e-152	0.809936	Atg3	1.85973e-36	0.565755	Ier2	3.52967e-18	0.384665	Slc33a1	3.69077e-73	1.01869	Cab39	1.90373e-104	0.767941	9230104M06Rik	1	4.77299	Gjb3	2.13003e-79	1.00495	D830044D21Rik	1	2.27526	Ube4bos1	1	2.85679	Hoxd3os1	1	0	Fbln5	0.152842	2.13274	Prpf18	0.069344	1.43216
776	P4hb	1.2719e-82	0.415001	Gfer	8.55953e-78	0.708938	Wwc1	2.36456e-111	0.575333	Dbn1	6.47963e-29	1.52463	Smc6	3.75979e-152	0.842495	Marc2	2.05036e-36	0.460671	2310039H08Rik	3.6674e-18	0.503516	Fam25c	4.18994e-73	2.47155	Ncbp1	2.18047e-104	1.30755	Stmnd1	1	5.24432	Ewsr1	2.50545e-79	0.753762	Ido2	1	1.27078	Sncb	1	2.10893	Gm28053	1	0	Adamts5	0.153548	4.61939	Tcf4	0.0694349	1.24355
777	Adgrg1	2.56034e-82	0.455815	Arl1	1.00234e-77	0.407398	Txlna	2.63518e-111	1.0101	Ube2d3	6.52048e-29	0.266302	Cdc34	4.15634e-152	0.787137	Tmem165	2.30194e-36	0.489053	Hgfac	4.1412e-18	1.42086	Rbbp4	5.76878e-73	0.617764	Otub1	4.36399e-104	0.934321	Arrdc2	1	1.50522	Mrps25	3.01949e-79	0.882413	Gm11100	1	1.27046	Klk6	1	2.76989	1700001F09Rik	1	0	Nfe2l1	0.153548	1.04319	Banf1	0.0694349	1.17296
778	Zbtb4	2.84184e-82	0.647016	Nudt2	1.05271e-77	0.775556	Acss2	3.28501e-111	1.17182	Pir	6.55931e-29	0.790095	Syncrip	4.80458e-152	0.752103	Cox14	2.57223e-36	0.343607	Ppp1r1b	4.63727e-18	2.12566	Hif1a	5.77346e-73	0.596711	Wsb1	4.9907e-104	0.956347	Lrrc74b	1	2.05235	Lmna	3.52929e-79	0.833677	1700028P14Rik	1	1.95244	Fmnl1	1	0.764956	1700003E24Rik	1	0	Itm2b	0.154626	0.971058	Man1a	0.0694349	1.7554
779	Atp5g3	3.01556e-82	0.388692	Erdr1	1.48514e-77	1.20771	Itm2b	3.96129e-111	0.39778	Ephb2	6.61535e-29	1.6588	Ak2	7.39664e-152	0.765944	Leng8	3.02102e-36	0.948061	Agpat3	5.15835e-18	0.358208	Lsm7	7.23424e-73	0.835723	Nras	7.20422e-104	0.863248	Clstn3	1	2.22356	Uchl5	6.04854e-79	0.979972	Gm26742	1	0.875904	Gm6741	1	0.568733	Kcnd3os	1	0	Ier5l	0.154626	1.5543	Lig1	0.0695262	1.98875
780	Wdr6	5.03497e-82	0.68359	Fxyd3	2.13226e-77	0.674058	Pip4k2c	5.06088e-111	0.838509	Pigx	6.61535e-29	0.530422	Psmd3	7.39664e-152	0.734429	Coq7	4.65938e-36	0.594004	Ndufb9	6.06548e-18	0.23724	Hacd3	7.80747e-73	0.682785	Nptx1	1.14801e-103	2.33655	Nnmt	1	2.07301	Clspn	7.40328e-79	1.76069	Gm44275	1	1.39486	Syt13	1	0.611466	Gm12144	1	0	Gna11	0.154797	0.79535	Nadk2	0.0696712	1.74698
781	4931406C07Rik	7.41934e-82	0.849739	Rpl7l1	2.78179e-77	0.568045	Polr1c	6.1969e-111	0.650954	Rsbn1l	7.53105e-29	0.445052	Ppp1r2	1.36028e-151	0.750058	Dgcr6	5.18536e-36	0.740134	Gm4951	7.47453e-18	6.43677	Isoc1	8.91448e-73	0.87359	Mpzl3	1.42916e-103	1.67945	Pou4f1	1	2.07517	Lars	9.03069e-79	0.915164	Smyd1	1	2.90942	Entpd8	1	0.273458	Gm42950	1	0	Cdh2	0.154797	4.3331	Rdh11	0.0696712	1.86197
782	Snrk	1.02743e-81	0.873062	2200002D01Rik	3.3116e-77	0.539748	Kmt2d	1.45653e-110	1.23868	Galnt3	9.59173e-29	0.506467	Mrpl51	1.83315e-150	0.707712	Elf1	7.7379e-36	0.525843	Dtx3l	8.03333e-18	1.14208	Cryl1	1.05555e-72	1.05499	Smc4	1.42978e-103	1.01339	Tmem178	1	1.06509	Wdr43	9.60238e-79	1.00834	Hs6st2	1	1.0273	Gm10522	1	0.267056	Gm16064	1	0	Top2b	0.154995	0.828334	H2-DMa	0.0696712	1.92728
783	Adk	1.44701e-81	0.474335	Exosc8	4.03783e-77	0.936357	Stx19	4.34407e-110	1.09564	Sox4	9.67804e-29	0.341235	Tmem234	2.51478e-150	0.606089	Mpp5	9.42655e-36	0.742401	Pcmtd1	8.62852e-18	0.38358	Nek7	1.0577e-72	0.66396	Dek	1.61613e-103	0.735807	Gm12766	1	2.39884	Aifm1	1.14414e-78	0.975792	Gm4262	1	0.794803	Cstad	1	0.162451	Gm43983	1	0	Syne1	0.155411	4.40642	Lsm8	0.0696712	1.30947
784	Ppp1r3c	1.48295e-81	2.45563	Tpd52l2	5.87744e-77	0.560781	Glipr2	1.07853e-109	2.31385	Ndfip2	1.97578e-28	0.405416	Etf1	3.45315e-150	0.701202	Atp5h	9.60715e-36	0.25809	Tctex1d2	9.05051e-18	0.827187	Dnajc19	1.12914e-72	0.61817	Rnf10	1.96077e-103	0.682826	Tet1	1	1.62041	Adgrl2	1.89291e-78	1.09114	B3gat2	1	1.45625	Kif27	1	2.29826	5031425F14Rik	1	0	Magohb	0.155492	1.20165	Eri1	0.0696712	1.61786
785	Ndufa10	2.23268e-81	0.459583	Kcnk1	1.22732e-76	0.562227	Npr2	1.08048e-109	2.5431	Vps72	2.02738e-28	0.531859	Med29	4.65781e-150	0.768101	Syap1	9.7522e-36	0.861758	Mysm1	9.21299e-18	0.436536	Slc43a2	1.19701e-72	0.854474	Scaf11	2.94705e-103	0.687216	Gm26785	1	1.58446	Pepd	1.90348e-78	1.01343	Tubal3	1	1.52934	Upb1	1	2.50761	Platr29	1	0	Thbd	0.155492	4.64639	Minpp1	0.0696712	1.49741
786	Lims1	4.20616e-81	0.505905	Ltbp1	1.95269e-76	1.82934	Zcchc11	1.08074e-109	0.887293	Cdkn1a	2.31994e-28	0.512639	Dnaja1	7.53112e-150	0.583044	Top2b	1.56804e-35	0.570878	Mcee	9.25489e-18	0.458061	Aox3	1.20139e-72	1.03562	Slit2	5.1931e-103	1.84215	Mapk1ip1	1	1.11379	Tceb1	2.70141e-78	0.72229	Ildr2	1	1.79301	Hist2h3b	1	2.19267	Pdcd1	1	0	Pgp	0.158499	0.95666	Pkmyt1	0.0696712	3.62097
787	Cutal	7.3971e-81	1.73621	Naa10	2.35208e-76	0.760223	Mgat1	1.27561e-109	0.986638	Oxa1l	2.68887e-28	0.702572	Ndufb7	1.81663e-149	0.597244	Pgap2	1.63268e-35	0.541705	Slc25a23	1.09124e-17	0.493437	Hectd1	1.44315e-72	0.590601	Hmox1	7.22242e-103	0.91605	Zfp882	1	1.91565	Rpl27-ps3	2.8018e-78	1.02076	Gm973	1	2.34048	Cyb5r2	1	0.328808	4930440C22Rik	1	0	Rad23b	0.158499	0.832507	Tmem237	0.069855	2.49293
788	Arl5a	2.71116e-80	0.615157	Fam173a	2.84614e-76	0.462358	Insr	2.11069e-109	1.33372	Atp11b	2.7185e-28	0.588156	Ruvbl1	2.25701e-149	1.02147	Mrps33	1.93911e-35	0.387248	Usp47	1.2641e-17	0.358314	Anapc5	1.57319e-72	0.613293	Wdr77	9.28197e-103	1.23884	A330017A19Rik	1	1.29568	Apitd1	2.91135e-78	1.7146	Taf9	1	1.47705	Serpina3n	1	2.19681	Hcrtr2	1	0	Hs6st2	0.158499	4.58894	Spred2	0.0699517	1.74479
789	Polr1c	3.1421e-80	0.497018	Psip1	6.88368e-76	0.623574	Tmem28	2.76502e-109	3.85786	Gm1673	2.87354e-28	1.3086	Eva1a	3.15834e-149	0.904156	Cfl1	1.97733e-35	0.334207	Lancl1	1.55396e-17	0.73873	Tmx1	1.74199e-72	0.68015	Ssb	1.116e-102	0.668745	Pirb	1	2.97559	Cox7c	2.91926e-78	0.523134	Ar	1	1.89961	Gm29156	1	1.51025	Gm12243	1	0	St3gal2	0.158654	4.25264	Pih1d1	0.0699943	1.69608
790	Rcan1	6.02308e-80	1.01617	Arpc5	6.90164e-76	0.387122	Mtmr3	1.50783e-108	1.10736	Gng12	3.0108e-28	0.359246	Vps29	4.37646e-149	0.700268	Snw1	2.02585e-35	0.493347	Nipsnap1	1.74331e-17	0.611183	Pole3	2.11978e-72	0.70619	Hprt	1.12049e-102	0.758247	E030044B06Rik	1	2.19224	Slc25a3	3.78752e-78	0.550258	Ankrd66	1	1.74261	Cpne1	1	2.47416	4930438A08Rik	1	0	Pabpc4	0.158654	0.899981	Parp4	0.0702794	1.82546
791	Sypl	2.17503e-79	0.429481	Smarca4	1.9224e-75	0.536775	Osmr	1.97579e-108	1.51602	Adm2	3.0963e-28	2.4146	Pigf	5.71328e-149	1.0491	Tmem9	2.08786e-35	0.624908	Kmt2e	1.95746e-17	0.288205	Commd2	2.16857e-72	0.612863	Slc25a3	1.12601e-102	0.498204	Asb11	1	1.92125	Emc8	4.39706e-78	0.899999	Prox1	1	1.1514	Arhgap20	1	2.03041	Agxt	1	0	Gpr153	0.158654	4.06438	Rbm25	0.070424	1.03045
792	St6galnac4	3.14425e-79	0.805819	Dnaja1	2.23155e-75	0.349937	Kctd10	2.07997e-108	0.691262	Prrx2	4.05555e-28	1.56306	Cd3eap	7.09173e-149	1.25607	Klf13	2.50982e-35	0.579447	Tle2	1.97798e-17	0.659078	Hsbp1	2.21908e-72	0.496985	Angptl4	1.45509e-102	2.3956	Gm43086	1	1.51565	Ptgs2	5.8048e-78	1.39589	C1qtnf1	1	2.04886	Gm42641	1	2.1373	Trpc4	1	0	Tln1	0.158788	0.989166	Ppp1cc	0.070424	1.32088
793	Abcc5	3.59394e-79	0.707908	Fam216a	2.3707e-75	0.997706	Gaa	2.18839e-108	0.859849	Cox4i1	4.47508e-28	0.170232	Pcdh7	7.6241e-149	2.18001	Osbpl5	2.96088e-35	1.42101	Cd59a	2.0184e-17	1.11525	Psmd14	2.68196e-72	0.621823	Pafah1b2	1.62375e-102	0.835427	Cryba4	1	2.89814	Rars	6.97013e-78	0.906707	Scel	1	0.953277	Gm11592	1	2.49245	D930007J09Rik	1	0	Erh	0.15899	0.864006	Foxp4	0.0704337	1.41429
794	Ankrd13a	4.5595e-79	0.815703	Mrto4	4.53341e-75	0.762676	Mtus1	2.19533e-108	1.22297	Rps17	4.65639e-28	0.208717	Atad2	2.7004e-148	1.19852	1190002N15Rik	3.10307e-35	1.43576	Rnf128	2.05646e-17	0.950604	Tspan31	2.85528e-72	0.593886	Mbd2	1.77942e-102	0.757859	Bcl11b	1	2.13276	Slc25a24	6.98364e-78	1.05501	Krt42	1	2.32673	Ndst3	1	2.26593	Tbx3os2	1	0	Frmd4a	0.15899	2.20914	Ankhd1	0.0707893	1.33483
795	Kdm7a	9.85557e-79	0.84334	Cnpy2	4.79433e-75	0.431515	Kalrn	3.02931e-108	1.82284	Plscr1	5.51046e-28	0.581649	Tpd52	5.33511e-148	0.628359	Ifrd1	3.14243e-35	0.552717	Oxld1	2.18558e-17	0.945454	Dnajc9	3.02636e-72	0.83762	Asf1b	2.04122e-102	1.82595	Rtbdn	1	2.71004	Abhd17c	8.19574e-78	0.95706	Scn3b	1	0.938753	Ahrr	1	1.7818	Gabrb2	1	0	Ctgf	0.160586	2.48874	Cenpi	0.0707893	3.62416
796	Coq10a	1.09862e-78	1.04702	Rcc2	6.3908e-75	0.581116	Bptf	9.72608e-108	0.597365	Plat	5.54753e-28	2.17067	Cenpf	9.55036e-148	1.47833	Usp50	3.39659e-35	0.947268	Cdc25b	2.67218e-17	0.620791	Tm9sf3	3.49618e-72	0.528004	Lsm4	2.13947e-102	0.722054	Hdac9	1	1.82009	Supt16	8.91865e-78	0.900451	Rhox10	1	1.42312	1700001C02Rik	1	2.0062	Gabra1	1	0	Sf3b3	0.161475	0.985509	Hnrnpab	0.0711747	1.13255
797	Coq7	1.18574e-78	0.502913	Fam60a	1.43088e-74	0.633771	St3gal6	1.77016e-107	1.29431	Arrdc4	6.66658e-28	1.23646	Slc4a7	1.54068e-147	0.901275	Apbb2	3.40768e-35	0.935677	Adar	2.84298e-17	0.921222	Mki67	3.84772e-72	1.39516	Fam111a	9.71797e-102	1.48957	6030443J06Rik	1	1.90057	Bok	9.53346e-78	0.89902	Gm29155	1	2.09656	Spon1	1	1.68911	Pglyrp4	1	0	Plscr2	0.161744	2.54081	Stat3	0.0712371	1.22727
798	Sacm1l	1.26497e-78	0.796253	Mrfap1	2.6427e-74	0.328968	Csf2	2.06109e-107	1.72543	Batf3	7.13193e-28	2.93916	Abce1	1.70374e-147	0.822307	Gemin7	3.49045e-35	0.644998	Zfp36	3.52636e-17	0.313195	Sptlc2	3.86983e-72	0.575501	Xpo1	1.8131e-101	0.981028	Leng9	1	1.35251	Ddost	1.12559e-77	0.759434	Gm3716	1	1.39385	Fxyd1	1	1.47873	Wfdc16	1	0	Gtf2h5	0.16334	0.818949	Csrp1	0.0712371	1.30111
799	Hadha	1.79749e-78	0.524334	Ctxn1	4.61394e-74	1.76241	Zfhx3	2.22495e-107	0.601524	AI413582	7.64056e-28	0.765824	Hnrnpm	1.7597e-147	0.693047	Pxdc1	3.77356e-35	1.90467	Lgmn	3.77038e-17	0.393424	Pdha1	5.28487e-72	0.591306	Eif3l	2.17872e-101	0.73226	9230117E06Rik	1	0.982238	Ammecr1	1.23264e-77	1.47101	Lef1	1	3.29447	Tspan18	1	1.06671	Gm29016	1	0	Shmt2	0.163873	1.36632	Nfatc3	0.0728077	1.46901
800	Pi4ka	2.23434e-78	1.00705	Rdh10	5.91594e-74	1.0106	Tnrc6a	1.26828e-106	0.648535	Cxxc5	7.84594e-28	1.04663	Gtf3c6	3.0194e-147	0.911135	Srrm2	4.181e-35	0.279369	Cdcp1	3.77381e-17	0.50312	Tomm7	5.53466e-72	0.491039	Ism1	2.28906e-101	2.75098	Gm16143	1	2.1634	Slc7a1	1.74439e-77	1.13983	Cd247	1	2.79964	Gpr27	1	1.16434	Otogl	1	0	Mthfd2	0.164127	1.46683	Eif4g2	0.0728525	0.942325
801	Fbxo44	2.44076e-78	1.37201	Mplkip	7.43777e-74	0.718383	Cracr2b	2.12332e-106	0.949348	Ifitm3	8.58154e-28	0.786472	Hnrnpa0	3.29093e-147	0.667979	Fam168a	4.96012e-35	0.890931	Surf1	3.96949e-17	0.531628	Gadd45gip1	5.92695e-72	0.679267	Ppid	2.52789e-101	0.94806	Neurl4	1	1.04381	Gpc1	1.8545e-77	1.69415	Gm42649	1	2.56352	Ddx4	1	0.686468	Dytn	1	0	Plekhj1	0.164521	0.904543	Scgb1a1	0.0731632	1.28016
802	Tnrc6b	2.74611e-78	0.50832	Mrps12	7.6038e-74	0.724252	Mut	1.13999e-105	1.07406	Gpx4	9.57482e-28	0.239106	Itgb1	4.03553e-147	0.590637	Glul	5.15489e-35	1.17408	Taok3	4.05887e-17	0.275109	Rbm47	6.03915e-72	0.591492	Psmc6	2.7985e-101	0.72436	Aloxe3	1	3.02904	Nubp1	2.06798e-77	0.867051	1700001C02Rik	1	1.37156	Prokr2	1	0.340643	9230105E05Rik	1	0	Rpl31	0.164769	0.458373	Ehmt2	0.0731632	1.47984
803	Uqcc3	3.78288e-78	0.571495	Clta	1.59433e-73	0.298958	Fabp12	1.5478e-105	3.69689	Pcnp	9.99247e-28	0.348264	Sumo2	2.64895e-146	0.592781	Atp6v1a	5.3875e-35	0.426268	B4galt1	4.12972e-17	0.501492	Pla2g16	6.21127e-72	0.657465	Sltm	2.98478e-101	0.806467	Hyal3	1	1.39033	Snrnp25	2.76409e-77	1.0751	Iqub	1	1.69077	Mcoln3	1	-0.382803	C030005K15Rik	1	0	Cox5b	0.164814	0.604285	Rbm6	0.0732257	1.35687
804	Slc30a7	4.19305e-78	0.710783	Rpp21	2.05734e-73	0.545522	Lurap1l	2.09279e-105	0.552738	AI661453	1.01759e-27	0.699528	Iffo2	3.74425e-146	1.25765	Inpp5k	6.56339e-35	1.15875	Muc5b	4.51263e-17	4.25207	Tmem38b	6.60493e-72	0.786782	Khdrbs1	3.57466e-101	0.793067	Gm10138	1	1.14645	Nop16	2.8257e-77	1.02269	Calml4	1	1.17813	Fhod3	1	0.654766	Lipm	1	0	Mrpl35	0.165146	1.00061	Ska1	0.0732407	3.59264
805	Rnf145	4.4899e-78	0.685802	Gnb2	2.73249e-73	0.283254	Ing1	4.09747e-105	0.76308	Rlf	1.07674e-27	0.774521	Srp72	4.46335e-146	0.70583	Gm26894	6.57199e-35	1.96129	Pdxdc1	5.18068e-17	0.438881	Ccdc34	6.88284e-72	0.871266	Slbp	3.66927e-101	0.98633	Ryr2	1	1.66498	Rsl24d1	3.11251e-77	0.947867	Pak6	1	1.0149	Fank1	1	1.92822	Gm33050	1	0	Svbp	0.165146	1.30784	Ammecr1l	0.07326	1.53455
806	Gm933	5.01052e-78	2.14447	Cox6b1	4.75656e-73	0.304302	Suv420h1	4.48399e-105	0.945597	Malt1	1.07777e-27	0.995378	Trappc4	7.02247e-146	0.690569	Synpo	7.183e-35	1.49592	Sp140	5.46884e-17	1.42675	Rsu1	6.9648e-72	0.696443	Traf4	4.42853e-101	0.830754	Actl6b	1	4.34065	Mrps5	3.15039e-77	0.941178	Gpr161	1	1.11674	Fcer1g	1	3.05421	1700007F19Rik	1	0	Zfp330	0.165422	1.09052	Snx25	0.0734141	1.59736
807	Zhx1	6.37485e-78	1.12736	Gtpbp4	5.54925e-73	0.607501	Erbb3	1.77497e-104	0.747793	Ggnbp2	1.34267e-27	0.364423	Tsn	1.16413e-145	0.648836	Hnrnpf	9.94065e-35	0.325644	Mydgf	5.47574e-17	0.269806	Uqcrfs1	7.14306e-72	0.5293	Pak1ip1	6.50286e-101	0.867217	Irx3	1	0.332638	Ost4	5.19745e-77	0.652763	Gm44170	1	2.14525	Fam47e	1	2.62085	Gm14235	1	0	Srp72	0.166276	0.799671	Lmtk2	0.073562	1.76522
808	Lpin2	9.06705e-78	0.429054	Arf1	8.52293e-73	0.286588	Hdac5	1.89594e-104	1.17453	Glrx2	1.38088e-27	0.380145	Rps28	1.37403e-145	0.442227	Arhgef18	1.26493e-34	1.43268	Fdft1	6.00338e-17	0.383027	Nipa2	7.39662e-72	0.650726	Eaf1	1.55494e-100	1.41165	B130006D01Rik	1	1.4267	Taf11	5.31384e-77	0.956524	Slc6a17	1	1.90569	Wdr27	1	2.06021	Lipf	1	0	Zc3h12a	0.166418	2.95384	Ppwd1	0.073562	2.10598
809	Ptgfrn	1.0589e-77	0.531874	Rbpms	1.13694e-72	0.434349	H2-T23	2.55664e-104	1.03175	Taf15	1.3982e-27	0.566874	Casp3	1.70254e-145	1.46981	Lrrfip2	1.32437e-34	0.534908	Eci2	7.00336e-17	0.411154	Scarb2	7.97016e-72	0.597653	Plin2	2.01101e-100	0.786322	Vsig8	1	2.33399	4930453N24Rik	7.72745e-77	0.938113	Pak3	1	0.971713	Dgkeos	1	1.86678	4930562D21Rik	1	0	Gnl1	0.16658	0.962066	Ddhd1	0.0738304	1.63895
810	Irf2bp2	1.39101e-77	0.436866	Mtx2	1.39196e-72	0.520466	Son	1.21194e-103	0.418663	Eif4e2	1.5327e-27	0.331299	Wdr75	3.75236e-145	1.10773	H2-K1	1.48997e-34	0.325105	Ddx60	9.07335e-17	4.0239	2310039H08Rik	8.87619e-72	0.758811	Arhgdia	2.06797e-100	0.584373	Rnase6	1	4.57589	Irak1bp1	1.03362e-76	1.82577	Atp12a	1	2.2012	Nefl	1	2.86311	Gm11697	1	0	Rps3	0.167172	0.492108	Dynlt1f	0.0742883	1.76637
811	Snx30	1.54601e-77	0.626472	Ptprn	1.99371e-72	1.12528	Slc52a3	2.66653e-103	3.59795	Upp1	1.65774e-27	1.34631	Rpl37	3.87328e-145	0.342474	Eapp	1.54932e-34	0.708814	Parp12	9.08905e-17	0.984618	Hrsp12	9.01622e-72	0.768228	Oit1	2.5113e-100	2.14917	Mmrn2	1	1.98688	Gnb2l1	1.08418e-76	0.527207	Gm29243	1	1.41007	Mef2c	1	1.79266	1700012B07Rik	1	0	Dda1	0.167172	0.984835	Srpr	0.074566	1.13377
812	Nadk	7.50767e-77	0.496703	Sepw1	2.91119e-72	0.32453	Usp9x	4.25485e-103	0.594388	Dnttip2	1.81234e-27	0.508004	Mfge8	6.37367e-145	0.757563	Skap2	1.61903e-34	0.76487	Trim34a	1.04857e-16	1.78449	Ahsa1	1.06644e-71	0.627714	Ect2	3.04202e-100	1.45847	Sapcd1	1	2.0186	Pus1	1.10714e-76	1.17199	Wnk3	1	1.26558	Gm26765	1	1.27173	Gm281	1	0	Dtd2	0.167172	1.59797	Lin9	0.074566	2.07814
813	Pex6	8.93418e-77	0.827059	Ppil1	3.06385e-72	0.806056	Plcg1	7.83574e-103	1.0931	Rraga	2.05856e-27	0.400249	Eif3m	1.4425e-144	0.625749	Neat1	1.67135e-34	0.41676	Fut2	1.05741e-16	2.01018	Bckdk	1.1038e-71	0.681913	D1Ertd622e	5.10405e-100	1.50828	Cfap53	1	1.66612	Srm	1.1551e-76	1.0557	Sprr2h	1	1.15849	Stmnd1	1	1.84993	Gm16217	1	0	Lysmd2	0.167284	2.92366	Lgi3	0.0749492	1.77579
814	Pigq	9.43298e-77	0.890192	Smu1	3.68609e-72	0.632479	Skil	1.47433e-102	0.745308	Ago2	2.83689e-27	0.478351	Banf1	1.95733e-144	0.686889	Mpp1	1.75022e-34	1.15646	Cela1	1.19626e-16	1.83385	Lsm2	1.3404e-71	0.628096	Grwd1	5.69618e-100	1.93534	Fam105a	1	2.08308	Mrpl50	1.19446e-76	0.920616	Pcdh8	1	2.26139	Gm38304	1	1.4847	Klrb1c	1	0	Car13	0.167862	2.80144	Mta2	0.0749492	1.41209
815	Plcg1	1.7717e-76	0.79089	Ywhag	3.80654e-72	0.525978	Ints6	1.87986e-102	1.79441	Zfp53	2.96216e-27	1.26106	Rsl24d1	2.74532e-144	0.858611	Atxn2	2.02081e-34	0.618556	Tmed4	1.29212e-16	0.339661	Anxa7	1.66494e-71	0.640851	Slc25a37	6.17065e-100	0.989613	Ptk6	1	1.53396	Cep164	1.56474e-76	1.03882	Rnf151	1	1.85401	Gpr50	1	1.14475	4921513I03Rik	1	0	Gapdh	0.168155	0.837904	Ing1	0.0750242	1.61622
816	Arhgap44	2.45795e-76	0.692153	Slc2a1	4.70824e-72	0.626693	Car2	2.40818e-102	0.655889	Atp6ap2	3.36118e-27	0.428478	Zfp593	3.97617e-144	1.04794	Ppp2ca	2.27645e-34	0.340231	Hebp1	1.35477e-16	0.955207	Tomm22	1.88501e-71	0.572973	Hnrnpdl	8.00896e-100	0.629299	Klf2	1	0.911617	Ftsj3	1.66882e-76	1.08081	Dnah3	1	1.41857	Postn	1	0.00428139	Gm13749	1	0	Tmem33	0.168828	0.88438	Frmd4a	0.0750242	2.2308
817	Tbc1d24	3.73202e-76	1.30469	1810037I17Rik	6.56097e-72	0.333431	Fosl2	5.69688e-102	1.08786	Ntan1	3.81079e-27	0.491259	Tbcb	7.17526e-144	0.702353	8430408G22Rik	3.13465e-34	1.49424	Gabrp	1.4678e-16	1.52162	Topbp1	2.0879e-71	0.851892	Tmem163	1.81636e-99	0.955846	Gm16208	1	3.61676	Tubb4b	2.02542e-76	0.965235	Nog	1	1.00194	Coro1a	1	2.37149	Iqcf4	1	0	Htatip2	0.169523	1.08133	Calm3	0.0750242	1.16467
818	Pex11a	5.36453e-76	1.00234	Clns1a	1.0405e-71	0.670875	Rasgef1a	1.00474e-101	1.26702	Rhog	4.21365e-27	0.639538	Tex30	7.38872e-144	1.04017	Ubxn4	3.48309e-34	0.393026	Socs2	1.54832e-16	0.294192	Tipin	2.12494e-71	0.815943	Ctsl	2.33448e-99	0.85433	4831440E17Rik	1	2.03299	Eif2a	2.0285e-76	0.906909	Maats1	1	1.19272	Gm29361	1	1.67566	Gm15713	1	0	Arcn1	0.170346	0.814866	Lnp	0.0753022	2.13218
819	Atp5h	5.38179e-76	0.274368	Fkbp11	1.2503e-71	1.31172	Cry1	2.22264e-101	1.52982	Malsu1	4.24132e-27	0.459326	Pabpc1	7.63929e-144	0.557994	Slc6a8	3.81576e-34	1.26903	Pigs	1.55664e-16	0.511662	Triap1	2.71892e-71	0.70968	Rsl24d1	2.36065e-99	0.988362	Arl10	1	1.23612	Ddx10	2.1628e-76	1.08514	Trp73	1	1.13008	Cspg4	1	2.71894	Omt2b	1	0	Sh3bgrl	0.170346	0.909048	Smpd4	0.0754062	2.22306
820	Coq9	6.40161e-76	0.824486	Tipin	1.2503e-71	0.857357	Rab9	3.13638e-101	0.572213	Prkra	4.54484e-27	0.617389	Rad50	1.02455e-143	0.97754	1500015A07Rik	4.23585e-34	1.24068	Mx1	2.2118e-16	1.72331	Mrpl13	2.79157e-71	0.600121	Rpn1	2.86463e-99	0.690362	Slc16a8	1	2.58684	Hn1	2.40461e-76	0.865146	Fa2h	1	1.77774	Lhfpl1	1	1.71549	Gm14291	1	0	Pam16	0.170346	0.893243	Sipa1l3	0.0754062	1.3839
821	Gstt2	7.88382e-76	0.653427	Zdhhc12	1.5249e-71	0.927861	Gigyf1	3.30195e-101	1.22994	Luzp1	4.63793e-27	0.431388	Nop16	1.31641e-143	0.961023	Ncor2	4.3002e-34	0.848472	Rogdi	2.35968e-16	0.690991	Bpgm	3.07955e-71	0.652357	Sfr1	2.92287e-99	0.69155	Baiap2l2	1	2.27451	Lpar1	2.52697e-76	2.86522	P2ry12	1	1.46419	Cttnbp2	1	3.59146	1700029F12Rik	1	0	Bri3bp	0.170689	1.40094	Letm1	0.0757526	1.49467
822	Ctage5	1.18098e-75	0.474034	Nap1l1	1.97195e-71	0.394767	Camk1	3.36306e-101	0.849369	Pias4	5.09162e-27	0.757022	Phactr4	1.50892e-143	0.845965	Cd74	5.36667e-34	0.694928	Pbld2	2.71246e-16	1.68936	Mecr	3.20809e-71	0.890336	Pbdc1	3.75951e-99	1.13679	Efhc1	1	1.65213	Calm1	3.10081e-76	0.608604	Spag17	1	0.416024	Pde6g	1	1.92611	Gm42609	1	0	Evl	0.171548	3.96908	Aph1a	0.0759034	1.25443
823	Marc2	2.13739e-75	0.445003	Uqcrb	4.493e-71	0.335408	Tmtc2	4.4174e-101	1.91641	Polr2c	5.43732e-27	0.327938	Sugt1	2.46527e-143	0.726022	Zmat5	5.50857e-34	0.953626	Rab3a	2.87229e-16	0.579914	Adam10	3.84908e-71	0.614149	Ptges	3.89006e-99	0.804815	Zfp280d	1	0.824697	Cops4	3.5493e-76	0.890594	Fer1l6	1	1.32117	Insc	1	1.56166	Slc36a3	1	0	Phax	0.172482	0.97138	Cpd	0.0759739	1.77206
824	Fis1	3.71819e-75	0.370204	Mrps15	4.82707e-71	0.579671	2610037D02Rik	4.74746e-101	1.48935	Wnt7b	5.58362e-27	0.694387	Rbmxl1	2.64455e-143	0.767864	Leprot	6.53698e-34	0.746517	Tlcd1	3.34732e-16	0.73299	Srp19	4.33085e-71	0.581433	Mcm4	4.76575e-99	1.47451	Zfp354b	1	2.66768	Rps10	3.975e-76	0.451266	Reep1	1	1.24425	Parvg	1	1.73599	Slc22a12	1	0	Mrps15	0.173189	0.95267	Faf1	0.0766335	1.59226
825	Inpp5b	4.10705e-75	0.808256	Prkcsh	6.16575e-71	0.560977	Efhd2	6.05676e-101	0.65317	Vegfb	5.74259e-27	0.477707	Akr1b8	4.58203e-143	0.74992	Amer1	7.48479e-34	1.16093	Rbpjl	4.06147e-16	0.367545	Nceh1	4.74591e-71	0.896203	Ppp2r2a	7.07503e-99	0.716835	D630024D03Rik	1	1.58152	Ak6	4.93228e-76	0.878376	Abcg1	1	1.09761	Trpm1	1	1.66887	Sds	1	0	Cdk6	0.174941	1.00547	Dctn1	0.0774566	1.73847
826	Ldlr	2.94479e-74	0.474481	Hpcal1	7.84911e-71	0.556637	Kctd1	2.83258e-100	1.24183	Zfp622	7.54825e-27	0.580258	Tacc3	5.42263e-143	1.29374	Ddx58	8.6728e-34	1.13736	Sdhc	4.06756e-16	0.310453	Timm17a	5.78408e-71	0.592634	Cmc2	8.3754e-99	1.16097	Zfp953	1	1.58732	Mbd2	5.83985e-76	0.805672	Peg12	1	1.85878	Gm15579	1	1.29008	Cdh19	1	0	Copb1	0.176	0.859418	Ubqln2	0.0774566	1.82045
827	Bcl2l11	2.98458e-74	0.664717	Hs3st1	8.00166e-71	1.13684	Fbxl5	4.03267e-100	0.677849	Las1l	8.7045e-27	0.528086	Amd1	5.91082e-143	0.786991	Pafah1b1	8.78987e-34	0.32759	Cebpg	4.46107e-16	0.314753	Pde6d	6.47667e-71	0.758289	Cirh1a	2.18619e-98	1.59593	Lrrc15	1	1.89981	Cebpzos	6.06047e-76	0.878895	Gm15587	1	2.33285	Efhc2	1	-0.0325063	RP24-444C13.27	1	0	Fkbp1a	0.176166	0.704857	Ece1	0.0780031	1.3522
828	March8	4.64884e-74	0.772175	Ppid	9.74227e-71	0.659088	Nfatc1	4.97873e-100	2.31313	Cep170	8.89838e-27	0.951888	Tcerg1	6.05436e-143	0.880457	Maea	9.3709e-34	0.506446	Paqr8	4.62696e-16	0.424596	G3bp2	7.75982e-71	0.569452	Hbegf	2.56075e-98	0.826861	Ttc41	1	1.76842	Chmp2b	6.16767e-76	0.771879	Gm26723	1	1.37181	Gm26760	1	1.73197	Gm15324	1	0	Scara3	0.17709	2.33755	Atrnl1	0.0783964	1.63054
829	Tsc2	4.79776e-74	1.00415	Nsun2	1.19035e-70	0.664262	Lifr	5.51987e-100	1.24433	Rbm7	1.25636e-26	0.528187	Minos1	8.13234e-143	0.555795	Crebrf	9.98595e-34	0.858101	Shc1	4.66189e-16	0.471621	Ndufv2	1.16241e-70	0.550655	Prdx3	4.45782e-98	0.760695	Rdh5	1	1.42719	Mrpl12	6.20073e-76	0.792863	Cab39	1	0.347201	Esr1	1	1.54062	RP23-387F1.6	1	0	Tmem70	0.177205	1.22851	Rif1	0.0783964	1.45542
830	Sars	6.82063e-74	0.468468	Tmem147	1.21002e-70	0.48037	Fgd4	7.10807e-100	1.45959	R3hdm1	1.27266e-26	0.433171	Nras	2.52868e-142	0.760503	Aga	1.3022e-33	0.925946	Polr3gl	4.85051e-16	0.935205	Ap2a1	1.33807e-70	0.760271	Krt79	5.15109e-98	3.09351	Gm43625	1	2.36412	Cisd1	6.43676e-76	0.773776	Gper1	1	1.21017	Rnf151	1	1.91307	Apba2	1	0	Ccnh	0.180241	1.36789	Pdpk1	0.0784077	1.43921
831	9530077C05Rik	7.00552e-74	2.07582	Ndufb7	1.46587e-70	0.344966	Ifi30	7.55369e-100	0.586226	Zfp330	1.27615e-26	0.538045	Alyref	4.07827e-142	0.726437	Hdac5	1.57776e-33	1.05222	Gdf11	4.91436e-16	1.82745	Klhdc2	1.41949e-70	0.620375	Abcf1	6.03216e-98	0.784672	Noxa1	1	1.53678	Bms1	1.19053e-75	1.08147	1500015L24Rik	1	1.31762	4930597A21Rik	1	2.72694	Apol10b	1	0	Jak1	0.180279	0.895809	Ppp1r8	0.0784077	2.1321
832	Ndufb10	7.43644e-74	0.37067	Cnot7	1.63005e-70	0.625579	Mbnl1	1.64845e-99	0.516248	Bhlhe41	1.53321e-26	1.53715	Hist1h1e	5.49372e-142	1.57922	Hectd1	1.68002e-33	0.437417	Sys1	5.1963e-16	0.270286	Psmg3	1.45499e-70	0.797072	Mtpn	1.32131e-97	0.649864	Gm26698	1	1.66597	Micu1	1.2888e-75	0.94784	Mest	1	1.58433	Mtnr1a	1	1.85257	Gm28710	1	0	Coq2	0.183151	1.18576	Wls	0.0784077	1.09158
833	mt-Nd2	8.03197e-74	0.262459	Cdc20	1.68201e-70	1.20805	Tmem205	1.87678e-99	0.613981	Tcf25	1.73615e-26	0.269669	Ccnb1	9.40868e-142	1.44789	Wipi1	1.68724e-33	0.960545	Spint1	5.30915e-16	0.309277	Trappc2	1.9215e-70	1.01879	1110004F10Rik	1.37241e-97	0.691104	Tmem91	1	1.73597	Kcnk2	1.56186e-75	2.01519	Icam2	1	2.33592	Gm14964	1	2.54328	RP23-7G1.2	1	0	Twsg1	0.184142	1.30174	Ssx2ip	0.0784077	1.27554
834	Stard5	8.54514e-74	1.5052	Ddx39b	1.8631e-70	0.437836	Kat2b	3.92969e-99	0.961649	Pkn2	2.00011e-26	0.349118	Mrps24	1.31157e-141	0.632106	Aamdc	1.9123e-33	1.06138	Rassf3	5.67989e-16	0.355276	Uhmk1	2.06188e-70	0.72449	Ciapin1	1.61841e-97	0.939853	Ptpru	1	1.22896	S100a14	1.67235e-75	1.3434	Msi1	1	1.96147	Wif1	1	2.54471	Gm10509	1	0	Rab8b	0.184392	2.56819	Dnaja3	0.0785132	1.49916
835	Bag1	8.70649e-74	0.355536	Sfn	3.46966e-70	0.759843	Gstt3	5.57686e-99	0.768303	Vamp5	2.11205e-26	0.462665	Cars	2.02678e-141	1.09312	Gsto1	2.18392e-33	0.588483	Fam213b	5.80488e-16	1.33873	Efna4	2.13678e-70	1.02245	Rad51	1.75977e-97	1.76465	Nkapl	1	1.38785	Psmc2	1.75292e-75	0.819127	Lhfp	1	0.738005	Fam71f1	1	2.60435	9130015L21Rik	1	0	Lgalsl	0.184754	1.52591	Eif4ebp2	0.078674	1.71894
836	2510009E07Rik	1.11956e-73	1.27312	Mrpl42	4.44581e-70	0.473559	Trp53bp2	6.92199e-99	0.958632	Dguok	2.11373e-26	0.518903	Cdkn2b	2.03207e-141	0.710331	Cp	2.2469e-33	1.92554	Exosc7	6.24068e-16	0.271627	Eif2b1	2.16836e-70	0.798767	Spire1	1.8362e-97	2.61909	Gng3	1	1.37267	Ubfd1	1.84124e-75	0.945778	AB124611	1	1.53133	Pcdh8	1	1.76816	Gm16157	1	0	Fggy	0.185026	3.82966	Cbll1	0.0787846	1.65735
837	Reep3	1.31021e-73	0.440668	Emp3	7.85084e-70	1.21291	Krt23	7.28961e-99	0.622038	Sdc4	2.66917e-26	0.243863	B4galt6	2.17609e-141	1.25656	Smim22	2.49162e-33	0.420988	Ldlr	6.25014e-16	0.321898	Adssl1	2.16836e-70	0.656166	Cnot6	2.81699e-97	0.804282	Ttc21a	1	2.75107	Psmc3	1.9949e-75	0.804754	2010109I03Rik	1	0.90158	Tert	1	1.49108	Gm31266	1	0	Tnfsf12	0.185122	2.41031	Mga	0.0791039	1.43128
838	Dnajc12	1.4418e-73	0.965428	Spc24	9.36818e-70	1.08692	Smad5	8.16343e-99	1.11362	Phf11d	2.71563e-26	1.10462	Zdhhc12	3.58871e-141	0.965075	Mcee	2.59245e-33	0.719572	Pf4	6.3285e-16	0.955311	Lrrc41	3.08379e-70	0.737902	Tipin	3.07035e-97	1.08125	WDR97	1	2.09928	Pgd	2.45788e-75	0.757697	Lgals7	1	2.14026	Gm16853	1	0.333064	2010009K17Rik	1	0	Ddah2	0.18518	1.04144	Tram2	0.0791502	3.01331
839	Lmbrd1	1.47899e-73	0.671011	Tfg	1.03674e-69	0.540191	Fbxo4	1.22491e-98	1.12082	Zfyve21	2.73518e-26	0.591909	Mbd2	3.69611e-141	0.699955	Vwa5a	2.78327e-33	1.28363	Slc35f6	6.6035e-16	0.854359	Aen	3.43079e-70	0.912043	Psmd6	3.96674e-97	0.770299	1700026L06Rik	1	2.90447	Bod1	2.68204e-75	0.843017	Cyp24a1	1	19.9526	Il1f6	1	0.0228888	Gm10505	1	0	Psmd6	0.186074	0.832492	Wbp5	0.0791966	1.08347
840	Hsd17b4	2.44929e-73	0.543131	Txndc9	1.63806e-69	0.553329	Mef2d	1.62001e-98	0.884416	Pnrc1	2.78322e-26	0.309202	Slc16a3	3.9577e-141	1.193	Swt1	2.79232e-33	0.468298	Flot1	6.63817e-16	0.459595	Crls1	3.48674e-70	0.723491	Tnfrsf21	5.98857e-97	1.08116	Gm42469	1	1.56768	Ube2t	4.39351e-75	1.44849	Lect2	1	20.0378	Fam81a	1	1.76846	Kprp	1	0	1700021F05Rik	0.186074	1.36646	Spopl	0.0791966	1.3765
841	mt-Nd5	2.82772e-73	0.325778	Hes6	5.18055e-69	0.689103	Gns	2.9988e-98	0.741324	Cttnbp2nl	2.78743e-26	0.755564	Psma1	4.43543e-141	0.65628	Casz1	2.84489e-33	0.893595	Fam162a	6.64355e-16	0.299544	1110004E09Rik	4.48722e-70	0.634645	Sf3a1	7.96661e-97	1.21116	Ppara	1	1.45629	Rab21	5.61555e-75	0.844148	Ntng2	1	20.1772	Gucy1a2	1	2.17839	RP24-238P16.1	1	0	Ino80e	0.186074	1.1506	Cebpg	0.0794386	1.27092
842	Fuom	2.90379e-73	0.771561	Ilf2	5.44912e-69	0.612912	Mbd6	3.86226e-98	1.18341	Cldn6	3.48293e-26	0.610164	Prdx1	4.47741e-141	0.558626	Cdk14	2.92814e-33	0.83787	Osbpl6	7.63212e-16	0.835015	G2e3	4.7212e-70	1.22356	Hras	8.9571e-97	0.632983	Gm15912	1	1.68754	Nup35	5.75307e-75	1.56401	Saxo1	1	19.9526	Evi2a	1	2.26409	Hesx1	1	0	Farsb	0.186074	1.26411	Strbp	0.0807893	1.52387
843	Slc26a9	3.49188e-73	0.611265	Lad1	6.16887e-69	0.95551	Sptlc2	3.8852e-98	0.528697	Itpripl2	3.54113e-26	0.539705	Tspo	4.63396e-141	0.505018	Epb41l4b	3.11911e-33	1.17413	Pcyt2	8.43248e-16	0.447603	Acbd5	5.3738e-70	0.75574	Shmt2	2.14716e-96	1.46049	Anks4b	1	3.34482	Pole3	5.82584e-75	0.897504	Plekhs1	1	1.38297	Gm28379	1	3.13778	RP23-394F19.1	1	0	Plbd2	0.187509	1.28675	Hist2h2ac	0.0811683	3.1992
844	Rab34	3.68411e-73	0.592538	Etv4	9.68188e-69	1.38997	Snx7	4.0383e-98	0.593308	mt-Co1	3.89781e-26	0.0838467	Bspry	4.9215e-141	0.815955	mt-Atp8	3.13746e-33	0.472772	Tkt	8.82715e-16	0.236173	Yeats4	5.39033e-70	0.611545	Utp11l	2.34317e-96	0.82697	Tmprss13	1	2.63929	Nup37	5.94528e-75	1.47842	Gsg1	1	0.992701	Gm5106	1	1.99656	Gm765	1	0	Cycs	0.18775	0.811964	Suco	0.0812066	1.42423
845	Akr1a1	4.69977e-73	0.290672	Flna	1.41707e-68	0.620975	Bmi1	4.45229e-98	1.24829	Syf2	4.01817e-26	0.438642	Nup43	6.27092e-141	1.21699	Pdcd4	3.40446e-33	1.89812	Chmp4b	8.83025e-16	0.267258	Get4	5.86313e-70	0.676897	Casp8	3.20108e-96	1.08203	Ccdc113	1	3.54059	Pxk	5.94701e-75	1.08206	Adh7	1	0.853159	Gm21750	1	1.99783	Gm26695	1	0	Fam92a	0.188126	1.03807	Tinf2	0.0814683	2.07094
846	Dock9	5.99387e-73	0.57147	Colgalt1	2.17402e-68	0.603693	Fam222a	5.09845e-98	2.51245	Marcks	4.14086e-26	0.44236	Pop4	6.46255e-141	1.11296	Psme1	3.5644e-33	0.379916	Reg3g	9.02599e-16	4.7754	Atp13a3	8.50228e-70	0.589271	Nsfl1c	9.23903e-96	0.822674	Acvr2b	1	1.18866	Uqcc2	6.05755e-75	0.734615	Calr4	1	1.99929	Dnaic2	1	2.62342	Gm16118	1	0	Maf	0.188511	3.77557	Fam178b	0.0814973	3.17587
847	Sirt2	6.17031e-73	0.628678	Mbd3	2.36662e-68	0.467925	Dazap2	6.67905e-98	0.524551	Mzt1	4.54094e-26	0.567946	Zmynd19	8.92959e-141	1.16531	Btf3l4	3.70983e-33	0.395822	Atp5o	9.38548e-16	0.227015	Polr2d	1.06188e-69	0.700852	Gcsh	1.32533e-95	1.04615	Erich2os	1	1.72791	Kif22	6.05755e-75	1.75343	Gm5468	1	2.08079	Dnah17	1	1.89477	Clec1a	1	0	Lif	0.188523	2.21096	Fbxo3	0.0815454	1.39336
848	Slc6a14	6.81428e-73	0.530693	Fzd4	2.63633e-68	1.22786	Sp5	1.16693e-97	0.967696	Rin2	7.09903e-26	0.548323	Rdh10	1.60511e-140	0.951383	St13	3.87638e-33	0.334989	Phf21a	9.4927e-16	0.563523	Trappc6b	1.0875e-69	0.577793	Gpat4	2.49942e-95	1.18369	Nr2e3	1	1.96085	Stra13	6.60787e-75	0.855428	Gm27042	1	1.75824	Kif6	1	2.22599	Gm15851	1	0	Fcgrt	0.188857	2.57523	Xpo7	0.0819517	1.36819
849	Yipf1	8.15095e-73	0.589719	Tmem199	5.32469e-68	0.771322	Ep400	2.01617e-97	0.818065	Snhg12	9.16006e-26	0.862041	Mcm4	1.96929e-140	1.22677	Zfp608	5.12341e-33	0.934622	Elovl5	9.89373e-16	0.350822	Sucla2	1.35558e-69	0.65063	Hmgb3	3.01491e-95	0.90979	Cd27	1	1.48759	Rpsa	7.09071e-75	0.645844	Clec10a	1	6.38879	Ptx3	1	1.07295	Gm28988	1	0	Itga5	0.18919	4.14142	Ntn1	0.0828948	3.20593
850	Atp13a4	1.06124e-72	1.33418	Actr3	5.58147e-68	0.353641	Prdm16	2.09801e-97	1.25601	Pgap1	1.05626e-25	0.733756	Naa15	2.88724e-140	0.79615	Brk1	6.10261e-33	0.321591	Taz	1.4798e-15	0.568465	Fgf1	1.49602e-69	0.822644	Eif1ad	3.70273e-95	1.14694	Gm10300	1	5.02422	Capza2	8.24972e-75	0.695248	1700061E18Rik	1	6.44438	Lingo1	1	0.0500438	Fam196b	1	0	Rbm3	0.18919	0.815607	Nckap5	0.0830799	1.5781
851	B4galnt1	1.17153e-72	0.550587	Tuba1a	7.45119e-68	1.1167	Sord	2.4361e-97	1.31766	Foxq1	1.12855e-25	0.441054	Agpat5	4.63592e-140	0.985437	Six4	6.91203e-33	1.9552	BC029214	1.56836e-15	0.667247	Cacybp	1.49602e-69	0.59304	Cyr61	5.71274e-95	1.07671	Cldn34c1	1	1.95984	Txnrd1	9.19688e-75	0.821435	Acr	1	6.24213	Bgn	1	0.153595	Gm11665	1	0	Kctd11	0.190101	2.64791	Lrp2	0.0830799	1.71936
852	Slc24a4	1.21928e-72	2.10026	Dctn2	8.63106e-68	0.413149	Pfkfb2	3.55627e-97	1.56848	Kif2a	1.37843e-25	0.459268	Atp5g1	6.58007e-140	0.564345	Atox1	7.51076e-33	0.304855	Itln1	1.62682e-15	4.33157	Yipf6	1.58122e-69	0.634229	Mtx2	9.72618e-95	0.747812	Atg16l2	1	1.22264	Cd14	1.03439e-74	1.15452	Cd70	1	7.12794	Plvap	1	2.69881	4933425L06Rik	1	0	Reep5	0.19105	0.679334	Slc15a4	0.0832212	1.69574
853	Desi1	1.75667e-72	0.57852	Slc4a7	1.18267e-67	0.789868	Khdrbs3	3.97113e-97	3.51066	Unc13a	1.71508e-25	1.81854	Zwint	3.31382e-139	0.796473	Kif1b	8.8873e-33	0.589353	Plekhf2	1.62915e-15	0.440446	Pepd	2.06564e-69	0.731518	Cdk2ap1	1.01017e-94	0.862245	Caskin1	1	2.45825	Rce1	1.10071e-74	0.974758	Gm13656	1	5.8349	Hspa1l	1	1.66097	Gm26831	1	0	Ssr3	0.19105	0.76353	Tmem63a	0.0835532	2.28173
854	Rnf181	1.84674e-72	0.410014	Dap3	1.30063e-67	0.594675	Bach1	1.11937e-96	0.871254	Kras	1.99888e-25	0.297623	Pop5	3.76558e-139	0.747799	Aph1a	1.00571e-32	0.589095	Chchd5	1.92048e-15	0.52018	D8Ertd738e	2.11023e-69	0.439837	Wsb2	1.33912e-94	0.82132	Adamts3	1	2.94508	Rras2	1.18448e-74	0.990123	Slain1os	1	7.36132	Gm6658	1	2.90021	Usp26	1	0	Praf2	0.192173	1.88906	Fam46a	0.0835532	1.97415
855	Plcb4	1.88098e-72	1.35304	Srsf2	1.83479e-67	0.373533	Larp1	1.12206e-96	0.649875	Rcan3	2.00162e-25	0.980918	Erdr1	8.72943e-139	1.26103	Sec14l1	1.16782e-32	0.474913	Galc	2.35187e-15	0.650651	Hmgn5	2.19285e-69	0.681076	Glrx5	1.41746e-94	0.663933	Fgg	1	1.71226	Cenpq	1.18663e-74	1.54235	Lsamp	1	5.39228	A730015C16Rik	1	1.50711	Gm43069	1	0	P3h1	0.192173	2.68498	Tmem110	0.0839638	1.41921
856	Fam63b	2.14917e-72	0.555332	Ccdc12	2.0482e-67	0.425502	Fam160b1	1.26783e-96	1.0053	Mxd1	2.0949e-25	0.875835	Slc7a1	9.2817e-139	1.12038	Ankrd12	1.78007e-32	0.69971	Tspan1	2.35362e-15	0.480313	Arsb	2.6681e-69	1.18303	Mrps7	1.41746e-94	0.769841	Gm15856	1	2.78529	Hnrnpdl	1.61197e-74	0.692436	Fam43b	1	7.43397	Rgs22	1	2.76155	A830039N20Rik	1	0	Arl6	0.192478	1.55348	Utrn	0.0844155	1.38412
857	Setd7	2.35932e-72	0.800592	Yrdc	3.32186e-67	0.5618	Scd2	1.56345e-96	0.601839	Tprgl	2.22297e-25	0.384327	Cdkn2a	9.56755e-139	0.78031	Med21	1.82989e-32	0.469017	Dym	2.35497e-15	0.658118	Tmed9	3.92078e-69	0.520083	Ept1	1.55977e-94	1.2974	Sorbs1	1	1.68472	Rock1	1.69373e-74	0.713304	4930461G14Rik	1	0.923003	4933405L10Rik	1	1.53172	Oas1f	1	0	Srgap3	0.194231	3.44266	Dut	0.0844865	1.42736
858	Pxmp4	2.37364e-72	0.933624	Arpc4	3.51132e-67	0.594785	As3mt	1.57106e-96	1.9996	S100a10	2.24272e-25	0.309288	Pdlim5	9.73264e-139	0.910906	Tmem159	2.03679e-32	0.87913	Hid1	2.79572e-15	0.831003	Rad21	4.02134e-69	0.682369	Pdcl3	2.06723e-94	0.746957	Cndp1	1	1.9633	Mettl9	1.72956e-74	0.833979	RP24-112I14.3	1	5.15977	Mrap	1	0.509386	Als2cr11	1	0	Adamts10	0.19428	2.06244	Slbp	0.0844865	1.53913
859	Sec14l4	2.70077e-72	0.669819	Bola1	1.08176e-66	0.642483	Cers2	2.0664e-96	0.478325	Arhgap12	2.26095e-25	0.788444	l7Rn6	1.33164e-138	0.854006	Ssr2	2.12144e-32	0.367069	Rpl11	2.8841e-15	0.154079	Hmgcr	5.00754e-69	0.632685	Smc3	4.27419e-94	0.819756	Aox2	1	4.38004	Ddx41	1.80091e-74	0.986222	Gm44210	1	5.54031	Tlx3	1	0.112026	Lalba	1	0	Ctsf	0.19428	3.7119	4932438A13Rik	0.0846352	1.52548
860	Rnf149	2.82906e-72	0.453864	Col18a1	1.27449e-66	1.37612	Sptbn1	1.00686e-95	0.463822	Ube2r2	2.34428e-25	0.26591	Rps19bp1	1.4999e-138	0.799676	Gm20186	2.49679e-32	3.2123	Spg21	3.0025e-15	0.277933	Tceb2	5.47158e-69	0.449083	Mrc1	6.57763e-94	2.85698	Cyp4f17	1	2.30945	Hdac1	1.95328e-74	1.07663	Fam227b	1	4.02816	4930444M15Rik	1	1.73982	Trpc7	1	0	Psmd12	0.19428	0.810615	Anapc11	0.0852338	1.13246
861	Lrrc8d	4.47988e-72	0.860531	Txn2	2.23877e-66	0.451201	Atxn2l	1.10408e-95	0.78353	Vim	2.53284e-25	2.37125	Ccnb2	2.95349e-138	1.22884	Golgb1	2.64271e-32	0.389623	Kat2b	3.044e-15	0.538292	Cyp4v3	5.4991e-69	1.24687	Mrpl3	1.23565e-93	1.04326	Gm128	1	2.02914	Pmpcb	2.69679e-74	0.903385	4930544D05Rik	1	4.29675	Slc2a6	1	1.98729	Nell1	1	0	Cnpy2	0.19428	0.740689	Plxna2	0.085245	1.40127
862	C1galt1	5.98031e-72	0.56636	Tomm22	2.2833e-66	0.400176	Klf13	3.72351e-95	0.631705	Rbms2	2.5482e-25	0.472081	Dnajb6	3.09749e-138	0.637077	Kdm1a	2.65947e-32	0.57265	Tst	3.13981e-15	0.323397	Cdc37l1	5.53349e-69	0.809748	Dnph1	1.43174e-93	1.66621	Gm43848	1	1.23794	Bpgm	2.8289e-74	0.957944	Gm17130	1	6.5109	Gm15587	1	2.6512	Gm17028	1	0	Ntpcr	0.19428	1.98592	Shroom3	0.0855191	1.65631
863	Hgsnat	7.49111e-72	0.950636	Mki67	2.70102e-66	0.93853	Tmem116	3.94698e-95	1.20641	Gmpr	3.44815e-25	0.661708	Tle4	6.09846e-138	0.909539	B630005N14Rik	3.90947e-32	0.978201	Pla2g1b	3.27791e-15	0.420272	U2af1	5.87274e-69	0.566624	Ago2	1.47171e-93	0.85083	Rccd1	1	1.15456	Syce2	3.47411e-74	1.09026	Ctcflos	1	5.11166	Gm42669	1	2.87393	4933405O20Rik	1	0	Pitpna	0.19428	0.986849	Fto	0.0856896	1.65922
864	Cth	1.31176e-71	1.3828	Polr2e	3.04682e-66	0.345607	Rnf114	1.19158e-94	0.740847	Trim27	3.46532e-25	0.437665	Sgms2	7.25225e-138	1.3525	Nudt18	4.99939e-32	1.00828	Atp6v1f	3.93674e-15	0.195781	Smim7	5.98657e-69	0.597372	Itpa	1.48392e-93	1.01125	Kif21b	1	1.38113	Htatsf1	4.73429e-74	0.988144	Actn2	1	5.59531	Qrfp	1	1.588	Svs6	1	0	Rgs12	0.195082	2.32782	H2-Q7	0.0860449	3.00316
865	Pfkfb2	1.38269e-71	1.15958	Lasp1	3.75576e-66	0.413884	Myo9a	1.44381e-94	1.15363	Car12	3.46532e-25	3.19525	Cep290	7.68133e-138	0.995428	Nub1	6.31207e-32	0.727939	Serinc3	4.03347e-15	0.296533	Dut	6.32316e-69	0.715691	Gemin6	1.69664e-93	1.67465	Gm15879	1	1.96928	Krt79	5.05495e-74	2.87908	4930519G04Rik	1	4.7383	Klrc1	1	2.76685	Ano5	1	0	Ywhah	0.195082	0.823948	Cd44	0.0861464	1.19882
866	Rab27b	2.88127e-71	0.524336	Rab24	3.81259e-66	0.583489	Adam22	1.5898e-94	2.96462	1500009L16Rik	3.52142e-25	2.25121	Ugdh	1.66535e-137	0.884842	Mrpl24	6.43136e-32	0.452165	Npdc1	4.03347e-15	0.295584	Cnpy2	7.0862e-69	0.545329	Nob1	2.12853e-93	1.46422	Gm26583	1	1.51723	Akap5	5.79398e-74	0.897501	1110036E04Rik	1	4.47453	Gm15318	1	2.62086	Tsga10ip	1	0	P4hb	0.195082	0.687489	Ldlr	0.0865186	1.33395
867	Arid1b	3.2778e-71	0.69792	Nradd	5.66403e-66	0.815855	Emsy	2.26339e-94	0.923487	Tead1	3.53006e-25	0.394843	Sept11	1.75267e-137	0.741225	Anapc13	6.43328e-32	0.45503	Ptpn2	4.38714e-15	0.515018	Slc16a2	7.30445e-69	0.793371	Dohh	2.60688e-93	0.938658	Kdm6bos	1	2.24762	Imp4	5.95946e-74	0.954496	Odf1	1	4.66942	Rspo4	1	-0.049819	RP23-354H24.9	1	0	Sptssa	0.195082	1.11396	Opa3	0.0866759	1.68361
868	Tada2b	8.3012e-71	1.16967	Cttn	7.13896e-66	0.459824	Ptprg	1.32759e-93	1.11697	Sh3d19	3.85763e-25	0.431187	Psmd2	3.1722e-137	0.66002	Fam210b	7.02732e-32	1.09693	Emc6	4.53735e-15	0.21064	Reep5	7.5031e-69	0.491782	Abcf2	5.7512e-93	1.05771	Dhdh	1	1.81032	Elof1	9.07546e-74	0.766855	C530050E15Rik	1	5.25397	Stmn3	1	-0.232838	RP23-407N2.2	1	0	Cct4	0.19526	0.73738	Mbd4	0.0870856	2.93925
869	Agpat2	8.8931e-71	0.498711	Mrpl57	7.61922e-66	0.407247	Rybp	1.39488e-93	1.12383	Leng8	3.9597e-25	0.624694	Ddx1	3.30177e-137	0.772844	Cttnbp2nl	7.97284e-32	0.993734	Fam160b1	4.61563e-15	0.528744	Iars2	7.61357e-69	0.738781	Sri	8.39372e-93	0.660938	Mecomos	1	1.66062	Tial1	9.07546e-74	0.863161	9230112D13Rik	1	4.55925	Rasgrp4	1	1.14465	RP23-59P20.3	1	0	Zfp560	0.196523	1.18506	Ppp1r14c	0.0877659	1.73522
870	Cd38	1.11473e-70	1.44159	Esd	8.34704e-66	0.421031	5031425E22Rik	1.8994e-93	1.0807	Mxra8	4.20385e-25	1.18786	Pbk	3.63518e-137	1.34084	Kifc3	8.48577e-32	0.930311	Lgi3	5.35845e-15	0.176235	Anxa5	8.57372e-69	0.628824	Ubap2	1.22954e-92	0.88934	Efcab10	1	4.46073	Tomm5	1.23199e-73	0.821693	Gbx2	1	5.8699	Pi16	1	1.76516	Gm44169	1	0	Gas6	0.199092	1.35849	Ptbp1	0.0878561	1.15084
871	Lcorl	1.34372e-70	0.784289	Nip7	1.13263e-65	0.735097	Dnajc3	2.9501e-93	0.52618	Napa	4.70488e-25	0.371376	Rock2	4.92816e-137	0.69544	Manbal	8.90001e-32	0.665414	Porcn	5.54397e-15	1.06381	Aox1	8.94537e-69	1.0558	Cenpw	1.32051e-92	1.1886	Cfap69	1	1.25035	Dlgap5	2.27968e-73	1.88518	Gm38161	1	3.34443	Drc7	1	1.71786	Duxbl1	1	0	Parvb	0.199881	3.55167	Myo1e	0.0878561	1.32018
872	Sesn3	1.47064e-70	0.575744	Cdca3	1.23099e-65	1.12825	Ubtf	3.91351e-93	0.695198	Chd2	4.78104e-25	0.467392	Spns2	5.88547e-137	1.00268	Ccs	8.91435e-32	0.808261	Cradd	5.67685e-15	0.75241	Riok3	1.02664e-68	0.646841	Sec13	4.43242e-92	0.794746	Gcgr	1	2.25972	Blmh	2.30023e-73	0.995271	Mov10l1	1	4.22466	Thap8	1	1.2697	Cacna1i	1	0	Pak3	0.200748	3.81924	Celf1	0.0881076	1.07372
873	Vps54	3.87688e-70	0.776836	Vars	1.287e-65	0.681875	Pum2	4.45457e-93	0.580023	4931406P16Rik	4.94662e-25	0.62636	Arl6ip4	6.13276e-137	0.716271	Akap9	1.00286e-31	0.449328	Orm1	6.03446e-15	1.6061	Fh1	1.2426e-68	0.648506	Tjp2	1.65595e-91	0.706583	F11	1	2.34941	Gale	2.65812e-73	1.00111	Wbp2nl	1	3.81074	Gata3	1	1.56284	Kcng1	1	0	Rras	0.201887	0.804306	Itgb3bp	0.0883465	2.3762
874	Fam160b1	5.90628e-70	0.739475	Hat1	1.93874e-65	0.788548	Tapbp	4.91198e-93	0.571456	Rras2	5.64731e-25	0.540871	Hmgn5	6.95214e-137	0.924013	Phldb2	1.02294e-31	0.403417	Prdx3	7.31264e-15	0.303515	Ppp1cb	1.30116e-68	0.566789	Hmgn2	2.84766e-91	0.946315	Gm26606	1	1.97203	Sapcd2	3.78836e-73	1.62504	Gm28892	1	3.03549	Fam65c	1	2.05006	Nox3	1	0	Mmp3	0.201905	4.22233	Arhgap19	0.0883465	3.51663
875	2310030G06Rik	6.54571e-70	0.849187	Dbn1	2.09543e-65	2.6394	Rps27rt	5.64551e-93	0.638302	Arf1	6.11376e-25	0.179422	Hacd1	7.01316e-137	0.75905	Psmd8	1.2931e-31	0.362317	Sdhaf4	8.37981e-15	0.379637	Xpo1	1.47396e-68	0.657068	Tdg	5.71445e-91	0.998926	Tmem52	1	1.58438	Taf12	5.89465e-73	0.968086	Gm6559	1	2.78765	Cxcl12	1	-0.240098	Itk	1	0	Hacd4	0.204539	2.98455	Tagap1	0.0884919	3.05808
876	C2cd4b	8.47397e-70	0.536761	Idh3a	2.17169e-65	0.569688	Ldb1	8.89227e-93	0.923445	Sumo1	6.22599e-25	0.249161	Triobp	1.1054e-136	1.02162	Glod4	1.31509e-31	0.698518	Whamm	8.42862e-15	0.699629	Suco	1.47572e-68	0.750041	Tgif1	1.19834e-90	0.815866	Nim1k	1	1.15548	Rfc1	8.07114e-73	0.937156	4921504A21Rik	1	3.18537	1700040D17Rik	1	2.8555	Trat1	1	0	Mrpl13	0.205132	0.818836	Pold3	0.0886888	2.24311
877	Slc17a5	9.73592e-70	1.06113	Pa2g4	6.24386e-65	0.503069	Trim56	9.6482e-93	1.06923	Ampd3	6.32668e-25	1.55393	Anp32e	1.33224e-136	0.731827	Stx8	1.4702e-31	0.486657	Kdm6b	9.2144e-15	0.366835	Wdr6	1.75474e-68	0.69968	Trip10	1.72607e-90	1.02307	Scgb3a2	1	0.318069	Sfr1	8.72507e-73	0.761269	Fbxl13	1	1.47312	Unc5c	1	2.33059	1700013M08Rik	1	0	Ostc	0.205253	0.841507	Ano6	0.0892773	1.62032
878	Gys1	1.04306e-69	0.768039	Tk1	7.04505e-65	1.02014	Rph3al	2.87222e-92	2.25673	Tbrg1	9.00095e-25	0.325879	Gins2	2.45743e-136	1.4036	Psmb2	1.65576e-31	0.343896	Cux1	9.38098e-15	0.258888	Insig2	1.76088e-68	0.653005	Vars	1.77455e-90	0.905777	Hes7	1	1.61812	Trip13	8.92817e-73	1.81666	Scg2	1	-0.245739	Myo16	1	2.10377	4930556G22Rik	1	0	Arhgef25	0.20569	3.27136	Thoc1	0.0894654	1.58922
879	Adck4	1.07185e-69	0.776434	Nxt1	7.37753e-65	0.766541	Ppm1b	2.88783e-92	0.743689	Usp18	1.0068e-24	1.66998	Srrm1	3.0333e-136	0.610986	Bbx	1.86119e-31	0.583339	Zfand2b	1.00089e-14	0.520869	Mrpl21	1.77474e-68	0.600632	Card19	1.83424e-90	0.757665	9430060I03Rik	1	2.14023	Rpl23a	1.18196e-72	0.620966	Acsbg1	1	1.02448	Caps2	1	1.62807	Timd2	1	0	Pdia4	0.206051	0.826712	Mcm2	0.0894654	2.30666
880	Gne	1.43763e-69	0.986987	Uchl5	7.84867e-65	0.785219	Lzts2	4.50966e-92	0.786501	Sema3e	1.03188e-24	0.682804	Trnt1	4.33309e-136	1.03633	Acyp1	1.8971e-31	0.754377	Ifi47	1.00479e-14	1.84799	Kif13a	1.85952e-68	0.844363	Ezh2	2.47379e-90	0.971824	Mamdc4	1	2.31984	Llph	1.30585e-72	0.781516	Slc2a9	1	1.56645	Lamc3	1	0.699919	C130026L21Rik	1	0	Znrd1	0.206051	1.14696	Tex261	0.0894654	1.23235
881	Atp6v1g3	4.10841e-69	1.52612	Id1	1.10706e-64	0.558259	Ddrgk1	8.31543e-92	0.559849	Sh3bgrl3	1.19272e-24	0.277604	Prrc2c	4.51407e-136	0.603964	St6galnac2	3.07863e-31	1.42956	Bag1	1.10132e-14	0.209379	Zwint	2.22662e-68	0.616876	Tacstd2	3.87734e-90	0.736132	Gm17203	1	2.22432	Twf2	1.39915e-72	1.1762	Gm13481	1	1.93527	Fam166b	1	1.85727	A330069K06Rik	1	0	Smco4	0.206572	1.36372	Trim65	0.0897915	2.8315
882	Mlycd	4.74057e-69	0.756803	Plekha2	3.13135e-64	1.19962	Dram2	9.3123e-92	0.677237	Tmem165	1.5276e-24	0.34873	Cxcl16	7.33856e-136	0.801515	Mxd1	3.14474e-31	1.15091	Chdh	1.14428e-14	2.1749	Lactb	2.42789e-68	0.884209	E2f8	5.30238e-90	2.52885	Prdm11	1	1.30174	Dkc1	1.43119e-72	1.10588	Slc28a1	1	5.11078	Akr1c18	1	1.54171	1700028D13Rik	1	0	Eef1b2	0.206572	0.660259	Lmnb2	0.0897915	2.15436
883	Apoa1bp	6.13974e-69	0.402605	Gale	3.5795e-64	0.874991	Tmem132d	1.0831e-91	5.01475	Arfgef1	2.0354e-24	0.334407	Nbl1	9.40567e-136	0.939111	Rchy1	3.38006e-31	0.699804	Ngrn	1.18584e-14	0.394065	Ppp3ca	2.7044e-68	0.524867	Rnf7	7.98975e-90	0.592761	Peg10	1	1.62262	Prim1	1.50675e-72	1.49556	Gm5129	1	5.28517	Prrx1	1	0.922412	Gm16567	1	0	Rhod	0.207471	1.29535	Khsrp	0.0898202	1.34799
884	Cds1	7.37144e-69	0.757086	Calu	4.73151e-64	0.487874	Slc38a4	1.55312e-91	4.7569	F11r	2.24318e-24	0.537378	Grasp	1.05273e-135	0.807385	Hint2	3.51337e-31	0.428149	Ifit3b	1.20819e-14	3.37789	Txn2	2.78678e-68	0.585932	Cdc37	1.08518e-89	0.628749	Rph3al	1	1.00814	Gfer	1.51249e-72	0.855708	Gm17041	1	4.87251	Ebf1	1	0.770751	RP24-443G20.1	1	0	Nans	0.207471	1.03102	Bpnt1	0.0901864	1.59151
885	Cyp4v3	7.6921e-69	0.893431	Pvrl3	6.27162e-64	0.659655	Tspyl4	1.66766e-91	2.15204	Arl1	2.56139e-24	0.26419	Zbtb8os	1.6216e-135	0.755065	Reps2	3.66581e-31	3.07202	Tcta	1.25941e-14	0.855602	Wdr75	2.79879e-68	0.844863	Capg	1.11377e-89	0.860132	Gm10277	1	2.92825	Ddx47	1.74067e-72	0.963116	RP23-198F11.3	1	4.07276	Catsperd	1	2.05627	Gm28818	1	0	Ccdc122	0.209289	1.78831	Tssc4	0.090205	1.63358
886	Ifi27	1.05711e-68	0.413311	Grhpr	8.76982e-64	0.707274	2900089D17Rik	2.08558e-91	2.6397	Lgals1	2.70595e-24	0.473713	Asf1b	1.78792e-135	1.50048	3830406C13Rik	3.90784e-31	0.942545	Pfkfb3	1.28596e-14	0.807176	Tmem50b	3.46135e-68	0.59538	Scamp2	1.53484e-89	0.874144	Vamp1	1	1.45585	Dnajc24	2.22677e-72	1.13881	Gm21987	1	4.17221	Fam65b	1	1.86385	Ntsr1	1	0	Cers4	0.209435	2.10869	Rad54l	0.0916591	3.30235
887	Pigyl	1.61174e-68	0.469163	Ppp1ca	1.07155e-63	0.310852	Cnppd1	4.00778e-91	0.982793	Arl3	3.02565e-24	0.464627	Scaf11	1.79907e-135	0.646068	Rtfdc1	4.00564e-31	0.653196	Herc6	1.41996e-14	1.55894	Rbbp7	3.82109e-68	0.589304	Dstn	1.70382e-89	0.436039	Rsph4a	1	3.98753	Znhit3	2.2988e-72	1.1126	Fam219aos	1	4.0621	Krt6a	1	1.28085	RP23-291B1.2	1	0	Cops2	0.211502	0.905289	Nfkb1	0.0920322	1.5223
888	Bicc1	2.27708e-68	0.845183	Tenm4	1.30001e-63	1.89161	Ppp2r5a	4.18664e-91	0.580475	Por	3.1184e-24	0.352042	Hat1	2.56745e-135	0.913449	Chd2	4.04213e-31	0.623275	Nudt14	1.48574e-14	0.451418	Smim12	4.18071e-68	0.723737	Got2	1.83561e-89	0.823652	BC051019	1	3.0512	Me2	3.42497e-72	1.38898	Gm5105	1	5.10233	4933405E24Rik	1	1.98682	Ptchd2	1	0	Tgfbr3	0.21163	3.5371	Arhgef38	0.0922632	1.78566
889	Paip2	4.43549e-68	0.346375	Gpm6b	1.35406e-63	1.60992	Ube2h	4.45164e-91	0.611168	Ncmap	3.90739e-24	1.14984	Pafah1b1	5.98424e-135	0.594511	Helz	4.35407e-31	0.659227	Snhg6	1.66866e-14	0.303868	Lsm8	4.85142e-68	0.633352	Gna11	2.21414e-89	0.730108	Gm5464	1	3.94954	Surf4	4.96885e-72	0.764058	Irs4	1	3.83768	Il5ra	1	2.10457	Chodl	1	0	Cdk2ap1	0.212131	0.95134	Sf1	0.0924256	1.24503
890	Slc22a23	4.66807e-68	0.594672	Snrnp40	1.82517e-63	0.641379	Bcan	7.18271e-91	4.4701	Chd7	4.7178e-24	0.783605	Topbp1	8.73872e-135	0.97216	Sptssa	4.62015e-31	0.581878	Rp9	1.68659e-14	0.265604	2010107E04Rik	4.93826e-68	0.493286	Trim28	2.31615e-89	0.789288	Nlgn3	1	1.95221	Ilkap	6.23493e-72	0.864072	Igfbpl1	1	5.24296	Aatk	1	1.3608	2310034O05Rik	1	0	Trnau1ap	0.212169	0.90438	Tmem30a	0.0928048	1.18951
891	Pitpnm2	5.08347e-68	1.09219	Bzw1	1.90384e-63	0.3955	Ets2	7.35144e-91	0.733641	Uba52	4.79817e-24	0.340979	Rps4x	1.05174e-134	0.388594	Tspan1	4.93052e-31	0.605984	Igbp1	1.68942e-14	0.405611	Rpl7l1	5.15497e-68	0.604943	Iars	3.00555e-89	1.20184	RP24-174G2.4	1	2.10333	Kitl	8.05746e-72	2.47149	Gm5615	1	3.79125	Gm11205	1	-0.259857	Syt10	1	0	Mrps33	0.212169	0.701052	Sapcd2	0.0928048	1.99436
892	Ddt	5.42827e-68	0.388608	Ddb1	2.80953e-63	0.395625	Chd4	1.88502e-90	0.527563	Ctbp2	5.16922e-24	0.456488	Ntmt1	1.1992e-134	0.960947	Akr1c14	6.47723e-31	4.20404	Rmdn1	1.74138e-14	0.825927	Romo1	5.2491e-68	0.502131	Cdc42se1	4.18918e-89	0.740372	Gm26549	1	1.83672	Ly6d	8.23881e-72	1.22552	Bmp6	1	4.43403	Gm12207	1	1.74784	Gm44006	1	0	Rpl34	0.21267	0.328606	Prkar2a	0.0933659	1.31214
893	Bckdha	6.42904e-68	0.838503	Kpnb1	3.25927e-63	0.484752	Mif4gd	2.88295e-90	0.690402	Pnn	5.24303e-24	0.338559	Sumo1	1.2436e-134	0.596956	Rsbn1l	6.60619e-31	0.549956	Pcsk6	1.78024e-14	0.42453	Wbscr22	5.35724e-68	0.668089	Pum3	5.1812e-89	1.18055	Sox8	1	5.79673	Tdg	8.68302e-72	0.938461	Rpl10l	1	3.60856	Pcdhgb7	1	2.12901	Chrna4	1	0	Srp68	0.213894	1.13114	Nr2f6	0.0933659	1.22388
894	Tmem9b	6.4687e-68	0.637692	Ppp2cb	7.03859e-63	0.352128	Vps33b	5.94656e-90	2.25684	Mgat4b	5.83409e-24	0.3601	Sfxn1	1.24888e-134	0.714057	Pex13	6.99324e-31	0.769823	Arhgef38	1.84742e-14	0.297424	Hspb11	5.3816e-68	0.655578	Actr3	1.16983e-88	0.563428	Zfp605	1	1.2918	Rbm8a	9.97685e-72	0.738717	Gm14089	1	3.93504	Tmsb15l	1	1.28682	RP23-89C10.2	1	0	Tuba1b	0.214378	1.21232	Gapvd1	0.0933659	1.15561
895	Hadh	7.16254e-68	0.483643	Kras	8.93146e-63	0.363133	D17Wsu92e	8.65245e-90	0.661519	Scara3	6.54247e-24	1.32312	Nmt1	4.89307e-134	0.703411	Creg1	7.34548e-31	0.433611	Cox17	1.85218e-14	0.268313	Stx8	6.55983e-68	0.598111	Rps12-ps3	1.20376e-88	0.628661	Cntfr	1	0.924796	Ccar1	1.05883e-71	0.850186	Gm15758	1	2.86717	Retnlb	1	1.73217	Cd163	1	0	Ndufs5	0.214378	0.649939	Gtf3c1	0.0935358	1.4406
896	Fuca1	7.26537e-68	0.437105	Timm10b	1.25077e-62	0.43633	Pink1	1.40731e-89	1.08594	Rab24	6.74348e-24	0.41278	Asap2	5.96029e-134	1.34475	Josd2	7.42313e-31	0.811998	Rnf31	1.92448e-14	1.12139	Wsb2	6.64772e-68	0.597306	Klf4	1.29895e-88	1.07873	Plin1	1	3.10353	Ppp4c	1.26964e-71	0.800567	Car10	1	3.26225	Wfdc5	1	1.78096	1810008B01Rik	1	0	Ninl	0.216872	3.16023	Stt3b	0.093577	1.33487
897	Cask	1.27047e-67	0.734806	Mrpl41	1.8561e-62	0.725834	Neurl4	1.67776e-89	1.59936	Onecut2	7.63947e-24	2.00412	Ufm1	7.20899e-134	0.71688	Hmox2	7.43863e-31	0.511757	Sel1l	1.96625e-14	0.314775	Immt	7.3195e-68	0.566654	Srrm1	1.48977e-88	0.592689	Fxyd2	1	1.05679	Epdr1	1.59835e-71	1.41062	Efcab3	1	2.64573	Clca3a1	1	1.18462	Havcr1	1	0	Tmeff1	0.216872	1.78579	Dmwd	0.0939112	2.02658
898	Tbl1xr1	2.8044e-67	0.709686	Ufc1	2.70294e-62	0.386918	Gal3st1	1.95612e-89	1.30179	Enah	8.35635e-24	0.872046	Vdac1	1.03307e-133	0.624307	Aifm1	8.11423e-31	0.696679	Cd63	2.0283e-14	0.229763	Tnfrsf1a	7.44461e-68	0.632858	Sf1	1.70774e-88	0.798382	1810063I02Rik	1	1.4399	Rpl39	1.67404e-71	0.477646	Sv2b	1	3.42692	RP23-435E16.1	1	1.00658	Gm12199	1	0	Yif1a	0.217722	1.11788	Akap13	0.0939112	1.23826
899	Fitm2	2.81717e-67	0.901774	Hnrnpa0	3.08402e-62	0.37042	Cdc42bpg	2.23699e-89	1.03451	Gtpbp6	8.62253e-24	0.78257	Ano1	1.38127e-133	0.731398	Rac3	1.10263e-30	0.88787	Eif3k	2.03106e-14	0.18479	Vapa	7.69944e-68	0.487982	Immt	2.1442e-88	0.691354	Slamf1	1	2.21107	Eif2s2	1.77367e-71	0.677384	Asz1	1	3.30921	Gypc	1	0.510236	4921511C10Rik	1	0	Sema5a	0.217744	3.77059	Mbnl3	0.0939112	2.06438
900	Pts	5.50315e-67	0.582113	R3hdm4	3.30168e-62	0.397355	Cobll1	2.90576e-89	1.1863	Cacnb3	1.14551e-23	0.735135	Ccdc86	1.44973e-133	1.22469	Relb	1.12424e-30	1.09525	Chil1	2.03992e-14	0.194867	C1galt1c1	8.03138e-68	0.710884	Eri1	2.43415e-88	1.14314	A430110L20Rik	1	2.65286	Tbpl1	1.78437e-71	1.08568	Gm15169	1	3.02686	Ccl5	1	1.00353	Gm13112	1	0	Fam132a	0.218234	1.72381	Rnf168	0.0942172	2.10817
901	Vps13b	5.71489e-67	0.899429	Foxq1	3.32214e-62	0.766859	Ubn2	3.64438e-89	0.647793	Eif2s3y	1.19241e-23	0.446257	Abcf2	2.38249e-133	0.864613	Zkscan3	1.26273e-30	0.746348	Zfp950	2.06479e-14	0.577317	Ccdc167	9.03954e-68	0.977145	Pin1	2.7919e-88	0.685997	G430049J08Rik	1	5.17549	Dnajc19	1.8298e-71	0.807744	Cfap221	1	1.25573	Cfap61	1	2.31706	Vmn2r2	1	0	Swi5	0.219301	0.683	Cramp1l	0.0943131	1.58641
902	Atp7b	9.14916e-67	0.802076	Topbp1	4.01503e-62	0.863226	Map3k5	1.96616e-88	1.30961	Abcc1	1.23502e-23	0.753918	Gpi1	3.84626e-133	0.545382	Ptrf	1.29549e-30	0.65684	Rpl26	2.16115e-14	0.15501	Sypl	9.40172e-68	0.528535	Imp3	5.42203e-88	0.630216	RP23-407J24.3	1	1.98187	Ubl4a	2.00856e-71	0.8589	Calcoco2	1	1.58671	Gm2237	1	2.98895	Gm29186	1	0	Map1b	0.224653	1.35162	Hells	0.0944687	1.83529
903	Maf1	1.04762e-66	0.540921	Wtip	5.51251e-62	0.614078	N4bp2l1	2.43636e-88	2.0314	F2r	1.56256e-23	0.431051	Hnrnpc	4.10786e-133	0.632405	Sirt7	1.68585e-30	0.806858	Aco1	2.19856e-14	0.324603	Dhx32	1.27803e-67	0.691363	Utp18	5.62481e-88	1.29352	Il15ra	1	1.26258	Atp1b3	2.06997e-71	0.78807	Elf4	1	1.13027	Pabpc4l	1	2.46295	Gbp10	1	0	Tpst2	0.225862	1.09219	Zfp217	0.094668	1.65516
904	Cux1	1.53057e-66	0.400474	Eif3m	7.53751e-62	0.351923	Nol3	3.48661e-88	1.82977	Acbd3	1.60211e-23	0.434277	Chordc1	4.39199e-133	0.90769	Rilpl1	1.94952e-30	1.1458	Gng12	2.30219e-14	0.265959	C1qbp	1.52592e-67	0.586443	Mapk13	6.67138e-88	0.766865	Xist	1	2.71131	Tnfrsf21	2.65392e-71	0.870931	Phf21b	1	1.09433	1810012K16Rik	1	1.82177	Gm26673	1	0	Pole4	0.225862	1.17146	Kif2c	0.0947971	3.31947
905	Enpep	2.5825e-66	0.162944	Chmp5	1.04553e-61	0.336557	Stk11	5.47836e-88	0.620689	Zdhhc20	1.74098e-23	0.409043	Med19	5.7337e-133	0.801572	Vcl	2.38268e-30	0.589483	Nktr	2.33611e-14	0.265206	Lpcat1	1.60184e-67	0.857203	Zmynd19	9.81315e-88	1.36624	Pcdhgb5	1	1.69842	Itga6	4.29765e-71	0.838077	Spon2	1	0.875546	Gm16008	1	1.98873	C530043A13Rik	1	0	Clpp	0.226635	1.13821	Rgs3	0.0948601	3.01801
906	Cpne3	4.7539e-66	0.413762	Serf2	4.03842e-61	0.18935	Pygo1	8.39293e-88	3.68809	Rrbp1	1.82906e-23	0.227599	Tipin	6.34281e-133	0.923062	Tap2	2.40565e-30	1.18801	Apln	2.73945e-14	3.4407	Cep170b	1.6599e-67	0.674611	Cd9	1.08902e-87	0.53955	Gm10643	1	1.53124	Isy1	4.43886e-71	1.14118	Fam183b	1	0.693453	Shc2	1	2.33704	Gm15839	1	0	Pqlc3	0.227312	2.43492	Snrk	0.0951738	1.69927
907	Tecr	5.55e-66	0.367907	Tsta3	5.29098e-61	0.664469	Camsap3	8.74337e-88	1.07341	Nop10	1.92601e-23	0.218514	Psmd11	6.65068e-133	0.629834	Snx15	2.69581e-30	0.731052	Fam83a	2.96335e-14	2.20007	Enpep	1.78866e-67	0.427768	Tpr	1.46745e-87	0.62501	A830036E02Rik	1	5.04303	Sec11a	5.09252e-71	0.709855	Gm26600	1	1.54873	BC061237	1	0.734132	Gm26519	1	0	Flrt2	0.229005	2.97693	Fgd4	0.0952976	1.99331
908	Fgfr1op	6.75196e-66	0.669053	Sgta	5.32375e-61	0.538744	Elf1	1.70805e-87	0.599561	Bcl10	2.33302e-23	0.426817	Peak1	9.21694e-133	1.11164	Fam134b	3.3618e-30	0.604117	Slfn2	3.22321e-14	3.52604	Senp2	1.84902e-67	0.714016	Map2k4	1.48509e-87	1.01088	1700041G16Rik	1	2.64398	Nifk	5.32049e-71	0.963888	Csprs	1	3.73034	Cntn2	1	0.538908	Pinc	1	0	Rad1	0.229916	1.61294	Thbs1	0.0953788	1.58297
909	Smim10l1	1.06505e-65	0.506801	Fam96a	5.77672e-61	0.455355	Itm2c	1.78014e-87	0.479097	Rpl23a-ps3	2.41115e-23	0.480196	Farsa	9.24071e-133	0.937963	Vta1	3.40813e-30	0.529467	Prrc2b	3.63335e-14	0.318238	Dhx15	2.41183e-67	0.586843	Cftr	1.53206e-87	1.59312	Pcdhga11	1	3.00722	Hars	6.57383e-71	0.92166	Gm29096	1	3.82121	Gm5900	1	0.0494159	1700012L04Rik	1	0	Nfkbiz	0.229916	1.34516	Sfpq	0.0957494	1.17009
910	Dync2li1	1.80254e-65	0.676264	Slc4a11	5.94714e-61	1.72063	Nfat5	3.14407e-87	0.701528	Dctn2	2.67181e-23	0.29379	Capza2	1.13111e-132	0.603267	Sirt2	3.71498e-30	0.767601	Ndufaf3	3.76982e-14	0.443132	Uba2	2.60132e-67	0.614912	Ywhae	2.08093e-87	0.48974	Cacna1d	1	2.20904	Rpl23	8.56065e-71	0.406912	Chrdl2	1	3.83204	Tmc5	1	1.76222	Gm35299	1	0	Dnajb6	0.230626	0.722345	Esrp1	0.0957494	1.29775
911	Kctd1	2.74751e-65	0.850871	Ninj1	1.04166e-60	0.781729	Tpp1	5.10816e-87	0.567263	Ing4	2.70041e-23	0.539973	Phpt1	1.38398e-132	1.20006	Map4k4	5.03695e-30	0.547357	Rps16	4.66807e-14	0.22289	Cldnd1	2.67141e-67	0.66882	Polr2m	2.57672e-87	0.671482	1700014D04Rik	1	3.19253	Msn	8.91932e-71	0.76383	Gm29630	1	3.91998	Ccdc116	1	2.02131	Gm11747	1	0	Ero1l	0.231312	1.37081	Cenpt	0.096353	3.01068
912	Mocs1	4.45166e-65	1.9864	Tagln2	5.34063e-60	0.316229	Gprc5b	7.67711e-87	1.3645	Csrp2	2.75106e-23	0.630292	Comtd1	1.737e-132	1.43649	Ppp1r37	5.09946e-30	0.810639	Rfk	4.98119e-14	0.31095	Ppa1	2.95956e-67	0.623904	Rfc5	3.70181e-87	1.24715	Coro2b	1	1.25545	Nsfl1c	9.42088e-71	0.829585	Tcte1	1	4.0178	Hs6st2	1	1.42587	Gm1647	1	0	Parva	0.232596	1.07455	Trim37	0.0964623	1.98608
913	Rnf114	4.45571e-65	0.554222	Arl2	5.7684e-60	0.568585	Cyp2b10	8.18148e-87	4.18512	Mrps33	3.27169e-23	0.254828	Vps36	2.56941e-132	0.670627	Runx1	6.14388e-30	0.497103	Desi1	5.04624e-14	0.393452	Dnajc24	2.97096e-67	0.873577	Sgk1	4.82129e-87	1.4182	Tgm4	1	2.69679	Ncapg	1.22301e-70	1.74468	Gm26688	1	3.07365	Aldh3b2	1	2.48936	Gm17202	1	0	Arf2	0.233238	1.15302	Fnbp1l	0.0964623	1.23489
914	Cox6a2	5.31686e-65	1.12679	Pgp	6.12909e-60	0.524203	Tigd2	9.77803e-87	0.788669	Tmed9	3.37457e-23	0.238289	Kpna3	6.10278e-132	0.955878	Erbb2ip	7.00082e-30	0.624692	Cope	5.2059e-14	0.253932	Stt3a	2.98684e-67	0.602635	Purb	1.64876e-86	0.580802	C2cd4a	1	1.39645	Timm10	1.30079e-70	0.972827	Gimap5	1	3.52241	Dnah6	1	1.2777	1700027A15Rik	1	0	Pttg1	0.233238	1.06867	Sgol1	0.0965116	3.06941
915	Dym	6.75136e-65	0.87211	Eif3l	6.78725e-60	0.417991	Slc9a3r2	1.11144e-86	0.598245	Alkbh5	3.40292e-23	0.379841	Wdr43	8.45558e-132	0.923342	Ptprf	7.02556e-30	0.393609	Lrrc8e	5.2801e-14	0.752862	Smarca2	3.02864e-67	0.66806	Psmd1	2.18996e-86	0.702969	Gm37634	1	3.73952	Dhfr	1.99001e-70	1.25393	Gm38246	1	4.65659	Pram1	1	1.13167	Gm26747	1	0	Ppil3	0.23419	1.19997	Fuom	0.0965168	1.80912
916	Ros1	1.03603e-64	3.45546	Ddx46	7.82245e-60	0.523167	Stard8	1.80138e-86	2.07976	Rab10	3.55264e-23	0.26067	Dnph1	1.02996e-131	1.37973	Dab2ip	7.87934e-30	0.625098	Tmem164	6.32461e-14	0.322642	Itgb3bp	3.13548e-67	1.08328	Ugcg	3.60397e-86	1.04093	Tg	1	1.82984	Tpr	2.01942e-70	0.72009	Pou3f3	1	4.05876	Cdhr4	1	1.20791	Gm17660	1	0	Itm2a	0.234209	1.79833	Rsrc2	0.0967596	1.09727
917	Atp6ap2	1.19462e-64	0.450303	Vapa	9.04276e-60	0.287379	Pcmtd2	2.12066e-86	1.20542	Tmprss2	5.25111e-23	0.674009	Gar1	1.20311e-131	0.925507	Usp34	8.90717e-30	0.382357	Utp14b	6.72113e-14	0.675562	Pafah2	3.70763e-67	0.87984	Lypla2	6.15697e-86	0.936979	Agr3	1	5.1611	Sae1	2.52211e-70	0.819742	5430421N21Rik	1	3.57773	Gm17455	1	-0.52715	Gm15179	1	0	Tceb1	0.234915	0.655445	Cpne3	0.0970306	1.16109
918	Nav2	2.3106e-64	0.549464	Gdi2	1.01557e-59	0.316915	Zbtb10	4.60518e-86	2.44409	Sema4b	6.60831e-23	0.999471	Mcpt8	1.61989e-131	1.12471	Airn	9.25533e-30	1.29409	AY036118	7.21146e-14	0.451653	Racgap1	3.70763e-67	1.30211	Cep55	6.87939e-86	1.87507	Ift20	1	-0.00340649	Zfp593	2.86928e-70	1.00519	Gm27033	1	3.94519	Gm5475	1	1.76607	Timd4	1	0	Wdr18	0.235752	1.0274	Lsm3	0.0971914	1.31161
919	Maml3	2.36791e-64	0.633015	Psmd6	1.1821e-59	0.470188	Magi3	6.00139e-86	0.645597	Adgrg6	7.34029e-23	0.66118	Cct4	2.06393e-131	0.625298	Rbm4b	9.75955e-30	1.02213	Idh2	7.27323e-14	0.271362	Emc6	3.71791e-67	0.468529	Apex1	6.92851e-86	0.930657	Fam109b	1	3.5459	Pgap1	3.23264e-70	1.06485	Mmel1	1	4.24609	1700039M10Rik	1	2.44128	Gm27032	1	0	Tspan31	0.235752	0.908751	Wdr90	0.0981162	2.92969
920	Nedd4l	2.54658e-64	0.540206	Smarce1	1.87911e-59	0.521136	Dynlrb2	1.61261e-85	2.80602	Gabarapl2	7.91618e-23	0.241805	Txn2	3.23528e-131	0.681691	Tnrc18	1.03885e-29	0.693139	Rpl21	7.38735e-14	0.0722849	Nab1	6.09645e-67	0.620366	Knop1	7.22744e-86	0.780763	9930022D16Rik	1	2.87864	Polr2l	3.51143e-70	0.928393	Rbmxl2	1	3.23583	Prtg	1	1.74256	AW121686	1	0	Ppic	0.236256	0.736219	Cers4	0.0981162	2.88753
921	Plxna4	2.86781e-64	0.681458	Sugt1	2.75802e-59	0.467006	Spred2	1.84359e-85	0.90847	Dync1i2	9.67272e-23	0.305846	Rfc5	3.60217e-131	1.09474	Atp11c	1.09251e-29	1.50728	Camsap3	7.7602e-14	0.523266	Antxr1	6.47292e-67	0.947887	Tcerg1	1.09033e-85	0.957199	Ccdc153	1	3.39185	Psph	3.52505e-70	0.988106	Barhl1	1	1.31876	Gm16519	1	1.57793	Sh2d2a	1	0	Gsn	0.236256	0.897097	Babam1	0.0986436	1.2879
922	Pex7	2.95404e-64	0.566135	Sap18	3.30795e-59	0.436016	Rpl27-ps3	2.07664e-85	0.794524	Csnk2a2	1.15435e-22	0.525683	Ruvbl2	4.61782e-131	0.996526	Zmiz1	1.20199e-29	0.638798	Klhl22	7.91432e-14	0.924315	Fktn	6.91787e-67	1.06047	Plek2	1.41898e-85	1.26019	Myo18b	1	2.70395	Prpf31	4.42912e-70	0.97871	1700024G13Rik	1	0.796289	Bcat1	1	1.85546	Fcrl5	1	0	Rpl9	0.236525	0.389984	Zzef1	0.0989816	1.37706
923	Mospd2	4.41987e-64	0.643249	Mrpl22	3.57119e-59	0.734213	Rassf2	2.45784e-85	1.76197	Rab14	1.15829e-22	0.223564	Gale	1.02941e-130	0.938195	Sh3yl1	1.60347e-29	1.10482	Abhd2	1.08025e-13	0.31269	Aga	7.02004e-67	0.818061	Esco2	1.66312e-85	1.36203	Prr14	1	1.00074	Lsg1	5.08845e-70	1.012	B4galt5	1	1.17484	Klhl41	1	2.40671	1700025D23Rik	1	0	Naca	0.23705	0.317781	Pkdcc	0.0990332	2.87092
924	Aacs	4.96124e-64	0.74194	Pcbp1	4.19288e-59	0.302281	Jag1	4.6919e-85	1.01276	Cdc73	1.20739e-22	0.52931	Ppm1g	1.33147e-130	0.706024	Kidins220	1.90799e-29	1.02412	1110059E24Rik	1.19838e-13	0.465312	Akr1b3	9.82162e-67	0.596604	Sf3a3	3.09717e-85	1.02668	Zfp619	1	1.70476	Haus4	5.1254e-70	1.47632	Rbfox1	1	0.863429	Gm3739	1	0.359352	Gm8050	1	0	Hspb6	0.23705	2.33972	Nceh1	0.0990332	1.61932
925	Ppp2r5a	5.94846e-64	0.438744	Eprs	5.49591e-59	0.402644	2510009E07Rik	4.72717e-85	1.53859	Avl9	1.21941e-22	0.634048	Hsph1	2.64225e-130	1.03922	Fbxw8	1.99287e-29	0.925261	Macrod1	1.21184e-13	0.923953	Dhx9	1.17355e-66	0.607705	Pole4	4.42797e-85	0.848503	Akna	1	1.90263	Pgm1	5.14065e-70	1.37602	6530409C15Rik	1	2.53494	Uts2b	1	0.193458	Ugt1a10	1	0	Pigf	0.238155	1.13987	Cc2d2a	0.0992256	3.02323
926	Ccdc189	5.99717e-64	1.17897	Bag1	5.6155e-59	0.298613	Snhg12	5.89838e-85	0.782879	Capza2	1.37746e-22	0.253839	Cldn6	2.97122e-130	1.43658	Spopl	2.02942e-29	1.00324	Uvrag	1.21184e-13	0.418497	Abhd17c	1.3198e-66	0.705407	Snrpb2	5.49327e-85	0.904061	Mbd6	1	0.833947	Dhx9	7.47064e-70	0.834767	Trpa1	1	1.89895	Ak5	1	0.0967939	Thbs4	1	0	Ass1	0.239265	3.08643	Raly	0.0993448	0.946856
927	Kdsr	1.01388e-63	0.625501	Tmpo	6.21805e-59	0.487369	Dst	6.16523e-85	0.699098	Sar1b	1.95844e-22	0.297635	Morf4l2	5.75245e-130	0.639487	Ahr	2.35429e-29	0.902167	Sema4g	1.25032e-13	3.0433	Llgl2	1.44419e-66	0.658303	Taf10	9.42434e-85	0.561467	Grap	1	1.43926	Thop1	7.5688e-70	1.09566	Dnm3os	1	1.8125	Kpna7	1	-0.0274663	Gm3696	1	0	Vps36	0.239265	0.84365	Axin2	0.0995662	2.8537
928	Pfkfb4	1.06122e-63	0.726258	Uqcrc1	1.32039e-58	0.425058	Dhcr24	9.76229e-85	0.791046	Hagh	2.22256e-22	0.442462	Psma5	5.97406e-130	0.625553	Eno1	3.08443e-29	0.482454	Arl4d	1.25504e-13	0.748277	Tmem246	1.47456e-66	1.19951	Cars	1.0897e-84	1.24145	Gm1305	1	2.50764	Rnaseh2b	7.58171e-70	1.3558	Slc25a2	1	1.28511	Gng11	1	1.39628	Klrg1	1	0	Slit2	0.239511	1.83388	Pqbp1	0.0997767	1.7987
929	Ube2h	3.28844e-63	0.450073	Prelid2	4.17896e-58	1.41814	Cryl1	2.1987e-84	1.31248	Impdh2	2.40687e-22	0.366957	Ywhag	7.67832e-130	0.683867	Dguok	3.23187e-29	0.664148	Ptges3l	1.31049e-13	0.984838	Stoml2	1.5621e-66	0.595534	Rad23b	1.27005e-84	0.724795	Prpf38b	1	0.452765	Rrp8	8.28382e-70	1.29137	Eya4	1	3.60633	Ankrd23	1	1.93216	Gm12214	1	0	Rps3a1	0.239636	0.382557	Kank2	0.100141	1.47805
930	Xrn1	4.75637e-63	0.625206	Ercc1	4.43578e-58	0.977459	Atp2a3	5.00135e-84	1.54111	Fkbp1b	2.77203e-22	1.42861	Acbd3	1.90304e-129	0.749417	Huwe1	3.46256e-29	0.414956	Pdk1	1.50998e-13	0.527256	Creld2	1.59946e-66	0.735688	Mrpl45	1.64296e-84	0.914047	Rasgrp4	1	2.05763	Cd3eap	8.4729e-70	1.13467	Colec10	1	3.99139	Gml2	1	0.756904	Cd1d2	1	0	Tmem261	0.240067	1.12397	Alg14	0.100696	1.96646
931	Rac3	8.07289e-63	0.620176	Lsm12	7.05152e-58	0.400668	C1galt1c1	5.33277e-84	0.76869	Hopx	2.775e-22	0.5673	Upp1	1.90954e-129	1.86379	Npnt	4.35265e-29	0.739751	Sel1l3	1.51807e-13	0.69683	Hnrnpu	1.77186e-66	0.560806	Slc4a7	1.65718e-84	0.96272	Kcnmb4	1	1.39206	Cdk6	1.0539e-69	0.877825	Rasal3	1	3.14002	Dlgap1	1	1.83484	Slc6a12	1	0	Csnk1a1	0.240367	0.512043	Rell1	0.100737	2.25894
932	Brwd3	1.80206e-62	0.655688	Pak1ip1	1.05946e-57	0.515263	Ccdc186	6.4011e-84	0.735895	Agpat4	3.10743e-22	0.984282	Bod1l	2.04807e-129	0.721894	Ap2b1	4.5338e-29	0.540477	Tmem41b	1.82287e-13	0.381743	Nop58	1.96071e-66	0.627084	Gart	1.78386e-84	1.20081	Abca14	1	2.68253	Trim16	1.0793e-69	1.03117	Arhgap27os3	1	3.82539	Actg2	1	1.87356	Gm14273	1	0	Uaca	0.242668	2.14966	Socs3	0.10098	1.19305
933	Slc25a16	2.45287e-62	0.868566	Dpm2	1.09532e-57	0.701881	Chp1	9.05284e-84	0.579186	Pim1	3.28358e-22	0.694479	Aqp5	2.1015e-129	0.730665	Ncstn	4.81315e-29	0.749729	Hnf1b	1.8516e-13	0.69752	Ctnna1	2.00636e-66	0.497251	Rpl7l1	1.87922e-84	0.746772	F10	1	1.68006	Rps15	1.19385e-69	0.561957	Lrrc7	1	3.94756	Tcam1	1	2.51815	Gm29019	1	0	Commd10	0.242715	1.24997	Zc3h7b	0.10098	1.58399
934	Dopey2	5.06169e-62	0.808545	Trim28	1.10215e-57	0.531933	Srebf2	1.06844e-83	0.671912	Ier3ip1	3.36427e-22	0.28243	Furin	4.53372e-129	0.801555	Uqcr10	5.47291e-29	0.283614	Zfp524	1.91094e-13	0.670042	Dcxr	2.6367e-66	0.636565	Wdr75	2.20821e-84	1.22783	Mtcp1	1	1.58895	Pole2	1.33232e-69	2.12134	Gm26643	1	3.8038	Was	1	1.8943	Bhmt	1	0	Llph	0.242743	0.725542	Apip	0.101511	1.69319
935	Crebrf	5.0839e-62	0.681502	Ifngr1	1.31953e-57	0.855255	Bcor	1.48217e-83	1.09957	Gatad2b	3.78757e-22	0.427963	Higd1a	4.64366e-129	0.568543	Tjp2	5.7824e-29	0.457306	Tmem50b	1.94945e-13	0.296529	Cluh	2.76463e-66	0.794123	Cenpe	2.3719e-84	1.68967	Ptx4	1	2.68594	Nmd3	1.40125e-69	0.934431	Klhl1	1	4.89011	Afm	1	1.19402	Gm15622	1	0	Mapre1	0.242743	0.714082	Vimp	0.102119	1.19595
936	Slc26a4	5.58939e-62	1.44616	Snrpa	1.40352e-57	0.65104	Siah1a	1.99301e-83	1.03351	Ifi27	4.40723e-22	0.422579	Ndrg1	6.42108e-129	0.616117	Ago4	6.34649e-29	1.73193	Ern1	2.02008e-13	0.665196	Btf3l4	2.8535e-66	0.561279	Plau	9.82986e-84	2.16167	Retn	1	1.69519	Npm3	2.62301e-69	0.887225	Gm29480	1	4.85193	Gm42749	1	0.00734262	Mc3r	1	0	Ndufs7	0.242743	0.630253	Setd2	0.102174	1.30566
937	Lamb2	5.99613e-62	0.647669	Sec11c	1.4243e-57	0.420386	Pccb	2.07739e-83	1.09766	Flt1	4.66306e-22	3.45013	Ahcyl1	2.52745e-128	0.738588	Actb	6.63445e-29	0.349519	Rac3	2.08474e-13	0.533434	Retnla	3.06454e-66	2.29675	Rab35	1.17945e-83	1.06144	Pcp4l1	1	2.45154	Nudt4	3.06122e-69	0.754632	Hnf1aos1	1	3.08878	1110017D15Rik	1	1.11337	Kcng4	1	0	Fam96b	0.243607	0.715559	Cep57l1	0.102174	2.82864
938	Cs	6.6806e-62	0.43508	Tubb4b	1.78364e-57	0.498559	Rnf19b	3.22225e-83	0.798297	Zmiz1	4.72108e-22	0.442633	1110008F13Rik	2.76762e-128	0.578452	Rassf1	8.93894e-29	0.689216	Ccdc28b	2.09754e-13	1.09229	Vrk1	4.42188e-66	0.970798	Sssca1	1.33629e-83	0.862923	Gm38392	1	3.94394	Mrps18c	3.31487e-69	0.790827	Trpv1	1	2.60435	Map7d2	1	0.643051	Gm11681	1	0	Psmd1	0.243698	0.70275	Asxl1	0.102181	1.59398
939	Nek7	9.01537e-62	0.470948	Knop1	1.92473e-57	0.505493	Hipk1	5.70222e-83	0.610544	Ccdc58	4.81074e-22	0.432555	Adam9	3.14276e-128	0.708182	Slc25a17	1.0128e-28	0.669	Lypd2	2.21868e-13	2.04092	Pex2	6.45296e-66	0.657439	Rars	1.55222e-83	0.882227	Adora3	1	1.6549	1110004E09Rik	3.60484e-69	0.838422	Rph3a	1	2.64187	Emilin2	1	1.87886	Bcas1os2	1	0	Rhoq	0.243698	1.49649	Mmgt1	0.102589	2.00336
940	Filip1	1.66465e-61	1.31497	Grasp	2.03334e-57	0.688743	Osbpl1a	6.02935e-83	1.80611	Gcnt3	4.95013e-22	0.585781	Ube2e1	4.16338e-128	0.663754	Clk4	1.05027e-28	0.582356	Agtrap	2.28988e-13	0.546207	Tgoln1	6.46731e-66	0.641329	Cbfb	1.59067e-83	1.18981	Hist1h3g	1	2.93886	Timm9	3.81949e-69	1.07003	Stra8	1	2.95445	Dlk1	1	1.04767	Gm14249	1	0	Adh5	0.244729	0.804977	Pole	0.102683	2.90496
941	Rab3d	1.80932e-61	0.696059	Maged1	2.10342e-57	0.448369	Phf24	6.45402e-83	1.97024	Csde1	5.3141e-22	0.230341	Pawr	5.71726e-128	0.980691	Borcs8	1.07163e-28	0.563071	Cnpy3	2.46436e-13	0.425413	Rfc1	6.92573e-66	0.682318	Trim8	1.63723e-83	0.768219	Echdc2	1	0.864931	Rpp21	4.33753e-69	0.799927	Gm11008	1	1.68385	1500015L24Rik	1	1.15934	Gm11682	1	0	Polr2k	0.244729	0.877039	Pim1	0.103543	1.36209
942	Ptprm	2.11074e-61	0.722734	Ahsa1	3.11868e-57	0.51794	Vamp8	1.10512e-82	0.394248	Dmtf1	5.57398e-22	0.624963	Pacrg	7.34456e-128	1.58116	Acyp2	1.09025e-28	1.07255	Plod3	2.8931e-13	0.506741	Ubn1	8.36558e-66	0.656764	Aurkb	1.96595e-83	1.69748	Btla	1	3.40607	Cdc42	4.47587e-69	0.574284	Zfp287	1	1.20153	Gimap8	1	1.56093	4930529I22Rik	1	0	Cbx3	0.24488	0.767889	Rabgef1	0.103543	1.29873
943	Tmem8	2.48155e-61	1.08607	Med19	3.73971e-57	0.655685	Tceal1	5.33453e-82	2.31422	Asns	5.69282e-22	0.771307	Ubxn1	7.83384e-128	0.555106	Ei24	1.35588e-28	0.555322	Mlycd	3.08564e-13	0.505551	Kras	9.60984e-66	0.535152	Stk39	2.31721e-83	0.836404	6030468B19Rik	1	3.38774	Gnl3	5.10284e-69	0.968806	Gm17322	1	1.03222	Sult6b1	1	1.93699	Gm8206	1	0	Pfdn5	0.24488	0.459185	Nuak2	0.103543	1.92359
944	Smarca2	2.51002e-61	0.544198	Commd2	4.40919e-57	0.422949	Pptc7	6.17396e-82	1.0813	Spaca6	6.06394e-22	0.942037	Mapk6	8.08015e-128	0.792068	Brd7	1.4095e-28	0.405243	Tmbim4	3.35896e-13	0.299543	Ide	1.1224e-65	0.682039	Farsb	2.76437e-83	1.06861	Spag8	1	2.75282	Noct	5.81212e-69	1.09644	Calm1	1	-0.107113	Pla2g2d	1	2.27304	1700063H04Rik	1	0	Phldb1	0.246349	3.05062	H2afy	0.103668	0.945536
945	Reep4	3.31073e-61	0.670043	Knstrn	8.80738e-57	1.12904	Hsd17b11	7.87248e-82	0.544273	Ptpn14	7.2389e-22	0.665788	Gmpr	8.52903e-128	1.13121	Mrpl33	1.45739e-28	0.361132	Fzd4	3.41941e-13	0.589293	Efr3a	1.16938e-65	0.620321	Ccdc71l	3.41787e-83	1.47743	Nxnl1	1	3.4098	Galnt1	6.29625e-69	0.810855	Tomm6os	1	1.53231	Gm42809	1	2.48369	Gm8013	1	0	Nap1l4	0.2484	0.933374	Chka	0.103805	1.19563
946	Mylip	3.83813e-61	1.09071	Pdcl3	8.94524e-57	0.441274	Fnip1	1.27963e-81	0.766403	Cd14	7.86999e-22	0.674442	Cwc15	1.01426e-127	0.639002	Sik1	1.59022e-28	1.09022	Sp100	3.5678e-13	1.88516	Cbx6	1.33219e-65	0.640534	Hif1a	4.49507e-83	0.682818	Mbl1	1	1.49903	Arl6	7.03301e-69	1.16931	S1pr1	1	1.92854	Mir143hg	1	1.77877	Gm17178	1	0	Rem1	0.251869	27.7544	Sp4	0.103842	2.80247
947	Limk2	4.71017e-61	0.562791	Psmd3	1.14443e-56	0.43887	Sp1	3.47987e-81	0.863943	Tead2	1.01237e-21	0.797406	Leo1	1.73361e-127	0.964892	Ormdl3	1.84164e-28	1.00165	Ndufs3	4.06412e-13	0.233521	Soat1	1.44907e-65	0.640444	Vcp	4.66313e-83	0.541129	Prss53	1	2.44317	Eif4g2	7.73082e-69	0.621793	Gm10636	1	1.7429	Gm17529	1	1.79018	Gm42810	1	0	Dnmt3l	0.251869	13.0266	Nufip2	0.104109	1.20129
948	Ankrd13c	5.75908e-61	0.609065	Rbbp4	1.58202e-56	0.437637	Hmha1	7.69631e-81	1.40133	Fam96b	1.15015e-21	0.315159	Traf4	1.87835e-127	0.705828	Glmp	1.90318e-28	0.517429	Abhd17b	4.42571e-13	0.345117	Sec24d	1.51138e-65	0.951763	E130012A19Rik	6.51872e-83	1.30288	Gpr75	1	2.31389	Isoc1	8.59472e-69	1.04136	Ccdc33	1	3.89069	Ldb3	1	1.06723	Gm9936	1	0	Hoxb7	0.251869	12.2449	Cox20	0.104176	1.42593
949	Tmem62	7.75824e-61	1.32094	Aig1	2.35486e-56	0.539397	Abhd14b	7.95602e-81	0.942587	Smurf1	1.17392e-21	0.452153	Hspa9	2.77471e-127	0.617108	Coro1c	1.942e-28	0.657103	Glrx2	4.62848e-13	0.27299	Josd2	1.51823e-65	0.751397	Ehd2	1.50931e-82	0.976008	Ltb4r2	1	2.0445	Anxa2	9.22617e-69	0.74087	RP23-223O9.2	1	3.54945	Kcnip3	1	0.93955	Cdh26	1	0	Smtn	0.251869	2.99834	Safb	0.104627	1.25415
950	Msrb3	2.37329e-60	1.04248	Vamp5	2.59279e-56	0.588343	Trp53inp2	1.42366e-80	0.551982	Phgr1	1.24172e-21	0.491979	Uba2	2.94641e-127	0.731053	Chmp3	2.01569e-28	0.45514	Gpd1	5.33418e-13	0.696585	Psmc3	1.62852e-65	0.571853	Elof1	1.63621e-82	0.653244	Acsbg2	1	6.97399	Ccdc86	1.01404e-68	1.1223	Ncam2	1	2.82537	Nps	1	0.588336	Gpr171	1	0	Wisp2	0.251869	10.8583	Lrrc16a	0.104737	1.59
951	Dcakd	2.88456e-60	0.67922	Cdv3	2.59778e-56	0.356287	Mex3c	1.60496e-80	0.855307	Asah1	1.31365e-21	0.284689	Ilf2	3.1388e-127	0.749681	Psmd13	2.03128e-28	0.39363	Nfib	5.42883e-13	0.236635	Sumo3	1.74631e-65	0.554317	Tpx2	2.02057e-82	1.40708	Brd7	1	0.120004	Mina	1.15471e-68	1.28567	1700069B07Rik	1	2.97222	Dnah7a	1	0.327661	Zic4	1	0	Hoxa3	0.251869	10.7771	Limch1	0.104737	2.03757
952	Rdx	4.48985e-60	0.395658	Dohh	2.80683e-56	0.656665	Slc26a4	1.62885e-80	2.05633	Fcf1	1.64608e-21	0.480907	Cox18	3.2318e-127	0.999363	0610009B22Rik	2.13508e-28	0.626852	Gns	5.54913e-13	0.370687	Akap11	1.9004e-65	0.683984	Phactr4	3.12517e-82	0.839359	4921513D11Rik	1	2.81502	Orc2	1.30655e-68	1.14905	Agtr1a	1	4.14876	Mrvi1	1	1.50279	Gm13247	1	0	S1pr3	0.251869	9.74799	Slc1a3	0.104737	1.9513
953	Nlk	5.63222e-60	0.681402	Gmpr	3.87134e-56	1.10426	Slc23a2	1.63025e-80	1.47179	Brd1	1.65815e-21	0.428825	Hspa14	6.24376e-127	0.84215	Gstt1	2.24592e-28	0.769022	Tmem203	5.89147e-13	0.639666	Hnrnpd	2.18457e-65	0.567381	1110008F13Rik	3.53744e-82	0.558407	Slc1a2	1	1.30068	Mthfd2	1.32678e-68	1.0054	6330403K07Rik	1	2.64493	Slc22a1	1	0.54685	Zic1	1	0	Jph2	0.251869	10.6717	Plekhf2	0.105152	1.19195
954	Ddit3	5.67838e-60	0.681912	Serf1	3.89606e-56	0.786419	9130230L23Rik	2.0239e-80	1.58837	Rbpj	1.76195e-21	0.483764	Map2k2	6.64459e-127	0.598466	Hras	2.33379e-28	0.360515	Nicn1	6.10998e-13	0.866225	Cnep1r1	2.27317e-65	0.780825	Ufm1	4.14594e-82	0.720175	Gm27200	1	3.2185	Apex1	1.33687e-68	0.88454	F13a1	1	3.69554	Tescl	1	0.423914	Grin2c	1	0	Tbx3	0.251869	9.9767	Rpn2	0.105152	0.941532
955	Atp9a	6.0006e-60	0.648889	Tpr	4.31141e-56	0.344712	Cflar	6.08607e-80	0.673488	Cnbp	1.81225e-21	0.202295	Utp18	6.82521e-127	1.01981	Traf1	2.43782e-28	1.33032	Oaz2	6.13062e-13	0.263455	D030056L22Rik	2.31085e-65	0.690323	Taf1d	4.39968e-82	0.771435	Ncf2	1	2.84576	Tmem147	1.45267e-68	0.75964	Gm42681	1	2.86729	Gm12204	1	1.37815	C130071C03Rik	1	0	Cacng7	0.251869	10.5561	Npas2	0.106725	2.62428
956	Crlf1	9.87961e-60	0.356288	Nudt5	4.56374e-56	0.570621	Osbpl5	1.16593e-79	1.2038	Sertad2	1.81225e-21	0.50171	Nmt2	8.45069e-127	0.77413	Fam103a1	2.77465e-28	0.545439	Nit1	6.41089e-13	0.396459	Fam173b	2.42668e-65	1.11593	Minos1	4.4432e-82	0.514872	Gm4755	1	1.40628	D1Ertd622e	1.57362e-68	1.11401	4932443I19Rik	1	2.39587	Hic1	1	1.52061	Nkg7	1	0	Rspo3	0.251869	9.52582	Rbbp8	0.106725	1.9589
957	Isyna1	1.56028e-59	0.526575	Mrps16	5.50902e-56	0.426188	Sfpq	1.55476e-79	0.47859	Ergic1	1.91446e-21	0.482096	H2afx	8.72655e-127	0.885509	Sf3b1	3.20766e-28	0.283479	Xrn1	6.50115e-13	0.466664	Ppat	2.85662e-65	0.718975	2810004N23Rik	6.58819e-82	0.960052	Cc2d2b	1	1.54984	Tcerg1	1.58345e-68	0.896398	Gm27022	1	2.36167	Nr6a1os	1	1.30275	Gm12158	1	0	Cops6	0.251869	0.782273	Rad50	0.106798	1.45426
958	Entpd1	1.76852e-59	0.65291	Tpx2	6.85769e-56	1.20681	Cpn1	1.632e-79	1.76308	Tmem11	2.25902e-21	0.391255	Atp5j2	1.19461e-126	0.472784	Metap2	3.36994e-28	0.299726	Arhgef7	7.12954e-13	0.525503	Cebpa	3.19278e-65	0.609522	Rhof	6.76991e-82	1.57177	Prpf40b	1	0.974996	Cenpk	1.59129e-68	2.03802	Gm12705	1	2.41317	Fzd10	1	1.51331	Fgb	1	0	Egln3	0.251869	1.53374	Npc1	0.106798	1.42696
959	Efna3	2.03099e-59	1.58495	Nop16	1.0819e-55	0.774366	Mia3	1.8642e-79	0.854937	Rap1b	2.41362e-21	0.278659	Phgr1	1.69991e-126	1.17788	Flywch2	4.08303e-28	1.05454	Guca1a	7.82937e-13	1.93986	Exosc7	3.2108e-65	0.552615	Gm16286	8.28826e-82	0.658011	Lrch4	1	3.25566	Pnn	1.8387e-68	0.776881	Gm26854	1	2.33199	Gm10479	1	-0.221379	Gm10710	1	0	Sod3	0.251869	9.89688	Kmt2e	0.106798	1.0925
960	1810058I24Rik	2.05114e-59	0.36621	Hdlbp	1.2208e-55	0.311435	Hkdc1	3.31436e-79	2.60098	Srsf11	2.43999e-21	0.26411	Cenpe	1.86456e-126	1.62212	Phf14	4.98671e-28	0.615349	Spred2	8.13174e-13	0.448756	Eci1	4.65116e-65	0.605315	Ipo5	1.3832e-81	0.927622	Mesp2	1	0.957568	Arhgdig	2.17097e-68	1.0938	Gm28913	1	1.11352	Caly	1	-0.553347	Gm38096	1	0	Clip3	0.252139	9.20367	Rai1	0.107138	1.24308
961	Selenbp1	1.44476e-58	0.436197	Ecscr	1.26132e-55	1.62214	Rab5b	4.02882e-79	0.753566	Haghl	3.01858e-21	0.554218	Nudt2	2.82881e-126	0.79487	Abhd4	5.2244e-28	1.04348	Atp6v1g3	8.65154e-13	1.03376	Rbm3	5.84601e-65	0.566283	Mal2	1.49277e-81	0.619514	RP23-335G1.1	1	1.35927	Hypk	2.22217e-68	0.828673	BC050972	1	0.0767494	Dock3	1	-0.715424	1700028M03Rik	1	0	Gm15050	0.252701	8.95653	Tpp1	0.107317	1.10708
962	Cacna1c	1.84337e-58	1.816	Ppp2ca	1.64044e-55	0.31744	Kif1c	4.05876e-79	0.818712	Gpr137b	3.82928e-21	0.780141	Tcof1	2.90244e-126	1.13111	Micu1	5.79918e-28	0.742989	Coq10a	8.89157e-13	0.664573	Mrps7	5.87284e-65	0.574718	Ccdc124	1.82254e-81	0.715762	Tmem198	1	1.48351	Oard1	2.35513e-68	0.866944	Rp1	1	-0.286313	1700018A04Rik	1	2.05639	1700029J03Rik	1	0	Unc5c	0.252742	8.67595	Cldn3	0.107762	0.918601
963	Stx8	1.93492e-58	0.414844	Camta1	2.54345e-55	0.796832	Prkcd	4.17718e-79	0.672343	Ap2b1	4.37509e-21	0.382129	Prdx5	3.77283e-126	0.546078	Jdp2	6.16972e-28	1.7707	Shroom4	9.4834e-13	0.992044	Psmd6	6.28139e-65	0.582748	Rpl6	2.1555e-81	0.323255	1700008O03Rik	1	1.88139	Mrpl40	2.35513e-68	0.854097	Kdr	1	1.41465	Nccrp1	1	2.23539	Gm9837	1	0	Tecr	0.252742	0.613511	Fzr1	0.107809	1.91987
964	Tkt	2.03859e-58	0.344954	Mcm3	2.77211e-55	0.839052	Slc7a4	5.6234e-79	2.08059	Ppme1	4.70126e-21	0.554656	Snrnp40	5.32315e-126	0.760136	Dirc2	6.39877e-28	1.65241	Serhl	1.00499e-12	0.842616	Cops7a	6.29333e-65	0.598266	Prr13	3.78011e-81	0.670162	Greb1	1	1.55494	Bbip1	4.43036e-68	0.848483	Gm14827	1	1.57501	Pnmal2	1	1.59313	Gm14440	1	0	Rras2	0.252742	1.08235	Matr3	0.107809	1.07024
965	Copg2	2.80716e-58	0.711245	Lman1	6.14223e-55	0.428834	Pm20d1	5.72262e-79	3.56136	Dusp11	4.80484e-21	0.368881	Cdipt	7.23475e-126	0.689116	Smim13	8.68685e-28	1.1359	Tor3a	1.07227e-12	0.522789	Cks1b	7.02195e-65	0.725385	Arpc5l	7.3316e-81	0.603552	Cyp2c44	1	1.43979	Ppie	4.76507e-68	0.971422	Gcnt1	1	1.36633	Catsper3	1	1.03146	4933438A12Rik	1	0	Ckap2	0.252742	2.21825	Setd1a	0.107809	1.92034
966	Nipsnap1	3.01009e-58	0.713378	Mgst3	8.1056e-55	0.392192	Hbp1	1.20192e-78	0.596816	Pdxdc1	5.19112e-21	0.429696	Phlda1	1.1251e-125	0.72304	Plcb4	9.11851e-28	1.55432	Mtch2	1.07906e-12	0.242029	Nol11	8.12862e-65	0.803802	Mcm6	7.61442e-81	1.13631	C030034I22Rik	1	1.29884	Rpl27	5.73389e-68	0.54482	Lncenc1	1	1.70873	RP24-308M10.2	1	1.77166	Gm1627	1	0	Gxylt2	0.252742	8.55126	Smc6	0.108108	1.41219
967	AU021092	3.5056e-58	0.615739	Ethe1	1.14904e-54	0.7859	Mlycd	1.29159e-78	0.936726	Higd1a	6.68405e-21	0.266914	Esco2	3.10763e-125	1.33933	Puf60	1.23523e-27	0.501728	Ypel4	1.12089e-12	2.52094	Psmb5	8.15141e-65	0.527659	Cenpf	8.62109e-81	1.26575	Kansl1l	1	0.809854	Rad18	5.84238e-68	1.61029	Gm9780	1	2.70042	Cd200r3	1	0.5383	Cav3	1	0	Tubb2b	0.252742	1.77843	Cdkn3	0.108108	2.90562
968	Arhgef12	3.90527e-58	0.463997	Exosc5	1.15103e-54	0.833094	Tecpr1	1.32624e-78	0.633782	Ssu72	6.7658e-21	0.242896	Slc25a37	3.67217e-125	0.800992	Dapp1	1.68013e-27	1.26382	Pdia6	1.17975e-12	0.229089	Jagn1	9.2367e-65	0.628931	Afg3l2	1.43698e-80	1.14443	Lypd1	1	1.20046	Cbx1	5.85659e-68	0.75551	Asphd2	1	3.12494	S1pr1	1	-0.0200189	Igf1os	1	0	Cemip	0.252742	8.97317	Shcbp1	0.108108	2.87068
969	Spopl	5.93194e-58	0.679718	Kif23	1.56563e-54	0.888038	Cnot6l	1.36788e-78	0.63564	Peak1	7.36828e-21	0.618114	Gm10093	5.54651e-125	1.51005	Apoa1bp	1.82643e-27	0.339954	Lrp5	1.40075e-12	0.599468	Sh3bgrl	9.58783e-65	0.587975	Crls1	1.53571e-80	1.0275	Pld1	1	0.97322	Cfap36	7.32197e-68	0.857465	1700123I01Rik	1	3.053	Sv2c	1	-0.529741	Gprin2	1	0	Dpep1	0.252742	8.01181	Msl3	0.108108	1.54087
970	Ndufb4	1.02789e-57	0.350803	Cenpw	1.82203e-54	0.871337	Dnajb2	1.78904e-78	0.979539	Timm8b	7.50142e-21	0.22469	Fbl	7.40822e-125	0.713469	Plpp3	2.00516e-27	1.84384	S100a1	1.46512e-12	0.211326	Chordc1	9.75758e-65	0.673372	Rbbp4	1.68882e-80	0.695151	Calb1	1	4.97274	Rpl7l1	8.06347e-68	0.801488	Apcdd1	1	3.55669	4930415O20Rik	1	0.688503	Tlr12	1	0	Dnm3os	0.252887	7.7727	Ube2l6	0.10886	2.54388
971	Wdr91	1.13087e-57	1.16626	Mrpl21	2.03754e-54	0.466253	Bpifb5	2.17992e-78	4.23588	Morc4	7.6537e-21	0.568857	Ppp2cb	8.55587e-125	0.590042	Txndc9	2.03309e-27	0.441604	Il17re	1.70495e-12	0.576015	Uggt1	1.46499e-64	0.744948	P4hb	1.71638e-80	0.590909	Gm16279	1	1.82941	Eri1	8.50536e-68	0.963743	Prss33	1	3.67009	Sec14l5	1	0	RP24-136L4.5	1	0	Tmem160	0.25345	0.797947	Kctd9	0.10886	1.99374
972	Gna13	1.14447e-57	0.434235	Yaf2	1.08583e-53	0.737993	Ubc	2.5437e-78	0.461059	Manba	8.38574e-21	0.897505	Hmgn1	1.98758e-124	0.519884	Gabrp	2.2932e-27	1.60037	Eif4b	1.74906e-12	0.206185	Dhrs7	2.04812e-64	0.635504	Calm3	2.18978e-80	0.580705	Cped1	1	1.73344	Tfam	8.5937e-68	0.9591	Tmprss11a	1	2.34759	1700018C11Rik	1	0	Apobec4	1	0	Rps23	0.25345	0.434902	Pik3c2b	0.109138	3.00232
973	Clip4	1.35406e-57	0.453612	Vsig2	1.08583e-53	0.844866	Bsdc1	3.90712e-78	0.89864	Dap3	8.46005e-21	0.371703	Grhpr	2.16088e-124	0.767187	Myeov2	2.61638e-27	0.33072	Fchsd2	1.78806e-12	0.476833	Ndufa10	2.15905e-64	0.545804	Eif1	2.42276e-80	0.297397	Zfp784	1	1.51112	Zmat2	8.9503e-68	0.808517	Gm44206	1	2.16899	Gm14011	1	0	Klra6	1	0	Lsm3	0.254252	0.942678	Arhgap27	0.109142	1.92176
974	Mpv17	1.51175e-57	0.722869	Ccnb1	1.14957e-53	1.19041	Serpine2	4.16359e-78	0.723511	Pdcd10	9.698e-21	0.270528	Tubg1	2.28803e-124	0.906845	Nxf1	2.73484e-27	0.396338	Gpr137	1.85089e-12	0.755589	Pcbd1	2.27158e-64	0.608858	Rpl10a	2.75403e-80	0.42583	Ltb4r1	1	1.3234	Ccnc	1.07879e-67	1.09224	Gm11789	1	2.29297	Gm11211	1	0	Dok6	1	0	Med21	0.254453	0.790697	Zbtb21	0.109373	2.63153
975	Esrra	1.93593e-57	0.739708	Fam92a	1.1593e-53	0.667122	Sash1	4.18359e-78	0.882652	Eprs	1.26156e-20	0.304585	Gtf2a2	3.8406e-124	0.674954	Lyrm2	2.77174e-27	0.751085	Ndufa11	1.89275e-12	0.207716	Mrpl27	2.61884e-64	0.622662	Rab15	2.96274e-80	0.885513	Gm11672	1	5.35318	Tomm70a	1.29925e-67	0.867568	Tuba3b	1	2.60365	4933408N05Rik	1	0	Gp9	1	0	Snrpb2	0.255405	0.940282	Gsap	0.109495	1.20071
976	Ttll7	3.49741e-57	0.415096	Bcap31	1.18974e-53	0.317442	Kcnk6	4.73206e-78	2.92611	Eif2ak2	1.45215e-20	0.609431	1110004F10Rik	7.24437e-124	0.628388	Atp5j2	4.6541e-27	0.26811	Arhgap10	1.8995e-12	0.785975	Mrpl10	2.67101e-64	0.733897	Szrd1	3.20587e-80	0.856555	Eml5	1	1.32812	Ndufv2	1.46459e-67	0.714377	Gm37850	1	2.34351	Gm16118	1	0	Hpse2	1	0	Tpi1	0.255479	0.840284	Hist1h1e	0.110113	1.82129
977	Psd3	3.63496e-57	0.986865	Mgat5	1.63519e-53	0.901991	Rragd	5.53898e-78	1.51336	Sumo2	1.84749e-20	0.220058	Larp7	1.02473e-123	1.16149	Cfap43	6.13343e-27	2.12709	Slc16a3	2.26499e-12	0.551069	Slc30a5	3.13544e-64	0.802854	Ccar1	3.4352e-80	0.769623	Gm26869	1	2.50758	Nudcd1	1.54294e-67	1.2765	Acsm3	1	1.94052	Gm36211	1	0	4930447F04Rik	1	0	Adam12	0.256463	2.55981	Lpin2	0.110741	1.1389
978	Spred2	4.63179e-57	0.624056	Cdk5rap3	1.95705e-53	0.682208	Ing2	6.52149e-78	0.737759	Fam114a1	2.07688e-20	1.08521	Sema3c	3.15048e-123	0.815515	Irx1	6.56567e-27	0.355729	Cybrd1	2.38632e-12	1.23508	Smap1	3.34366e-64	0.559912	Canx	5.19003e-80	0.54314	Gm15612	1	4.5849	Hspa14	1.82645e-67	0.894512	4833427G06Rik	1	0.866541	Astn2	1	0	1700049J03Rik	1	0	Lsp1	0.256463	7.40728	Crtc3	0.110741	2.06661
979	Nagk	4.64449e-57	0.755663	Cenpf	2.16453e-53	1.18706	mt-Atp8	7.47067e-78	0.490064	Bok	2.60989e-20	0.384242	Kras	3.25081e-123	0.601906	Enpp5	6.736e-27	0.848163	Oxa1l	2.47409e-12	0.546948	Hist1h2bc	3.40716e-64	0.856573	Kif2a	6.99839e-80	0.890965	Pabpn1	1	0.762255	Cldn4	2.09583e-67	0.864882	Zbbx	1	0.617823	Gm11665	1	0	Zfp648	1	0	Gypc	0.256463	7.31754	Aldh1a7	0.111703	1.51418
980	Stt3b	7.12254e-57	0.456253	Pdcd10	2.34821e-53	0.379955	Epc2	7.81051e-78	0.925458	Akr1b8	2.63458e-20	0.295583	Polr2j	3.31734e-123	0.624236	Serinc1	7.03453e-27	0.506701	Ak1	2.47516e-12	0.78885	Lbr	3.90629e-64	0.802546	Chchd4	1.26105e-79	0.952484	RP23-175F18.3	1	2.84321	Armc1	2.40706e-67	0.849645	Cfap44	1	0.556919	Gm26747	1	0	Cyp2a12	1	0	Ccdc88a	0.257025	2.22566	Slc25a44	0.11177	1.8805
981	Cers2	7.15534e-57	0.339701	Rac1	2.71448e-53	0.312501	Gadd45g	8.07273e-78	0.666743	Lamp2	3.03375e-20	0.27696	Ppp4r2	4.04839e-123	0.687201	Fosl2	8.2294e-27	0.841531	Oas1a	2.70124e-12	3.44757	Mid1ip1	4.29209e-64	0.563014	Cinp	1.36606e-79	1.31912	A630014C17Rik	1	2.39776	Crim1	2.76652e-67	1.52731	Tex38	1	0.0738971	Gm26695	1	0	Gm16263	1	0	Myo10	0.257431	1.02496	Rcan1	0.112237	2.15442
982	Rab3a	9.85053e-57	0.659691	Chmp2a	3.44945e-53	0.324949	Ncor1	8.26619e-78	0.421362	Coro2a	3.0648e-20	0.950864	Rrp7a	4.26162e-123	0.90777	Dcaf8	9.09702e-27	0.56277	Dctn3	2.82083e-12	0.197359	Hspa14	4.5467e-64	0.680747	Oser1	2.61188e-79	0.890285	Dnah10	1	3.39205	Cnn3	3.13977e-67	0.957195	Aff2	1	1.18121	Kcng4	1	0	Hfe2	1	0	Gpr176	0.257515	7.40419	Anp32b	0.112237	1.17069
983	Cox4i1	1.05198e-56	0.211272	Bnip3l	3.54405e-53	0.291711	Anapc13	1.31384e-77	0.510909	AW112010	3.20024e-20	0.982824	Etv4	7.29347e-123	1.19881	Tcp11l2	1.02386e-26	0.87827	Rab13	2.85612e-12	0.547419	Sec22a	4.62617e-64	0.736433	Dnajb6	2.98673e-79	0.600402	Piwil2	1	1.34979	B230118H07Rik	4.09235e-67	1.06834	Nphs1	1	0.931576	1810008B01Rik	1	0	1700036A12Rik	1	0	Fblim1	0.258153	1.22542	Cdc37l1	0.112237	1.53775
984	Snhg11	1.0871e-56	0.735343	Sh3glb1	4.14122e-53	0.334155	Bmp2	1.55758e-77	1.71113	Marf1	3.25815e-20	0.726779	Iqgap2	7.8628e-123	1.40675	4930453N24Rik	1.09416e-26	0.622637	Sox2	2.94691e-12	1.0842	Gm561	4.68578e-64	0.65688	Rpl35	4.71856e-79	0.469711	Adora2b	1	0.804058	Cwc15	4.52988e-67	0.706355	Flnc	1	0.843797	Tnfsf8	1	0	Gm12963	1	0	Fam50a	0.258506	1.10972	Tcf3	0.113516	1.51848
985	Thrb	1.10539e-56	1.16791	Itgb1	4.17685e-53	0.319597	Pja2	2.40731e-77	0.721463	Rnf138	3.57377e-20	0.642352	Gls	1.56631e-122	0.651208	Osbpl3	1.19592e-26	0.829169	Mdm4	3.14558e-12	0.44958	Mmgt1	5.581e-64	1.03454	C330027C09Rik	4.81955e-79	1.82345	4930525G20Rik	1	1.76694	Nhp2l1	5.64392e-67	0.694474	Lama4	1	1.41356	Trat1	1	0	Sgcz	1	0	Aurkaip1	0.259425	0.717773	Ylpm1	0.113818	1.18123
986	Pdha1	1.47258e-56	0.404328	Gadd45a	5.88226e-53	0.80266	Trove2	3.51266e-77	0.66948	Fam3c	3.57392e-20	0.272551	Tmem183a	2.60276e-122	0.704787	Cox5b	1.2165e-26	0.260791	Gstm4	3.19431e-12	1.2269	Nup50	5.77161e-64	0.655652	Ptrh1	6.32464e-79	1.86579	Cfap161	1	5.15281	Ddx1	6.18451e-67	0.820078	Sbk2	1	2.01612	Alx3	1	0	A530021J07Rik	1	0	Carm1	0.259425	1.31263	Terf2ip	0.113818	1.4622
987	Commd9	1.76521e-56	0.600737	Samd5	9.36903e-53	1.82077	Irf2bpl	3.97459e-77	0.565399	Pparg	3.58399e-20	0.993741	Glrx2	2.68527e-122	0.662709	Psma2	1.32978e-26	0.312816	Rbm39	3.1944e-12	0.148519	Bub1	6.09265e-64	1.56938	Ppp2ca	8.80409e-79	0.556047	Riiad1	1	1.81944	Tubb6	7.44076e-67	0.930927	Syt14	1	1.99948	Aurkc	1	0	Platr3	1	0	Lars	0.259733	0.94687	Cacna1c	0.113818	2.577
988	Snx29	1.88679e-56	1.21064	Smyd2	9.50659e-53	0.966919	Faah	5.49763e-77	1.31543	Ppp2r2a	3.73955e-20	0.29758	Nt5c3	3.18629e-122	0.927207	Nsmce2	1.48168e-26	0.681467	Phyh	3.35691e-12	0.448701	Hmgb2	6.52733e-64	0.871699	Arf4	9.03297e-79	0.532693	Txk	1	1.68566	Rif1	7.70688e-67	0.896307	Gm26649	1	1.04461	Ces4a	1	0	3425401B19Rik	1	0	Col6a2	0.260069	2.7822	Ttn	0.114294	2.26265
989	Smim20	2.37694e-56	0.501534	Xpnpep1	1.3765e-52	0.687417	Ssr1	1.12203e-76	0.517152	Mal	3.94806e-20	0.316584	Dda1	4.34848e-122	0.689439	Agap3	1.48535e-26	0.744532	Aacs	3.47418e-12	0.534335	Psmd9	6.74164e-64	0.675815	Bax	9.69291e-79	0.606088	Myo15b	1	2.2008	Mrpl32	9.45789e-67	0.763605	Pamr1	1	3.55862	Gm13283	1	0	Gm43539	1	0	Ccdc58	0.260939	1.03349	Hnrnph2	0.115116	1.27921
990	Arsb	2.94355e-56	1.09034	Apoa1bp	1.40143e-52	0.362317	Snx29	2.38893e-76	1.67356	Aip	3.99462e-20	0.532025	Ipo7	4.46958e-122	0.753467	Nsun4	1.64636e-26	1.29497	Plcb4	4.09208e-12	1.01679	Psmc4	7.5974e-64	0.567248	Tspan31	1.35578e-78	0.693789	Hdgfrp3	1	1.95698	Rab38	1.09469e-66	1.01804	Ankrd33	1	3.29651	Gm13274	1	0	Gm43657	1	0	Capza1	0.261314	0.79762	Zbtb41	0.115116	1.84713
991	Yeats4	3.13028e-56	0.445424	Lmnb1	1.41215e-52	0.687895	Lrp5	6.40046e-76	1.09402	Cotl1	4.17474e-20	0.511147	Knstrn	5.13045e-122	1.05933	Igf2r	1.67312e-26	0.608612	Foxp2	4.17903e-12	0.372131	Atad1	9.99507e-64	0.7126	Sdccag3	1.67036e-78	0.934827	Teddm2	1	2.29367	Phc2	1.19142e-66	0.748157	Gm33466	1	3.85469	Pnmal1	1	0	C730036E19Rik	1	0	Rpl12	0.261961	0.640412	Cftr	0.115116	2.08651
992	Col4a2	5.68497e-56	0.360518	Mrps17	1.75462e-52	0.49079	Btg3	7.91556e-76	0.724265	Pygl	4.22233e-20	1.09822	Csnk1e	5.89247e-122	0.701972	Haghl	1.89339e-26	0.813163	Ica1	4.6966e-12	0.5003	G3bp1	1.02491e-63	0.550114	Lsm12	1.6759e-78	0.63639	Gm26563	1	1.70271	Tpm4	1.31623e-66	0.659264	Gm9747	1	3.19906	1700003E24Rik	1	0	Cyp2b23	1	0	Speg	0.262412	6.55214	E2f8	0.115116	2.79705
993	Apc	6.64218e-56	0.441137	Camk2d	4.64139e-52	0.38342	Med13	1.23626e-75	0.789519	B3gnt7	4.60524e-20	2.09931	Cdc5l	1.94287e-121	0.73083	March5	1.98142e-26	0.406111	Eva1b	4.8596e-12	0.469113	Cby1	1.24272e-63	0.879178	Rps9	1.73763e-78	0.313965	Gm15582	1	1.61354	Ptpn14	1.67028e-66	0.992812	2300005B03Rik	1	2.97017	Ceacam15	1	0	Fam167b	1	0	Akap12	0.263211	6.61933	Abca3	0.115251	1.46385
994	Larp4b	8.41154e-56	0.35813	Adh5	5.45442e-52	0.449712	Pbrm1	1.31455e-75	0.483097	Mrps6	4.69802e-20	0.501504	Coq10b	2.10223e-121	0.760468	Zfp91	2.21625e-26	0.318046	Rpl41	4.91905e-12	0.127842	Hnrnpk	1.25136e-63	0.418646	Lamtor1	1.85123e-78	0.613696	4930407I10Rik	1	4.00328	Kti12	1.73053e-66	1.10701	Gm13066	1	2.80258	Gm29443	1	0	Gm3985	1	0	Meis1	0.263222	6.08174	Ifrd1	0.116203	1.29915
995	Lyz1	8.77316e-56	0.876644	Igf1r	5.84478e-52	0.684949	Xiap	1.71567e-75	0.560845	Rusc2	4.73076e-20	0.848855	Kdm1a	2.16222e-121	0.725893	Rcn2	2.30918e-26	0.635852	Lrba	4.9545e-12	0.50803	Thoc3	1.81092e-63	0.641795	Sys1	2.10432e-78	0.604691	Tshr	1	1.90731	Wdr89	2.12435e-66	0.894657	Klhl30	1	2.4803	Prm3	1	0	Gm12273	1	0	Tpgs2	0.264148	2.2625	Lmo4	0.116203	1.20805
996	Atg3	1.02383e-55	0.417254	Hspa9	6.3956e-52	0.328442	Gm37494	1.77122e-75	1.63198	Ppdpf	4.89593e-20	0.259273	Ism1	3.69748e-121	2.11363	Sike1	3.15314e-26	0.767516	Fxyd4	5.62773e-12	1.37662	Smc4	2.1174e-63	0.751863	Slc9a3r1	2.32444e-78	0.639696	Zc3h7a	1	0.622477	Syngr2	2.1896e-66	0.746934	Gm28989	1	2.54948	A530010F05Rik	1	0	Hsd3b3	1	0	Eng	0.264841	6.52283	Ywhaz	0.116203	0.983905
997	Ldb1	1.43407e-55	0.620397	Sept9	7.11692e-52	1.18091	Slc24a4	2.39967e-75	2.45221	Nrk	5.20946e-20	1.55398	Casp8	3.9234e-121	0.826151	D230025D16Rik	3.15314e-26	0.573957	Fndc3a	5.74638e-12	0.424379	Slc44a1	2.37182e-63	0.726954	Tff1	2.38214e-78	2.1399	Pcdhgb7	1	2.75885	Nup205	2.4298e-66	1.25784	Kit	1	2.8488	Gm27000	1	0	Gm17057	1	0	Chst2	0.264841	6.34908	Prdx4	0.116385	1.14377
998	Aldh4a1	1.57086e-55	1.16277	Tpm1	8.23729e-52	0.333089	Lgmn	2.79477e-75	0.59248	Snrpb2	5.2193e-20	0.384332	Ptrh1	4.15868e-121	1.52701	Yipf1	3.59136e-26	0.592828	Sars	5.80928e-12	0.245399	Srsf9	3.00222e-63	0.540649	Myadm	2.54607e-78	0.862761	Dpf3	1	2.13559	Tgfb2	2.66394e-66	1.47224	Gm13180	1	2.41167	Slc24a2	1	0	Gm12107	1	0	Gclm	0.265679	1.17606	Gart	0.116495	1.3453
999	Evi5	2.24649e-55	0.478706	Nelfe	9.07055e-52	0.727859	Gnptab	3.90196e-75	0.772475	Tmeff1	5.88137e-20	0.855536	Lsm8	1.59926e-120	0.720391	Tbx1	3.90416e-26	1.43221	Gm16867	5.94771e-12	1.11478	Pomp	3.07718e-63	0.494116	Oxsr1	5.50348e-78	1.13766	Gngt2	1	1.27673	Lactb	3.5005e-66	1.04205	Gm10062	1	2.12807	Apol10b	1	0	5330429C05Rik	1	0	Ndufs4	0.265679	0.703181	Setd8	0.116566	1.11011
1000	Bmpr1a	2.89934e-55	0.52363	Dnajc8	9.61204e-52	0.358298	Slc25a16	4.09646e-75	1.16496	Arrdc1	5.91899e-20	0.359824	Tnfrsf23	1.91871e-120	1.06434	Gtpbp2	4.59632e-26	0.820569	Birc3	5.95167e-12	0.582573	Samd9l	3.13922e-63	0.856693	Cisd2	5.7091e-78	0.646193	Pcdh10	1	4.98842	Tmem258	3.61921e-66	0.662032	Gm14091	1	2.54894	Vmn1r90	1	0	Mc2r	1	0	Aldh1a2	0.265966	6.73633	Kmt2b	0.116741	1.57723
1001	Gnmt	4.35085e-55	1.65305	Pvrl2	9.71827e-52	0.310731	C77080	5.58648e-75	0.546416	Pwwp2b	6.09904e-20	0.673328	Arpc5	3.73296e-120	0.570851	Myo10	4.73422e-26	0.654423	Ggcx	6.03652e-12	0.397336	Mad2l1	3.65239e-63	1.16097	Incenp	9.51172e-78	1.47898	Mob3b	1	0.584442	G3bp2	3.69952e-66	0.722855	Gm5108	1	2.17773	Sult2a1	1	0	2810404M03Rik	1	0	Mrps26	0.266113	0.95693	Rhno1	0.116826	1.93218
1002	Pigp	1.20109e-54	0.420759	Actr10	1.18923e-51	0.517843	Ppl	1.05291e-74	0.686208	Zfand6	6.28392e-20	0.271187	Rrm2	4.53795e-120	1.24019	Add3	4.84906e-26	0.926475	A430105I19Rik	6.13653e-12	1.09668	Srp9	3.71293e-63	0.473508	Bms1	1.57206e-77	1.16381	Dancr	1	2.65188	Cdc26	3.93921e-66	0.769245	Gm37335	1	1.82255	Gm29638	1	0	Cyp2b19	1	0	Crim1	0.267653	2.31945	Kdm2a	0.117275	1.15248
1003	Mrpl52	1.30948e-54	0.336364	Rpl36al	1.33444e-51	0.234092	Zfp110	1.21494e-74	1.27582	Tagln2	6.34261e-20	0.164208	Gnas	5.23882e-120	0.35783	S100a1	5.23432e-26	0.368902	Kif13a	6.23977e-12	0.446907	Twf1	3.73605e-63	0.584908	1110004E09Rik	1.73477e-77	0.780004	Klf8	1	1.79219	Zc3h18	4.32074e-66	0.902091	Ccna1	1	1.83414	6030471H07Rik	1	0	Gdf7	1	0	Arl3	0.267653	0.851594	Gnptab	0.117386	1.32731
1004	Orm1	1.62086e-54	2.00731	Jtb	1.35891e-51	0.437001	Ppp1r15b	1.75335e-74	0.803798	Eif5b	6.35822e-20	0.229244	Aen	7.31044e-120	1.0015	Ppil2	5.35465e-26	0.691999	Copz1	6.85792e-12	0.305684	Piezo1	3.84914e-63	0.799357	Rps7	1.79193e-77	0.35711	Pth1r	1	1.94568	Psmb4	5.47536e-66	0.637914	Gm28888	1	1.36743	Gm15622	1	0	4930511E03Rik	1	0	Ptpra	0.267653	1.36532	Agtpbp1	0.117694	1.90364
1005	Ubr3	2.61152e-54	0.619555	Cox5b	1.53472e-51	0.296401	Phf1	2.43469e-74	1.44809	8430408G22Rik	6.50728e-20	0.944339	Il4ra	7.49667e-120	0.848447	Zmat3	5.5124e-26	1.22824	Gm933	7.03216e-12	1.21354	Prps1	4.88015e-63	0.850218	Tpd52	2.83871e-77	0.55247	Iqca	1	4.9082	N6amt2	7.51356e-66	0.892856	Vmn2r87	1	1.59248	Vmn2r30	1	0	Gm28319	1	0	Vdac1	0.267653	0.667171	Map3k12	0.117708	2.42756
1006	Itgb1bp1	2.96904e-54	0.50807	Pls3	1.82498e-51	0.366206	Brd7	4.41159e-74	0.484725	Cdk9	6.68582e-20	0.37839	Uhrf1	8.19088e-120	1.18341	Rit1	5.66172e-26	0.936722	Wbp1l	7.18098e-12	0.44243	Htt	5.38976e-63	0.803706	Pcnp	3.52909e-77	0.620571	Zfp563	1	1.62174	Paics	7.5186e-66	0.736651	D030018L15Rik	1	1.67737	Calb2	1	0	Gm44246	1	0	Epb41l3	0.26804	5.95927	Casc3	0.117708	1.55262
1007	Tmem258	4.18352e-54	0.334049	Eif4e	1.86758e-51	0.392842	C77370	6.91125e-74	1.02401	Tmem163	7.877e-20	0.454016	Dhrs1	8.95019e-120	0.774986	Polk	6.93831e-26	1.03927	Rps15	7.84216e-12	0.174966	Trappc13	6.16875e-63	0.65423	Tsg101	3.89621e-77	0.653245	Gpr179	1	2.56049	Nup43	8.40382e-66	1.09434	Cdrt4	1	1.61501	Cldn34d	1	0	1700123L14Rik	1	0	Gtf2e2	0.26804	0.896453	Zbed3	0.118128	2.12359
1008	Msrb2	4.45312e-54	1.09138	Vta1	1.87936e-51	0.529069	Tnfsf12	7.12079e-74	2.21227	Grn	7.92387e-20	0.357349	Dnajb11	1.12044e-119	0.666483	Nudt14	7.33193e-26	0.713082	Sept4	9.63143e-12	1.82871	Sod1	7.02033e-63	0.533301	Pam	4.27897e-77	0.852538	Gm26617	1	1.79461	Tor1a	9.123e-66	0.883868	Zfp239	1	1.36463	Mup9	1	0	Gm44201	1	0	Arpc1b	0.269256	0.675446	Kif5b	0.118128	0.820488
1009	Pex3	5.19378e-54	0.788392	Tspan13	2.01899e-51	0.999883	Lrp6	8.26989e-74	0.693456	Sap30	8.19451e-20	0.449519	Nsmce1	2.12557e-119	0.672558	Plxna1	7.55348e-26	1.33203	Azin1	9.66533e-12	0.24434	Magoh	7.34241e-63	0.561703	Spns2	5.31758e-77	1.18602	Gm26555	1	4.1104	Bcl7c	9.31462e-66	0.847566	Stra6	1	0.944413	Bhmt	1	0	Gm20631	1	0	Hoxb2	0.269256	6.06142	Bmp1	0.118175	1.35017
1010	Gbas	5.31838e-54	0.823639	Lage3	2.16131e-51	0.518638	Cpq	9.25324e-74	0.988924	Adamtsl4	8.52269e-20	1.26402	Noc2l	2.35271e-119	0.882197	Cuta	8.31249e-26	0.330437	Ccpg1os	9.83264e-12	0.867735	Hipk3	7.68708e-63	0.649014	Btc	5.99463e-77	1.77465	Gm16183	1	3.25284	Cast	9.35737e-66	0.876106	Ebf3	1	3.77261	Lipm	1	0	Grid1	1	0	Mnd1	0.269256	2.80838	Nipa1	0.11855	2.59086
1011	Mapkbp1	6.12451e-54	1.16938	Rfc2	4.51546e-51	0.785913	Slc12a2	3.03834e-73	0.472411	Ece1	8.69147e-20	0.430916	Hsp90b1	2.88642e-119	0.584724	Ccar1	9.46697e-26	0.488374	Snx4	1.04108e-11	0.257653	Pja2	8.0327e-63	0.645923	mt-Nd6	6.23619e-77	1.09205	Ak9	1	2.15607	Anxa5	9.95629e-66	0.79107	Gm595	1	2.61506	1700060C16Rik	1	0	Ccdc42os	1	0	Abcg2	0.269403	5.7346	Pacs2	0.118921	1.96454
1012	Gk	6.95688e-54	0.489136	Uba2	4.74363e-51	0.489567	Fam178b	3.31438e-73	2.78514	Smu1	9.18975e-20	0.37558	Epb41l2	2.90901e-119	1.02761	Cgrrf1	9.88176e-26	0.885119	Haghl	1.13421e-11	0.451286	Nipal2	8.29763e-63	0.908642	Pwp1	6.25539e-77	1.44844	Wdr66	1	2.21474	Ndufa12	1.09829e-65	0.657683	Plac9b	1	2.48903	1700025D23Rik	1	0	Hspb3	1	0	Fmnl2	0.270404	2.65914	Celsr1	0.118921	1.3084
1013	Ankrd46	7.96411e-54	0.750343	Golim4	8.09529e-51	0.538646	Pwwp2a	4.26275e-73	1.1554	Snap23	9.46826e-20	0.443523	Rrp9	4.34249e-119	1.26071	Cdh13	1.06178e-25	1.84821	Hbp1	1.14591e-11	0.328407	Dbt	8.80545e-63	0.799147	Bag2	7.15924e-77	0.924958	Ccdc24	1	2.158	Aasdhppt	1.15857e-65	0.942918	Tmem235	1	2.37655	Gm8050	1	0	Gm8104	1	0	Hspa9	0.270526	0.711634	Slc26a4	0.11949	2.77667
1014	Usp9x	9.58569e-54	0.3767	Haghl	1.07899e-50	0.940735	Ssh1	4.50239e-73	0.935726	Plcd3	9.80455e-20	0.675201	Bnip2	4.9911e-119	0.708186	Dtx3	1.08847e-25	1.03031	Clic6	1.16709e-11	1.25348	Cpt2	9.91777e-63	1.02452	Prpf40a	8.36681e-77	0.597051	4930463O16Rik	1	3.87624	Wdr18	1.17676e-65	0.849319	Pkhd1l1	1	2.91267	Gm3696	1	0	Fam69c	1	0	Ifi204	0.271145	6.01545	Smad1	0.120978	1.50605
1015	Mvd	1.0737e-53	0.543818	Tgif1	1.1065e-50	0.532716	Tmem154	5.50058e-73	2.61473	Erlec1	1.16892e-19	0.47448	Ltbp1	7.34099e-119	1.61602	Rbfox2	1.09405e-25	0.694585	Dnajc12	1.34763e-11	0.618243	Ppic	1.221e-62	0.518174	Pgap1	9.3619e-77	1.27856	Gm20554	1	1.23104	Gm2000	1.78323e-65	0.89948	Gm42812	1	4.06035	Gm9889	1	0	4933408N05Rik	1	0	Wnt5b	0.271374	5.36401	Ngly1	0.120978	1.46946
1016	2300009A05Rik	1.21419e-53	0.553401	Cxcl16	1.58545e-50	0.605214	Ypel2	7.08691e-73	1.40245	Mrps16	1.28121e-19	0.277289	Prpf31	9.00507e-119	0.906703	Actr10	1.32276e-25	0.44854	Ncor1	1.35024e-11	0.186305	Golt1b	1.26053e-62	0.718513	Rps3	9.503e-77	0.3722	Cdhr3	1	4.12404	Pcnp	1.79198e-65	0.711233	Gm10490	1	2.02818	Gm29186	1	0	Gm15498	1	0	Ctps	0.271995	0.944891	Upf1	0.120978	1.20294
1017	Usp32	1.23806e-53	0.816311	Spcs3	1.77557e-50	0.586792	Rai14	7.73533e-73	0.483467	Zcchc10	1.28972e-19	0.653047	Malsu1	1.19294e-118	0.715007	Sox4	1.35261e-25	0.393283	Adamts1	1.361e-11	0.46433	Gphn	1.35491e-62	0.8597	Wdr12	1.2675e-76	1.27433	Olfr221	1	3.73957	Pgp	3.61724e-65	0.770033	Adgrf4	1	2.70999	C530043A13Rik	1	0	Mc4r	1	0	Creb3l2	0.273733	1.00642	Pip5k1b	0.120978	1.46836
[truncated: 1,982 more rows]

## Sheet: mouse_leiden_degs
	0_n	0_p	0_l	1_n	1_p	1_l	2_n	2_p	2_l	3_n	3_p	3_l	4_n	4_p	4_l	5_n	5_p	5_l	6_n	6_p	6_l	7_n	7_p	7_l	8_n	8_p	8_l
[truncated: 3,000 more rows]

## Sheet: human_leiden_degs
	AT2 Normal_n	AT2 Normal_p	AT2 Normal_l	AT2 Stage IA_n	AT2 Stage IA_p	AT2 Stage IA_l
[truncated: 3,000 more rows]
