# Supplementary material for: Early-stage lung cancer is driven by a transitional cell state dependent on a KRAS-ITGA3-SRC axis
Source: EMBO J. 2024 May 16;43(14):3. doi: 10.1038/s44318-024-00113-5 (PMC11251082; doi:10.1038/s44318-024-00113-5)
Supplement: Supplementary file 7 — Source data Fig. 4G [file 44318_2024_113_MOESM7_ESM.zip]

Archive with 2 entries (2 files):
- Source data Fig 4G.ai
- __MACOSX/._Source data Fig 4G.ai
