# Supplementary material for: Early-stage lung cancer is driven by a transitional cell state dependent on a KRAS-ITGA3-SRC axis
Source: EMBO J. 2024 May 16;43(14):3. doi: 10.1038/s44318-024-00113-5 (PMC11251082; doi:10.1038/s44318-024-00113-5)
Supplement: Supplementary file 8 — Source data Fig. 4D and 4H [file 44318_2024_113_MOESM8_ESM.zip]

Archive with 4 entries (4 files):
- Figure_4H_Source_data.xlsx
- __MACOSX/._Figure_4H_Source_data.xlsx
- Source_data_Fig_4D.ai
- __MACOSX/._Source_data_Fig_4D.ai
