# Supplementary material for: Early-stage lung cancer is driven by a transitional cell state dependent on a KRAS-ITGA3-SRC axis
Source: EMBO J. 2024 May 16;43(14):3. doi: 10.1038/s44318-024-00113-5 (PMC11251082; doi:10.1038/s44318-024-00113-5)
Supplement: Supplementary file 8 — Source data Fig. 4D and 4H [file 44318_2024_113_MOESM8_ESM.zip › Figure_4H_Source_data.xlsx]

## Sheet: Expt 1
	KPY DMSO	MRTX849 100 nM	Dasatinib 100 nM	MRTX1133 100 nM	Dasatinib + MRTX1133 100nM
1	648.284	1278.48	338.207	127.963	228.918
2	399.75	407.552	374.615	129.532	80.696
3	450.008	471.164	403.331	134.129	127.591
4	226.622	234.507	240.511	93.137	102.491
5	606.718	325.203	229.333	94.655	113.075
6	366.955	325.423	342.12	131.986	71.979
7	245.499	338.207	246.369	151.831	111.274
8	417.802	287.79	278.046	197.423	87.207
9	219.375	236.475	180.441	124.861	106.917
10	135.188	293.514	189.625	129.807	94.655
11	180.967	242.087	175.771	76.15	98.108
12	174.754	225.571	272.87	112.231	115.054
13	547.847	162.346	260.026	128.796	107.692
14	298.691	190.125	239.074	113.704	128.796
15	189.311	265.453	287.997	131.986	187.609
16	214.998	305.418	400.018	120.699	108.243
17	173.114	310.243	202.885	91.073	114.225
18	209.682	290.871	277.319	112.548	98.591
19	318.334	317.025	259.522	165.822	99.431
20	282.456	251.618	203.586	117.102	151.204
21	477.477	199.875	153.001	107.692	80.696
22	308.322	331.285	182.991	93.137	43.875
23	234.051	389.085		113.075	75.68
24	469.951	350.221		141.375
25	374.9	205.272		107.25
26	331.213	151.125		107.25
27	385.495	140.701		167.746
28	444.776	165.463		123.329
29	197.964	187.545		105.462
30	283.422	214.057		94.655
31	126.844	168.099		82.875
32	303.701	278.559		61.664
33	139.429	207.116		70.981
34	307.744			84.156
35	414.404			88.96
36	432.147			142.13
37	286.3			137.972
38	199.161			132.435
39	204.982			136.848
40				85.138
41				123.329
42				78.607

## Sheet: Expt 2
	KPY DMSO	MRTX849 100 nM	MRTX1133 100 nM	Dasatinib 100 nM	Dasatinib + MRTX1133 100nM
1	616.672	631.572	277.542	573.413	275.028
2	685.191	353.598	204.229	466.061	275.028
3	780.064	188.304	120.443	363.947	198.782
4	508.623	361.211	157.099	500.099	182.444
5	550.788	333.787	272.305	225.176	155.214
6	653.567	485.742	319.435	227.794	130.706
7	550.788	435.707	201.611	222.557	119.814
8	405.844	338.453	133.534	214.702	117.091
9	424.292	218.941	222.557	248.741	125.26
10	324.148	168.382	128.298	157.099	108.922
11	508.623	317.437	227.794	335.145	117.091
12	811.688	173.114	570.794	138.771	152.49
13	308.336	81.72	277.542	115.206	141.598
14	440.104	150.495	397.985	214.702	111.645
15	448.01	314.617	146.626	259.214	103.476
16	664.109	237.878	112.588	136.153	95.307
17	397.938	229.488	144.008	117.824	111.645
18	326.784	89.626	133.534	54.985	106.199
19	279.347	206.599	149.244	515.809	59.907
20	471.728	527.267	83.786	235.649	100.753
21	619.308	254.483	102.115	261.832	117.091
22	476.999	176.715	151.863	256.596	87.137
23	247.723	82.875	316.817	298.489	117.091
24	666.744	95.779	180.664	233.031	127.983
25	247.723	261.62	251.359	248.741	117.091
26	400.573	250.956	193.756	240.886	130.706
27	363.679	279.24	233.031	468.68	125.26
28	234.546	104.216	214.702	225.176	152.49
29	458.551	176.108	288.015	170.191	89.86
30	382.126	145.435	164.954	298.489	98.03
31	292.524	113.808	191.138	371.802	84.414
32	395.303	118.614	151.863	322.054	119.814
33	777.429	154.93	350.855	751.458	119.814
34	229.276	410.225	151.863	337.764	133.429
35	150.215	200.824	180.664	144.008	100.753
36	242.452	390.122	201.611	429.405	106.199
37	287.253	175.568	322.054	167.573	136.152
38	168.663	75.68	198.992	112.588	171.552
39	318.878	140.617	277.542	191.138	138.875
40	355.772	153.001	138.771	133.534	155.214
41	287.253	87.885	248.741	136.153	98.03
42	347.866	179.252	60.221	272.305	84.414
43	252.994	110.309	107.351	191.138	117.091
44	516.529	289.643	557.703	175.428	92.584
45	426.927	152.3	374.42	316.817	106.199
46	197.651	112.231	217.321	350.855	92.584
47	266.171	174.55	277.542	104.733	62.63
48	202.922		219.939	204.229	92.584
49	487.54		136.153	256.596	95.307
50	226.64		196.374	264.451
51	92.237		81.168	125.679
52	224.005		183.283	178.046
53	292.524		191.138	581.267
54	281.983		104.733	442.496
55	200.287		144.008	117.824
56	268.806		219.939	654.58
57	129.132		463.443	497.481
58	202.922		175.428	238.267
59	561.33		130.916	104.733
60	266.171		133.534	81.168
61	171.298		94.26	73.313
62	139.674		62.84	83.786
63	158.121		86.405	311.58
64	289.889		222.557	75.931
65	216.099		227.794	146.626
66	466.457		295.87	261.832
67	166.027		170.191	175.428
68	115.955		65.458
69	329.419		188.519
70	131.768		170.191
71	118.591		128.298
72	163.392		86.405
73	189.745		115.206
74	173.933		73.313
75	237.182		225.176
76	229.276		209.466
77	197.651		293.252
78	73.79		96.878
79	155.486		81.168
80	237.182		130.916
81	218.734		162.336
82	197.651		288.015
83			183.283
84			167.573
85			109.97
86			193.756
87			99.496
88			248.741
89			159.718
90			159.718
91			172.809
92			68.076
93			120.443
94			235.649
95			183.283
